# Supplementary material for: Genetic dissection of a Leishmania flagellar proteome demonstrates requirement for directional motility in sand fly infections
Source: PLoS Pathog. 2019 Jun 26;15(6):e1007828. doi: 10.1371/journal.ppat.1007828 (PMC6615630; doi:10.1371/journal.ppat.1007828)
Supplement: S1 Table — Table shows the raw output from the CPFP pipeline with label-free SINQ quantification. The data table contains all identified proteins (listed by GeneIDs) from Run 1 and 2 and their relative enrichment across all four fractions. Listed is the spectral count (not normalized enrichment) and spectral index (normalized enrichment). (XLSX) [file ppat.1007828.s001.xlsx]

## Sheet: S1_Table_Flagellar_proteome_SIN
CPFP Results Comparison
Key to Searches
MSS10853	Run 2
MSS10859	Run 1
Maximum protein-group q-value: 0.0100
Minimum 1 unique peptide sequences in at least one search
Protein	Description	Length	MSS10853 Prob	MSS10853 Coverage	MSS10853 Contrib PSMs	MSS10853 Unique Peptide Seqs	MSS10859 Prob	MSS10859 Coverage	MSS10859 Contrib PSMs	MSS10859 Unique Peptide Seqs	MSS10853 SINQ Ci MIC SIn	MSS10853 SINQ Ci NSAF	MSS10853 SINQ Ci Spectral Count	MSS10853 SINQ Ci TIC SIn	MSS10853 SINQ Cs MIC SIn	MSS10853 SINQ Cs NSAF	MSS10853 SINQ Cs Spectral Count	MSS10853 SINQ Cs TIC SIn	MSS10853 SINQ Fi MIC SIn	MSS10853 SINQ Fi NSAF	MSS10853 SINQ Fi Spectral Count	MSS10853 SINQ Fi TIC SIn	MSS10853 SINQ Fs MIC SIn	MSS10853 SINQ Fs NSAF	MSS10853 SINQ Fs Spectral Count	MSS10853 SINQ Fs TIC SIn	MSS10859 SINQ Ci MIC SIn	MSS10859 SINQ Ci NSAF	MSS10859 SINQ Ci Spectral Count	MSS10859 SINQ Ci TIC SIn	MSS10859 SINQ Cs MIC SIn	MSS10859 SINQ Cs NSAF	MSS10859 SINQ Cs Spectral Count	MSS10859 SINQ Cs TIC SIn	MSS10859 SINQ Fi MIC SIn	MSS10859 SINQ Fi NSAF	MSS10859 SINQ Fi Spectral Count	MSS10859 SINQ Fi TIC SIn	MSS10859 SINQ Fs MIC SIn	MSS10859 SINQ Fs NSAF	MSS10859 SINQ Fs Spectral Count	MSS10859 SINQ Fs TIC SIn	MSS10853 Leading Prot	MSS10853 Ind. Prots	MSS10859 Leading Prot	MSS10859 Ind. Prots
LmxM.15.1000	organism=Leishmania_mexicana_MHOM/GT/2001/U1103 product=60S ribosomal protein L6, putative location=LmxM.15:393747-394328(-) length=193 sequence_SO=chromosome SO=protein_coding	193	1	68.9	313	21	1	72.5	224	28	1.184e-05	0.003601	63	1.177e-05	1.687e-05	0.004992	74	1.853e-05	2.494e-05	0.009492	82	2.582e-05	3.862e-05	0.01117	93	3.782e-05	8.779e-06	0.002509	28	8.221e-06	1.374e-05	0.004009	41	1.373e-05	1.18e-05	0.006461	56	1.187e-05	8.359e-05	0.009695	90	8.543e-05	LmxM.15.1000	LmxM.32.0720;	LmxM.15.1000	LmxM.32.0720;
LmxM.36.6770	organism=Leishmania_mexicana_MHOM/GT/2001/U1103 product=beta-adaptin, putative location=LmxM.20:2558676-2560916(-) length=746 sequence_SO=chromosome SO=protein_coding	746	1	6.2	16	6	1	17.6	25	12	5.581e-08	0.0001479	10	5.509e-08	3.454e-08	6.981e-05	4	3.301e-08	1.847e-08	5.99e-05	2	3.138e-08	0	0	0	0	5.676e-07	0.0003941	17	5.094e-07	1.504e-07	0.0001771	7	1.823e-07	0	0	0	0	0	0	0	0	LmxM.36.6770		LmxM.36.6770
sp|Q2KJ64|ARGI1_BOVIN	Arginase-1 OS=Bos taurus GN=ARG1 PE=2 SV=1	322					0.9258	8.4	4	4																	0	0	0	0	0	0	0	0	7.507e-08	0.0002075	3	8.97e-08	3.255e-08	6.392e-05	0.99	6.305e-08			sp|Q2KJ64|ARGI1_BOVIN
LmxM.33_1091802_1091082_1091802_+	LmxM.33_1091802_1091082_1091802_+	240	0.5233	3.8	1	1					0	0	0	0	0	0	0	0	0	0	0	0	2.241e-08	9.66e-05	1	2.155e-08																	LmxM.33_1091802_1091082_1091802_+
sp|Q3UHH2-2|S22AN_MOUSE	Isoform 2 of Solute carrier family 22 member 23 OS=Mus musculus GN=Slc22a23	405					0.6781	6.7	1	1																	0	0	0	0	1.22e-08	4.659e-05	1	2.493e-08	0	0	0	0	0	0	0	0			sp|Q3UHH2-2|S22AN_MOUSE	sp|Q3UHH2|S22AN_MOUSE;tr|F7BP73|F7BP73_MOUSE;tr|Q1JQC7|Q1JQC7_BOVIN;
LmxM.27.1060	organism=Leishmania_mexicana_MHOM/GT/2001/U1103 product=cysteine desulfurase, putative location=LmxM.27:433083-434405(-) length=440 sequence_SO=chromosome SO=protein_coding	440	1	35.7	51	13	1	25.2	24	9	9.172e-07	0.0005515	22	9.082e-07	2.646e-07	0.0002959	10	2.578e-07	1.332e-06	0.000914	18	1.237e-06	0	0	0	0	8.623e-07	0.0004323	11	8.797e-07	4.461e-08	8.577e-05	2	4.87e-08	3.921e-07	0.0002531	5	3.966e-07	1.684e-07	0.0002362	5	2.103e-07	LmxM.27.1060		LmxM.27.1060
LmxM.33.1110	organism=Leishmania_mexicana_MHOM/GT/2001/U1103 product=hypothetical protein, conserved location=LmxM.33:474270-475883(-) length=537 sequence_SO=chromosome SO=protein_coding	537					0.7274	2.2	1	1																	0	0	0	0	0	0	0	0	2.584e-08	4.147e-05	1	2.33e-08	0	0	0	0			LmxM.33.1110
LmxM.34.1850	organism=Leishmania_mexicana_MHOM/GT/2001/U1103 product=COP-coated vesicle membrane protein gp25L precursor, putative,ER--golgi transport protein gp25L, putative location=LmxM.34:671344-671994(+) length=216 sequence_SO=chromosome SO=protein_coding	216	1	34.7	8	6	1	42.1	13	8	1.531e-07	0.0002043	4	1.557e-07	2.565e-07	0.0002411	4	2.69e-07	0	0	0	0	0	0	0	0	3.347e-07	0.0001601	2	2.63e-07	2.435e-06	0.0006989	8	2.432e-06	1.903e-07	0.0001031	1	1.63e-07	1.548e-07	9.625e-05	1	1.827e-07	LmxM.34.1850		LmxM.34.1850
LmxM.31.0840	organism=Leishmania_mexicana_MHOM/GT/2001/U1103 product=hypothetical protein, conserved location=LmxM.31:306203-307762(+) length=519 sequence_SO=chromosome SO=protein_coding	519	1	11.2	18	6	1	13.5	14	7	2.63e-07	0.0001488	7	2.516e-07	4.77e-07	0.0002258	9	4.801e-07	0	0	0	0	4.05e-08	8.934e-05	2	4.003e-08	2.34e-07	0.0001666	5	2.684e-07	4.532e-07	0.0002182	6	4.27e-07	0	0	0	0	1.077e-07	0.0001202	3	1.51e-07	LmxM.31.0840		LmxM.31.0840
LmxM.31.2030	organism=Leishmania_mexicana_MHOM/GT/2001/U1103 product=ras-related protein rab-2a, putative location=LmxM.31:785533-786168(-) length=211 sequence_SO=chromosome SO=protein_coding	211					0.9863	15.2	3	3																	9.273e-08	8.196e-05	1	1.111e-07	5.727e-07	0.000178	1.99	7.074e-07	0	0	0	0	0	0	0	0			LmxM.31.2030
LmxM.36.6940	organism=Leishmania_mexicana_MHOM/GT/2001/U1103 product=protein disulfide isomerase location=LmxM.20:2617872-2619293(-) length=473 sequence_SO=chromosome SO=protein_coding	473	1	67.4	285	33	1	72.1	221	35	3.343e-06	0.001586	68	3.461e-06	2.179e-05	0.004982	181	2.101e-05	7.148e-07	0.0007085	15	7.537e-07	8.947e-07	0.001029	21	8.554e-07	4.105e-06	0.00128	35	4.25e-06	1.672e-05	0.005027	126	1.552e-05	5.688e-07	0.0004708	10	6.302e-07	3.292e-06	0.00211	48	3.556e-06	LmxM.36.6940		LmxM.36.6940
LmxM.27.2400	organism=Leishmania_mexicana_MHOM/GT/2001/U1103 product=heat shock protein DNAJ, putative location=LmxM.27:1003040-1004230(+) length=396 sequence_SO=chromosome SO=protein_coding	396	1	61.1	148	21	1	67.9	90	24	5.171e-06	0.002396	86	5.349e-06	2.485e-06	0.001216	37	2.503e-06	1.445e-06	0.001185	21	1.573e-06	5.067e-08	0.0002342	4	4.99e-08	3.072e-06	0.001572	36	3.407e-06	1.732e-06	0.001191	25	1.973e-06	1.302e-06	0.0007873	14	1.488e-06	1.156e-06	0.000735	14	1.173e-06	LmxM.27.2400		LmxM.27.2400
LmxM.31.2820	organism=Leishmania_mexicana_MHOM/GT/2001/U1103 product=proteasome regulatory non-ATP-ase subunit, putative location=LmxM.31:1098939-1100165(-) length=408 sequence_SO=chromosome SO=protein_coding	408	1	26	44	11	1	23.3	33	10	3.231e-07	0.0002974	11	3.44e-07	1.42e-06	0.0006382	20	1.452e-06	6.773e-07	0.0004381	8	6.841e-07	1.434e-07	0.0002841	5	1.612e-07	9.554e-07	0.0003815	9	1.215e-06	7.38e-07	0.0005088	11	7.533e-07	1.497e-06	0.0004366	8	1.593e-06	4.246e-07	0.0002548	5	5.472e-07	LmxM.31.2820		LmxM.31.2820
LmxM.18.1640	organism=Leishmania_mexicana_MHOM/GT/2001/U1103 product=hypothetical protein, conserved location=LmxM.18:677989-678345(+) length=118 sequence_SO=chromosome SO=protein_coding	118	1	46.6	4	3	1	72.9	28	10	1.441e-07	0.0002804	3	1.59e-07	0	0	0	0	1.085e-07	0.0001893	1	1.038e-07	0	0	0	0	2.797e-06	0.0008793	6	2.087e-06	6.847e-07	0.0004798	3	7.901e-07	6.599e-07	0.001132	6	8.097e-07	4.173e-06	0.001938	11	3.991e-06	LmxM.18.1640		LmxM.18.1640
LmxM.11.0130	organism=Leishmania_mexicana_MHOM/GT/2001/U1103 product=NGG1 interacting factor 3-like protein location=LmxM.11:35228-36067(+) length=279 sequence_SO=chromosome SO=protein_coding	279	0.4984	3.2	1	1					0	0	0	0	0	0	0	0	0	0	0	0	2.712e-08	8.31e-05	1	2.377e-08																	LmxM.11.0130
LmxM.36.6590	organism=Leishmania_mexicana_MHOM/GT/2001/U1103 product=hypothetical protein, conserved location=LmxM.20:2504378-2506324(-) length=648 sequence_SO=chromosome SO=protein_coding	648	1	9.4	12	5	1	47.5	57	34	1.256e-08	5.107e-05	3	1.09e-08	0	0	0	0	2.015e-07	0.0003103	9	1.767e-07	0	0	0	0	6.926e-08	0.0001067	4	7.702e-08	0	0	0	0	2.36e-06	0.001787	52	2.462e-06	1.311e-08	3.208e-05	1	2.151e-08	LmxM.36.6590		LmxM.36.6590
LmxM.21.0310	organism=Leishmania_mexicana_MHOM/GT/2001/U1103 product=hypothetical protein, conserved location=LmxM.21:96207-97262(+) length=351 sequence_SO=chromosome SO=protein_coding	351	1	17.1	12	6	1	14.2	8	5	2.104e-07	0.00022	7	2.251e-07	0	0	0	0	7.497e-08	0.000191	3	7.149e-08	4.703e-08	0.0001321	2	5.436e-08	2.446e-07	0.0001478	3	3.959e-07	2.604e-07	0.000215	4	2.765e-07	0	0	0	0	2.879e-08	5.923e-05	1	3.985e-08	LmxM.21.0310		LmxM.21.0310
LmxM.19.1390	organism=Leishmania_mexicana_MHOM/GT/2001/U1103 product=transcription initiation factor-like protein (TFIID-like protein) location=LmxM.19:576822-577703(+) length=293 sequence_SO=chromosome SO=protein_coding	293	0.5718	4.1	1	1	0.7011	4.1	2	1	4.512e-09	3.765e-05	1	4.333e-09	0	0	0	0	0	0	0	0	0	0	0	0	1.009e-07	5.902e-05	1	8.271e-08	1.074e-07	6.44e-05	1	8.286e-08	0	0	0	0	0	0	0	0	LmxM.19.1390		LmxM.19.1390
LmxM.27.1980	organism=Leishmania_mexicana_MHOM/GT/2001/U1103 product=FtsJ cell division protein, putative location=LmxM.27:827462-830239(-) length=925 sequence_SO=chromosome SO=protein_coding	925	1	7.8	18	7	0.9923	3.5	7	3	6.905e-08	0.000155	13	6.501e-08	8.407e-09	1.407e-05	1	7.618e-09	7.529e-09	7.246e-05	3	6.766e-09	0	0	0	0	2.167e-07	9.348e-05	5	1.618e-07	2.759e-08	2.04e-05	1	3.359e-08	1.181e-08	2.407e-05	1	1.264e-08	0	0	0	0	LmxM.27.1980		LmxM.27.1980
LmxM.09.0070	organism=Leishmania_mexicana_MHOM/GT/2001/U1103 product=RNA helicase, putative location=LmxM.09:16847-20548(+) length=1233 sequence_SO=chromosome SO=protein_coding	1233	0.9769	1.6	1	2	0.8252	1	1	1	1.998e-09	8.946e-06	1	1.942e-09	0	0	0	0	0	0	0	0	0	0	0	0	2.519e-09	1.403e-05	1	4.094e-09	0	0	0	0	0	0	0	0	0	0	0	0	LmxM.09.0070		LmxM.09.0070
LmxM.28.0330	organism=Leishmania_mexicana_MHOM/GT/2001/U1103 product=rrp44p homologue, putative location=LmxM.28:98141-100903(+) length=920 sequence_SO=chromosome SO=protein_coding	920	1	10	14	9	1	10.2	9	8	2.656e-09	3.597e-05	3	3.643e-09	1.717e-08	0.0001557	11	1.931e-08	0	0	0	0	0	0	0	0	1.155e-08	3.759e-05	2	1.503e-08	7e-08	0.0001436	7	7.678e-08	0	0	0	0	0	0	0	0	LmxM.28.0330		LmxM.28.0330
LmxM.06.1120	organism=Leishmania_mexicana_MHOM/GT/2001/U1103 product=hypothetical protein, conserved location=LmxM.06:432407-433228(+) length=273 sequence_SO=chromosome SO=protein_coding	273	0.9922	6.2	3	2	1	20.5	9	5	7.094e-08	8.081e-05	2	6.724e-08	3.891e-08	4.769e-05	1	3.344e-08	0	0	0	0	0	0	0	0	5.295e-07	0.0002534	4	5.725e-07	1.663e-07	0.0002074	3	1.498e-07	0	0	0	0	0	0	0	0	LmxM.06.1120		LmxM.06.1120
LmxM.23.0620	organism=Leishmania_mexicana_MHOM/GT/2001/U1103 product=hypothetical protein, conserved location=LmxM.23:276084-278126(-) length=680 sequence_SO=chromosome SO=protein_coding	680	0.9761	1.9	1	1	0.9543	1.9	1	1	7.492e-09	1.622e-05	1	7.84e-09	0	0	0	0	0	0	0	0	0	0	0	0	2.157e-08	2.543e-05	1	1.807e-08	0	0	0	0	0	0	0	0	0	0	0	0	LmxM.23.0620		LmxM.23.0620
LmxM.34.1540	organism=Leishmania_mexicana_MHOM/GT/2001/U1103 product=rieske iron-sulfur protein precursor, putative location=LmxM.34:581205-582098(-) length=297 sequence_SO=chromosome SO=protein_coding	297	1	26.9	99	10	1	48.8	84	18	3.767e-07	0.0005943	16	4.513e-07	2.327e-06	0.002279	52	2.62e-06	2.169e-07	0.0006018	8	2.98e-07	5.965e-06	0.001795	23	6.626e-06	5.49e-07	0.0004076	7	5.723e-07	3.804e-06	0.001843	29	4.619e-06	2.537e-07	0.0002999	4	3.806e-07	7.26e-06	0.00273	39	9.785e-06	LmxM.34.1540		LmxM.34.1540
LmxM.21.0520	organism=Leishmania_mexicana_MHOM/GT/2001/U1103 product=hypothetical protein, conserved location=LmxM.21:153935-155278(+) length=447 sequence_SO=chromosome SO=protein_coding	447	0.9389	2.5	1	1	0.9547	1.8	1	1	3.326e-08	2.468e-05	1	2.935e-08	0	0	0	0	0	0	0	0	0	0	0	0	8.647e-08	3.869e-05	1	7.974e-08	0	0	0	0	0	0	0	0	0	0	0	0	LmxM.21.0520		LmxM.21.0520
LmxM.26.0340	organism=Leishmania_mexicana_MHOM/GT/2001/U1103 product=hypothetical protein, conserved location=LmxM.26:82580-83608(-) length=342 sequence_SO=chromosome SO=protein_coding	342	1	16.1	8	4	1	21.9	9	5	1.939e-08	3.225e-05	1	1.963e-08	3.068e-07	0.0001903	5	3.591e-07	0	0	0	0	5.206e-08	0.0001356	2	4.636e-08	0	0	0	0	2.669e-07	0.0002759	5	2.132e-07	0	0	0	0	1.655e-07	0.0002432	4	1.401e-07	LmxM.26.0340		LmxM.26.0340
LmxM.11.1210	organism=Leishmania_mexicana_MHOM/GT/2001/U1103 product=S-phase kinase-associated protein, putative,Skp1 family protein, putative,Cyclin A/CDK2- associated protein location=LmxM.11:467559-468110(+) length=183 sequence_SO=chromosome SO=protein_coding	183					1	16.4	3	2																	2.281e-07	9.45e-05	1	1.913e-07	1.554e-07	0.0001031	1	1.736e-07	2.855e-07	0.0001217	1	2.365e-07	0	0	0	0			LmxM.11.1210
LmxM.19.0300	organism=Leishmania_mexicana_MHOM/GT/2001/U1103 product=RNA binding protein, putative location=LmxM.19:106495-107439(+) length=314 sequence_SO=chromosome SO=protein_coding	314	0.9998	11.5	2	2	1	14.6	4	4	0	0	0	0	4.429e-08	8.292e-05	2	6.078e-08	0	0	0	0	0	0	0	0	0	0	0	0	7.51e-07	0.0002404	4	6.802e-07	0	0	0	0	0	0	0	0	LmxM.19.0300		LmxM.19.0300
LmxM.27.1110	organism=Leishmania_mexicana_MHOM/GT/2001/U1103 product=mitochondrial RNA binding protein 1,gBP21, MRP1 location=LmxM.27:453241-453945(-) length=234 sequence_SO=chromosome SO=protein_coding	234	1	41	37	10	1	44.9	34	12	1.717e-06	0.0009428	20	1.825e-06	4.795e-07	0.0005564	10	5.063e-07	5.01e-08	0.000191	2	5.631e-08	4.326e-07	0.0004954	5	5.557e-07	1.521e-06	0.000739	10	1.507e-06	1.764e-06	0.0004839	6	1.701e-06	4.093e-07	0.0003807	4	5.075e-07	3.177e-06	0.001066	12	3.095e-06	LmxM.27.1110		LmxM.27.1110
LmxM.28.1320	organism=Leishmania_mexicana_MHOM/GT/2001/U1103 product=prenyltransferase, putative location=LmxM.28:481249-482718(+) length=489 sequence_SO=chromosome SO=protein_coding	489	0.2578	1.8	1	1	0.9977	3.9	3	2	1.228e-08	2.256e-05	1	1.3e-08	0	0	0	0	0	0	0	0	0	0	0	0	1.095e-07	7.073e-05	2	1.396e-07	4.188e-08	3.859e-05	1	5.161e-08	0	0	0	0	0	0	0	0	LmxM.28.1320		LmxM.28.1320
LmxM.16.1150	organism=Leishmania_mexicana_MHOM/GT/2001/U1103 product=hypothetical protein, conserved location=LmxM.16:444272-445000(-) length=242 sequence_SO=chromosome SO=protein_coding	242					0.9675	5.4	3	1																	2.783e-08	7.146e-05	1	3.195e-08	0	0	0	0	1.49e-07	0.000184	2	1.242e-07	0	0	0	0			LmxM.16.1150
LmxM.17.0410	organism=Leishmania_mexicana_MHOM/GT/2001/U1103 product=hypothetical protein, conserved location=LmxM.17:186928-190134(-) length=1068 sequence_SO=chromosome SO=protein_coding	1068	1	6	4	5	1	12.4	18	13	2.599e-08	4.131e-05	4	2.472e-08	0	0	0	0	0	0	0	0	0	0	0	0	3.409e-07	0.0002915	18	3.519e-07	0	0	0	0	0	0	0	0	0	0	0	0	LmxM.17.0410		LmxM.17.0410
LmxM.28.2110	organism=Leishmania_mexicana_MHOM/GT/2001/U1103 product=hypothetical protein, conserved location=LmxM.28:814018-816318(+) length=766 sequence_SO=chromosome SO=protein_coding	766	1	6.1	4	4	1	4.8	5	4	9.561e-09	5.76e-05	4	9.119e-09	0	0	0	0	0	0	0	0	0	0	0	0	6.882e-08	9.03e-05	4	7.243e-08	0	0	0	0	1.129e-08	2.907e-05	1	1.929e-08	0	0	0	0	LmxM.28.2110		LmxM.28.2110
LmxM.08_29.2010	organism=Leishmania_mexicana_MHOM/GT/2001/U1103 product=hypothetical protein, conserved location=LmxM.08:318962-321058(+) length=698 sequence_SO=chromosome SO=protein_coding	698	0.9225	2.6	1	1					9.575e-10	1.58e-05	1	8.141e-10	0	0	0	0	0	0	0	0	0	0	0	0																	LmxM.08_29.2010
LmxM.18.1625	organism=Leishmania_mexicana_MHOM/GT/2001/U1103 product=hypothetical protein, conserved location=LmxM.18:673301-673978(+) length=225 sequence_SO=chromosome SO=protein_coding	225	1	25.8	6	4	1	36.9	12	6	4.758e-08	0.0001471	3	4.923e-08	0	0	0	0	1.551e-07	0.0002979	3	1.602e-07	0	0	0	0	1.91e-07	7.686e-05	1	2.885e-07	0	0	0	0	2.138e-06	0.0009897	10	2.251e-06	0	0	0	0	LmxM.18.1625		LmxM.18.1625
LmxM.34.0630	organism=Leishmania_mexicana_MHOM/GT/2001/U1103 product=hypothetical protein, conserved location=LmxM.34:223593-225386(+) length=597 sequence_SO=chromosome SO=protein_coding	597	0.9761	4	1	1					1.199e-08	1.848e-05	1	1.476e-08	0	0	0	0	0	0	0	0	0	0	0	0																	LmxM.34.0630
LmxM.01.0480	organism=Leishmania_mexicana_MHOM/GT/2001/U1103 product=beta eliminating lyase,putative location=LmxM.01:124164-125273(+) length=369 sequence_SO=chromosome SO=protein_coding	369	1	24.1	27	8	1	26.6	27	8	5.114e-08	5.979e-05	2	5.124e-08	1.022e-06	0.0005292	15	9.779e-07	0	0	0	0	3.375e-07	0.0006283	10	3.177e-07	2.68e-07	0.0001875	4	1.992e-07	6.675e-07	0.0005625	11	5.656e-07	0	0	0	0	1.195e-06	0.0006761	12	1.012e-06	LmxM.01.0480		LmxM.01.0480
LmxM.29.3730	organism=Leishmania_mexicana_MHOM/GT/2001/U1103 product=60S acidic ribosomal protein P2, putative location=LmxM.29:1317965-1318282(+) length=105 sequence_SO=chromosome SO=protein_coding	105					1	94.3	10	8																	1.838e-06	0.0004941	3	1.296e-06	3.926e-06	0.001078	6	3.338e-06	0	0	0	0	4.099e-07	0.000198	1	4.619e-07			LmxM.29.3730
LmxM.18.1560	organism=Leishmania_mexicana_MHOM/GT/2001/U1103 product=hypothetical protein, conserved location=LmxM.18:652791-654482(+) length=563 sequence_SO=chromosome SO=protein_coding	563					0.8991	2.1	1	1																	2.254e-08	3.072e-05	1	2.976e-08	0	0	0	0	0	0	0	0	0	0	0	0			LmxM.18.1560
LmxM.26.1060	organism=Leishmania_mexicana_MHOM/GT/2001/U1103 product=hypothetical protein, conserved location=LmxM.26:316012-316998(+) length=328 sequence_SO=chromosome SO=protein_coding	328	0.8744	3	1	1					0	0	0	0	4.156e-08	3.969e-05	1	3.874e-08	0	0	0	0	0	0	0	0																	LmxM.26.1060
LmxM.16.1300	organism=Leishmania_mexicana_MHOM/GT/2001/U1103 product=hypothetical protein, conserved location=LmxM.16:509482-512469(-) length=995 sequence_SO=chromosome SO=protein_coding	995	0.6644	1.3	1	1					0	0	0	0	7.402e-09	1.308e-05	1	7.096e-09	0	0	0	0	0	0	0	0																	LmxM.16.1300
tr|E9Q1Z0|E9Q1Z0_MOUSE	Protein 4732456N10Rik OS=Mus musculus GN=4732456N10Rik PE=3 SV=1	538	0.7681	12.5	3	9					1.451e-08	6.151e-05	3	1.251e-08	0	0	0	0	0	0	0	0	0	0	0	0																	tr|E9Q1Z0|E9Q1Z0_MOUSE
LmxM.27.0690	organism=Leishmania_mexicana_MHOM/GT/2001/U1103 product=hypothetical protein, unknown function location=LmxM.27:262521-265277(+) length=918 sequence_SO=chromosome SO=protein_coding	918					1	3.3	3	2																	0	0	0	0	0	0	0	0	4.087e-08	7.277e-05	3	3.737e-08	0	0	0	0			LmxM.27.0690
LmxM.22.0990	organism=Leishmania_mexicana_MHOM/GT/2001/U1103 product=hypothetical protein, conserved location=LmxM.22:394954-398601(+) length=1215 sequence_SO=chromosome SO=protein_coding	1215	1	7.2	27	9	1	14.4	28	13	1.684e-07	0.0001089	12	1.411e-07	1.184e-07	3.214e-05	3	1.086e-07	1.915e-07	0.0001655	9	1.623e-07	3.527e-07	5.724e-05	3	3.166e-07	7.029e-08	0.0001708	12	6.601e-08	2.064e-07	6.213e-05	4	2.103e-07	1.538e-07	0.0001833	10	1.548e-07	1.668e-07	3.422e-05	2	2.467e-07	LmxM.22.0990		LmxM.22.0990
LmxM.17.0900	organism=Leishmania_mexicana_MHOM/GT/2001/U1103 product=hypothetical protein, conserved location=LmxM.17:412318-414333(+) length=671 sequence_SO=chromosome SO=protein_coding	671	0.9996	3	3	2	1	24.1	15	9	0	0	0	0	0	0	0	0	2.797e-08	9.989e-05	3	2.813e-08	0	0	0	0	8.684e-09	5.155e-05	2	1.245e-08	0	0	0	0	7.063e-07	0.0004314	13	6.494e-07	0	0	0	0	LmxM.17.0900		LmxM.17.0900
LmxM.29.1930	organism=Leishmania_mexicana_MHOM/GT/2001/U1103 product=succinyl-coa:3-ketoacid-coenzyme a transferase- like protein location=LmxM.29:665324-666820(+) length=498 sequence_SO=chromosome SO=protein_coding	498	1	9.4	5	3	0.5064	2.4	1	1	0	0	0	0	8.789e-08	0.0001307	5	1.322e-07	0	0	0	0	0	0	0	0	0	0	0	0	2.285e-08	3.789e-05	1	2.163e-08	0	0	0	0	0	0	0	0	LmxM.29.1930	LmxM.29.1940;	LmxM.29.1930	LmxM.29.1940;
LmxM.25.0550	organism=Leishmania_mexicana_MHOM/GT/2001/U1103 product=hypothetical protein, conserved location=LmxM.25:191048-193075(-) length=675 sequence_SO=chromosome SO=protein_coding	675	0.9999	2.8	4	2	1	5.3	3	3	4.863e-09	1.634e-05	1	4.035e-09	0	0	0	0	2.168e-08	9.93e-05	3	1.866e-08	0	0	0	0	0	0	0	0	0	0	0	0	1.741e-07	9.897e-05	3	1.929e-07	0	0	0	0	LmxM.25.0550		LmxM.25.0550
LmxM.28.2680	organism=Leishmania_mexicana_MHOM/GT/2001/U1103 product=cytochrome oxidase assembly protein-like protein location=LmxM.28:1025052-1026287(+) length=411 sequence_SO=chromosome SO=protein_coding	411					0.8278	4.4	3	2																	1.693e-07	8.415e-05	2	1.609e-07	7.695e-08	4.591e-05	1	9.636e-08	0	0	0	0	0	0	0	0			LmxM.28.2680
LmxM.31.2490	organism=Leishmania_mexicana_MHOM/GT/2001/U1103 product=hypothetical protein, conserved location=LmxM.31:968138-972007(-) length=1289 sequence_SO=chromosome SO=protein_coding	1289	0.9792	1.9	2	2	0.6388	0.9	1	1	9.882e-10	1.712e-05	2	1.222e-09	0	0	0	0	0	0	0	0	0	0	0	0	1.559e-09	1.342e-05	1	2.693e-09	0	0	0	0	0	0	0	0	0	0	0	0	LmxM.31.2490		LmxM.31.2490
LmxM.22.0300	organism=Leishmania_mexicana_MHOM/GT/2001/U1103 product=hypothetical protein, conserved location=LmxM.22:121114-122802(-) length=562 sequence_SO=chromosome SO=protein_coding	562	1	38.8	85	21	1	54.3	70	25	2.225e-06	0.001276	65	2.242e-06	3.645e-07	0.0001853	8	3.584e-07	3.779e-07	0.000477	12	3.885e-07	0	0	0	0	4.989e-06	0.001662	54	5.099e-06	6.962e-07	0.0003358	10	7e-07	3.627e-07	0.0001585	4	2.872e-07	2.47e-07	3.699e-05	1	3.182e-07	LmxM.22.0300		LmxM.22.0300
LmxM.13.1620	organism=Leishmania_mexicana_MHOM/GT/2001/U1103 product=squalene monooxygenase-like protein location=LmxM.13:571619-573328(-) length=569 sequence_SO=chromosome SO=protein_coding	569	1	5.8	2	3	1	5.4	4	3	0	0	0	0	4.573e-08	4.576e-05	2	6.353e-08	0	0	0	0	0	0	0	0	1.648e-07	0.0001216	4	1.638e-07	0	0	0	0	0	0	0	0	0	0	0	0	LmxM.13.1620		LmxM.13.1620
LmxM.10.1230	organism=Leishmania_mexicana_MHOM/GT/2001/U1103 product=hypothetical protein, conserved location=LmxM.10:482658-483644(+) length=328 sequence_SO=chromosome SO=protein_coding	328					0.9999	7.6	5	2																	0	0	0	0	9.194e-08	0.0001151	2	9.438e-08	0	0	0	0	1.256e-07	0.0001902	3	1.17e-07			LmxM.10.1230
LmxM.34.1110	organism=Leishmania_mexicana_MHOM/GT/2001/U1103 product=hypothetical protein, conserved location=LmxM.34:424498-425493(+) length=331 sequence_SO=chromosome SO=protein_coding	331					1	19.3	11	4																	4.573e-07	0.0003657	7	3.841e-07	4.339e-07	0.000228	4	3.034e-07	0	0	0	0	0	0	0	0			LmxM.34.1110
LmxM.23.1410	organism=Leishmania_mexicana_MHOM/GT/2001/U1103 product=hypothetical protein, conserved location=LmxM.23:654206-654949(+) length=247 sequence_SO=chromosome SO=protein_coding	247	1	45.3	72	13	1	40.9	36	13	1.681e-06	0.0008039	18	1.585e-06	1.743e-06	0.0007379	14	1.667e-06	5.841e-07	0.001176	13	5.588e-07	1.71e-06	0.00244	26	1.574e-06	1.243e-06	0.0004201	6	1.276e-06	3.104e-06	0.0006112	8	3.13e-06	1.025e-06	0.0009917	11	1.072e-06	5.59e-06	0.0009259	11	5.873e-06	LmxM.23.1410		LmxM.23.1410
DECOY2_LmxM.08.0550	Reversed decoy version of LmxM.08.0550	344	0.2977	2.9	1	1					2.375e-08	3.207e-05	1	2.239e-08	0	0	0	0	0	0	0	0	0	0	0	0																	DECOY2_LmxM.08.0550
LmxM.10.0590	organism=Leishmania_mexicana_MHOM/GT/2001/U1103 product=hypothetical protein, conserved location=LmxM.10:257513-258316(-) length=267 sequence_SO=chromosome SO=protein_coding	267	0.9104	3.4	2	1	1	22.1	5	5	0	0	0	0	0	0	0	0	7.977e-08	0.0001674	2	8.273e-08	0	0	0	0	0	0	0	0	0	0	0	0	2.847e-07	0.000417	5	3.17e-07	0	0	0	0	LmxM.10.0590		LmxM.10.0590
LmxM.16.0230	organism=Leishmania_mexicana_MHOM/GT/2001/U1103 product=protein tyrosine phosphatase-like protein location=LmxM.16:77210-77737(-) length=175 sequence_SO=chromosome SO=protein_coding	175	1	48.6	29	6	1	40.6	8	5	2.648e-06	0.0009455	15	2.618e-06	6.237e-07	0.0004464	6	6.738e-07	7.925e-07	0.000766	6	7.149e-07	8.567e-08	0.000265	2	7.345e-08	1.644e-06	0.0004941	5	1.485e-06	3e-07	0.0001078	1	2.981e-07	2.293e-07	0.0001273	1	3.453e-07	3.982e-07	0.0001188	1	6.723e-07	LmxM.16.0230		LmxM.16.0230
LmxM.10.1250	organism=Leishmania_mexicana_MHOM/GT/2001/U1103 product=hypothetical protein, conserved location=LmxM.10:488105-489061(+) length=318 sequence_SO=chromosome SO=protein_coding	318	0.7037	2.5	3	1					0	0	0	0	2.763e-08	4.094e-05	1	2.729e-08	1.468e-08	7.026e-05	1	1.298e-08	3.872e-08	7.29e-05	1	3.572e-08																	LmxM.10.1250
LmxM.08_29.2780	organism=Leishmania_mexicana_MHOM/GT/2001/U1103 product=mitochondrial carrier protein-like protein location=LmxM.08:26145-27020(-) length=291 sequence_SO=chromosome SO=protein_coding	291					0.8934	3.1	1	1																	2.225e-07	5.943e-05	1	2.052e-07	0	0	0	0	0	0	0	0	0	0	0	0			LmxM.08_29.2780
LmxM.31.0810	organism=Leishmania_mexicana_MHOM/GT/2001/U1103 product=serine/threonine protein kinase, putative location=LmxM.31:285099-289199(+) length=1366 sequence_SO=chromosome SO=protein_coding	1366					0.9202	1.1	1	2																	0	0	0	0	0	0	0	0	0	0	0	0	1.861e-08	1.522e-05	1	1.557e-08			LmxM.31.0810
LmxM.32.2440	organism=Leishmania_mexicana_MHOM/GT/2001/U1103 product=hypothetical protein, conserved location=LmxM.32:970922-972430(+) length=502 sequence_SO=chromosome SO=protein_coding	502	1	52.6	148	24	1	54.6	51	24	7.545e-06	0.003142	143	8.196e-06	0	0	0	0	9.815e-08	0.000178	4	1.026e-07	0	0	0	0	5.29e-06	0.00155	45	5.819e-06	0	0	0	0	1.699e-07	0.0001774	4	1.918e-07	7.363e-08	8.283e-05	2	7.976e-08	LmxM.32.2440		LmxM.32.2440
LmxM.06.0700	organism=Leishmania_mexicana_MHOM/GT/2001/U1103 product=hypothetical protein, conserved location=LmxM.06:258030-260237(+) length=735 sequence_SO=chromosome SO=protein_coding	735	0.5598	2.3	1	1					1.244e-08	1.501e-05	1	1.136e-08	0	0	0	0	0	0	0	0	0	0	0	0																	LmxM.06.0700
LmxM.28.2810	organism=Leishmania_mexicana_MHOM/GT/2001/U1103 product=hypothetical protein, conserved location=LmxM.28:1055666-1056289(-) length=207 sequence_SO=chromosome SO=protein_coding	207					0.9746	9.2	1	1																	4.929e-08	8.354e-05	1	4.098e-08	0	0	0	0	0	0	0	0	0	0	0	0			LmxM.28.2810
LmxM.29.3190	organism=Leishmania_mexicana_MHOM/GT/2001/U1103 product=3-hydroxy-3-methylglutaryl-CoA reductase, putative location=LmxM.29:1144535-1145839(-) length=434 sequence_SO=chromosome SO=protein_coding	434	1	24	18	8	1	20.5	19	8	5.157e-07	0.0003558	14	5.335e-07	5.326e-08	0.00012	4	5.93e-08	0	0	0	0	0	0	0	0	1.846e-06	0.0005579	14	1.713e-06	6.551e-07	0.0001739	4	6.313e-07	0	0	0	0	0	0	0	0	LmxM.29.3190		LmxM.29.3190
LmxM.31.3770	organism=Leishmania_mexicana_MHOM/GT/2001/U1103 product=kinetoplast-associated protein p18-2, putative location=LmxM.31:1442840-1443238(+) length=132 sequence_SO=chromosome SO=protein_coding	132	0.9939	17.4	2	2					9.49e-08	0.0001671	2	9.491e-08	0	0	0	0	0	0	0	0	0	0	0	0																	LmxM.31.3770
LmxM.34.4760	organism=Leishmania_mexicana_MHOM/GT/2001/U1103 product=hypothetical protein, conserved location=LmxM.34:1746609-1747055(+) length=148 sequence_SO=chromosome SO=protein_coding	148					1	21.6	8	4																	9.155e-07	0.0002337	2	1.076e-06	1.087e-06	0.00051	4	1.547e-06	0	0	0	0	8.76e-08	0.0001405	1	2.514e-07			LmxM.34.4760
LmxM.25.1460	organism=Leishmania_mexicana_MHOM/GT/2001/U1103 product=hypothetical protein, conserved location=LmxM.25:569269-571590(-) length=773 sequence_SO=chromosome SO=protein_coding	773	1	16.4	22	12	1	51.6	91	43	5.704e-09	1.427e-05	1	9.976e-09	0	0	0	0	3.164e-07	0.000607	21	3.272e-07	0	0	0	0	1.215e-07	0.0002013	9	1.484e-07	0	0	0	0	3.692e-06	0.002305	80	4.07e-06	0	0	0	0	LmxM.25.1460		LmxM.25.1460
LmxM.29.0180	organism=Leishmania_mexicana_MHOM/GT/2001/U1103 product=2-hydroxy-3-oxopropionate reductase, putative location=LmxM.29:51890-52789(-) length=299 sequence_SO=chromosome SO=protein_coding	299	1	36.5	20	8	1	18.7	21	4	3.126e-07	0.0001476	4	3.144e-07	1.053e-06	0.0005225	12	1.057e-06	2.112e-08	7.472e-05	1	1.642e-08	1.222e-07	0.0002326	3	1.071e-07	3.4e-07	0.0001735	3	3.38e-07	5.927e-07	0.0003787	6	6.315e-07	1.511e-07	7.448e-05	1	1.132e-07	1.971e-06	0.0006258	9	1.764e-06	LmxM.29.0180		LmxM.29.0180
LmxM.15.0990	organism=Leishmania_mexicana_MHOM/GT/2001/U1103 product=succinate dehydrogenase, putative location=LmxM.15:392566-393159(-) length=197 sequence_SO=chromosome SO=protein_coding	197	1	37.6	48	8	1	52.3	32	11	9.697e-07	0.0006159	11	1.023e-06	1.414e-06	0.0004626	7	1.342e-06	1.911e-06	0.0009073	8	1.789e-06	5.336e-06	0.002589	22	5.245e-06	1.477e-06	0.0005267	6	1.446e-06	2.226e-06	0.0007663	8	2.484e-06	6.172e-07	0.0005652	5	8.673e-07	3.35e-06	0.001266	12	4.116e-06	LmxM.15.0990		LmxM.15.0990
LmxM.03.0980	organism=Leishmania_mexicana_MHOM/GT/2001/U1103 product=elongation initiation factor 2 alpha subunit, putative location=LmxM.03:371419-372660(-) length=413 sequence_SO=chromosome SO=protein_coding	413	1	38.3	153	19	1	42.1	101	20	5.95e-06	0.00227	85	5.783e-06	1.012e-06	0.0005989	19	1.017e-06	3.575e-06	0.002543	47	3.661e-06	1.128e-08	0.0001123	2	9.538e-09	5.299e-06	0.00201	48	5.206e-06	6.829e-07	0.0006854	15	6.528e-07	3.026e-06	0.001618	30	3.398e-06	2.741e-07	0.0003524	7	3.413e-07	LmxM.03.0980		LmxM.03.0980
LmxM.30.2790	organism=Leishmania_mexicana_MHOM/GT/2001/U1103 product=ADP-ribosylation factor, putative location=LmxM.30:1303923-1304459(-) length=178 sequence_SO=chromosome SO=protein_coding	178	1	42.7	22	9	1	60.7	30	12	2.274e-06	0.001115	18	2.188e-06	1.994e-07	0.0002194	3	3.136e-07	2.639e-08	0.0001255	1	3.699e-08	0	0	0	0	9.104e-06	0.001069	11	8.968e-06	3.565e-06	0.0006361	6	3.511e-06	2.028e-06	0.0008757	7	1.772e-06	1.681e-06	0.0007008	6	1.285e-06	LmxM.30.2790		LmxM.30.2790
DECOY2_LmxM.25.2440	Reversed decoy version of LmxM.25.2440	314	0.3348	16.2	2	1					0	0	0	0	2.88e-09	8.292e-05	2	4.642e-09	0	0	0	0	0	0	0	0																	DECOY2_LmxM.25.2440	DECOY2_LmxM.25_878347_878180_878384_+;
LmxM.15.0370	organism=Leishmania_mexicana_MHOM/GT/2001/U1103 product=60S acidic ribosomal protein, putative location=LmxM.15:140625-140948(+) length=107 sequence_SO=chromosome SO=protein_coding	107	0.959	10.3	2	1	1	44.9	4	4	9.816e-08	0.0001031	1	9.518e-08	1.454e-07	0.0001217	1	1.592e-07	0	0	0	0	0	0	0	0	1.502e-06	0.0003232	2	1.391e-06	1.509e-07	0.0001764	1	9.223e-08	0	0	0	0	1.666e-07	0.0001943	1	9.361e-08	LmxM.15.0370	LmxM.15.0380;	LmxM.15.0370	LmxM.15.0380;
LmxM.33.0210	organism=Leishmania_mexicana_MHOM/GT/2001/U1103 product=hypothetical protein, conserved location=LmxM.33:74414-75043(+) length=209 sequence_SO=chromosome SO=protein_coding	209	1	28.7	7	3					7.531e-08	0.0001583	3	7.512e-08	1.006e-07	0.0002492	4	9.924e-08	0	0	0	0	0	0	0	0																	LmxM.33.0210
LmxM.29.2210	organism=Leishmania_mexicana_MHOM/GT/2001/U1103 product=endosomal trafficking protein RME-8, putative location=LmxM.29:795184-802542(-) length=2452 sequence_SO=chromosome SO=protein_coding	2452	0.9933	0.9	3	2	1	2	7	5	5.919e-10	4.499e-06	1	8.023e-10	4.624e-10	1.062e-05	2	3.673e-10	0	0	0	0	0	0	0	0	9.803e-10	7.053e-06	1	9.887e-10	6.138e-09	2.309e-05	3	9.276e-09	4.026e-09	9.082e-06	1	8.238e-09	7.972e-09	8.479e-06	1	1.201e-08	LmxM.29.2210		LmxM.29.2210
LmxM.19.0800	organism=Leishmania_mexicana_MHOM/GT/2001/U1103 product=ABC transporter, putative location=LmxM.19:331633-333471(+) length=612 sequence_SO=chromosome SO=protein_coding	612	1	32.2	45	15	1	22.7	17	10	5.183e-07	0.0004867	27	5.439e-07	5.132e-07	0.0002978	14	5.468e-07	3.555e-08	0.0001095	3	3.59e-08	7.771e-09	3.788e-05	1	6.905e-09	3.265e-07	0.0001413	5	3.549e-07	2.782e-07	0.0002467	8	3.125e-07	3.491e-08	3.639e-05	1	8.156e-08	5.825e-08	6.794e-05	2	9.019e-08	LmxM.19.0800		LmxM.19.0800
LmxM.34.3850	organism=Leishmania_mexicana_MHOM/GT/2001/U1103 product=30S Ribosomal protein S17-like protein location=LmxM.34:1430144-1431082(-) length=312 sequence_SO=chromosome SO=protein_coding	312	1	7.4	3	2					6.4e-08	0.0001061	3	6.745e-08	0	0	0	0	0	0	0	0	0	0	0	0																	LmxM.34.3850
sp|P70388-2|RAD50_MOUSE	Isoform 2 of DNA repair protein RAD50 OS=Mus musculus GN=Rad50	1251	0.9734	3	1	1					0	0	0	0	3.524e-09	1.041e-05	1	8.319e-09	0	0	0	0	0	0	0	0																	sp|P70388-2|RAD50_MOUSE	sp|P70388|RAD50_MOUSE;tr|Q5SV02|Q5SV02_MOUSE;
LmxM.19.1560	organism=Leishmania_mexicana_MHOM/GT/2001/U1103 product=inosine-5'-monophosphate dehydrogenase location=LmxM.19:626994-628538(+) length=514 sequence_SO=chromosome SO=protein_coding	514	1	48.4	118	23	1	41.2	67	19	2.211e-06	0.001331	62	2.214e-06	3.918e-07	0.0003293	13	3.996e-07	1.295e-06	0.001521	35	1.326e-06	1.758e-07	0.0003608	8	1.935e-07	1.467e-06	0.0009421	28	1.344e-06	9.63e-08	0.0001101	3	1.136e-07	1.967e-06	0.0008665	20	1.869e-06	6.334e-07	0.0005663	14	5.349e-07	LmxM.19.1560		LmxM.19.1560
LmxM.36.5410	organism=Leishmania_mexicana_MHOM/GT/2001/U1103 product=selenophosphate synthetase, putative location=LmxM.20:2064234-2065430(-) length=398 sequence_SO=chromosome SO=protein_coding	398	0.6305	2.8	1	1					0	0	0	0	3.299e-08	3.271e-05	1	3.46e-08	0	0	0	0	0	0	0	0																	LmxM.36.5410
LmxM.29.1890	organism=Leishmania_mexicana_MHOM/GT/2001/U1103 product=hypothetical protein, conserved location=LmxM.29:654092-654634(+) length=180 sequence_SO=chromosome SO=protein_coding	180	0.959	7.8	2	1					4.648e-08	6.128e-05	1	4.29e-08	3.083e-08	7.233e-05	1	2.901e-08	0	0	0	0	0	0	0	0																	LmxM.29.1890
sp|Q08DK7|MCATL_BOVIN	Mitochondrial carnitine/acylcarnitine carrier protein CACL OS=Bos taurus GN=SLC25A29 PE=2 SV=1	298	0.5549	2.7	2	1					0	0	0	0	0	0	0	0	1.76e-08	0.0001499	2	1.577e-08	0	0	0	0																	sp|Q08DK7|MCATL_BOVIN	sp|Q8BL03|MCATL_MOUSE;
LmxM.35.2470	organism=Leishmania_mexicana_MHOM/GT/2001/U1103 product=hypothetical protein, conserved location=LmxM.34:946739-947914(+) length=391 sequence_SO=chromosome SO=protein_coding	391	0.3224	5.1	1	1					1.522e-08	2.821e-05	1	1.677e-08	0	0	0	0	0	0	0	0	0	0	0	0																	LmxM.35.2470
LmxM.14.0130	organism=Leishmania_mexicana_MHOM/GT/2001/U1103 product=nucleoside hydrolase-like protein location=LmxM.14:31401-32459(+) length=352 sequence_SO=chromosome SO=protein_coding	352	1	21	16	6	1	27	21	8	0	0	0	0	6.074e-07	0.0005178	14	6.605e-07	0	0	0	0	2.747e-08	0.0001317	2	2.386e-08	0	0	0	0	1.046e-06	0.0005361	10	1.351e-06	0	0	0	0	1.355e-06	0.0005906	10	1.354e-06	LmxM.14.0130		LmxM.14.0130
LmxM.14.0010	organism=Leishmania_mexicana_MHOM/GT/2001/U1103 product=exosome complex exonuclease, putative,ribosomal RNA processing protein 4, putative location=LmxM.14:2321-3244(+) length=307 sequence_SO=chromosome SO=protein_coding	307	1	8.8	6	2					3.19e-08	7.186e-05	2	3.063e-08	6.673e-08	0.0001696	4	6.459e-08	0	0	0	0	0	0	0	0																	LmxM.14.0010
LmxM.19.0320	organism=Leishmania_mexicana_MHOM/GT/2001/U1103 product=intraflagellar transport protein component, putative location=LmxM.19:120101-122119(+) length=672 sequence_SO=chromosome SO=protein_coding	672	1	5.7	7	4	1	17.4	24	10	7.248e-08	6.566e-05	4	6.995e-08	1.507e-08	3.875e-05	2	1.536e-08	6.689e-09	3.325e-05	1	5.35e-09	0	0	0	0	2.326e-07	0.0001801	7	1.922e-07	2.008e-07	0.0001685	6	2.027e-07	1.478e-07	0.0001988	6	2.051e-07	1.012e-07	0.0001547	5	1.234e-07	LmxM.19.0320		LmxM.19.0320
LmxM.33.3080	organism=Leishmania_mexicana_MHOM/GT/2001/U1103 product=exosome subunit rrp6p homologue, putative location=LmxM.33:1184138-1186369(+) length=743 sequence_SO=chromosome SO=protein_coding	743	1	3.9	4	2	1	5.1	5	3	4.779e-09	2.969e-05	2	4.077e-09	1.348e-08	3.504e-05	2	1.149e-08	0	0	0	0	0	0	0	0	4.89e-09	2.327e-05	1	4.691e-09	7.301e-08	0.0001016	4	9.636e-08	0	0	0	0	0	0	0	0	LmxM.33.3080		LmxM.33.3080
LmxM.08_29.1070	organism=Leishmania_mexicana_MHOM/GT/2001/U1103 product=ribosomal protein L1a, putative location=LmxM.08:737367-738488(-) length=373 sequence_SO=chromosome SO=protein_coding	373	1	64.3	596	32	1	65.7	349	33	1.458e-05	0.002839	96	1.704e-05	3.559e-05	0.004991	143	3.849e-05	0.0001084	0.008625	144	0.0001225	0.0001836	0.01299	208.98	0.0002068	6.074e-06	0.001947	42	5.792e-06	9.798e-06	0.00339	67	8.737e-06	1.47e-05	0.003343	56	1.528e-05	5.698e-05	0.009643	173	6.154e-05	LmxM.08_29.1070		LmxM.08_29.1070
LmxM.08_29.1830	organism=Leishmania_mexicana_MHOM/GT/2001/U1103 product=dihydrolipoamide dehydrogenase, putative location=LmxM.08:372596-374122(+) length=508 sequence_SO=chromosome SO=protein_coding	508	1	15.9	7	6	1	9.3	6	4	1.83e-07	0.0001303	6	1.74e-07	1.608e-08	2.563e-05	1	1.544e-08	0	0	0	0	0	0	0	0	3.295e-07	0.0001021	3	2.907e-07	5.338e-08	3.715e-05	1	4.427e-08	7.667e-08	4.384e-05	1	8.096e-08	4.588e-08	4.093e-05	1	5.437e-08	LmxM.08_29.1830		LmxM.08_29.1830
LmxM.29.2850	organism=Leishmania_mexicana_MHOM/GT/2001/U1103 product=hypothetical protein, conserved location=LmxM.29:1026684-1027031(-) length=115 sequence_SO=chromosome SO=protein_coding	115	1	28.7	6	2	1	59.1	32	9	5.55e-07	0.0004796	5	5.995e-07	8.84e-08	0.0001132	1	8.91e-08	0	0	0	0	0	0	0	0	2.904e-06	0.001203	8	3.045e-06	1.861e-06	0.0008205	5	1.632e-06	1.301e-06	0.001743	9	1.344e-06	4.272e-06	0.001808	10	4.297e-06	LmxM.29.2850		LmxM.29.2850
LmxM.03.0900	organism=Leishmania_mexicana_MHOM/GT/2001/U1103 product=peter pan protein, putative location=LmxM.03:356227-357315(-) length=362 sequence_SO=chromosome SO=protein_coding	362	1	5.5	2	2	0.9987	6.9	2	2	3.668e-08	6.094e-05	2	3.615e-08	0	0	0	0	0	0	0	0	0	0	0	0	1.346e-07	9.554e-05	2	1.62e-07	0	0	0	0	0	0	0	0	0	0	0	0	LmxM.03.0900		LmxM.03.0900
LmxM.16.0390	organism=Leishmania_mexicana_MHOM/GT/2001/U1103 product=hypothetical protein, conserved location=LmxM.16:133751-136687(-) length=978 sequence_SO=chromosome SO=protein_coding	978	1	2.4	3	2	0.9913	2.4	5	2	1.106e-08	3.384e-05	3	1.483e-08	0	0	0	0	0	0	0	0	0	0	0	0	9.729e-08	8.841e-05	5	9.504e-08	0	0	0	0	0	0	0	0	0	0	0	0	LmxM.16.0390		LmxM.16.0390
LmxM.04.0190	organism=Leishmania_mexicana_MHOM/GT/2001/U1103 product=surface antigen-like protein location=LmxM.04:54369-56498(+) length=709 sequence_SO=chromosome SO=protein_coding	709					1	5.2	3	2																	0	0	0	0	7.251e-09	2.662e-05	1	5.881e-09	0	0	0	0	2.412e-08	5.865e-05	2	2.406e-08			LmxM.04.0190
LmxM.34.4060	organism=Leishmania_mexicana_MHOM/GT/2001/U1103 product=hypothetical protein, conserved location=LmxM.34:1521484-1522323(+) length=279 sequence_SO=chromosome SO=protein_coding	279	1	17.9	14	6	1	25.8	15	10	3.391e-07	0.0001977	5	3.719e-07	0	0	0	0	9.527e-07	0.0006406	8	8.029e-07	0	0	0	0	4.505e-07	0.0002479	4	5.978e-07	0	0	0	0	1.729e-06	0.000878	11	1.698e-06	0	0	0	0	LmxM.34.4060		LmxM.34.4060
DECOY1_tr|E1BKZ5|E1BKZ5_BOVIN	Reversed decoy version of tr E1BKZ5 E1BKZ5_BOVIN	3273					0.2767	0.2	1	1																	0	0	0	0	0	0	0	0	4.244e-08	6.804e-06	1	3.331e-08	0	0	0	0			DECOY1_tr|E1BKZ5|E1BKZ5_BOVIN	DECOY2_tr|E9PVZ8|E9PVZ8_MOUSE;DECOY2_tr|E9QAH1|E9QAH1_MOUSE;
LmxM.01.0270	organism=Leishmania_mexicana_MHOM/GT/2001/U1103 product=thioredoxin, putative location=LmxM.01:69317-69640(-) length=107 sequence_SO=chromosome SO=protein_coding	107	0.9988	21.5	3	2	1	37.4	2	3	0	0	0	0	1.126e-07	0.0002433	2	1.02e-07	0	0	0	0	0	0	0	0	0	0	0	0	7.355e-07	0.0003527	2	7.007e-07	0	0	0	0	0	0	0	0	LmxM.01.0270		LmxM.01.0270
LmxM.30.2170	organism=Leishmania_mexicana_MHOM/GT/2001/U1103 product=hypothetical protein, conserved location=LmxM.30:1037220-1040996(-) length=1258 sequence_SO=chromosome SO=protein_coding	1258	0.9972	1.4	9	2	1	6.9	11	9	4.545e-09	3.507e-05	4	3.94e-09	1.358e-09	4.139e-05	4	1.258e-09	9.103e-10	1.776e-05	1	9.865e-10	0	0	0	0	4.664e-08	0.0001375	10	5.561e-08	4.316e-09	1.5e-05	1	3.977e-09	0	0	0	0	0	0	0	0	LmxM.30.2170		LmxM.30.2170
LmxM.01.0310	organism=Leishmania_mexicana_MHOM/GT/2001/U1103 product=acidocalcisomal exopolyphosphatase, putative location=LmxM.01:75666-76829(-) length=387 sequence_SO=chromosome SO=protein_coding	387	0.9928	5.9	2	2	0.9746	3.6	2	1	4.143e-09	2.85e-05	1	3.397e-09	1.041e-08	3.364e-05	1	8.848e-09	0	0	0	0	0	0	0	0	3.35e-08	4.469e-05	1	3.414e-08	3.68e-08	4.876e-05	1	4.077e-08	0	0	0	0	0	0	0	0	LmxM.01.0310		LmxM.01.0310
LmxM.19.1420	organism=Leishmania_mexicana_MHOM/GT/2001/U1103 product=cysteine peptidase A (CPA) (CPA) location=LmxM.19:585383-586447(+) length=354 sequence_SO=chromosome SO=protein_coding	354	0.9994	5.9	2	2	0.9747	3.7	3	1	0	0	0	0	3.175e-08	7.355e-05	2	3.212e-08	0	0	0	0	0	0	0	0	0	0	0	0	8.192e-08	0.0001066	2	8.571e-08	0	0	0	0	3.284e-08	5.873e-05	1	5.064e-08	LmxM.19.1420		LmxM.19.1420
LmxM.34.3280	organism=Leishmania_mexicana_MHOM/GT/2001/U1103 product=60S ribosomal subunit protein L31, putative location=LmxM.34:1255539-1256105(-) length=188 sequence_SO=chromosome SO=protein_coding	188	1	39.9	86	10	1	54.8	72	18	3.725e-06	0.00135	23	3.343e-06	1.394e-05	0.001731	25	1.231e-05	1.844e-05	0.001307	11	1.818e-05	1.849e-05	0.003206	26	1.536e-05	5.158e-06	0.001196	13	5.905e-06	8.615e-06	0.001405	14	8.103e-06	1.721e-06	0.001303	11	2.594e-06	1.139e-05	0.003318	30	1.153e-05	LmxM.34.3280	LmxM.34.3290;	LmxM.34.3280	LmxM.34.3290;
LmxM.27.2210	organism=Leishmania_mexicana_MHOM/GT/2001/U1103 product=dual specificity protein phosphatase, putative location=LmxM.27:921968-923026(-) length=352 sequence_SO=chromosome SO=protein_coding	352	0.9989	6.2	2	2					4.127e-08	6.268e-05	2	4.131e-08	0	0	0	0	0	0	0	0	0	0	0	0																	LmxM.27.2210
LmxM.25.0490	organism=Leishmania_mexicana_MHOM/GT/2001/U1103 product=RNA-binding protein, putative, UPB1 location=LmxM.25:160780-161304(-) length=174 sequence_SO=chromosome SO=protein_coding	174	0.9507	54.6	3	5	1	34.7	13	5	8.379e-07	0.0001268	2	1.01e-06	6.089e-07	7.482e-05	1	7.375e-07	0	0	0	0	0	0	0	0	2.285e-06	0.0005963	6	2.065e-06	1.181e-06	0.0003254	3	8.365e-07	4.931e-07	0.0003839	3	5.242e-07	2.065e-08	0.0001195	1	3.275e-08	LmxM.25.0490		LmxM.25.0490	LmxM.25.0500;
LmxM.32.1140	organism=Leishmania_mexicana_MHOM/GT/2001/U1103 product=hypothetical protein, conserved location=LmxM.32:415448-416746(+) length=432 sequence_SO=chromosome SO=protein_coding	432	1	17.6	25	4	1	7.2	5	2	4.727e-08	7.66e-05	3	5.607e-08	5.289e-07	0.0005424	18	5.989e-07	2.694e-08	5.172e-05	1	4.187e-08	3.903e-08	0.000161	3	3.8e-08	0	0	0	0	2.081e-07	0.000131	3	1.726e-07	0	0	0	0	1.53e-07	9.625e-05	2	1.515e-07	LmxM.32.1140		LmxM.32.1140
LmxM.18.1090	organism=Leishmania_mexicana_MHOM/GT/2001/U1103 product=phosphodiesterase, putative location=LmxM.18:446494-448389(+) length=631 sequence_SO=chromosome SO=protein_coding	631	0.9998	5.2	12	3	1	22.3	26	13	4.505e-08	6.993e-05	4	4.431e-08	2.843e-08	4.126e-05	2	3.088e-08	3.575e-08	0.0001062	3	4.472e-08	2.008e-07	0.0001102	3	1.938e-07	1.616e-07	0.0001096	4	1.551e-07	5.341e-08	8.972e-05	3	4.739e-08	0	0	0	0	7.706e-07	0.0005931	18	7.966e-07	LmxM.18.1090		LmxM.18.1090
LmxM.05.0680	organism=Leishmania_mexicana_MHOM/GT/2001/U1103 product=sre-2/carboxylate carrier-like protein location=LmxM.05:242661-243701(+) length=346 sequence_SO=chromosome SO=protein_coding	346	0.9595	2.9	1	1	1	5.8	8	2	0	0	0	0	6.221e-08	3.763e-05	1	6.244e-08	0	0	0	0	0	0	0	0	3.897e-07	0.0001499	3	3.254e-07	1.243e-07	5.454e-05	1	1.496e-07	1.879e-07	0.0001287	2	1.459e-07	3.031e-08	6.009e-05	1	2.947e-08	LmxM.05.0680		LmxM.05.0680
LmxM.28.0810	organism=Leishmania_mexicana_MHOM/GT/2001/U1103 product=RNA polymerase B subunit RPB8, putative location=LmxM.28:280245-280694(+) length=149 sequence_SO=chromosome SO=protein_coding	149					0.9666	15.4	2	2																	2.013e-07	0.0002321	2	3.033e-07	0	0	0	0	0	0	0	0	0	0	0	0			LmxM.28.0810
LmxM.36.6060	organism=Leishmania_mexicana_MHOM/GT/2001/U1103 product=hypothetical protein, conserved location=LmxM.20:2294176-2296473(-) length=765 sequence_SO=chromosome SO=protein_coding	765	1	19.9	32	13	1	15.8	25	10	2.401e-07	0.0002451	17	2.472e-07	2.364e-07	0.0002383	14	2.312e-07	4.005e-09	2.92e-05	1	3.315e-09	0	0	0	0	9.589e-07	0.0004069	18	9.561e-07	1.965e-07	0.0001233	5	2.574e-07	3.368e-08	2.911e-05	1	3.078e-08	0	0	0	0	LmxM.36.6060		LmxM.36.6060
LmxM.25.1070	organism=Leishmania_mexicana_MHOM/GT/2001/U1103 product=hypothetical protein, conserved location=LmxM.25:403657-406233(+) length=858 sequence_SO=chromosome SO=protein_coding	858	1	2.3	2	2	0.9746	1.4	1	1	3.441e-08	2.571e-05	2	3.239e-08	0	0	0	0	0	0	0	0	0	0	0	0	2.148e-08	2.016e-05	1	2.155e-08	0	0	0	0	0	0	0	0	0	0	0	0	LmxM.25.1070		LmxM.25.1070
LmxM.30.1900	organism=Leishmania_mexicana_MHOM/GT/2001/U1103 product=ubiquitin-fusion protein location=LmxM.30:908400-908786(-) length=128 sequence_SO=chromosome SO=protein_coding	128	1	82.5	592	9	1	45.3	51	9	7.729e-06	0.008359	96.99	7.322e-06	1.577e-05	0.01306	128.41	1.458e-05	3.922e-06	0.009251	53	3.884e-06	4.839e-06	0.009052	49.98	4.227e-06	5.436e-06	0.001756	13	3.763e-06	5.524e-06	0.001622	11	3.934e-06	5.128e-06	0.002436	14	3.326e-06	1.222e-05	0.002111	13	6.708e-06	LmxM.09.0891	LmxM.30.1900;LmxM.30.2030;LmxM.36.3530partial;	LmxM.30.1900	LmxM.30.2030;
LmxM.10.0465	organism=Leishmania_mexicana_MHOM/GT/2001/U1103 product=GP63, leishmanolysin location=LmxM.10:186440-188380(+) length=646 sequence_SO=chromosome SO=protein_coding	646	1	21.4	16	13					5.926e-10	1.042e-05	0.61	4.377e-10	1.939e-07	0.0001264	6.27	1.982e-07	0	0	0	0	7.527e-07	0.0002153	6	6.858e-07																	LmxM.10.0465
LmxM.16.0940	organism=Leishmania_mexicana_MHOM/GT/2001/U1103 product=dynein light chain, putative location=LmxM.16:336657-336995(+) length=112 sequence_SO=chromosome SO=protein_coding	112	1	27.7	6	3	1	59.8	9	7	3.508e-08	9.849e-05	1	3.361e-08	6.093e-08	0.0001162	1	7.197e-08	5.043e-07	0.0005984	3	4.996e-07	3.49e-08	0.000207	1	3.128e-08	5.351e-07	0.0003088	2	5.297e-07	0	0	0	0	2.925e-06	0.001193	6	2.326e-06	5.198e-07	0.0001856	1	6.074e-07	LmxM.16.0940		LmxM.16.0940
LmxM.13.0970	organism=Leishmania_mexicana_MHOM/GT/2001/U1103 product=hypothetical protein, conserved location=LmxM.13:304790-306604(-) length=604 sequence_SO=chromosome SO=protein_coding	604	1	16.4	8	7	1	9.6	8	5	0	0	0	0	1.388e-07	0.0001724	8	1.634e-07	0	0	0	0	0	0	0	0	6.228e-08	5.726e-05	2	8.076e-08	1.976e-07	0.0001875	6	2.291e-07	0	0	0	0	0	0	0	0	LmxM.13.0970		LmxM.13.0970
LmxM.21.0180	organism=Leishmania_mexicana_MHOM/GT/2001/U1103 product=hypothetical protein, conserved location=LmxM.21:55873-60291(+) length=1472 sequence_SO=chromosome SO=protein_coding	1472					1	4.5	9	6																	1.028e-09	1.175e-05	1	1.372e-09	0	0	0	0	6.368e-08	0.0001059	7	8.169e-08	3.941e-09	1.412e-05	1	5.892e-09			LmxM.21.0180
LmxM.08.0560	organism=Leishmania_mexicana_MHOM/GT/2001/U1103 product=hypothetical protein, conserved location=LmxM.08:1380147-1380860(+) length=237 sequence_SO=chromosome SO=protein_coding	237	0.9761	11.8	1	1	1	17.7	4	4	2.956e-08	4.654e-05	1	3.307e-08	0	0	0	0	0	0	0	0	0	0	0	0	4.984e-07	0.0002919	4	4.794e-07	0	0	0	0	0	0	0	0	0	0	0	0	LmxM.08.0560		LmxM.08.0560
LmxM.20.0970	organism=Leishmania_mexicana_MHOM/GT/2001/U1103 product=hypothetical protein, conserved location=LmxM.20:3017607-3018641(+) length=344 sequence_SO=chromosome SO=protein_coding	344	1	16	13	4	1	15.4	8	5	2.163e-07	0.0002565	8	2.083e-07	1.71e-07	0.0001135	3	1.732e-07	0	0	0	0	9.988e-08	6.739e-05	1	1.018e-07	4.953e-08	5.027e-05	1	5.998e-08	1.303e-07	0.0002194	4	1.323e-07	0	0	0	0	1.196e-07	0.0001813	3	1.627e-07	LmxM.20.0970		LmxM.20.0970
LmxM.28.1840	organism=Leishmania_mexicana_MHOM/GT/2001/U1103 product=hypothetical protein, conserved location=LmxM.28:700192-700869(-) length=225 sequence_SO=chromosome SO=protein_coding	225	1	21.8	9	4	1	39.1	14	6	2.581e-07	0.0002942	6	2.583e-07	8.92e-08	0.0001736	3	8.911e-08	0	0	0	0	0	0	0	0	4.573e-07	0.0002306	3	3.5e-07	8.599e-07	0.0003355	4	7.347e-07	0	0	0	0	1.414e-06	0.0006468	7	1.21e-06	LmxM.28.1840		LmxM.28.1840
LmxM.02.0140	organism=Leishmania_mexicana_MHOM/GT/2001/U1103 product=hypothetical protein, conserved location=LmxM.02:48091-50772(-) length=893 sequence_SO=chromosome SO=protein_coding	893	0.9761	1.2	1	1	0.2996	1	1	1	3.146e-09	1.235e-05	1	2.709e-09	0	0	0	0	0	0	0	0	0	0	0	0	1.144e-08	1.937e-05	1	1.324e-08	0	0	0	0	0	0	0	0	0	0	0	0	LmxM.02.0140		LmxM.02.0140
LmxM.24.0420	organism=Leishmania_mexicana_MHOM/GT/2001/U1103 product=ubiquitin carboxyl-terminal hydrolase, putative,cysteine peptidase, Clan CA, family C12, putative location=LmxM.24:138776-139699(+) length=307 sequence_SO=chromosome SO=protein_coding	307	1	28.3	20	10	1	30.9	28	10	1.562e-07	0.0002515	7	1.631e-07	4.249e-07	0.0003393	8	4.765e-07	6.416e-08	0.0003639	5	1.086e-07	0	0	0	0	7.806e-07	0.0003943	7	8.365e-07	7.135e-07	0.0005532	9	7.567e-07	4.964e-07	0.0003627	5	5.813e-07	4.632e-07	0.000474	7	4.619e-07	LmxM.24.0420		LmxM.24.0420
LmxM.34.4130	organism=Leishmania_mexicana_MHOM/GT/2001/U1103 product=poly(a) binding protein, putative location=LmxM.34:1543980-1545764(+) length=594 sequence_SO=chromosome SO=protein_coding	594	1	38.2	247	29	1	40.4	175	27	7.496e-06	0.002618	141	7.532e-06	3.772e-06	0.00149	68	3.895e-06	1.388e-06	0.001016	27	1.385e-06	2.661e-07	0.0003513	9	2.638e-07	5.636e-06	0.001921	65.97	5.632e-06	3.565e-06	0.00216	67.98	3.947e-06	1.381e-06	0.0005623	15	1.324e-06	1.063e-06	0.000735	21	1.103e-06	LmxM.34.4130		LmxM.34.4130
LmxM.16.1460	organism=Leishmania_mexicana_MHOM/GT/2001/U1103 product=kinesin, putative location=LmxM.16:587206-594904(-) length=2531 sequence_SO=chromosome SO=protein_coding	2531	1	67.2	51	17	0.9999	76.7	7	37	2.443e-08	8.281e-05	19	2.401e-08	1.516e-09	2.572e-05	5	1.511e-09	1.282e-09	1.765e-05	2	2.007e-09	8.288e-09	2.748e-05	3	7.475e-09	7.703e-09	2.05e-05	3	6.596e-09	1.858e-09	7.456e-06	1	1.485e-09	0	0	0	0	3.079e-09	1.232e-05	1.5	3.152e-09	LmxM.16.1460	LmxM.16.1470;	LmxM.16.1460
LmxM.33.2420	organism=Leishmania_mexicana_MHOM/GT/2001/U1103 product=glycosyltransferase-like protein location=LmxM.33:878335-879987(-) length=550 sequence_SO=chromosome SO=protein_coding	550	1	7.3	5	3	1	13.8	12	5	0	0	0	0	7.183e-08	9.468e-05	4	7.294e-08	0	0	0	0	0	0	0	0	1.02e-07	6.288e-05	2	8.494e-08	3.04e-07	0.0002402	7	2.974e-07	1.751e-08	4.049e-05	1	2.171e-08	0	0	0	0	LmxM.33.2420		LmxM.33.2420
LmxM.10.0360	organism=Leishmania_mexicana_MHOM/GT/2001/U1103 product=pteridine transporter ft6, putative location=LmxM.10:143995-145962(+) length=655 sequence_SO=chromosome SO=protein_coding	655	0.8247	4.9	1	3	0.9908	6	3	6	0	0	0	0	0	0	0	0	0	0	0	0	6.347e-09	3.539e-05	1	8.523e-09	0	0	0	0	1.129e-08	8.643e-05	3	1.797e-08	0	0	0	0	0	0	0	0	LmxM.10.0360		LmxM.10.0360
LmxM.03.0160	organism=Leishmania_mexicana_MHOM/GT/2001/U1103 product=ABC transporter protein, putative location=LmxM.03:39893-42067(+) length=724 sequence_SO=chromosome SO=protein_coding	724	1	22.7	36	13	1	10.5	10	8	3.038e-07	0.0004418	29	3.218e-07	9.681e-09	1.798e-05	1	9.865e-09	3.681e-08	0.0001852	6	3.832e-08	0	0	0	0	2.944e-07	0.0002389	10	2.789e-07	0	0	0	0	0	0	0	0	0	0	0	0	LmxM.03.0160		LmxM.03.0160
LmxM.15.0200	organism=Leishmania_mexicana_MHOM/GT/2001/U1103 product=60S ribosomal protein L13a, putative location=LmxM.15:80359-81027(-) length=222 sequence_SO=chromosome SO=protein_coding	222	1	56.8	273	15	1	59.9	170	18	9.17e-06	0.003031	61	8.514e-06	1.122e-05	0.004105	70	1.08e-05	1.168e-05	0.005535	55	1.164e-05	6.312e-05	0.008877	85	6.087e-05	2.892e-06	0.001792	23	3.656e-06	7.284e-06	0.00306	36	1.001e-05	6.47e-06	0.004213	42	7.473e-06	4.348e-05	0.006181	66	4.613e-05	LmxM.15.0200	LmxM.33.0860;	LmxM.15.0200	LmxM.33.0860;
LmxM.34.3220	organism=Leishmania_mexicana_MHOM/GT/2001/U1103 product=hypothetical protein, conserved location=LmxM.34:1238766-1239272(-) length=168 sequence_SO=chromosome SO=protein_coding	168	1	23.2	2	2	1	29.8	6	3	1.232e-07	0.0001313	2	1.373e-07	0	0	0	0	0	0	0	0	0	0	0	0	3.789e-07	0.0001029	1	2.61e-07	0	0	0	0	1.262e-06	0.0006628	5	8.931e-07	0	0	0	0	LmxM.34.3220		LmxM.34.3220
LmxM.12.1320	organism=Leishmania_mexicana_MHOM/GT/2001/U1103 product=hypothetical protein, conserved location=LmxM.12:491286-494201(+) length=971 sequence_SO=chromosome SO=protein_coding	971	1	8.7	7	6	1	4.4	4	4	1.416e-08	7.952e-05	7	1.513e-08	0	0	0	0	0	0	0	0	0	0	0	0	2.674e-08	5.343e-05	3	3.233e-08	0	0	0	0	0	0	0	0	0	0	0	0	LmxM.12.1320		LmxM.12.1320
LmxM.05.0460	organism=Leishmania_mexicana_MHOM/GT/2001/U1103 product=GTPase, putative location=LmxM.05:155089-156972(+) length=627 sequence_SO=chromosome SO=protein_coding	627	1	8.6	5	5	0.9752	6.4	5	4	3.027e-08	8.797e-05	5	2.726e-08	0	0	0	0	0	0	0	0	0	0	0	0	1.086e-07	0.0001379	5	1.532e-07	0	0	0	0	0	0	0	0	0	0	0	0	LmxM.05.0460		LmxM.05.0460
LmxM.30.3130	organism=Leishmania_mexicana_MHOM/GT/2001/U1103 product=methylcrotonoyl-coa carboxylase biotinylated subunitprotein-like protein location=LmxM.30:1416292-1418355(-) length=687 sequence_SO=chromosome SO=protein_coding	687	1	11.1	16	6	1	28.4	26	19	7.004e-08	0.0001766	11	6.601e-08	1.317e-08	3.79e-05	2	2.25e-08	1.876e-08	6.504e-05	2	1.528e-08	1.899e-08	3.375e-05	1	4.828e-08	6.381e-07	0.0006041	24	7.252e-07	2.098e-08	5.494e-05	2	1.932e-08	0	0	0	0	0	0	0	0	LmxM.30.3130		LmxM.30.3130
LmxM.34.3630	organism=Leishmania_mexicana_MHOM/GT/2001/U1103 product=hypothetical protein, conserved location=LmxM.34:1374858-1376720(-) length=620 sequence_SO=chromosome SO=protein_coding	620					0.9746	4.8	1	1																	0	0	0	0	7.836e-09	3.044e-05	1	5.935e-09	0	0	0	0	0	0	0	0			LmxM.34.3630
LmxM.32.3110	organism=Leishmania_mexicana_MHOM/GT/2001/U1103 product=hypothetical protein, conserved location=LmxM.32:1364236-1367079(+) length=947 sequence_SO=chromosome SO=protein_coding	947	0.996	3.2	3	3					6.14e-09	2.33e-05	2	5.276e-09	6.291e-10	1.375e-05	1	4.553e-10	0	0	0	0	0	0	0	0																	LmxM.32.3110
LmxM.12.0540	organism=Leishmania_mexicana_MHOM/GT/2001/U1103 product=hypothetical protein, conserved location=LmxM.12:278168-278671(+) length=167 sequence_SO=chromosome SO=protein_coding	167	0.9576	6.6	1	1					0	0	0	0	2.678e-08	7.796e-05	1	2.909e-08	0	0	0	0	0	0	0	0																	LmxM.12.0540
LmxM.32.1870	organism=Leishmania_mexicana_MHOM/GT/2001/U1103 product=nucleolar GTP-binding protein, putative location=LmxM.32:714968-716926(+) length=652 sequence_SO=chromosome SO=protein_coding	652	1	18.7	59	11	1	25.5	45	16	4.744e-07	0.0006091	36	4.343e-07	6.29e-08	0.0001198	6	6.075e-08	1.974e-07	0.000514	15	2.048e-07	1.106e-08	7.112e-05	2	1.283e-08	1.166e-06	0.0007161	27	1.295e-06	4.152e-07	0.0002894	10	3.9e-07	1.594e-07	0.0001708	5	1.659e-07	1.288e-07	9.566e-05	3	1.082e-07	LmxM.32.1870		LmxM.32.1870
LmxM.02.0700	organism=Leishmania_mexicana_MHOM/GT/2001/U1103 product=hypothetical protein, conserved location=LmxM.02:282049-284862(+) length=937 sequence_SO=chromosome SO=protein_coding	937	1	11.1	16	10	1	41.1	42	32	3.935e-09	2.355e-05	2	3.321e-09	0	0	0	0	1.116e-07	0.0003338	14	1.1e-07	0	0	0	0	0	0	0	0	0	0	0	0	5.36e-07	0.0009269	39	5.365e-07	1.341e-08	2.219e-05	1	1.406e-08	LmxM.02.0700		LmxM.02.0700
LmxM.15.0090	organism=Leishmania_mexicana_MHOM/GT/2001/U1103 product=heat shock protein HslVU, ATPase subunit HslU, putative location=LmxM.15:27693-28964(-) length=423 sequence_SO=chromosome SO=protein_coding	423	1	11.3	9	5	1	7.8	6	3	0	0	0	0	2.813e-07	0.000277	9	3.319e-07	0	0	0	0	0	0	0	0	1.319e-07	0.0001226	3	1.201e-07	1.894e-07	0.0001338	3	2.458e-07	0	0	0	0	0	0	0	0	LmxM.15.0090		LmxM.15.0090
LmxM.08.0920	organism=Leishmania_mexicana_MHOM/GT/2001/U1103 product=hypothetical protein, conserved location=LmxM.08:1543289-1543903(-) length=204 sequence_SO=chromosome SO=protein_coding	204	1	22.1	5	5					2.76e-07	0.0002704	5	3.016e-07	0	0	0	0	0	0	0	0	0	0	0	0																	LmxM.08.0920
LmxM.26.2710	organism=Leishmania_mexicana_MHOM/GT/2001/U1103 product=glutamate 5-kinase, putative location=LmxM.26:1025464-1026258(+) length=264 sequence_SO=chromosome SO=protein_coding	264	1	16.7	9	4	1	21.6	9	4	3.937e-07	0.0002089	5	3.98e-07	1.198e-07	0.0001973	4	1.305e-07	0	0	0	0	0	0	0	0	8.507e-07	0.0003275	5	9.771e-07	4.604e-07	0.0002144	3	6.278e-07	7.7e-08	8.435e-05	1	9.554e-08	0	0	0	0	LmxM.26.2710		LmxM.26.2710
LmxM.18.0560	organism=Leishmania_mexicana_MHOM/GT/2001/U1103 product=vacuolar ATP synthase subunit c, putative location=LmxM.18:214148-215290(-) length=380 sequence_SO=chromosome SO=protein_coding	380	1	41.1	43	13	1	56.8	54	22	3.37e-07	0.0003483	12	3.516e-07	2.008e-06	0.0009593	28	2.131e-06	0	0	0	0	8.543e-08	0.000183	3	8.654e-08	1.134e-06	0.0005461	12	1.264e-06	2.676e-06	0.001639	33	2.634e-06	0	0	0	0	5.107e-07	0.0004377	8	5.426e-07	LmxM.18.0560		LmxM.18.0560
LmxM.21.1566	organism=Leishmania_mexicana_MHOM/GT/2001/U1103 product=hypothetical protein, conserved location=LmxM.21:642404-643855(-) length=483 sequence_SO=chromosome SO=protein_coding	483	0.9999	9.1	2	2	1	11	4	4	2.936e-08	4.568e-05	2	2.978e-08	0	0	0	0	0	0	0	0	0	0	0	0	2.542e-08	3.58e-05	1	2.563e-08	0	0	0	0	2.323e-07	0.0001383	3	2.09e-07	0	0	0	0	LmxM.21.1566		LmxM.21.1566
LmxM.26.2580	organism=Leishmania_mexicana_MHOM/GT/2001/U1103 product=hypothetical protein, conserved location=LmxM.26:978985-979440(+) length=151 sequence_SO=chromosome SO=protein_coding	151	0.8898	9.3	1	1					7.208e-08	7.305e-05	1	9.751e-08	0	0	0	0	0	0	0	0	0	0	0	0																	LmxM.26.2580
LmxM.32.2300	organism=Leishmania_mexicana_MHOM/GT/2001/U1103 product=udp-glc 4'-epimerase, putative location=LmxM.32:915730-916905(+) length=391 sequence_SO=chromosome SO=protein_coding	391	1	26.6	34	9	1	25.6	29	9	6.135e-08	8.464e-05	3	7.523e-08	6.249e-07	0.0005327	16	7.149e-07	3.144e-08	5.714e-05	1	5.076e-08	6.205e-07	0.0008301	14	7.522e-07	1.864e-07	0.0001327	3	2.126e-07	5.859e-07	0.0004344	9	6.98e-07	0	0	0	0	9.164e-07	0.0007444	14	1.023e-06	LmxM.32.2300		LmxM.32.2300
LmxM.32.3160	organism=Leishmania_mexicana_MHOM/GT/2001/U1103 product=hypothetical protein, conserved location=LmxM.32:1373970-1375439(+) length=489 sequence_SO=chromosome SO=protein_coding	489					0.7543	2.2	1	1																	5.211e-09	3.536e-05	1	7.861e-09	0	0	0	0	0	0	0	0	0	0	0	0			LmxM.32.3160
LmxM.26.0380	organism=Leishmania_mexicana_MHOM/GT/2001/U1103 product=hypothetical protein, conserved location=LmxM.26:100023-100826(-) length=267 sequence_SO=chromosome SO=protein_coding	267	1	22.1	9	5	1	9.7	6	3	3.623e-07	0.0003305	8	3.689e-07	1.613e-08	4.876e-05	1	1.98e-08	0	0	0	0	0	0	0	0	7.585e-07	0.0002591	4	7.021e-07	0	0	0	0	5.362e-08	0.0001668	2	5.49e-08	0	0	0	0	LmxM.26.0380		LmxM.26.0380
LmxM.24.2250	organism=Leishmania_mexicana_MHOM/GT/2001/U1103 product=fatty-acid desaturase, putative location=LmxM.24:816498-817793(-) length=431 sequence_SO=chromosome SO=protein_coding	431	1	13.9	17	4	1	19	27	11	1.399e-07	0.0002048	8	1.38e-07	1.797e-07	0.0001812	6	1.771e-07	1.795e-08	0.0001555	3	1.817e-08	0	0	0	0	4.46e-07	0.0004012	10	5.545e-07	5.225e-07	0.0005692	13	6.328e-07	0	0	0	0	7.129e-08	9.647e-05	2	8.199e-08	LmxM.24.2250		LmxM.24.2250
LmxM.25.2000	organism=Leishmania_mexicana_MHOM/GT/2001/U1103 product=hypothetical protein, conserved location=LmxM.25:754177-758160(-) length=1327 sequence_SO=chromosome SO=protein_coding	1327					1	7.2	12	8																	2.769e-08	7.819e-05	6	2.991e-08	0	0	0	0	1.767e-08	1.678e-05	1	2.551e-08	0	0	0	0			LmxM.25.2000
LmxM.28.3030	organism=Leishmania_mexicana_MHOM/GT/2001/U1103 product=unspecified product location=LmxM.28:1127969-1132375(-) length=1468 sequence_SO=chromosome SO=protein_coding	1468	1	10.1	10	4					1.609e-08	1.503e-05	2	2.154e-08	1.179e-07	7.095e-05	8	1.378e-07	0	0	0	0	0	0	0	0																	LmxM.28.3030
LmxM.14.0480	organism=Leishmania_mexicana_MHOM/GT/2001/U1103 product=hypothetical protein, unknown function location=LmxM.14:167334-168161(-) length=275 sequence_SO=chromosome SO=protein_coding	275					0.9364	2.9	4	2																	9.349e-08	6.288e-05	1	1.182e-07	6.801e-07	0.0001372	2	6.638e-07	0	0	0	0	4.837e-07	7.56e-05	1	6.383e-07			LmxM.14.0480	LmxM.14.0490;
LmxM.29.3320	organism=Leishmania_mexicana_MHOM/GT/2001/U1103 product=hypothetical protein, conserved location=LmxM.29:1183883-1184959(+) length=358 sequence_SO=chromosome SO=protein_coding	358	0.9761	3.4	2	1	1	14	6	5	1.431e-08	6.163e-05	2	1.297e-08	0	0	0	0	0	0	0	0	0	0	0	0	3.513e-07	0.0002898	6	4.174e-07	0	0	0	0	0	0	0	0	0	0	0	0	LmxM.29.3320		LmxM.29.3320
LmxM.36.1750	organism=Leishmania_mexicana_MHOM/GT/2001/U1103 product=hypothetical protein, conserved location=LmxM.20:686203-687837(-) length=544 sequence_SO=chromosome SO=protein_coding	544	1	11.4	20	5	1	10.5	21	5	8.883e-08	0.0001014	5	8.04e-08	4.02e-07	0.0003111	13	3.889e-07	6.782e-08	8.214e-05	2	7.612e-08	0	0	0	0	3.84e-07	0.0001907	6	3.339e-07	7.116e-07	0.0003469	10	6.247e-07	1.843e-07	8.187e-05	2	1.363e-07	2.066e-07	0.0001147	3	1.748e-07	LmxM.36.1750		LmxM.36.1750
LmxM.25.1100	organism=Leishmania_mexicana_MHOM/GT/2001/U1103 product=DNAj-like protein location=LmxM.25:415084-416274(-) length=396 sequence_SO=chromosome SO=protein_coding	396	1	26	10	7	1	11.1	6	4	2.61e-07	0.000195	7	2.417e-07	7.317e-08	9.863e-05	3	6.686e-08	0	0	0	0	0	0	0	0	3.225e-07	0.0001747	4	3.549e-07	8.904e-08	9.531e-05	2	8.503e-08	0	0	0	0	0	0	0	0	LmxM.25.1100		LmxM.25.1100
LmxM.04.0770	organism=Leishmania_mexicana_MHOM/GT/2001/U1103 product=unspecified product location=LmxM.04:286649-287167(-) length=172 sequence_SO=chromosome SO=protein_coding	172	1	28.5	39	6	1	56.4	26	7	1.327e-06	0.0008303	21	1.342e-06	1.552e-06	0.0008399	18	1.627e-06	0	0	0	0	0	0	0	0	3.209e-06	0.001207	12	2.186e-06	2.997e-06	0.001097	10	2.221e-06	0	0	0	0	9.396e-07	0.0003626	3	5.931e-07	LmxM.04.0760	LmxM.04.0770;	LmxM.04.0770
LmxM.18.0890	organism=Leishmania_mexicana_MHOM/GT/2001/U1103 product=rab7 GTP binding protein, putative location=LmxM.18:365639-366310(+) length=223 sequence_SO=chromosome SO=protein_coding	223	1	31.8	8	6	1	21.5	5	6	1.31e-07	9.893e-05	2	1.269e-07	5.619e-07	0.0003503	6	6.646e-07	0	0	0	0	0	0	0	0	1.804e-07	7.755e-05	1	2.945e-07	7.909e-07	0.0002539	3	9.774e-07	0	0	0	0	5.629e-08	9.323e-05	1	4.825e-08	LmxM.18.0890		LmxM.18.0890
LmxM.28.0450	organism=Leishmania_mexicana_MHOM/GT/2001/U1103 product=ribonuclease II-like protein, putative location=LmxM.28:141869-144694(-) length=941 sequence_SO=chromosome SO=protein_coding	941	1	5.1	13	5	1	6.1	19	5	2.572e-08	8.206e-05	7	3.075e-08	2.324e-08	4.151e-05	3	2.252e-08	1.174e-08	4.749e-05	2	1.114e-08	2.047e-09	2.464e-05	1	2.138e-09	1.123e-07	0.0001838	10	1.26e-07	6.126e-08	8.021e-05	4	6.526e-08	1.85e-08	4.733e-05	2	1.962e-08	2.667e-08	6.628e-05	3	2.94e-08	LmxM.28.0450		LmxM.28.0450
LmxM.34.5310	organism=Leishmania_mexicana_MHOM/GT/2001/U1103 product=GTP-binding protein, putative location=LmxM.34:1926314-1927438(+) length=374 sequence_SO=chromosome SO=protein_coding	374	0.9697	6.4	3	2					1.764e-08	5.899e-05	2	1.782e-08	6.943e-10	3.481e-05	1	6.073e-10	0	0	0	0	0	0	0	0																	LmxM.34.5310
LmxM.31.3300	organism=Leishmania_mexicana_MHOM/GT/2001/U1103 product=chaperone protein DNAj, putative location=LmxM.31:1309750-1310952(+) length=400 sequence_SO=chromosome SO=protein_coding	400	1	26.5	22	8	1	19.8	13	8	2.936e-07	0.0003309	12	3.449e-07	2.045e-07	0.0002604	8	2.257e-07	2.64e-08	5.585e-05	1	2.586e-08	3.493e-09	5.796e-05	1	3.245e-09	1.242e-06	0.0003459	8	1.169e-06	1.767e-07	0.0001415	3	2.02e-07	0	0	0	0	4.618e-08	5.197e-05	1	3.86e-08	LmxM.31.3300		LmxM.31.3300
LmxM.31.0380	organism=Leishmania_mexicana_MHOM/GT/2001/U1103 product=hypothetical protein, conserved location=LmxM.31:136682-138232(-) length=516 sequence_SO=chromosome SO=protein_coding	516	0.5839	1.7	4	1	1	10.7	8	6	7.458e-09	8.551e-05	4	6.391e-09	0	0	0	0	0	0	0	0	0	0	0	0	1.246e-07	0.0002681	8	1.687e-07	0	0	0	0	0	0	0	0	0	0	0	0	LmxM.31.0380		LmxM.31.0380
LmxM.29.2390	organism=Leishmania_mexicana_MHOM/GT/2001/U1103 product=hypothetical protein, conserved location=LmxM.29:868404-879770(-) length=3788 sequence_SO=chromosome SO=protein_coding	3788	1	3.6	15	11	1	7.5	35	23	2.762e-08	8.736e-06	3	3.226e-08	0	0	0	0	7.742e-09	7.078e-05	12	7.573e-09	0	0	0	0	9.625e-09	2.283e-05	5	7.809e-09	0	0	0	0	1.168e-07	0.0001646	28	1.21e-07	0	0	0	0	LmxM.29.2390		LmxM.29.2390
LmxM.15.1460	organism=Leishmania_mexicana_MHOM/GT/2001/U1103 product=phosphomevalonate kinase-like protein location=LmxM.15:532093-533469(-) length=458 sequence_SO=chromosome SO=protein_coding	458	1	11.6	4	3	0.7548	4.4	2	2	6.443e-08	7.226e-05	3	6.351e-08	8.683e-09	2.843e-05	1	1.131e-08	0	0	0	0	0	0	0	0	1.478e-07	7.552e-05	2	1.725e-07	0	0	0	0	0	0	0	0	0	0	0	0	LmxM.15.1460		LmxM.15.1460
LmxM.26.0920	organism=Leishmania_mexicana_MHOM/GT/2001/U1103 product=hypothetical protein, conserved location=LmxM.26:253144-253659(-) length=171 sequence_SO=chromosome SO=protein_coding	171	0.9397	8.2	1	1					5.724e-09	6.451e-05	1	5.567e-09	0	0	0	0	0	0	0	0	0	0	0	0																	LmxM.26.0920
LmxM.34.0110	organism=Leishmania_mexicana_MHOM/GT/2001/U1103 product=coatomer zeta subunit, putative location=LmxM.34:22783-23337(-) length=184 sequence_SO=chromosome SO=protein_coding	184	1	25	8	4	1	27.2	8	4	3.542e-07	0.0002398	4	3.686e-07	1.665e-07	0.000283	4	1.72e-07	0	0	0	0	0	0	0	0	1.109e-06	0.0004699	5	1.043e-06	5.649e-07	0.0003077	3	5.487e-07	0	0	0	0	0	0	0	0	LmxM.34.0110		LmxM.34.0110
LmxM.32.0410	organism=Leishmania_mexicana_MHOM/GT/2001/U1103 product=DNA mismatch repair protein, putative,MSH2 location=LmxM.32:130757-133576(-) length=939 sequence_SO=chromosome SO=protein_coding	939	1	5.2	4	4	0.995	2.6	2	2	1.193e-08	4.699e-05	4	1.253e-08	0	0	0	0	0	0	0	0	0	0	0	0	2.106e-08	3.683e-05	2	1.922e-08	0	0	0	0	0	0	0	0	0	0	0	0	LmxM.32.0410		LmxM.32.0410
tr|F8VQA1|F8VQA1_MOUSE	Tubulin monoglycylase TTLL3 (Fragment) OS=Mus musculus GN=Ttll3 PE=4 SV=1	721					0.6389	1.1	3	1																	0	0	0	0	1.109e-07	2.617e-05	1	1.366e-07	4.853e-08	3.089e-05	1	4.925e-08	6.362e-08	2.883e-05	1	7.018e-08			tr|F8VQA1|F8VQA1_MOUSE
LmxM.34.1450	organism=Leishmania_mexicana_MHOM/GT/2001/U1103 product=hypothetical protein, conserved location=LmxM.34:539048-548185(+) length=3045 sequence_SO=chromosome SO=protein_coding	3045	1	2.4	5	6	1	4.6	11	12	2.72e-09	1.087e-05	3	2.777e-09	4.422e-10	8.551e-06	2	3.472e-10	0	0	0	0	0	0	0	0	3.155e-08	5.111e-05	9	3.441e-08	7.849e-09	1.239e-05	2	6.947e-09	0	0	0	0	0	0	0	0	LmxM.34.1450		LmxM.34.1450
LmxM.18.0010	organism=Leishmania_mexicana_MHOM/GT/2001/U1103 product=hypothetical protein, conserved location=LmxM.18:1306-4314(-) length=1002 sequence_SO=chromosome SO=protein_coding	1002	1	8.4	16	8	1	12.9	20	11	3.425e-08	0.0001211	11	3.387e-08	2.042e-08	5.197e-05	4	1.81e-08	3.422e-09	2.23e-05	1	2.922e-09	0	0	0	0	1.02e-07	0.0001381	8	1.067e-07	1.856e-07	0.000226	12	2.099e-07	0	0	0	0	0	0	0	0	LmxM.18.0010		LmxM.18.0010
LmxM.36.4810	organism=Leishmania_mexicana_MHOM/GT/2001/U1103 product=hypothetical protein, conserved location=LmxM.20:1837504-1838340(+) length=278 sequence_SO=chromosome SO=protein_coding	278	1	14.7	3	3					8.034e-08	0.000119	3	7.683e-08	0	0	0	0	0	0	0	0	0	0	0	0																	LmxM.36.4810
LmxM.26.1300	organism=Leishmania_mexicana_MHOM/GT/2001/U1103 product=hypothetical protein, conserved location=LmxM.26:425080-428673(+) length=1197 sequence_SO=chromosome SO=protein_coding	1197	1	3.8	12	4	1	9.9	15	9	1.987e-08	0.0001106	12	1.893e-08	0	0	0	0	0	0	0	0	0	0	0	0	9.392e-08	0.0001734	12	9.197e-08	8.131e-09	1.576e-05	1	1.412e-08	1.021e-08	3.721e-05	2	1.252e-08	0	0	0	0	LmxM.26.1300		LmxM.26.1300
LmxM.33.0030	organism=Leishmania_mexicana_MHOM/GT/2001/U1103 product=protein kinase, putative location=LmxM.33:7471-8493(+) length=340 sequence_SO=chromosome SO=protein_coding	340					0.9989	12.1	2	2																	0	0	0	0	3.046e-08	0.000111	2	3.729e-08	0	0	0	0	0	0	0	0			LmxM.33.0030
LmxM.10.0380	organism=Leishmania_mexicana_MHOM/GT/2001/U1103 product=unspecified product location=LmxM.00:417796-419889(-) length=697 sequence_SO=random_sequence SO=protein_coding	697					1	14.5	62	12																	1.549e-08	1.241e-05	0.5	1.305e-08	6.196e-07	0.0006362	23.5	7.184e-07	8.459e-08	0.0001278	4	1.122e-07	4.071e-07	0.0004922	16.5	4.165e-07			LmxM.10.0380
LmxM.25.0120	organism=Leishmania_mexicana_MHOM/GT/2001/U1103 product=electron transfer flavoprotein, putative location=LmxM.25:37749-38525(-) length=258 sequence_SO=chromosome SO=protein_coding	258	1	25.2	12	6	1	52.3	33	14	1.272e-07	8.551e-05	2	1.32e-07	6.066e-07	0.0005046	10	6.59e-07	0	0	0	0	0	0	0	0	5.471e-07	0.0004022	6	7.532e-07	3.769e-06	0.001902	26	3.493e-06	0	0	0	0	3.13e-08	8.058e-05	1	2.992e-08	LmxM.25.0120		LmxM.25.0120
LmxM.30.0140	organism=Leishmania_mexicana_MHOM/GT/2001/U1103 product=ubiquitin hydrolase, putative,cysteine peptidase, Clan CA, family C19, putative location=LmxM.30:34642-36012(-) length=456 sequence_SO=chromosome SO=protein_coding	456	0.9988	10.5	9	3	1	10.1	12	4	8.272e-08	0.0001451	6	1.126e-07	2.593e-08	5.71e-05	2	2.565e-08	1.447e-08	4.9e-05	1	2.603e-08	0	0	0	0	5.023e-07	0.0001896	5	5.238e-07	7.336e-08	0.0001241	3	1.067e-07	7.959e-08	4.883e-05	1	9.015e-08	1.492e-07	0.0001368	3	2.128e-07	LmxM.30.0140		LmxM.30.0140
LmxM.33.0800	organism=Leishmania_mexicana_MHOM/GT/2001/U1103 product=serine/threonine-protein phosphatase PP1, putative location=LmxM.33:337913-338815(+) length=300 sequence_SO=chromosome SO=protein_coding	300	0.7702	6.4	1	2	0.9997	21	4	7	0	0	0	0	0	0	0	0	4.142e-08	7.422e-05	0.99	3.318e-08	0	0	0	0	0	0	0	0	0	0	0	0	0	0	0	0	7.241e-08	0.0002072	2.99	9.888e-08	LmxM.33.0780	LmxM.33.0800;	LmxM.33.0800
LmxM.06.1010	organism=Leishmania_mexicana_MHOM/GT/2001/U1103 product=hypothetical protein, conserved location=LmxM.06:400674-402953(+) length=759 sequence_SO=chromosome SO=protein_coding	759	0.5799	1.4	1	1					1.193e-09	1.453e-05	1	1.27e-09	0	0	0	0	0	0	0	0	0	0	0	0																	LmxM.06.1010
LmxM.05.0070	organism=Leishmania_mexicana_MHOM/GT/2001/U1103 product=dynein light chain, putative location=LmxM.05:23155-23430(+) length=91 sequence_SO=chromosome SO=protein_coding	91					0.9889	17.6	2	2																	0	0	0	0	0	0	0	0	2.873e-07	0.0004894	2	2.966e-07	0	0	0	0			LmxM.05.0070
LmxM.30.2600	organism=Leishmania_mexicana_MHOM/GT/2001/U1103 product=calreticulin, putative location=LmxM.30:1227333-1228523(-) length=396 sequence_SO=chromosome SO=protein_coding	396	1	22.2	71	9	1	29.5	54	15	5.267e-07	0.0002507	9	5.659e-07	7.275e-06	0.001841	56	7.397e-06	0	0	0	0	2.656e-07	0.0003513	6	2.721e-07	7.14e-07	0.000262	6	6.431e-07	6.325e-06	0.001477	31	5.941e-06	2.739e-08	5.623e-05	1	3.234e-08	1.149e-06	0.00084	16	1.255e-06	LmxM.30.2600		LmxM.30.2600
LmxM.19.1160	organism=Leishmania_mexicana_MHOM/GT/2001/U1103 product=hypothetical protein, conserved location=LmxM.19:483107-484216(+) length=369 sequence_SO=chromosome SO=protein_coding	369	1	62.9	138	22	1	39.8	82	20	1.325e-05	0.003229	108	1.374e-05	3.531e-07	0.000247	7	4.446e-07	9.019e-07	0.0007266	12	1.209e-06	5.542e-07	0.0006911	11	5.774e-07	8.113e-06	0.002156	46	8.946e-06	7.642e-07	0.0005114	10	8.822e-07	1.503e-06	0.0006035	10	1.669e-06	8.916e-07	0.0008451	15	1.114e-06	LmxM.19.1160		LmxM.19.1160
LmxM.36.5100	organism=Leishmania_mexicana_MHOM/GT/2001/U1103 product=hypothetical protein, conserved location=LmxM.20:1941564-1944518(-) length=984 sequence_SO=chromosome SO=protein_coding	984	1	36.2	168	28	1	31.8	163	29	1.553e-06	0.001211	108	1.572e-06	6.586e-07	0.0005689	43	6.596e-07	1.918e-07	0.0003406	15	1.786e-07	1.175e-08	4.712e-05	2	1.186e-08	2.289e-06	0.001336	76	2.252e-06	1.267e-06	0.0008438	44	1.3e-06	6.212e-07	0.0007016	31	6.03e-07	7.44e-08	0.0001902	9	7.79e-08	LmxM.36.5100		LmxM.36.5100
LmxM.29.3680	organism=Leishmania_mexicana_MHOM/GT/2001/U1103 product=hypothetical protein, conserved location=LmxM.29:1300999-1302327(+) length=442 sequence_SO=chromosome SO=protein_coding	442	1	54.8	56	23	1	50	50	30	2.104e-06	0.001398	56	2.277e-06	0	0	0	0	0	0	0	0	0	0	0	0	5.564e-06	0.001839	47	5.314e-06	3.933e-08	4.269e-05	1	9.941e-08	5.448e-08	5.038e-05	1	4.221e-08	0	0	0	0	LmxM.29.3680		LmxM.29.3680
LmxM.33.0440	organism=Leishmania_mexicana_MHOM/GT/2001/U1103 product=ribosomal protein S25 location=LmxM.33:145468-145830(+) length=120 sequence_SO=chromosome SO=protein_coding	120	1	50	80	8	1	59.2	38	10	4.806e-06	0.001471	16	4.808e-06	8.423e-06	0.002007	18.5	7.794e-06	1.86e-06	0.001024	5.5	1.627e-06	1.658e-06	0.001063	5.5	1.36e-06	3.91e-06	0.0006485	4.5	2.429e-06	6.241e-06	0.0007863	5	4.855e-06	5.689e-06	0.0008351	4.5	3.178e-06	8.556e-06	0.001213	7	4.935e-06	LmxM.33.0440		LmxM.33.0440
LmxM.32.0070	organism=Leishmania_mexicana_MHOM/GT/2001/U1103 product=hypothetical protein, conserved location=LmxM.32:13936-16023(-) length=695 sequence_SO=chromosome SO=protein_coding	695					0.2637	1.4	1	1																	0	0	0	0	0	0	0	0	5.961e-09	3.204e-05	1	8.683e-09	0	0	0	0			LmxM.32.0070
LmxM.26.1000	organism=Leishmania_mexicana_MHOM/GT/2001/U1103 product=hypothetical protein, conserved location=LmxM.26:287461-288474(-) length=337 sequence_SO=chromosome SO=protein_coding	337	1	10.7	6	3	1	7.4	6	2	0	0	0	0	1.207e-07	0.0002318	6	1.275e-07	0	0	0	0	0	0	0	0	0	0	0	0	4.562e-07	0.00028	5	4.715e-07	0	0	0	0	2.722e-08	6.169e-05	1	3.6e-08	LmxM.26.1000		LmxM.26.1000
LmxM.02.0660	organism=Leishmania_mexicana_MHOM/GT/2001/U1103 product=hypothetical protein, conserved location=LmxM.02:272118-274910(+) length=930 sequence_SO=chromosome SO=protein_coding	930	1	6.6	4	4	1	6.3	5	5	9.133e-09	4.744e-05	4	9.044e-09	0	0	0	0	0	0	0	0	0	0	0	0	1.08e-07	7.438e-05	4	1.108e-07	0	0	0	0	0	0	0	0	0	0	0	0	LmxM.02.0660		LmxM.02.0660
LmxM.27.2000	organism=Leishmania_mexicana_MHOM/GT/2001/U1103 product=hypothetical protein, conserved location=LmxM.27:837400-837993(-) length=197 sequence_SO=chromosome SO=protein_coding	197	1	31.5	37	6	1	48.2	23	7	1.652e-06	0.001232	22	1.535e-06	8.936e-07	0.0004626	7	8.49e-07	3.821e-07	0.0003402	3	3.29e-07	2.352e-07	0.0004707	4	2.016e-07	3.279e-06	0.0007901	9	2.881e-06	3.947e-06	0.0004789	5	3.564e-06	7.544e-07	0.0004522	4	8.297e-07	1.673e-06	0.0005277	5	1.577e-06	LmxM.27.2000		LmxM.27.2000
LmxM.08_29.2200	organism=Leishmania_mexicana_MHOM/GT/2001/U1103 product=GTP-binding protein, putative location=LmxM.08:225473-227548(+) length=691 sequence_SO=chromosome SO=protein_coding	691	1	48	178	30	1	65.8	236	42	1.931e-06	0.001756	110	2.064e-06	6.44e-08	0.0001507	8	7.334e-08	1.433e-06	0.001908	59	1.445e-06	0	0	0	0	4.443e-06	0.002678	107	4.566e-06	2.416e-08	5.462e-05	2	2.979e-08	5.49e-06	0.002997	93	5.873e-06	7.818e-07	0.0009026	30	9.852e-07	LmxM.08_29.2200		LmxM.08_29.2200
LmxM.28.2060	organism=Leishmania_mexicana_MHOM/GT/2001/U1103 product=DNA-directed RNA polymerase-like protein location=LmxM.28:799869-800282(-) length=137 sequence_SO=chromosome SO=protein_coding	137	1	24.1	2	2	1	26.3	2	2	4.649e-08	8.052e-05	1	4.314e-08	4.885e-08	9.503e-05	1	5.411e-08	0	0	0	0	0	0	0	0	4.744e-07	0.0002525	2	4.479e-07	0	0	0	0	0	0	0	0	0	0	0	0	LmxM.28.2060		LmxM.28.2060
LmxM.10.0280	organism=Leishmania_mexicana_MHOM/GT/2001/U1103 product=hypothetical protein, conserved location=LmxM.10:106073-113131(+) length=2352 sequence_SO=chromosome SO=protein_coding	2352	1	1.9	4	3	0.9999	2.4	2	3	1.469e-10	4.69e-06	1	1.133e-10	0	0	0	0	8.755e-09	2.85e-05	3	7.803e-09	0	0	0	0	0	0	0	0	0	0	0	0	1.928e-08	1.894e-05	2	1.561e-08	0	0	0	0	LmxM.10.0280		LmxM.10.0280
LmxM.28.0110	organism=Leishmania_mexicana_MHOM/GT/2001/U1103 product=proteasome beta 3 subunit, putative location=LmxM.28:31704-32321(+) length=205 sequence_SO=chromosome SO=protein_coding	205	1	13.2	2	2	1	25.9	10	5	0	0	0	0	8.124e-08	0.000127	2	9.983e-08	0	0	0	0	0	0	0	0	2.927e-07	0.0001687	2	3.365e-07	8.481e-07	0.0003682	4	9.25e-07	0	0	0	0	6.124e-07	0.0004057	4	7.321e-07	LmxM.28.0110		LmxM.28.0110
sp|Q80WC3-2|TNC18_MOUSE	Isoform 2 of Trinucleotide repeat-containing gene 18 protein OS=Mus musculus GN=Tnrc18	1755					0.3664	0.8	3	1																	2.421e-08	9.854e-06	1	3.633e-08	0	0	0	0	0	0	0	0	2.32e-08	1.185e-05	1	7.667e-08			sp|Q80WC3-2|TNC18_MOUSE	sp|Q80WC3-3|TNC18_MOUSE;sp|Q80WC3|TNC18_MOUSE;tr|D3YV17|D3YV17_MOUSE;tr|F6Z7L1|F6Z7L1_MOUSE;
LmxM.18.1480	organism=Leishmania_mexicana_MHOM/GT/2001/U1103 product=NADH:ubiquinone oxidoreductase 78 Kd subunit- like protein location=LmxM.18:623285-624061(+) length=258 sequence_SO=chromosome SO=protein_coding	258	0.959	4.7	2	1	1	10.9	2	2	6.787e-09	4.276e-05	1	5.399e-09	3.192e-09	5.046e-05	1	2.746e-09	0	0	0	0	0	0	0	0	9.037e-08	0.0001341	2	6.561e-08	0	0	0	0	0	0	0	0	0	0	0	0	LmxM.18.1480		LmxM.18.1480
LmxM.08.1000	organism=Leishmania_mexicana_MHOM/GT/2001/U1103 product=hypothetical protein, conserved location=LmxM.08:1572765-1580129(-) length=2454 sequence_SO=chromosome SO=protein_coding	2454	1	6.8	12	12	1	7.7	29	15	7.577e-09	4.495e-05	10	7.124e-09	7.928e-10	1.061e-05	2	8.196e-10	0	0	0	0	0	0	0	0	4.265e-08	0.0001198	17	4.467e-08	4.359e-08	8.459e-05	11	4.224e-08	0	0	0	0	0	0	0	0	LmxM.08.1000		LmxM.08.1000
LmxM.14.1090	organism=Leishmania_mexicana_MHOM/GT/2001/U1103 product=hypothetical protein, conserved location=LmxM.14:436026-436718(+) length=230 sequence_SO=chromosome SO=protein_coding	230					0.9746	8.3	1	1																	3.757e-08	7.519e-05	1	2.586e-08	0	0	0	0	0	0	0	0	0	0	0	0			LmxM.14.1090
LmxM.14.1450	organism=Leishmania_mexicana_MHOM/GT/2001/U1103 product=hypothetical protein, conserved location=LmxM.14:595648-597705(+) length=685 sequence_SO=chromosome SO=protein_coding	685					0.2443	1.2	1	1																	4.553e-08	2.525e-05	1	3.854e-08	0	0	0	0	0	0	0	0	0	0	0	0			LmxM.14.1450
Q6KB66-1	SWISS-PROT:Q6KB66-1 Tax_Id=9606 Gene_Symbol=KRT80 Isoform 1 of Keratin, type II cytoskeletal 80	452					1	14.4	25	7																	3.68e-08	0.0001527	3.99	5.936e-08	5.317e-08	0.0002079	4.98	7.211e-08	2.4e-07	0.0004419	8.97	2.446e-07	1.715e-07	0.000321	6.98	2.007e-07			Q6KB66-1
LmxM.11.0350	organism=Leishmania_mexicana_MHOM/GT/2001/U1103 product=14-3-3 protein, putative location=LmxM.11:109402-110163(+) length=253 sequence_SO=chromosome SO=protein_coding	253	1	41.5	54	14	1	61.3	61	20	2.326e-06	0.001308	30	2.631e-06	1.695e-06	0.001029	20	2.473e-06	0	0	0	0	2.272e-07	0.0003665	4	2.565e-07	2.695e-06	0.0009569	14	2.985e-06	2.924e-06	0.001716	23	3.669e-06	6.307e-07	0.0005281	6	7.14e-07	4.164e-06	0.001233	15	4.521e-06	LmxM.11.0350		LmxM.11.0350
sp|P43274|H14_MOUSE	Histone H1.4 OS=Mus musculus GN=Hist1h1e PE=1 SV=2	219					0.3338	4.6	1	1																	4.551e-09	7.897e-05	1	1.057e-08	0	0	0	0	0	0	0	0	0	0	0	0			sp|P43274|H14_MOUSE	sp|P43276|H15_MOUSE;sp|P43277|H13_MOUSE;
LmxM.34.0130	organism=Leishmania_mexicana_MHOM/GT/2001/U1103 product=ADP-ribosylation factor, putative location=LmxM.34:26146-26706(-) length=186 sequence_SO=chromosome SO=protein_coding	186	0.9396	4.3	1	1	1	18.3	5	3	8.791e-08	5.931e-05	1	1.001e-07	0	0	0	0	0	0	0	0	0	0	0	0	6.383e-07	0.0002789	3	5.651e-07	1.673e-07	0.0001015	1	2.335e-07	1.199e-07	0.0001197	1	1.098e-07	0	0	0	0	LmxM.34.0130		LmxM.34.0130
LmxM.09.1070	organism=Leishmania_mexicana_MHOM/GT/2001/U1103 product=eukaryotic translation initiation factor 2 subunit, putative location=LmxM.09:408466-409905(-) length=479 sequence_SO=chromosome SO=protein_coding	479	1	39.5	86	18	1	54.9	85	20	3.277e-06	0.001428	62	3.738e-06	7.305e-07	0.0004349	16	8.152e-07	4.215e-07	0.0003731	8	4.216e-07	0	0	0	0	4.536e-06	0.001589	44	4.492e-06	1.724e-06	0.0008667	22	1.818e-06	1.503e-06	0.0005114	11	1.8e-06	3.106e-07	0.0003038	7	3.604e-07	LmxM.09.1070		LmxM.09.1070
LmxM.34.4800	organism=Leishmania_mexicana_MHOM/GT/2001/U1103 product=AMP deaminase, putative location=LmxM.34:1755134-1759558(+) length=1474 sequence_SO=chromosome SO=protein_coding	1474					0.3586	1.5	1	2																	0	0	0	0	0	0	0	0	3.593e-09	1.511e-05	1	6.083e-09	0	0	0	0			LmxM.34.4800
LmxM.30.0350	organism=Leishmania_mexicana_MHOM/GT/2001/U1103 product=amino acid transporter aATP11, putative location=LmxM.30:108292-109827(-) length=511 sequence_SO=chromosome SO=protein_coding	511	0.9925	2.9	2	2	1	16	10	5	1.545e-08	2.159e-05	1	1.533e-08	0	0	0	0	1.311e-09	4.372e-05	1	1.374e-09	0	0	0	0	9.846e-08	6.768e-05	2	7.326e-08	2.527e-08	3.693e-05	1	2.478e-08	6.178e-08	8.716e-05	2	6.17e-08	1.996e-07	0.0002034	5	2.322e-07	LmxM.30.0350		LmxM.30.0350
LmxM.32.2630	organism=Leishmania_mexicana_MHOM/GT/2001/U1103 product=dynein intermediate chain, putative location=LmxM.32:1048628-1051750(+) length=1040 sequence_SO=chromosome SO=protein_coding	1040	1	3.8	8	3	1	14.9	19	11	0	0	0	0	0	0	0	0	5.443e-08	0.0001719	8	4.722e-08	0	0	0	0	0	0	0	0	0	0	0	0	5.722e-07	0.0004068	19	5.575e-07	0	0	0	0	LmxM.32.2630		LmxM.32.2630
DECOY1_tr|F1MB66|F1MB66_BOVIN	Reversed decoy version of tr F1MB66 F1MB66_BOVIN	860					0.5174	0.9	24	1																	1.313e-07	0.0001005	5	4.427e-07	1.731e-07	0.0001317	6	5.829e-07	7.833e-08	7.768e-05	3	2.219e-07	1.364e-07	0.0001209	5	3.801e-07			DECOY1_tr|F1MB66|F1MB66_BOVIN
LmxM.36.2590	organism=Leishmania_mexicana_MHOM/GT/2001/U1103 product=membrane-bound acid phosphatase 2, putative location=LmxM.20:1032758-1034473(-) length=571 sequence_SO=chromosome SO=protein_coding	571	1	5.4	14	4	1	18	16	8	6.621e-09	1.932e-05	1	5.352e-09	6.119e-08	9.12e-05	4	5.179e-08	4.255e-09	3.913e-05	1	3.462e-09	2.965e-08	0.0003248	8	2.669e-08	0	0	0	0	1.542e-07	0.0001322	4	1.295e-07	5.706e-08	3.9e-05	1	5.695e-08	3.863e-07	0.0004005	11	4.224e-07	LmxM.36.2590		LmxM.36.2590
LmxM.34.3130	organism=Leishmania_mexicana_MHOM/GT/2001/U1103 product=hypothetical protein, conserved location=LmxM.34:1199590-1200111(-) length=173 sequence_SO=chromosome SO=protein_coding	173					0.9746	6.9	1	1																	0	0	0	0	0	0	0	0	2.776e-07	0.0001287	1	2.18e-07	0	0	0	0			LmxM.34.3130
LmxM.15.1040	organism=Leishmania_mexicana_MHOM/GT/2001/U1103 product=tryparedoxin peroxidase location=LmxM.15:407413-408012(-) length=199 sequence_SO=chromosome SO=protein_coding	199	1	61.3	296	19	1	61.8	15	19	1.626e-05	0.004185	75.5	1.527e-05	1.204e-05	0.004481	68.5	1.142e-05	4.127e-06	0.001628	14.5	3.856e-06	1.193e-06	0.001049	9	1.161e-06	2.836e-06	0.0004345	5	2.229e-06	1.713e-06	0.0004741	5	1.616e-06	4.84e-07	0.0002238	2	6.36e-07	1.108e-06	0.0003134	3	9.279e-07	LmxM.15.1040		LmxM.15.1040
sp|P10126|EF1A1_MOUSE	Elongation factor 1-alpha 1 OS=Mus musculus GN=Eef1a1 PE=1 SV=3	462	0.9995	15.4	2	8					0	0	0	0	4.819e-08	5.551e-05	1.97	5.698e-08	0	0	0	0	0	0	0	0																	sp|P10126|EF1A1_MOUSE	sp|P68103|EF1A1_BOVIN;tr|E1B9F6|E1B9F6_BOVIN;
sp|Q28161|PKP1_BOVIN	Plakophilin-1 OS=Bos taurus GN=PKP1 PE=2 SV=1	727					0.9994	7	11	5																	0	0	0	0	3.994e-09	2.596e-05	1	4.505e-09	5.494e-08	0.0001225	4	7.235e-08	2.086e-08	7.149e-05	2.5	2.957e-08			sp|Q28161|PKP1_BOVIN
LmxM.26.1960	organism=Leishmania_mexicana_MHOM/GT/2001/U1103 product=hypothetical protein, conserved location=LmxM.26:712129-714534(+) length=801 sequence_SO=chromosome SO=protein_coding	801	1	45.4	181	31	1	42.8	201	37	4.528e-06	0.002203	160	4.533e-06	5.486e-08	8.127e-05	5	7e-08	1.654e-07	0.0003905	14	1.806e-07	2.184e-09	2.894e-05	1	2.262e-09	6.72e-06	0.002915	135	7.725e-06	4.786e-07	0.0003298	14	6.172e-07	1.225e-06	0.0007506	27	1.144e-06	7.735e-07	0.000571	22	8.016e-07	LmxM.26.1960		LmxM.26.1960
LmxM.15.0250	organism=Leishmania_mexicana_MHOM/GT/2001/U1103 product=hypothetical protein, conserved location=LmxM.15:96541-102336(+) length=1931 sequence_SO=chromosome SO=protein_coding	1931	1	3.5	12	7	1	5.9	13	8	7.664e-10	5.713e-06	1	1.125e-09	0	0	0	0	4.495e-08	0.0001273	11	5.705e-08	0	0	0	0	0	0	0	0	0	0	0	0	1.646e-07	0.0001499	13	1.917e-07	0	0	0	0	LmxM.15.0250		LmxM.15.0250
LmxM.36.5140	organism=Leishmania_mexicana_MHOM/GT/2001/U1103 product=hypothetical protein, conserved location=LmxM.20:1955073-1956599(-) length=508 sequence_SO=chromosome SO=protein_coding	508	0.9998	3	3	2	1	9.6	7	4	0	0	0	0	4.176e-08	5.125e-05	2	4.805e-08	1.88e-09	4.398e-05	1	1.981e-09	0	0	0	0	1.639e-07	0.0001362	4	2.043e-07	1.881e-07	0.0001114	3	2.249e-07	0	0	0	0	0	0	0	0	LmxM.36.5140		LmxM.36.5140
P02769	SWISS-PROT:P02769 (Bos taurus) Bovine serum albumin precursor	607	1	66.2	353	35	1	60	233	39	3.962e-07	0.001472	81	3.882e-07	1.574e-07	0.001072	50	1.964e-07	4.088e-07	0.001896	51.5	4.482e-07	2.447e-06	0.004411	115.5	2.361e-06	5.982e-07	0.0009544	33.5	5.767e-07	4.319e-07	0.0008083	26	4.673e-07	7.553e-06	0.003375	92	7.574e-06	7.441e-07	0.001147	33.5	8.053e-07	P02769	sp|P02769|ALBU_BOVIN;	P02769	sp|P02769|ALBU_BOVIN;
LmxM.34.2800	organism=Leishmania_mexicana_MHOM/GT/2001/U1103 product=hypothetical protein, conserved location=LmxM.34:1059219-1060421(-) length=400 sequence_SO=chromosome SO=protein_coding	400					0.9746	6	1	1																	9.737e-09	4.323e-05	1	9.598e-09	0	0	0	0	0	0	0	0	0	0	0	0			LmxM.34.2800
LmxM.26.0430	organism=Leishmania_mexicana_MHOM/GT/2001/U1103 product=nucleotide binding protein-like protein location=LmxM.26:111465-112391(-) length=308 sequence_SO=chromosome SO=protein_coding	308	1	10.7	3	2	1	13.6	3	3	3.829e-08	7.163e-05	2	3.592e-08	2.784e-08	4.227e-05	1	3.232e-08	0	0	0	0	0	0	0	0	2.418e-07	0.0001684	3	2.506e-07	0	0	0	0	0	0	0	0	0	0	0	0	LmxM.26.0430		LmxM.26.0430
LmxM.09.0410	organism=Leishmania_mexicana_MHOM/GT/2001/U1103 product=unspecified product location=LmxM.00:249484-250734(+) length=416 sequence_SO=random_sequence SO=protein_coding	416	0.9973	7	1	2					1.703e-08	2.652e-05	1	2.315e-08	0	0	0	0	0	0	0	0	0	0	0	0																	LmxM.09.0410
LmxM.08.0430	organism=Leishmania_mexicana_MHOM/GT/2001/U1103 product=hypothetical protein, conserved location=LmxM.08:1326182-1328926(+) length=914 sequence_SO=chromosome SO=protein_coding	914	1	7.9	10	6	1	9.2	6	8	6.305e-08	0.0001086	9	6.448e-08	0	0	0	0	6.12e-09	2.444e-05	1	5.371e-09	0	0	0	0	9.516e-08	0.0001135	6	1.077e-07	0	0	0	0	0	0	0	0	0	0	0	0	LmxM.08.0430		LmxM.08.0430
LmxM.16.1310	organism=Leishmania_mexicana_MHOM/GT/2001/U1103 product=cytochrome c, putative location=LmxM.16:515582-515923(-) length=113 sequence_SO=chromosome SO=protein_coding	113	1	45.1	75	5	1	53.1	21	5	8.854e-06	0.004393	45	9.375e-06	1.159e-05	0.002765	24	1.168e-05	3.733e-07	0.0005931	3	5.085e-07	2.516e-06	0.0006155	3	2.261e-06	3.468e-06	0.0009182	6	3.279e-06	3.425e-06	0.001002	6	3.476e-06	6.961e-07	0.0005912	3	7.859e-07	1.969e-06	0.0007359	4	1.808e-06	LmxM.16.1310	LmxM.16.1320;	LmxM.16.1310	LmxM.16.1320;
LmxM.31.1160	organism=Leishmania_mexicana_MHOM/GT/2001/U1103 product=long chain polyunsaturated fatty acid elongation enzyme-like protein location=LmxM.31:450789-451934(+) length=381 sequence_SO=chromosome SO=protein_coding	381					0.9997	8.1	2	4																	1.602e-07	9.078e-05	2	2.177e-07	0	0	0	0	0	0	0	0	0	0	0	0			LmxM.31.1160
LmxM.28.1230	organism=Leishmania_mexicana_MHOM/GT/2001/U1103 product=hypothetical protein, unknown function location=LmxM.28:453837-455078(+) length=413 sequence_SO=chromosome SO=protein_coding	413	1	6.5	3	2	0.9688	4.1	4	2	6.989e-08	8.013e-05	3	6.206e-08	0	0	0	0	0	0	0	0	0	0	0	0	2.499e-07	0.0001256	3	2.561e-07	0	0	0	0	6.007e-08	5.392e-05	1	6.548e-08	0	0	0	0	LmxM.28.1230		LmxM.28.1230
LmxM.03.0530	organism=Leishmania_mexicana_MHOM/GT/2001/U1103 product=hypothetical protein, conserved location=LmxM.03:186031-192171(+) length=2046 sequence_SO=chromosome SO=protein_coding	2046	1	1.4	5	3					2.847e-09	2.157e-05	4	3.436e-09	1.936e-10	6.363e-06	1	2.573e-10	0	0	0	0	0	0	0	0																	LmxM.03.0530
LmxM.36.3290	organism=Leishmania_mexicana_MHOM/GT/2001/U1103 product=hypothetical protein, conserved location=LmxM.20:1289231-1290061(-) length=276 sequence_SO=chromosome SO=protein_coding	276	1	27.5	17	7	1	17.4	6	4	3.54e-07	0.0003597	9	3.741e-07	7.516e-08	9.434e-05	2	7.183e-08	7.688e-08	0.0003238	4	6.393e-08	1.072e-07	0.000168	2	8.75e-08	3.171e-07	0.0001253	2	4.09e-07	4.195e-07	6.837e-05	1	3.887e-07	8.112e-08	8.068e-05	1	1.019e-07	1.691e-07	0.0001507	2	1.737e-07	LmxM.36.3290		LmxM.36.3290
LmxM.31.1090	organism=Leishmania_mexicana_MHOM/GT/2001/U1103 product=hypothetical protein, conserved location=LmxM.31:419756-424645(+) length=1629 sequence_SO=chromosome SO=protein_coding	1629	0.9761	0.8	1	1	0.9922	1.8	4	3	1.635e-09	6.772e-06	1	1.773e-09	0	0	0	0	0	0	0	0	0	0	0	0	7.394e-09	4.246e-05	4	1.208e-08	0	0	0	0	0	0	0	0	0	0	0	0	LmxM.31.1090		LmxM.31.1090
LmxM.36.3310	organism=Leishmania_mexicana_MHOM/GT/2001/U1103 product=actin-like protein, putative location=LmxM.20:1296121-1297344(-) length=407 sequence_SO=chromosome SO=protein_coding	407	1	14	6	4	1	26.8	10	7	4.56e-09	2.71e-05	1	4.04e-09	0	0	0	0	2.166e-07	0.0002745	5	2.087e-07	0	0	0	0	0	0	0	0	0	0	0	0	1.008e-06	0.0005471	10	1.087e-06	0	0	0	0	LmxM.36.3310		LmxM.36.3310
LmxM.36.5090	organism=Leishmania_mexicana_MHOM/GT/2001/U1103 product=protein kinase ck2 regulatory subunit, putative location=LmxM.20:1937811-1938638(-) length=275 sequence_SO=chromosome SO=protein_coding	275	0.9761	6.5	1	1	0.9746	5.8	1	1	2.876e-08	4.011e-05	1	2.757e-08	0	0	0	0	0	0	0	0	0	0	0	0	6.006e-08	6.288e-05	1	4.299e-08	0	0	0	0	0	0	0	0	0	0	0	0	LmxM.36.5090		LmxM.36.5090
LmxM.26.0680	organism=Leishmania_mexicana_MHOM/GT/2001/U1103 product=hypothetical protein, conserved location=LmxM.26:176767-177444(-) length=225 sequence_SO=chromosome SO=protein_coding	225	1	11.6	11	3	1	20.4	12	5	1.172e-07	0.0001471	3	1.405e-07	2.543e-07	0.0002893	5	2.439e-07	0	0	0	0	5.3e-07	0.0002061	2	4.211e-07	7.481e-07	0.0003074	4	9.632e-07	2.251e-06	0.0004193	5	3.044e-06	6.314e-08	9.897e-05	1	6.868e-08	2.632e-07	0.0001848	2	4.148e-07	LmxM.26.0680		LmxM.26.0680
LmxM.33.2710	organism=Leishmania_mexicana_MHOM/GT/2001/U1103 product=hypothetical protein, conserved location=LmxM.33:1034438-1035790(+) length=450 sequence_SO=chromosome SO=protein_coding	450	0.9576	2.4	1	1					9.032e-09	2.451e-05	1	7.597e-09	0	0	0	0	0	0	0	0	0	0	0	0																	LmxM.33.2710
LmxM.26.1570	organism=Leishmania_mexicana_MHOM/GT/2001/U1103 product=thimet oligopeptidase, putative,metallo-peptidase, Clan MA(E), Family M3 location=LmxM.26:549261-551318(+) length=685 sequence_SO=chromosome SO=protein_coding	685	1	32.3	124	21	1	40.4	171	28	2.899e-07	0.0004831	30	2.995e-07	1.586e-06	0.001197	63	1.606e-06	7.047e-08	0.0001957	6	7.259e-08	4.955e-07	0.0008461	25	5.487e-07	1.202e-06	0.0009593	38	1.288e-06	2.934e-06	0.001653	60	2.887e-06	5.106e-07	0.0005852	18	5.88e-07	1.768e-06	0.001609	53	1.813e-06	LmxM.26.1570		LmxM.26.1570
LmxM.32.0500	organism=Leishmania_mexicana_MHOM/GT/2001/U1103 product=hypothetical protein, conserved location=LmxM.32:159455-160369(-) length=304 sequence_SO=chromosome SO=protein_coding	304	0.9398	3.9	1	1	1	21.7	4	4	1.393e-08	3.629e-05	1	1.152e-08	0	0	0	0	0	0	0	0	0	0	0	0	4.769e-08	0.0001138	2	8.75e-08	0	0	0	0	0	0	0	0	3.897e-08	0.0001368	2	5.252e-08	LmxM.32.0500		LmxM.32.0500
LmxM.08_29.0300	organism=Leishmania_mexicana_MHOM/GT/2001/U1103 product=unspecified product location=LmxM.08:1052134-1053147(+) length=337 sequence_SO=chromosome SO=protein_coding	337	0.9999	7.4	3	2					2.345e-08	3.273e-05	1	3.497e-08	6.862e-08	7.726e-05	2	9.599e-08	0	0	0	0	0	0	0	0																	LmxM.08_29.0300
LmxM.36.3380	organism=Leishmania_mexicana_MHOM/GT/2001/U1103 product=hypothetical protein, conserved location=LmxM.20:1317144-1317560(-) length=138 sequence_SO=chromosome SO=protein_coding	138	1	42	16	6	0.9747	11.6	3	1	2.675e-07	0.0003197	4	2.577e-07	7.862e-07	0.0003774	4	6.976e-07	1.607e-07	0.0003238	2	1.625e-07	6.473e-07	0.001008	6	5.564e-07	0	0	0	0	4.189e-07	0.0002735	2	2.464e-07	1.238e-08	0.0001614	1	1.139e-08	0	0	0	0	LmxM.36.3380		LmxM.36.3380
LmxM.19.1290	organism=Leishmania_mexicana_MHOM/GT/2001/U1103 product=hypothetical protein, conserved location=LmxM.19:523989-524840(+) length=283 sequence_SO=chromosome SO=protein_coding	283	1	37.8	15	8	1	60.8	36	16	3.014e-07	0.0003508	9	2.88e-07	2.378e-07	0.00023	5	2.48e-07	3.164e-08	7.895e-05	1	5.608e-08	0	0	0	0	1.409e-06	0.0007333	12	1.346e-06	9.879e-07	0.0007335	11	9.526e-07	2.167e-07	0.0002361	3	2.528e-07	1.467e-06	0.0007346	10	1.403e-06	LmxM.19.1290		LmxM.19.1290
LmxM.15.0010	organism=Leishmania_mexicana_MHOM/GT/2001/U1103 product=histone H4 location=LmxM.15:1417-1719(-) length=100 sequence_SO=chromosome SO=protein_coding	100					0.9841	74	24	15																	1.022e-05	0.001211	7	9.6e-06	5.589e-07	9.435e-05	0.5	8.378e-07	1.745e-06	0.0008907	4	1.657e-06	0	0	0	0			LmxM.15.0010
LmxM.09.0100	organism=Leishmania_mexicana_MHOM/GT/2001/U1103 product=hypothetical protein, conserved,calmodulin-like protein containing EF hand domain location=LmxM.09:46568-48316(+) length=582 sequence_SO=chromosome SO=protein_coding	582	1	42.4	62	22	1	50.7	68	31	1.047e-06	0.0006634	35	9.702e-07	6.099e-07	0.0003579	16	5.859e-07	2.754e-07	0.0002687	7	2.447e-07	6.799e-08	0.0001593	4	6.391e-08	1.096e-06	0.0008023	27	1.251e-06	9.703e-07	0.0005188	16	9.677e-07	7.921e-07	0.0004974	13	9.27e-07	2.744e-07	0.0003572	10	2.901e-07	LmxM.09.0100		LmxM.09.0100
sp|Q9D176-2|SUSD3_MOUSE	Isoform 2 of Sushi domain-containing protein 3 OS=Mus musculus GN=Susd3	257	0.2324	4.3	2	1					0	0	0	0	0	0	0	0	2.724e-09	8.693e-05	1	2.292e-09	1.305e-08	9.021e-05	1	1.355e-08																	sp|Q9D176-2|SUSD3_MOUSE	sp|Q9D176|SUSD3_MOUSE;
LmxM.23.1660	organism=Leishmania_mexicana_MHOM/GT/2001/U1103 product=metallo-beta-lactamase family protein-like protein location=LmxM.23:234216-235358(-) length=380 sequence_SO=chromosome SO=protein_coding	380	0.7116	3.2	1	1					1.797e-08	2.903e-05	1	2.349e-08	0	0	0	0	0	0	0	0	0	0	0	0																	LmxM.23.1660
LmxM.08.0290	organism=Leishmania_mexicana_MHOM/GT/2001/U1103 product=iron superoxide dismutase location=LmxM.08:1259257-1259949(+) length=230 sequence_SO=chromosome SO=protein_coding	230	1	21.7	14	5	1	27	13	7	3.954e-07	0.0002878	6	3.871e-07	1.055e-06	0.0004528	8	1.08e-06	0	0	0	0	0	0	0	0	9.987e-07	0.0002256	3	9.945e-07	3.432e-06	0.0007384	9	3.187e-06	0	0	0	0	6.779e-08	9.039e-05	1	5.019e-08	LmxM.08.0290		LmxM.08.0290
LmxM.11.1330	organism=Leishmania_mexicana_MHOM/GT/2001/U1103 product=hypothetical protein, conserved location=LmxM.11:537338-542665(+) length=1775 sequence_SO=chromosome SO=protein_coding	1775	1	3.4	13	5	1	3.9	12	6	1.897e-09	1.864e-05	3	1.894e-09	0	0	0	0	4.254e-08	0.0001259	10	4.091e-08	0	0	0	0	3.653e-09	9.743e-06	1	3.562e-09	0	0	0	0	1.324e-07	0.000138	11	1.39e-07	0	0	0	0	LmxM.11.1330		LmxM.11.1330
LmxM.32.2660	organism=Leishmania_mexicana_MHOM/GT/2001/U1103 product=hypothetical protein, conserved location=LmxM.32:1059659-1063159(+) length=1166 sequence_SO=chromosome SO=protein_coding	1166	0.683	1	1	1					9.05e-10	9.461e-06	1	8.755e-10	0	0	0	0	0	0	0	0	0	0	0	0																	LmxM.32.2660
LmxM.31.0130	organism=Leishmania_mexicana_MHOM/GT/2001/U1103 product=hypothetical protein, conserved location=LmxM.31:41881-42600(-) length=239 sequence_SO=chromosome SO=protein_coding	239	1	16.3	4	3	1	16.7	3	4	1.237e-07	0.0001385	3	1.184e-07	0	0	0	0	1.332e-08	9.348e-05	1	1.425e-08	0	0	0	0	6.862e-07	0.0002171	3	9.36e-07	0	0	0	0	0	0	0	0	0	0	0	0	LmxM.31.0130		LmxM.31.0130
LmxM.31.3130	organism=Leishmania_mexicana_MHOM/GT/2001/U1103 product=ribosomal protein L3, putative location=LmxM.31:1222242-1223501(+) length=419 sequence_SO=chromosome SO=protein_coding	419	1	69.7	1090	37	1	66.6	578	38	8.912e-06	0.00416	158	8.936e-06	2.225e-05	0.01032	332	2.232e-05	8.729e-05	0.01408	264	8.544e-05	6.485e-05	0.01848	334	6.577e-05	3.572e-06	0.002889	70	4.132e-06	1.046e-05	0.006395	142	1.249e-05	1.066e-05	0.005527	104	1.276e-05	5.049e-05	0.01255	253	4.995e-05	LmxM.31.3130	LmxM.33.2870;LmxM.33.2900;	LmxM.31.3130	LmxM.33.2870;LmxM.33.2900;
sp|Q9JKY5|HIP1R_MOUSE	Huntingtin-interacting protein 1-related protein OS=Mus musculus GN=Hip1r PE=1 SV=2	1068					0.4842	0.8	1	1																	2.201e-08	1.619e-05	1	5.019e-08	0	0	0	0	0	0	0	0	0	0	0	0			sp|Q9JKY5|HIP1R_MOUSE	tr|F1MUI0|F1MUI0_BOVIN;
LmxM.08.1170	organism=Leishmania_mexicana_MHOM/GT/2001/U1103 product=hypothetical protein, conserved location=LmxM.08:1630214-1631542(+) length=442 sequence_SO=chromosome SO=protein_coding	442	0.9761	3.4	5	1	1	10.2	4	4	3.604e-08	7.487e-05	3	3.923e-08	1.839e-08	5.891e-05	2	2.321e-08	0	0	0	0	0	0	0	0	2.335e-07	0.0001174	3	1.877e-07	2.655e-08	4.269e-05	1	2.346e-08	0	0	0	0	0	0	0	0	LmxM.08.1170		LmxM.08.1170
LmxM.30.1070	organism=Leishmania_mexicana_MHOM/GT/2001/U1103 product=biotin/lipoate protein ligase-like protein location=LmxM.30:414792-415583(-) length=263 sequence_SO=chromosome SO=protein_coding	263	1	27.4	36	6	1	38.8	31	7	1.41e-06	0.0009647	23	1.32e-06	8.996e-07	0.0004455	9	8.357e-07	1.213e-08	8.495e-05	1	8.982e-09	1.746e-07	0.0002645	3	1.57e-07	2.891e-06	0.0009863	15	2.438e-06	5.766e-07	0.0002153	3	4.506e-07	2.724e-07	0.0004234	5	2.391e-07	1.698e-06	0.0005533	7	1.145e-06	LmxM.30.1070		LmxM.30.1070
LmxM.24.1180	organism=Leishmania_mexicana_MHOM/GT/2001/U1103 product=hypothetical protein, conserved location=LmxM.24:425814-426572(+) length=252 sequence_SO=chromosome SO=protein_coding	252	0.8382	4.4	2	1					3.785e-09	8.755e-05	2	2.948e-09	0	0	0	0	0	0	0	0	0	0	0	0																	LmxM.24.1180
LmxM.05.0450	organism=Leishmania_mexicana_MHOM/GT/2001/U1103 product=hypothetical protein, conserved location=LmxM.05:153602-154192(+) length=196 sequence_SO=chromosome SO=protein_coding	196					1	27.6	11	6																	1.891e-06	0.0006176	7	2.128e-06	3.16e-07	9.628e-05	1	3.757e-07	4.424e-08	0.0001136	1	5.768e-08	2.198e-07	0.0001061	1	2.505e-07			LmxM.05.0450
LmxM.32.0550	organism=Leishmania_mexicana_MHOM/GT/2001/U1103 product=hypothetical protein, conserved location=LmxM.32:179229-185585(-) length=2118 sequence_SO=chromosome SO=protein_coding	2118	1	3.7	17	8	1	9.9	29	19	1.085e-08	5.208e-05	10	1.063e-08	3.243e-09	4.303e-05	7	3.002e-09	0	0	0	0	0	0	0	0	4.61e-08	8.165e-05	10	5.128e-08	7.357e-08	0.0001604	18	8.251e-08	0	0	0	0	0	0	0	0	LmxM.32.0550		LmxM.32.0550
LmxM.21.0125	organism=Leishmania_mexicana_MHOM/GT/2001/U1103 product=DNA topoisomerase 1A location=LmxM.21:32228-34660(+) length=810 sequence_SO=chromosome SO=protein_coding	810					1	6	4	4																	2.258e-08	4.27e-05	2	2.283e-08	0	0	0	0	1.2e-08	5.498e-05	2	1.364e-08	0	0	0	0			LmxM.21.0125
LmxM.34.1160	organism=Leishmania_mexicana_MHOM/GT/2001/U1103 product=oligosaccharyl transferase subunit, putative location=LmxM.34:446227-448785(+) length=852 sequence_SO=chromosome SO=protein_coding	852	0.9988	14.1	2	11	0.9988	16.1	5	13	1.89e-08	2.589e-05	2	2.027e-08	0	0	0	0	0	0	0	0	0	0	0	0	1.049e-07	6.089e-05	3	6.956e-08	1.277e-08	2.215e-05	1	9.327e-09	0	0	0	0	1.463e-08	2.44e-05	1	1.144e-08	LmxM.34.1160		LmxM.34.1160
Q3TTY5	SWISS-PROT:Q3TTY5 Tax_Id=10090 Gene_Symbol=Krt2 Keratin, type II cytoskeletal 2 epidermal	707	0.9105	9.6	3	10					3.515e-09	1.56e-05	1	3.09e-09	0	0	0	0	6.041e-09	3.16e-05	1	4.718e-09	9.908e-09	3.279e-05	1	7.914e-09																	Q3TTY5	sp|Q3TTY5|K22E_MOUSE;
LmxM.32.1150	organism=Leishmania_mexicana_MHOM/GT/2001/U1103 product=pumilio protein, putative location=LmxM.32:418580-421108(+) length=842 sequence_SO=chromosome SO=protein_coding	842	1	6.4	10	3	1	7.7	13	7	1.277e-07	9.171e-05	7	1.144e-07	2.276e-08	3.092e-05	2	2.009e-08	1.511e-08	2.653e-05	1	1.709e-08	0	0	0	0	5.17e-07	0.0002465	12	4.518e-07	0	0	0	0	0	0	0	0	0	0	0	0	LmxM.32.1150		LmxM.32.1150
LmxM.17.1160	organism=Leishmania_mexicana_MHOM/GT/2001/U1103 product=hypothetical protein, conserved location=LmxM.17:548912-550804(+) length=630 sequence_SO=chromosome SO=protein_coding	630	0.9997	8.1	4	4	1	11.9	11	6	1.712e-08	5.253e-05	3	2.08e-08	1.054e-08	2.066e-05	1	1.135e-08	0	0	0	0	0	0	0	0	4.459e-08	8.235e-05	3	6.088e-08	1.033e-07	0.0001198	4	1.07e-07	0	0	0	0	6.182e-08	9.9e-05	3	8.391e-08	LmxM.17.1160		LmxM.17.1160
LmxM.33.2250	organism=Leishmania_mexicana_MHOM/GT/2001/U1103 product=hypothetical protein, conserved location=LmxM.33:820109-825961(-) length=1950 sequence_SO=chromosome SO=protein_coding	1950					1	2.4	4	4																	1.311e-08	3.547e-05	4	1.341e-08	0	0	0	0	0	0	0	0	0	0	0	0			LmxM.33.2250
LmxM.08.1120	organism=Leishmania_mexicana_MHOM/GT/2001/U1103 product=hypothetical protein, conserved location=LmxM.08:1612165-1614750(+) length=861 sequence_SO=chromosome SO=protein_coding	861	1	14.6	23	12	1	47.4	113	44	3.962e-09	1.281e-05	1	4.186e-09	0	0	0	0	5.867e-07	0.0005709	22	4.968e-07	0	0	0	0	6.044e-08	8.034e-05	4	6.608e-08	0	0	0	0	2.889e-06	0.002716	105	3.004e-06	5.839e-09	2.415e-05	1	1.936e-08	LmxM.08.1120		LmxM.08.1120
LmxM.12.0250	organism=Leishmania_mexicana_MHOM/GT/2001/U1103 product=cysteinyl-tRNA synthetase, putative location=LmxM.12:86117-88471(+) length=784 sequence_SO=chromosome SO=protein_coding	784	1	24.2	107	16	1	39.2	145	34	3.199e-07	0.0004925	35	3.195e-07	5.332e-07	0.0008137	49	5.173e-07	8.525e-08	0.0003135	11	8.838e-08	1.755e-07	0.0003549	12	1.484e-07	9.215e-07	0.0006838	31	1.032e-06	1.828e-06	0.001468	61	1.876e-06	6.204e-07	0.0004829	17	6.503e-07	5.71e-07	0.0008751	33	6.999e-07	LmxM.12.0250		LmxM.12.0250
LmxM.11.0260	organism=Leishmania_mexicana_MHOM/GT/2001/U1103 product=hypothetical protein, conserved location=LmxM.11:71345-73129(+) length=594 sequence_SO=chromosome SO=protein_coding	594	0.9998	4	6	2	0.9999	10.4	3	5	8.119e-09	7.428e-05	4	6.604e-09	1.957e-09	2.192e-05	1	1.556e-09	2.39e-08	3.761e-05	1	2.622e-08	0	0	0	0	2.174e-08	2.911e-05	1	2.255e-08	3.291e-08	6.354e-05	2	3.864e-08	0	0	0	0	0	0	0	0	LmxM.11.0260		LmxM.11.0260
LmxM.11.0490	organism=Leishmania_mexicana_MHOM/GT/2001/U1103 product=tetratricopeptide repeat (TPR) protein location=LmxM.11:170029-171252(+) length=407 sequence_SO=chromosome SO=protein_coding	407	1	19.4	8	7	1	24.3	9	7	0	0	0	0	0	0	0	0	6.488e-07	0.0004392	8	7.843e-07	0	0	0	0	1.177e-08	4.249e-05	1	2.997e-08	0	0	0	0	7.549e-07	0.0004377	8	7.219e-07	0	0	0	0	LmxM.11.0490		LmxM.11.0490
LmxM.30.1100	organism=Leishmania_mexicana_MHOM/GT/2001/U1103 product=hypothetical protein, conserved location=LmxM.30:430576-431721(-) length=381 sequence_SO=chromosome SO=protein_coding	381	0.926	3.4	2	1					3.651e-09	2.895e-05	1	3.947e-09	3.411e-09	3.417e-05	1	3.022e-09	0	0	0	0	0	0	0	0																	LmxM.30.1100
LmxM.36.0535	organism=Leishmania_mexicana_MHOM/GT/2001/U1103 product=small nuclear ribonucleaoprotein, putative location=LmxM.20:147774-148199(-) length=141 sequence_SO=chromosome SO=protein_coding	141					0.9884	12.8	1	2																	0	0	0	0	3.5e-07	0.0001338	1	4.05e-07	0	0	0	0	0	0	0	0			LmxM.36.0535
LmxM.33.4270	organism=Leishmania_mexicana_MHOM/GT/2001/U1103 product=hypothetical protein, conserved location=LmxM.33:1603592-1604302(+) length=236 sequence_SO=chromosome SO=protein_coding	236					0.9999	11	2	2																	0	0	0	0	0	0	0	0	6.831e-08	0.0001887	2	9.104e-08	0	0	0	0			LmxM.33.4270
LmxM.33.1240	organism=Leishmania_mexicana_MHOM/GT/2001/U1103 product=hypothetical protein, unknown function location=LmxM.33:532769-534412(-) length=547 sequence_SO=chromosome SO=protein_coding	547					0.2928	2	1	1																	2.856e-08	3.161e-05	1	3.162e-08	0	0	0	0	0	0	0	0	0	0	0	0			LmxM.33.1240
LmxM.32.1530	organism=Leishmania_mexicana_MHOM/GT/2001/U1103 product=hypothetical protein, conserved location=LmxM.32:610528-611073(+) length=181 sequence_SO=chromosome SO=protein_coding	181	1	11.6	7	2					3.545e-08	0.0001219	2	3.879e-08	4.404e-07	0.0003596	5	4.835e-07	0	0	0	0	0	0	0	0																	LmxM.32.1530
LmxM.05.0490	organism=Leishmania_mexicana_MHOM/GT/2001/U1103 product=hypothetical protein, conserved location=LmxM.05:166527-167030(+) length=167 sequence_SO=chromosome SO=protein_coding	167	1	26.3	20	3	1	49.7	15	7	2.108e-07	0.0001982	3	1.824e-07	7.769e-07	0.0006237	8	7.859e-07	8.243e-08	0.0002676	2	1.246e-07	1.29e-06	0.0009718	7	1.343e-06	5.248e-07	0.0002071	2	6.224e-07	1.891e-06	0.000678	6	1.885e-06	3.908e-07	0.0004	3	4.089e-07	9.795e-07	0.000498	4	1.236e-06	LmxM.05.0490		LmxM.05.0490
LmxM.26.2240	organism=Leishmania_mexicana_MHOM/GT/2001/U1103 product=kynureninase, putative location=LmxM.26:847130-848536(+) length=468 sequence_SO=chromosome SO=protein_coding	468	0.8039	2.1	1	1					0	0	0	0	1.846e-08	2.782e-05	1	2.13e-08	0	0	0	0	0	0	0	0																	LmxM.26.2240
LmxM.17.0200	organism=Leishmania_mexicana_MHOM/GT/2001/U1103 product=receptor-type adenylate cyclase a location=LmxM.17:40601-44719(-) length=1372 sequence_SO=chromosome SO=protein_coding	1372	1	8.3	53	10	1	32.7	142	35	4.262e-09	3.618e-05	4.5	3.908e-09	5.949e-09	1.423e-05	1.5	6.09e-09	2.674e-08	0.0001303	8	2.668e-08	6.638e-08	0.0002281	13.5	6.39e-08	8.465e-08	0.000126	10	9.849e-08	1.457e-07	0.0001582	11.5	1.565e-07	4.043e-07	0.0003327	20.5	4.316e-07	5.722e-07	0.0005531	36.5	6.454e-07	LmxM.17.0200		LmxM.17.0200
LmxM.10_478397_478798_478396_-	LmxM.10_478397_478798_478396_-	134	0.9761	11.9	1	1	0.7304	7.5	1	1	3.322e-08	8.232e-05	1	3.506e-08	0	0	0	0	0	0	0	0	0	0	0	0	0	0	0	0	3.96e-07	0.0001408	1	2.711e-07	0	0	0	0	0	0	0	0	LmxM.10_478397_478798_478396_-		LmxM.10_478397_478798_478396_-
LmxM.21.0540	organism=Leishmania_mexicana_MHOM/GT/2001/U1103 product=la RNA binding protein, putative location=LmxM.21:161945-162964(-) length=339 sequence_SO=chromosome SO=protein_coding	339	1	44.5	94	16	1	63.4	84	24	1.552e-06	0.001204	37	1.511e-06	3.52e-06	0.001536	40	3.56e-06	1.152e-07	0.0002636	4	1.138e-07	5.518e-07	0.000889	13	5.507e-07	1.826e-06	0.0008672	17	1.715e-06	3.76e-06	0.002282	41	3.402e-06	3.139e-07	0.0003284	5	3.985e-07	1.908e-06	0.001288	21	1.642e-06	LmxM.21.0540		LmxM.21.0540
LmxM.36.5780	organism=Leishmania_mexicana_MHOM/GT/2001/U1103 product=hypothetical protein, conserved location=LmxM.20:2178786-2180180(-) length=464 sequence_SO=chromosome SO=protein_coding	464	1	9.3	2	3					1.492e-08	4.755e-05	2	1.398e-08	0	0	0	0	0	0	0	0	0	0	0	0																	LmxM.36.5780
LmxM.15.1500	organism=Leishmania_mexicana_MHOM/GT/2001/U1103 product=hypothetical protein, conserved location=LmxM.15:551920-552798(-) length=292 sequence_SO=chromosome SO=protein_coding	292	0.9761	6.8	2	1	0.9746	6.8	1	1	1.716e-08	3.778e-05	1	1.779e-08	9.428e-09	4.458e-05	1	1.064e-08	0	0	0	0	0	0	0	0	0	0	0	0	0	0	0	0	0	0	0	0	5.236e-08	7.12e-05	1	4.255e-08	LmxM.15.1500		LmxM.15.1500
LmxM.06.1040	organism=Leishmania_mexicana_MHOM/GT/2001/U1103 product=hypothetical protein, conserved location=LmxM.06:408707-410875(+) length=722 sequence_SO=chromosome SO=protein_coding	722	1	6.5	6	4	1	20.4	10	11	1.769e-08	9.167e-05	6	1.858e-08	0	0	0	0	0	0	0	0	0	0	0	0	1.06e-07	0.0002395	10	1.296e-07	0	0	0	0	0	0	0	0	0	0	0	0	LmxM.06.1040		LmxM.06.1040
LmxM.33.2300	organism=Leishmania_mexicana_MHOM/GT/2001/U1103 product=hypothetical protein, conserved location=LmxM.33:839804-841651(-) length=615 sequence_SO=chromosome SO=protein_coding	615	0.6347	2.1	1	1					1.396e-09	1.794e-05	1	1.735e-09	0	0	0	0	0	0	0	0	0	0	0	0																	LmxM.33.2300
DECOY1_tr|D3Z0Z9|D3Z0Z9_MOUSE	Reversed decoy version of tr D3Z0Z9 D3Z0Z9_MOUSE	337	0.7821	2.1	13	1					3.252e-07	0.0001309	4	3.088e-07	4.033e-07	3.863e-05	1	3.649e-07	6.822e-07	0.0002652	4	7.957e-07	1.633e-06	0.0002752	4	1.654e-06																	DECOY1_tr|D3Z0Z9|D3Z0Z9_MOUSE
LmxM.36.0670	organism=Leishmania_mexicana_MHOM/GT/2001/U1103 product=hypothetical protein, conserved location=LmxM.20:195133-196524(+) length=463 sequence_SO=chromosome SO=protein_coding	463					0.9746	3	1	1																	0	0	0	0	1.688e-08	4.076e-05	1	1.824e-08	0	0	0	0	0	0	0	0			LmxM.36.0670
LmxM.26.1900	organism=Leishmania_mexicana_MHOM/GT/2001/U1103 product=hypothetical protein, conserved location=LmxM.26:679730-683398(+) length=1222 sequence_SO=chromosome SO=protein_coding	1222	1	2.9	3	3	1	4.1	9	5	4.999e-09	2.708e-05	3	4.583e-09	0	0	0	0	0	0	0	0	0	0	0	0	4.634e-08	8.491e-05	6	5.149e-08	1.53e-08	3.088e-05	2	1.724e-08	0	0	0	0	0	0	0	0	LmxM.26.1900		LmxM.26.1900
LmxM.05.1100	organism=Leishmania_mexicana_MHOM/GT/2001/U1103 product=hypothetical protein, conserved location=LmxM.05:405051-405788(+) length=245 sequence_SO=chromosome SO=protein_coding	245	1	15.5	5	3	1	15.5	8	3	7.167e-08	0.0001351	3	7.5e-08	0	0	0	0	8.539e-08	9.119e-05	1	8.152e-08	1.772e-08	9.463e-05	1	1.56e-08	1.478e-07	7.059e-05	1	1.363e-07	0	0	0	0	7.625e-07	0.0002727	3	7.728e-07	1.44e-06	0.0003394	4	1.347e-06	LmxM.05.1100		LmxM.05.1100
LmxM.07.0830	organism=Leishmania_mexicana_MHOM/GT/2001/U1103 product=hypothetical protein, conserved location=LmxM.07:370812-378005(+) length=2397 sequence_SO=chromosome SO=protein_coding	2397	0.2653	0.6	1	1	1	4.4	6	7	0	0	0	0	7.348e-10	5.431e-06	1	7.053e-10	0	0	0	0	0	0	0	0	0	0	0	0	1.167e-09	7.873e-06	1	9.984e-10	0	0	0	0	1.325e-08	4.293e-05	4.95	1.315e-08	LmxM.07.0830		LmxM.07.0830
sp|P62803|H4_BOVIN	Histone H4 OS=Bos taurus PE=1 SV=2	103	1	29.1	3	3					0	0	0	0	9.227e-07	0.0003754	2.97	1.062e-06	0	0	0	0	0	0	0	0																	sp|P62803|H4_BOVIN	sp|P62806|H4_MOUSE;tr|E1B9M9|E1B9M9_BOVIN;tr|E1BBP7|E1BBP7_BOVIN;tr|E1BLC2|E1BLC2_BOVIN;tr|G3N081|G3N081_BOVIN;tr|G3N2B8|G3N2B8_BOVIN;tr|G3X807|G3X807_BOVIN;
LmxM.23.1580	organism=Leishmania_mexicana_MHOM/GT/2001/U1103 product=hypothetical protein, conserved location=LmxM.23:742086-742553(+) length=155 sequence_SO=chromosome SO=protein_coding	155	1	61.9	12	6	1	44.5	21	5	8.331e-07	0.0007828	11	8.743e-07	5.047e-08	8.399e-05	1	5.191e-08	0	0	0	0	0	0	0	0	2.223e-06	0.0006694	6	1.578e-06	1.66e-06	0.0007305	6	1.248e-06	3.409e-07	0.0002873	2	2.296e-07	2.472e-06	0.0008048	6	1.861e-06	LmxM.23.1580		LmxM.23.1580
LmxM.24.0770	organism=Leishmania_mexicana_MHOM/GT/2001/U1103 product=malic enzyme, putative location=LmxM.24:275048-276769(+) length=573 sequence_SO=chromosome SO=protein_coding	573	1	31.6	128	16	1	46.1	113	23	1.528e-06	0.001251	65	1.601e-06	1.832e-06	0.001318	58	1.93e-06	7.374e-08	0.000117	3	8.564e-08	0	0	0	0	4.492e-06	0.001871	62	5.111e-06	2.4e-06	0.001153	35	2.555e-06	3.395e-07	0.0003498	9	3.411e-07	4.193e-08	7.257e-05	2	3.705e-08	LmxM.24.0770		LmxM.24.0770
LmxM.04.0370	organism=Leishmania_mexicana_MHOM/GT/2001/U1103 product=hypothetical protein, conserved location=LmxM.04:109547-110119(+) length=190 sequence_SO=chromosome SO=protein_coding	190	0.9761	7.9	3	1	0.7558	7.9	2	1	5.445e-08	0.0001742	3	7.166e-08	0	0	0	0	0	0	0	0	0	0	0	0	1.383e-07	9.102e-05	1	1.309e-07	0	0	0	0	2.606e-08	0.0001172	1	2.737e-08	0	0	0	0	LmxM.04.0370		LmxM.04.0370
LmxM.33.4160	organism=Leishmania_mexicana_MHOM/GT/2001/U1103 product=dynein heavy chain, putative location=LmxM.33:1568134-1580859(+) length=4241 sequence_SO=chromosome SO=protein_coding	4241	1	3.3	36	13	1	17.4	145	69	6.642e-09	4.422e-05	17	5.98e-09	3.075e-09	3.684e-05	12	3.03e-09	3.876e-09	3.161e-05	6	3.454e-09	2.765e-10	5.467e-06	1	1.986e-10	1.173e-07	0.0002406	59	1.47e-07	9.165e-08	0.0001824	41	1.607e-07	9.29e-08	0.0001733	33	1.109e-07	9.605e-09	4.412e-05	9	1.418e-08	LmxM.33.4160		LmxM.33.4160
LmxM.22.0780	organism=Leishmania_mexicana_MHOM/GT/2001/U1103 product=NADH-cytochrome b5 reductase, putative location=LmxM.22:313694-314563(-) length=289 sequence_SO=chromosome SO=protein_coding	289	1	19	12	4	1	10	9	3	9.276e-08	0.0001527	4	9.961e-08	2.114e-07	0.0003604	8	1.964e-07	0	0	0	0	0	0	0	0	3.159e-07	0.0001795	3	2.929e-07	5.226e-07	0.0002612	4	5.873e-07	0	0	0	0	8.709e-08	7.194e-05	1	7.06e-08	LmxM.22.0780		LmxM.22.0780
LmxM.08.0410	organism=Leishmania_mexicana_MHOM/GT/2001/U1103 product=hypothetical protein, conserved location=LmxM.08:1312212-1316417(+) length=1401 sequence_SO=chromosome SO=protein_coding	1401	1	6.7	10	8	1	12	30	15	1.039e-09	7.874e-06	1	8.213e-10	2.268e-08	8.363e-05	9	2.132e-08	0	0	0	0	0	0	0	0	9.361e-08	0.0001234	10	8.11e-08	2.75e-07	0.0002424	18	2.999e-07	3.022e-09	3.179e-05	2	3.885e-09	0	0	0	0	LmxM.08.0410		LmxM.08.0410
LmxM.22.0470	organism=Leishmania_mexicana_MHOM/GT/2001/U1103 product=hypothetical protein, conserved location=LmxM.22:181140-182402(-) length=420 sequence_SO=chromosome SO=protein_coding	420	1	18.8	30	10	1	19	18	8	2.345e-07	0.0002889	11	2.449e-07	5.909e-07	0.000372	12	5.969e-07	9.258e-08	0.0001596	3	1.018e-07	9.614e-08	0.0002208	4	1.145e-07	7.262e-07	0.0002882	7	7.945e-07	1.554e-06	0.0002696	6	1.447e-06	1.027e-07	5.302e-05	1	8.927e-08	4.569e-07	0.0001485	3	4.279e-07	LmxM.22.0470		LmxM.22.0470
LmxM.33.2450	organism=Leishmania_mexicana_MHOM/GT/2001/U1103 product=hypothetical protein, conserved location=LmxM.33:890337-895952(-) length=1871 sequence_SO=chromosome SO=protein_coding	1871	0.9876	1.1	2	2					1.653e-09	1.179e-05	2	1.375e-09	0	0	0	0	0	0	0	0	0	0	0	0																	LmxM.33.2450
LmxM.31.0820	organism=Leishmania_mexicana_MHOM/GT/2001/U1103 product=CYC2-like cyclin, putative location=LmxM.31:298490-298984(+) length=164 sequence_SO=chromosome SO=protein_coding	164					0.9996	12.2	2	2																	2.365e-07	0.0001054	1	2.734e-07	5.098e-07	0.0001151	1	4.121e-07	0	0	0	0	0	0	0	0			LmxM.31.0820
LmxM.25.2010	organism=Leishmania_mexicana_MHOM/GT/2001/U1103 product=hypothetical protein, conserved location=LmxM.25:760234-761073(-) length=279 sequence_SO=chromosome SO=protein_coding	279	1	18.6	55	6	1	40.9	42	12	3.414e-07	0.0001581	4	3.064e-07	7.144e-06	0.001213	26	6.478e-06	1.338e-07	0.0001602	2	1.155e-07	5.574e-06	0.001828	22	5.204e-06	5.949e-07	0.0003719	6	5.769e-07	4.2e-06	0.00115	17	3.879e-06	3.471e-07	0.0002394	3	2.358e-07	1.257e-06	0.0009687	13	1.382e-06	LmxM.25.2010		LmxM.25.2010
LmxM.09.1220	organism=Leishmania_mexicana_MHOM/GT/2001/U1103 product=AAA family ATPase, putative location=LmxM.09:449224-453048(-) length=1274 sequence_SO=chromosome SO=protein_coding	1274	1	10.8	15	10	1	11.8	17	16	4.948e-08	0.0001299	15	4.703e-08	0	0	0	0	0	0	0	0	0	0	0	0	2.324e-07	0.0002036	15	2.219e-07	0	0	0	0	2.788e-09	1.748e-05	1	6.658e-09	1.001e-08	1.632e-05	1	1.319e-08	LmxM.09.1220		LmxM.09.1220
LmxM.12.0530	organism=Leishmania_mexicana_MHOM/GT/2001/U1103 product=glucose-6-phosphate isomerase location=LmxM.12:275267-277084(+) length=605 sequence_SO=chromosome SO=protein_coding	605	1	35.2	40	15	1	29.4	50	18	2.742e-08	7.293e-05	4	2.729e-08	5.777e-07	0.0006456	30	6.259e-07	0	0	0	0	3.443e-08	0.0001916	5	3.949e-08	2.61e-07	0.0002001	7	2.932e-07	1.374e-06	0.00106	34	1.562e-06	0	0	0	0	2.539e-07	0.0002405	7	2.954e-07	LmxM.12.0530		LmxM.12.0530
DECOY2_tr|Q810Y7|Q810Y7_MOUSE	Reversed decoy version of tr Q810Y7 Q810Y7_MOUSE	116					0.9745	25.9	1	1																	0	0	0	0	0	0	0	0	0	0	0	0	4.079e-06	0.0001792	1	2.755e-06			DECOY2_tr|Q810Y7|Q810Y7_MOUSE
LmxM.21.1080	organism=Leishmania_mexicana_MHOM/GT/2001/U1103 product=cell division protein kinase 2,cdc2-related kinase location=LmxM.21:425686-426591(+) length=301 sequence_SO=chromosome SO=protein_coding	301	1	27.9	11	7	0.419	7.6	2	2	3.328e-07	0.0002199	6	3.189e-07	5.817e-08	0.0001298	3	6.126e-08	2.879e-08	0.0001485	2	2.618e-08	0	0	0	0	4.951e-08	5.745e-05	1	8.626e-08	1.951e-07	6.269e-05	1	2.418e-07	0	0	0	0	0	0	0	0	LmxM.21.1080		LmxM.21.1080
tr|Q792Z1|Q792Z1_MOUSE	MCG140784 OS=Mus musculus GN=Try10 PE=2 SV=1	246					0.9748	10.6	24	1																	2.124e-07	0.0003515	5	1.891e-07	2.899e-07	0.000537	7	3.114e-07	7.011e-07	0.0007242	8	6.358e-07	1.574e-07	0.000338	4	1.712e-07			tr|Q792Z1|Q792Z1_MOUSE
LmxM.08_29.0440	organism=Leishmania_mexicana_MHOM/GT/2001/U1103 product=hypothetical protein, conserved location=LmxM.08:1004378-1005520(+) length=380 sequence_SO=chromosome SO=protein_coding	380	0.9761	7.9	1	2					4.299e-09	2.903e-05	1	3.928e-09	0	0	0	0	0	0	0	0	0	0	0	0																	LmxM.08_29.0440
LmxM.23.1110	organism=Leishmania_mexicana_MHOM/GT/2001/U1103 product=hypothetical protein, unknown function location=LmxM.23:507639-509732(-) length=697 sequence_SO=chromosome SO=protein_coding	697					0.3364	1.3	1	1																	1.327e-08	2.481e-05	1	2.133e-08	0	0	0	0	0	0	0	0	0	0	0	0			LmxM.23.1110
LmxM.32.1810	organism=Leishmania_mexicana_MHOM/GT/2001/U1103 product=hypothetical protein, conserved location=LmxM.32:691457-692623(+) length=388 sequence_SO=chromosome SO=protein_coding	388					0.9482	6.2	3	2																	1.73e-07	8.914e-05	2	1.685e-07	0	0	0	0	0	0	0	0	9.195e-08	5.358e-05	1	9.831e-08			LmxM.32.1810
LmxM.30.0870	organism=Leishmania_mexicana_MHOM/GT/2001/U1103 product=amino acid permease 3 location=LmxM.30:330155-331597(-) length=480 sequence_SO=chromosome SO=protein_coding	480					1	5.6	5	2																	1.653e-07	7.206e-05	2	1.298e-07	4.793e-08	3.931e-05	1	4.101e-08	9.26e-08	4.639e-05	1	8.392e-08	1.342e-07	4.331e-05	1	1.073e-07			LmxM.30.0870	LmxM.30.0880;
LmxM.28.1350	organism=Leishmania_mexicana_MHOM/GT/2001/U1103 product=haloacid dehalogenase-like hydrolase-like protein location=LmxM.28:491072-492073(+) length=333 sequence_SO=chromosome SO=protein_coding	333	1	12.3	8	4	1	11.4	6	4	6.754e-08	0.0001656	5	5.725e-08	0	0	0	0	5.445e-08	0.0001342	2	4.775e-08	1.685e-08	6.962e-05	1	1.25e-08	3.393e-07	0.0002077	4	3.361e-07	0	0	0	0	0	0	0	0	9.197e-08	0.0001249	2	9.472e-08	LmxM.28.1350		LmxM.28.1350
LmxM.08_29.0020	organism=Leishmania_mexicana_MHOM/GT/2001/U1103 product=transcription factor-like protein location=LmxM.08:1149821-1152958(+) length=1045 sequence_SO=chromosome SO=protein_coding	1045	1	22.3	77	21	1	37.7	115	31	3.735e-07	0.000665	63	3.935e-07	2.137e-08	6.229e-05	5	2.102e-08	6.195e-08	0.0001924	9	6.553e-08	0	0	0	0	1.173e-06	0.001291	78	1.285e-06	6.448e-07	0.0002709	15	6.578e-07	2.419e-07	0.0004049	19	2.833e-07	2.521e-08	3.979e-05	2	2.416e-08	LmxM.08_29.0020		LmxM.08_29.0020
LmxM.13.0110	organism=Leishmania_mexicana_MHOM/GT/2001/U1103 product=hypothetical protein, conserved location=LmxM.13:31606-32664(-) length=352 sequence_SO=chromosome SO=protein_coding	352	1	12.5	11	4	1	17.6	16	6	1.467e-07	0.000188	6	1.362e-07	1.395e-07	0.0001849	5	1.375e-07	0	0	0	0	0	0	0	0	1.192e-07	0.0001474	3	1.371e-07	2.686e-07	0.0003753	7	3.015e-07	2.432e-07	0.0001265	2	2.189e-07	1.392e-07	0.0001772	3	1.375e-07	LmxM.13.0110		LmxM.13.0110
LmxM.30.3090	organism=Leishmania_mexicana_MHOM/GT/2001/U1103 product=peptidase, putative,metallo-peptidase, Clan ME, Family M16 location=LmxM.30:1403016-1406258(-) length=1080 sequence_SO=chromosome SO=protein_coding	1080	1	16	118	15	1	28.1	183	30	1.109e-07	0.0003371	33	1.047e-07	5.817e-07	0.0007112	59	5.578e-07	4.148e-08	0.0001655	8	3.505e-08	2.376e-07	0.0003864	18	2.052e-07	7.932e-07	0.0007686	48	8.416e-07	1.587e-06	0.001258	72	1.675e-06	2.85e-07	0.000433	21	3.283e-07	6.597e-07	0.000693	36	6.716e-07	LmxM.30.3090		LmxM.30.3090
LmxM.29.3160	organism=Leishmania_mexicana_MHOM/GT/2001/U1103 product=hypothetical protein, conserved location=LmxM.29:1134939-1135886(-) length=315 sequence_SO=chromosome SO=protein_coding	315	0.9584	4.4	1	1					7.307e-09	3.502e-05	1	6.978e-09	0	0	0	0	0	0	0	0	0	0	0	0																	LmxM.29.3160
LmxM.04.1080	organism=Leishmania_mexicana_MHOM/GT/2001/U1103 product=hypothetical protein, conserved location=LmxM.04:371656-374307(-) length=883 sequence_SO=chromosome SO=protein_coding	883					1	4.3	5	3																	4.589e-08	7.834e-05	4	3.767e-08	2.135e-09	2.137e-05	1	2.245e-09	0	0	0	0	0	0	0	0			LmxM.04.1080
LmxM.36.2720	organism=Leishmania_mexicana_MHOM/GT/2001/U1103 product=hypothetical protein, conserved,transportin2-like protein location=LmxM.20:1092491-1095307(-) length=938 sequence_SO=chromosome SO=protein_coding	938	1	3.4	6	3	1	3.9	7	4	1.434e-08	5.88e-05	5	1.286e-08	0	0	0	0	4.364e-09	2.382e-05	1	3.284e-09	0	0	0	0	4.648e-08	3.687e-05	2	5.221e-08	0	0	0	0	4.916e-08	7.122e-05	3	4.478e-08	0	0	0	0	LmxM.36.2720		LmxM.36.2720
LmxM.06.0660	organism=Leishmania_mexicana_MHOM/GT/2001/U1103 product=hypothetical protein, conserved location=LmxM.06:235582-237486(+) length=634 sequence_SO=chromosome SO=protein_coding	634	1	6	3	2	0.9923	4.1	2	2	4.959e-08	5.22e-05	3	4.405e-08	0	0	0	0	0	0	0	0	0	0	0	0	7.261e-08	5.455e-05	2	6.067e-08	0	0	0	0	0	0	0	0	0	0	0	0	LmxM.06.0660		LmxM.06.0660
LmxM.02.0580	organism=Leishmania_mexicana_MHOM/GT/2001/U1103 product=hypothetical protein, conserved location=LmxM.02:240917-252274(+) length=3785 sequence_SO=chromosome SO=protein_coding	3785	0.9431	0.3	1	1	0.7825	0.3	1	1	6.467e-10	2.914e-06	1	8.786e-10	0	0	0	0	0	0	0	0	0	0	0	0	3.251e-10	4.569e-06	1	7.273e-10	0	0	0	0	0	0	0	0	0	0	0	0	LmxM.02.0580		LmxM.02.0580
LmxM.25.0820	organism=Leishmania_mexicana_MHOM/GT/2001/U1103 product=hypothetical protein, conserved location=LmxM.25:298302-298685(+) length=127 sequence_SO=chromosome SO=protein_coding	127	0.9965	13.4	2	2	0.9995	26	2	2	4.668e-08	8.686e-05	1	4.326e-08	8.644e-08	0.0001025	1	8.05e-08	0	0	0	0	0	0	0	0	0	0	0	0	1.058e-06	0.0002972	2	8.364e-07	0	0	0	0	0	0	0	0	LmxM.25.0820		LmxM.25.0820
LmxM.28.1180	organism=Leishmania_mexicana_MHOM/GT/2001/U1103 product=hypothetical protein, conserved location=LmxM.28:435318-435998(+) length=226 sequence_SO=chromosome SO=protein_coding	226					1	30.1	4	3																	0	0	0	0	0	0	0	0	7.433e-07	0.0003941	4	5.813e-07	0	0	0	0			LmxM.28.1180
LmxM.25.0960	organism=Leishmania_mexicana_MHOM/GT/2001/U1103 product=gamma-tubulin location=LmxM.25:349263-350606(+) length=447 sequence_SO=chromosome SO=protein_coding	447	1	11.2	7	4	0.997	7.8	5	3	1.624e-07	0.0001234	5	1.521e-07	0	0	0	0	9.361e-08	9.996e-05	2	8.298e-08	0	0	0	0	3.41e-07	0.0001934	5	4.423e-07	0	0	0	0	0	0	0	0	0	0	0	0	LmxM.25.0960		LmxM.25.0960
LmxM.14.1140	organism=Leishmania_mexicana_MHOM/GT/2001/U1103 product=hypothetical protein, conserved location=LmxM.14:486558-487973(+) length=471 sequence_SO=chromosome SO=protein_coding	471	1	16.1	5	5	1	7.2	4	3	1.869e-07	9.368e-05	4	1.886e-07	1.639e-08	2.764e-05	1	3.803e-08	0	0	0	0	0	0	0	0	8.126e-08	3.672e-05	1	7.624e-08	1.237e-07	8.013e-05	2	1.257e-07	0	0	0	0	0	0	0	0	LmxM.14.1140		LmxM.14.1140
LmxM.07.0650	organism=Leishmania_mexicana_MHOM/GT/2001/U1103 product=vacuolar-type Ca2 -ATPase, putative location=LmxM.07:286595-289954(+) length=1119 sequence_SO=chromosome SO=protein_coding	1119	1	8.9	24	10	1	27.8	73	28	2.469e-09	1.972e-05	2	2.319e-09	3.641e-08	9.889e-05	8.5	3.855e-08	0	0	0	0	1.774e-08	5.18e-05	2.5	1.624e-08	7.738e-09	7.727e-06	0.5	9.822e-09	6.111e-07	0.0004806	28.5	6.389e-07	0	0	0	0	1.417e-07	0.0002137	11.5	1.554e-07	LmxM.07.0650		LmxM.07.0650
LmxM.25.0140	organism=Leishmania_mexicana_MHOM/GT/2001/U1103 product=hypothetical protein, conserved location=LmxM.25:42761-43150(-) length=129 sequence_SO=chromosome SO=protein_coding	129	0.3587	8.5	1	1					5.472e-08	8.551e-05	1	5.848e-08	0	0	0	0	0	0	0	0	0	0	0	0																	LmxM.25.0140
LmxM.27.2480	organism=Leishmania_mexicana_MHOM/GT/2001/U1103 product=hypothetical protein, conserved,WD-repeat protein location=LmxM.27:1019667-1021208(+) length=513 sequence_SO=chromosome SO=protein_coding	513	1	7.6	8	3	1	13.6	7	5	9.704e-08	0.0001075	5	9.267e-08	6.753e-08	5.076e-05	2	5.514e-08	1.735e-08	4.355e-05	1	1.531e-08	0	0	0	0	5.965e-08	6.742e-05	2	6.354e-08	2.027e-07	0.0001471	4	2.316e-07	0	0	0	0	0	0	0	0	LmxM.27.2480		LmxM.27.2480
LmxM.08_29.1290	organism=Leishmania_mexicana_MHOM/GT/2001/U1103 product=hypothetical protein, conserved location=LmxM.08:636776-637132(-) length=118 sequence_SO=chromosome SO=protein_coding	118	0.9423	13.6	2	1	0.6658	13.6	1	1	3.103e-08	9.348e-05	1	2.968e-08	1.243e-07	0.0001103	1	1.143e-07	0	0	0	0	0	0	0	0	0	0	0	0	1.917e-07	0.0001599	1	1.571e-07	0	0	0	0	0	0	0	0	LmxM.08_29.1290		LmxM.08_29.1290
LmxM.10.1150	organism=Leishmania_mexicana_MHOM/GT/2001/U1103 product=hypothetical protein, conserved location=LmxM.10:451903-453345(-) length=480 sequence_SO=chromosome SO=protein_coding	480	1	39.8	67	28	1	67.3	138	51	1.688e-07	0.0001838	8	1.943e-07	0	0	0	0	5.059e-06	0.002746	59	6.088e-06	0	0	0	0	6.454e-07	0.0006121	16.99	8.829e-07	0	0	0	0	1.094e-05	0.005474	117.99	1.291e-05	0	0	0	0	LmxM.10.1150		LmxM.10.1150
LmxM.05.0060	organism=Leishmania_mexicana_MHOM/GT/2001/U1103 product=major vault protein, putative location=LmxM.05:18567-21068(+) length=833 sequence_SO=chromosome SO=protein_coding	833	1	16	35	13	1	25.2	34	21	0	0	0	0	4.662e-09	3.126e-05	2	3.855e-09	2.007e-09	2.682e-05	1	1.68e-09	3.547e-07	0.0008906	32	3.44e-07	0	0	0	0	1.789e-08	2.265e-05	1	1.212e-08	0	0	0	0	6.263e-07	0.0007987	32	5.747e-07	LmxM.05.0060		LmxM.05.0060
LmxM.01.0140	organism=Leishmania_mexicana_MHOM/GT/2001/U1103 product=unspecified product location=LmxM.01:35671-35919(-) length=82 sequence_SO=chromosome SO=protein_coding	82	0.9988	23.2	3	2	0.7228	24.4	1	2	8.855e-08	0.0001345	1	9.787e-08	0	0	0	0	2.13e-07	0.0005449	2	2.17e-07	0	0	0	0	0	0	0	0	0	0	0	0	2.356e-07	0.0002716	1	4.963e-07	0	0	0	0	LmxM.01.0140		LmxM.01.0140
LmxM.15.1440	organism=Leishmania_mexicana_MHOM/GT/2001/U1103 product=glutaminyl-tRNA synthetase, putative location=LmxM.15:527148-528860(-) length=570 sequence_SO=chromosome SO=protein_coding	570	1	30.2	82	18	1	41.6	74	25	4.934e-07	0.0005032	26	5.191e-07	9.653e-07	0.0009364	41	9.965e-07	2.91e-07	0.0004312	11	2.557e-07	6.4e-08	0.000122	3	5.811e-08	2.012e-06	0.0007888	26	2.077e-06	1.58e-06	0.001092	33	1.753e-06	3.395e-07	0.0003125	8	3.575e-07	2.651e-07	0.0002553	7	2.517e-07	LmxM.15.1440		LmxM.15.1440
LmxM.14.0150	organism=Leishmania_mexicana_MHOM/GT/2001/U1103 product=60S ribosomal protein, putative location=LmxM.14:37160-37699(+) length=179 sequence_SO=chromosome SO=protein_coding	179	1	23.5	4	4	1	30.7	3	3	3.133e-07	0.0001849	3	3.429e-07	2.955e-08	7.273e-05	1	3.206e-08	0	0	0	0	0	0	0	0	1.164e-06	0.0002898	3	8.716e-07	0	0	0	0	0	0	0	0	0	0	0	0	LmxM.14.0150		LmxM.14.0150
LmxM.36.2020	organism=Leishmania_mexicana_MHOM/GT/2001/U1103 product=chaperonin HSP60, mitochondrial precursor location=LmxM.20:784512-786212(+) length=566 sequence_SO=chromosome SO=protein_coding	566	1	60.1	432	36	1	52.7	163	26	1.734e-06	0.001647	84.5	1.696e-06	9.173e-06	0.003669	159.5	8.934e-06	4.829e-07	0.0007697	19.5	5.092e-07	8.199e-09	4.096e-05	1	8.254e-09	3.013e-06	0.001146	37.5	2.549e-06	3.74e-06	0.001434	43	3.367e-06	7.123e-07	0.0004328	11	6.217e-07	1.363e-07	0.0001837	5	1.302e-07	LmxM.36.2020		LmxM.36.2020
LmxM.29.0850	organism=Leishmania_mexicana_MHOM/GT/2001/U1103 product=surface protein amastin, putative location=LmxM.29:267888-268484(+) length=198 sequence_SO=chromosome SO=protein_coding	198	1	18.2	22	4	1	21.2	31	5	2.737e-07	0.0002228	4	2.852e-07	1.286e-06	0.0009205	14	1.32e-06	6.407e-08	0.0001128	1	6.849e-08	1.27e-07	0.0003513	3	1.772e-07	4.13e-07	8.734e-05	1	3.966e-07	1.472e-06	0.001048	11	1.659e-06	8.525e-07	0.0005623	5	8.897e-07	8.64e-06	0.00147	14	8.207e-06	LmxM.29.0850	LmxM.29.0860;	LmxM.29.0850	LmxM.29.0860;
LmxM.25.1720	organism=Leishmania_mexicana_MHOM/GT/2001/U1103 product=hypothetical protein, conserved location=LmxM.25:670775-675487(-) length=1570 sequence_SO=chromosome SO=protein_coding	1570	0.9761	0.7	1	1	1	1.8	4	3	5.83e-10	7.026e-06	1	4.695e-10	0	0	0	0	0	0	0	0	0	0	0	0	9.2e-09	4.406e-05	4	1.436e-08	0	0	0	0	0	0	0	0	0	0	0	0	LmxM.25.1720		LmxM.25.1720
LmxM.29.2750	organism=Leishmania_mexicana_MHOM/GT/2001/U1103 product=hypothetical protein, conserved location=LmxM.29:1003333-1004037(-) length=234 sequence_SO=chromosome SO=protein_coding	234	0.9895	15.8	3	3	0.9952	10.7	3	2	8.242e-08	0.0001414	3	1.302e-07	0	0	0	0	0	0	0	0	0	0	0	0	4.224e-07	0.0001478	2	3.729e-07	0	0	0	0	0	0	0	0	0	0	0	0	LmxM.29.2750		LmxM.29.2750
LmxM.29.0580	organism=Leishmania_mexicana_MHOM/GT/2001/U1103 product=hypothetical protein, conserved location=LmxM.29:183785-185224(-) length=479 sequence_SO=chromosome SO=protein_coding	479	1	14.4	10	6	1	18	11	8	1.683e-07	0.0001612	7	1.553e-07	5.434e-08	5.436e-05	2	4.753e-08	3.34e-09	4.664e-05	1	1.432e-08	0	0	0	0	4.542e-07	0.0002888	8	4.784e-07	1.1e-07	7.879e-05	2	1.254e-07	1.09e-07	4.649e-05	1	1.445e-07	0	0	0	0	LmxM.29.0580		LmxM.29.0580
LmxM.08_29.0510	organism=Leishmania_mexicana_MHOM/GT/2001/U1103 product=cofilin-like protein location=LmxM.08:969085-969504(+) length=139 sequence_SO=chromosome SO=protein_coding	139	1	46	39	8	1	82.7	30	12	4.35e-06	0.001349	17	3.848e-06	1.108e-06	0.0007493	8	1.064e-06	4.089e-07	0.0009644	6	3.863e-07	6.478e-07	0.001334	8	5.433e-07	9.019e-06	0.001617	13	7.406e-06	5.528e-06	0.0009503	7	5.554e-06	8.311e-07	0.0003204	2	6.014e-07	6.933e-06	0.001047	7	6.116e-06	LmxM.08_29.0510		LmxM.08_29.0510
Q9QWL7	SWISS-PROT:Q9QWL7 Tax_Id=10090 Gene_Symbol=Krt17 Keratin, type I cytoskeletal 17	433					0.9946	52	14	30																	8.798e-08	0.0001598	4	6.614e-08	3.689e-09	2.179e-05	0.5	5.939e-09	6.087e-08	0.0001286	2.5	1.048e-07	0	0	0	0			Q9QWL7	sp|Q9QWL7|K1C17_MOUSE;
LmxM.36.6380	organism=Leishmania_mexicana_MHOM/GT/2001/U1103 product=hypothetical protein, conserved,rib72 protein-like protein location=LmxM.20:2441830-2444055(-) length=741 sequence_SO=chromosome SO=protein_coding	741	1	11.9	22	9	1	62.3	81	46	1.809e-08	5.955e-05	4	1.812e-08	0	0	0	0	5.345e-07	0.0005427	18	6.081e-07	0	0	0	0	1.001e-07	0.0001634	7	1.107e-07	0	0	0	0	3.34e-06	0.002164	72	3.295e-06	0	0	0	0	LmxM.36.6380		LmxM.36.6380
LmxM.22.0090	organism=Leishmania_mexicana_MHOM/GT/2001/U1103 product=methyltransferase, putative,mRNA cap methyltransferase-like protein location=LmxM.22:25883-29014(-) length=1043 sequence_SO=chromosome SO=protein_coding	1043	0.9269	1.1	2	1	1	7.1	10	7	4.223e-09	1.058e-05	1	4.237e-09	5.182e-10	1.248e-05	1	3.892e-10	0	0	0	0	0	0	0	0	3.562e-08	9.948e-05	6	4.927e-08	3.98e-08	7.237e-05	4	6.06e-08	0	0	0	0	0	0	0	0	LmxM.22.0090		LmxM.22.0090
LmxM.24.1740	organism=Leishmania_mexicana_MHOM/GT/2001/U1103 product=hypothetical protein, conserved location=LmxM.24:654973-656142(-) length=389 sequence_SO=chromosome SO=protein_coding	389					0.2265	3.1	1	1																	0	0	0	0	1.378e-08	4.851e-05	1	1.823e-08	0	0	0	0	0	0	0	0			LmxM.24.1740
LmxM.30.0390	organism=Leishmania_mexicana_MHOM/GT/2001/U1103 product=calpain-like cysteine peptidase, putative location=LmxM.30:125343-127697(-) length=784 sequence_SO=chromosome SO=protein_coding	784	1	2.9	4	2	1	11.1	30	10	4.7e-09	1.407e-05	1	4.773e-09	0	0	0	0	0	0	0	0	7.212e-09	8.871e-05	3	6.142e-09	4.099e-08	6.617e-05	3	4.302e-08	1.162e-07	0.0001685	7	1.4e-07	1.393e-07	0.0002272	8	1.461e-07	1.309e-07	0.0002917	11	1.32e-07	LmxM.30.0390		LmxM.30.0390
LmxM.04.0070	organism=Leishmania_mexicana_MHOM/GT/2001/U1103 product=hypothetical protein, conserved location=LmxM.04:28478-29212(+) length=244 sequence_SO=chromosome SO=protein_coding	244					0.9542	6.1	1	1																	3.202e-08	7.087e-05	1	2.634e-08	0	0	0	0	0	0	0	0	0	0	0	0			LmxM.04.0070
LmxM.25.1980	organism=Leishmania_mexicana_MHOM/GT/2001/U1103 product=hypothetical protein, conserved location=LmxM.25:745004-749422(-) length=1472 sequence_SO=chromosome SO=protein_coding	1472					0.6225	0.6	1	1																	0	0	0	0	1.369e-08	1.282e-05	1	1.21e-08	0	0	0	0	0	0	0	0			LmxM.25.1980
LmxM.21.0910	organism=Leishmania_mexicana_MHOM/GT/2001/U1103 product=hypothetical protein, conserved location=LmxM.21:367950-368762(+) length=270 sequence_SO=chromosome SO=protein_coding	270	1	15.9	8	4	1	11.5	6	4	4.839e-08	8.171e-05	2	4.771e-08	1.537e-07	0.0002893	6	1.62e-07	0	0	0	0	0	0	0	0	7.271e-07	0.0003843	6	5.662e-07	0	0	0	0	0	0	0	0	0	0	0	0	LmxM.21.0910		LmxM.21.0910
LmxM.02.0160	organism=Leishmania_mexicana_MHOM/GT/2001/U1103 product=unspecified product location=LmxM.02:64769-67225(-) length=818 sequence_SO=chromosome SO=protein_coding	818	0.9761	2.3	1	1	0.9996	3.4	3	2	4.166e-09	1.349e-05	1	3.38e-09	0	0	0	0	0	0	0	0	0	0	0	0	0	0	0	0	2.361e-08	6.921e-05	3	2.605e-08	0	0	0	0	0	0	0	0	LmxM.02.0160	LmxM.02.0170;	LmxM.02.0160	LmxM.02.0170;LmxM.02.0200;
LmxM.16.1100	organism=Leishmania_mexicana_MHOM/GT/2001/U1103 product=hypothetical protein, conserved location=LmxM.16:423735-425411(+) length=558 sequence_SO=chromosome SO=protein_coding	558	1	6.1	4	3	1	11.1	5	5	0	0	0	0	0	0	0	0	4.18e-08	0.0001602	4	4.041e-08	0	0	0	0	0	0	0	0	0	0	0	0	1.442e-07	0.0001995	5	1.61e-07	0	0	0	0	LmxM.16.1100		LmxM.16.1100
LmxM.14.0910	organism=Leishmania_mexicana_MHOM/GT/2001/U1103 product=glutathione synthetase, putative location=LmxM.14:354211-356037(-) length=608 sequence_SO=chromosome SO=protein_coding	608	1	7.6	5	3					6.707e-09	3.629e-05	2	7.515e-09	2.278e-08	6.424e-05	3	2.666e-08	0	0	0	0	0	0	0	0																	LmxM.14.0910
LmxM.34.1830	organism=Leishmania_mexicana_MHOM/GT/2001/U1103 product=hypothetical protein, conserved location=LmxM.34:666219-668438(+) length=739 sequence_SO=chromosome SO=protein_coding	739	1	12.9	22	8	1	10.3	27	8	1.795e-07	0.0001493	10	1.793e-07	1.108e-07	8.808e-05	5	1.161e-07	4.132e-08	0.0001512	5	4.429e-08	2.589e-08	6.274e-05	2	2.863e-08	5.31e-07	0.0003042	13	6.249e-07	1.993e-07	0.0001277	5	2.071e-07	5.479e-08	6.027e-05	2	6.088e-08	2.831e-07	0.0001969	7	2.816e-07	LmxM.34.1830		LmxM.34.1830
LmxM.27.1070	organism=Leishmania_mexicana_MHOM/GT/2001/U1103 product=vesicular-fusion ATPase-like protein, putative location=LmxM.27:435913-438894(-) length=993 sequence_SO=chromosome SO=protein_coding	993	1	9.8	28	10	1	11.1	33	10	4.185e-09	3.333e-05	3	4.19e-09	7.866e-08	0.0002884	22	7.754e-08	8.097e-10	2.25e-05	1	8.574e-10	9.703e-10	2.335e-05	1	9.612e-10	8.506e-08	0.0001393	8	8.742e-08	2.679e-07	0.0003801	20	3.132e-07	4.261e-09	2.243e-05	1	4.217e-09	1.5e-08	8.375e-05	4	1.48e-08	LmxM.27.1070		LmxM.27.1070
P78386	SWISS-PROT:P78386 Keratin, type II cuticular Hb5 (Hair keratin, type II Hb5) - Homo sapiens (Human).	507					1	35.7	8	23																	0	0	0	0	1.966e-08	0.0001117	3	4.177e-08	0	0	0	0	5.388e-08	0.000205	5	9.254e-08			P78386
LmxM.19.0340	organism=Leishmania_mexicana_MHOM/GT/2001/U1103 product=hypothetical protein, conserved location=LmxM.19:127151-128527(+) length=458 sequence_SO=chromosome SO=protein_coding	458	1	32.8	24	13	1	37.8	27	16	9.586e-08	7.226e-05	3	1.203e-07	0	0	0	0	2.564e-06	0.001024	21	2.456e-06	0	0	0	0	9.207e-08	0.0001133	3	1.266e-07	0	0	0	0	3.842e-06	0.001167	24	4.164e-06	0	0	0	0	LmxM.19.0340		LmxM.19.0340
LmxM.09_94875_94940_95057_+	LmxM.09_94875_94940_95057_+	39	0.3951	20.5	51	1					4.729e-07	0.00198	7	7.385e-07	3.514e-07	0.002671	8	4.293e-07	2.365e-06	0.00802	14	2.871e-06	2.534e-06	0.007133	12	3.083e-06																	LmxM.09_94875_94940_95057_+
LmxM.12.0360	organism=Leishmania_mexicana_MHOM/GT/2001/U1103 product=hypothetical protein, conserved location=LmxM.12:152040-153137(+) length=365 sequence_SO=chromosome SO=protein_coding	365	1	21.6	12	6	1	12.9	4	4	2.056e-07	0.0003627	12	1.946e-07	0	0	0	0	0	0	0	0	0	0	0	0	4.799e-07	0.0001895	4	4.724e-07	0	0	0	0	0	0	0	0	0	0	0	0	LmxM.12.0360		LmxM.12.0360
LmxM.25.2300	organism=Leishmania_mexicana_MHOM/GT/2001/U1103 product=hypothetical protein, conserved location=LmxM.25:835269-837260(+) length=663 sequence_SO=chromosome SO=protein_coding	663	0.9999	3.8	2	2	0.2403	1.5	1	1	2.308e-09	3.328e-05	2	1.815e-09	0	0	0	0	0	0	0	0	0	0	0	0	2.411e-08	2.608e-05	1	2.037e-08	0	0	0	0	0	0	0	0	0	0	0	0	LmxM.25.2300		LmxM.25.2300
sp|A1A4R1|H2A2C_BOVIN	Histone H2A type 2-C OS=Bos taurus GN=HIST2H2AC PE=2 SV=1	129	0.9988	21.7	7	2	0.4394	7	5	1	0	0	0	0	5.438e-07	0.0007004	6.94	5.239e-07	0	0	0	0	0	0	0	0	8.296e-07	0.0004022	3	7.993e-07	0	0	0	0	0	0	0	0	1.262e-07	0.0003223	2	1.531e-07	sp|A1A4R1|H2A2C_BOVIN	sp|P0C0S9|H2A1_BOVIN;sp|P22752|H2A1_MOUSE;sp|Q3ZBX9|H2AJ_BOVIN;sp|Q64523|H2A2C_MOUSE;sp|Q6GSS7|H2A2A_MOUSE;sp|Q8BFU2|H2A3_MOUSE;sp|Q8CGP5|H2A1F_MOUSE;sp|Q8CGP6|H2A1H_MOUSE;sp|Q8CGP7|H2A1K_MOUSE;sp|Q8R1M2|H2AJ_MOUSE;tr|A4IFU5|A4IFU5_BOVIN;tr|F1MLQ1|F1MLQ1_BOVIN;tr|F2Z4G5|F2Z4G5_BOVIN;tr|F2Z4I6|F2Z4I6_BOVIN;tr|F2Z4J1|F2Z4J1_BOVIN;tr|F8WIX8|F8WIX8_MOUSE;tr|G8JL00|G8JL00_BOVIN;tr|Q8CGP4|Q8CGP4_MOUSE;	sp|A1A4R1|H2A2C_BOVIN	sp|P0C0S4|H2AZ_BOVIN;sp|P0C0S6|H2AZ_MOUSE;sp|P0C0S9|H2A1_BOVIN;sp|P22752|H2A1_MOUSE;sp|P27661|H2AX_MOUSE;sp|Q32LA7|H2AV_BOVIN;sp|Q3THW5|H2AV_MOUSE;sp|Q3ZBX9|H2AJ_BOVIN;sp|Q64522|H2A2B_MOUSE;sp|Q64523|H2A2C_MOUSE;sp|Q6GSS7|H2A2A_MOUSE;sp|Q8BFU2|H2A3_MOUSE;sp|Q8CGP5|H2A1F_MOUSE;sp|Q8CGP6|H2A1H_MOUSE;sp|Q8CGP7|H2A1K_MOUSE;sp|Q8R1M2|H2AJ_MOUSE;tr|A4IFU5|A4IFU5_BOVIN;tr|E1BH22|E1BH22_BOVIN;tr|F1MLQ1|F…
LmxM.28.1130	organism=Leishmania_mexicana_MHOM/GT/2001/U1103 product=hypothetical protein, unknown function location=LmxM.28:412771-414339(+) length=522 sequence_SO=chromosome SO=protein_coding	522					0.261	2.3	1	1																	6.15e-08	3.313e-05	1	7.274e-08	0	0	0	0	0	0	0	0	0	0	0	0			LmxM.28.1130
LmxM.20_36.6470	organism=Leishmania_mexicana_MHOM/GT/2001/U1103 product=mitogen-activated protein kinase (MPK1) location=LmxM.00:465251-466327(+) length=358 sequence_SO=random_sequence SO=protein_coding	358	1	10.3	4	3					2.219e-08	6.163e-05	2	1.712e-08	3.105e-08	3.637e-05	1	2.532e-08	0	0	0	0	3.881e-09	6.476e-05	1	4.699e-09																	LmxM.20_36.6470
LmxM.16.0900	organism=Leishmania_mexicana_MHOM/GT/2001/U1103 product=hypothetical protein, conserved location=LmxM.16:322738-327708(-) length=1656 sequence_SO=chromosome SO=protein_coding	1656	0.9999	2.2	4	3	0.9755	1.8	4	3	2.241e-10	6.661e-06	1	1.926e-10	0	0	0	0	1.519e-09	2.698e-05	2	1.463e-09	5.364e-09	1.4e-05	1	4.269e-09	0	0	0	0	0	0	0	0	1.761e-08	2.689e-05	2	1.556e-08	1.255e-08	2.511e-05	2	2.249e-08	LmxM.16.0900		LmxM.16.0900
LmxM.13.1350	organism=Leishmania_mexicana_MHOM/GT/2001/U1103 product=hypothetical protein, conserved location=LmxM.13:439332-442793(-) length=1153 sequence_SO=chromosome SO=protein_coding	1153	1	7.5	29	9	1	23.2	46	23	2.352e-08	6.697e-05	7	2.555e-08	5.63e-09	2.258e-05	2	5.913e-09	2.745e-07	0.0003488	18	2.9e-07	6.642e-09	4.021e-05	2	5.316e-09	6.775e-08	7.499e-05	5	6.977e-08	0	0	0	0	1.384e-06	0.0007725	40	1.34e-06	2.809e-09	1.803e-05	1	4.39e-09	LmxM.13.1350		LmxM.13.1350
LmxM.33.4120	organism=Leishmania_mexicana_MHOM/GT/2001/U1103 product=hypothetical protein, conserved location=LmxM.33:1557289-1558113(+) length=274 sequence_SO=chromosome SO=protein_coding	274	1	16.1	8	3	1	19.7	6	5	4.666e-08	0.0002013	5	6.548e-08	2.203e-08	0.0001425	3	2.268e-08	0	0	0	0	0	0	0	0	2.033e-07	0.0001893	3	2.52e-07	5.134e-07	0.0002066	3	5.327e-07	0	0	0	0	0	0	0	0	LmxM.33.4120		LmxM.33.4120
LmxM.09.1505	organism=Leishmania_mexicana_MHOM/GT/2001/U1103 product=hypothetical protein, conserved location=LmxM.09:529621-529986(-) length=121 sequence_SO=chromosome SO=protein_coding	121	1	28.1	5	3					1.143e-07	0.0001823	2	1.102e-07	0	0	0	0	1.796e-07	0.0003693	2	1.454e-07	0	0	0	0																	LmxM.09.1505
LmxM.29.2730	organism=Leishmania_mexicana_MHOM/GT/2001/U1103 product=hypothetical protein, conserved location=LmxM.29:997178-999820(-) length=880 sequence_SO=chromosome SO=protein_coding	880					0.8235	1	1	1																	3.828e-08	1.965e-05	1	4.436e-08	0	0	0	0	0	0	0	0	0	0	0	0			LmxM.29.2730
LmxM.21.1552	organism=Leishmania_mexicana_MHOM/GT/2001/U1103 product=RNA helicase, putative location=LmxM.21:614451-615758(-) length=435 sequence_SO=chromosome SO=protein_coding	435	1	57.5	231	26	1	59.5	102	25	5.873e-06	0.003221	127	6.016e-06	3.292e-06	0.001945	65	3.508e-06	2.309e-06	0.001849	36	2.211e-06	3.734e-08	0.0001066	2	2.896e-08	5.234e-06	0.001948	49	4.921e-06	1.414e-06	0.0008676	20	1.416e-06	2.14e-06	0.001126	22	2.172e-06	3.473e-07	0.000239	5	3.597e-07	LmxM.21.1552		LmxM.21.1552
LmxM.36.2280	organism=Leishmania_mexicana_MHOM/GT/2001/U1103 product=hypothetical protein, conserved location=LmxM.20:897978-899465(+) length=495 sequence_SO=chromosome SO=protein_coding	495					0.9661	5.9	2	2																	5.379e-08	6.987e-05	2	5.019e-08	0	0	0	0	0	0	0	0	0	0	0	0			LmxM.36.2280
LmxM.26.1200	organism=Leishmania_mexicana_MHOM/GT/2001/U1103 product=hypothetical protein, conserved location=LmxM.26:377834-379792(+) length=652 sequence_SO=chromosome SO=protein_coding	652	0.9577	1.7	1	1	0.9369	3.8	1	2	2.897e-09	1.692e-05	1	2.798e-09	0	0	0	0	0	0	0	0	0	0	0	0	7.777e-09	2.652e-05	1	6.503e-09	0	0	0	0	0	0	0	0	0	0	0	0	LmxM.26.1200		LmxM.26.1200
LmxM.36.0570	organism=Leishmania_mexicana_MHOM/GT/2001/U1103 product=Mitochondrial elongation factor G, putative location=LmxM.20:155644-157884(+) length=746 sequence_SO=chromosome SO=protein_coding	746	1	11.5	18	7	1	9.9	11	7	2.986e-08	7.393e-05	5	2.881e-08	1.729e-07	0.000192	11	1.691e-07	8.27e-09	5.99e-05	2	7.971e-09	0	0	0	0	9.41e-08	9.273e-05	4	1.056e-07	1.749e-07	0.0001518	6	1.865e-07	1.471e-08	2.985e-05	1	2.507e-08	0	0	0	0	LmxM.36.0570		LmxM.36.0570
LmxM.26.1890	organism=Leishmania_mexicana_MHOM/GT/2001/U1103 product=hypothetical protein, conserved location=LmxM.26:677532-678485(+) length=317 sequence_SO=chromosome SO=protein_coding	317					0.2641	2.8	1	1																	1.525e-07	5.455e-05	1	1.424e-07	0	0	0	0	0	0	0	0	0	0	0	0			LmxM.26.1890
LmxM.30.0750	organism=Leishmania_mexicana_MHOM/GT/2001/U1103 product=hypothetical protein, unknown function location=LmxM.30:287415-288308(-) length=297 sequence_SO=chromosome SO=protein_coding	297	0.2653	4	1	1					2.919e-08	3.714e-05	1	2.922e-08	0	0	0	0	0	0	0	0	0	0	0	0																	LmxM.30.0750
LmxM.12.0280	organism=Leishmania_mexicana_MHOM/GT/2001/U1103 product=ornithine decarboxylase, putative location=LmxM.12:102100-104253(+) length=717 sequence_SO=chromosome SO=protein_coding	717	1	4.5	4	3	0.9998	3.3	3	2	5.682e-09	1.538e-05	1	7.248e-09	2.955e-08	5.447e-05	3	5.594e-08	0	0	0	0	0	0	0	0	2.182e-08	2.412e-05	1	3.135e-08	4.362e-08	5.264e-05	2	4.525e-08	0	0	0	0	0	0	0	0	LmxM.12.0280		LmxM.12.0280
LmxM.36.1920	organism=Leishmania_mexicana_MHOM/GT/2001/U1103 product=hypothetical protein, conserved location=LmxM.20:748776-750266(-) length=496 sequence_SO=chromosome SO=protein_coding	496	1	15.1	7	6	1	24.2	13	11	1.883e-07	0.0001334	6	2.101e-07	1.451e-08	2.625e-05	1	1.453e-08	0	0	0	0	0	0	0	0	4.842e-07	0.0003487	10	6.049e-07	9.937e-08	0.0001141	3	1.08e-07	0	0	0	0	0	0	0	0	LmxM.36.1920		LmxM.36.1920
LmxM.33.4530	organism=Leishmania_mexicana_MHOM/GT/2001/U1103 product=phosphatidylinositol 3-kinase (tor2)-like protein location=LmxM.33:1620578-1627894(+) length=2438 sequence_SO=chromosome SO=protein_coding	2438	1	2.3	6	6	1	9.2	48	20	2.099e-09	2.715e-05	6	1.999e-09	0	0	0	0	0	0	0	0	0	0	0	0	7.75e-08	0.0002199	31	8.857e-08	3.203e-08	0.0001006	13	3.851e-08	4.198e-09	1.827e-05	2	4.277e-09	7.926e-09	8.527e-06	1	1.374e-08	LmxM.33.4530		LmxM.33.4530
DECOY1_tr|E1BLE0|E1BLE0_BOVIN	Reversed decoy version of tr E1BLE0 E1BLE0_BOVIN	255	0.4466	3.1	25	1					1.275e-08	0.000173	4	9.575e-09	1.001e-07	0.0002042	4	1.058e-07	6.709e-07	0.0005257	6	5.923e-07	8.358e-07	0.0008182	9	7.411e-07																	DECOY1_tr|E1BLE0|E1BLE0_BOVIN
LmxM.29.0240	organism=Leishmania_mexicana_MHOM/GT/2001/U1103 product=hypothetical protein, conserved location=LmxM.29:68016-69767(-) length=583 sequence_SO=chromosome SO=protein_coding	583	1	4.3	4	2	1	9.4	4	4	2.135e-08	3.784e-05	2	1.875e-08	0	0	0	0	6.842e-09	7.664e-05	2	5.871e-09	0	0	0	0	1.198e-07	8.899e-05	3	1.476e-07	0	0	0	0	1.483e-08	3.82e-05	1	1.374e-08	0	0	0	0	LmxM.29.0240		LmxM.29.0240
LmxM.16.1180	organism=Leishmania_mexicana_MHOM/GT/2001/U1103 product=coatomer delta subunit-like protein,delta-COP, putative,delta-coat protein, putative location=LmxM.16:450584-452194(-) length=536 sequence_SO=chromosome SO=protein_coding	536	1	20.3	19	10	1	23.3	21	12	2.089e-07	0.000247	12	2.472e-07	7.907e-08	0.0001457	6	8.907e-08	1.289e-08	4.168e-05	1	1.633e-08	0	0	0	0	8.8e-07	0.0003226	10	9.636e-07	9.201e-07	0.0002816	8	1.018e-06	1.167e-07	8.309e-05	2	1.251e-07	0	0	0	0	LmxM.16.1180		LmxM.16.1180
LmxM.36.2310	organism=Leishmania_mexicana_MHOM/GT/2001/U1103 product=hypothetical protein, conserved location=LmxM.20:917345-918322(+) length=325 sequence_SO=chromosome SO=protein_coding	325	0.4762	4.3	1	1					1.165e-08	3.394e-05	1	2.954e-08	0	0	0	0	0	0	0	0	0	0	0	0																	LmxM.36.2310
LmxM.21_369741_369345_369741_+	LmxM.21_369741_369345_369741_+	132	1	34.1	46	6	1	46.2	12	5	3.381e-05	0.002674	32	3.003e-05	0	0	0	0	1.019e-05	0.00237	14	9.101e-06	0	0	0	0	2.191e-05	0.001179	9	1.694e-05	0	0	0	0	1.671e-06	0.0005061	3	1.394e-06	0	0	0	0	LmxM.21_369741_369345_369741_+		LmxM.21_369741_369345_369741_+
Q3T052	TREMBL:Q3T052;Q5EA67 (Bos taurus) Inter-alpha (Globulin) inhibitor H4	916	1	11.6	75	12	1	18.9	44	16	6.871e-08	0.0001325	11	7.194e-08	2.631e-07	0.0002416	17	2.651e-07	1.665e-07	0.0003659	15	1.57e-07	7.903e-07	0.0008099	32	7.531e-07	3.056e-08	3.776e-05	2	2.873e-08	3.466e-07	0.0002884	14	3.644e-07	1.325e-07	7.293e-05	3	1.248e-07	8.172e-07	0.0005447	24	8.105e-07	Q3T052	sp|Q3T052|ITIH4_BOVIN;tr|F1MMD7|F1MMD7_BOVIN;	Q3T052	sp|Q3T052|ITIH4_BOVIN;tr|F1MMD7|F1MMD7_BOVIN;
LmxM.36.2350	organism=Leishmania_mexicana_MHOM/GT/2001/U1103 product=glyceraldehyde 3-phosphate dehydrogenase, cytosolic, putative location=LmxM.20:927558-928553(+) length=331 sequence_SO=chromosome SO=protein_coding	331	0.999	7.6	8	3	1	23.6	9	9	0	0	0	0	2.073e-07	0.0001573	4	1.961e-07	0	0	0	0	1.341e-07	0.0002802	4	1.217e-07	0	0	0	0	3.482e-07	0.000228	4	3.426e-07	0	0	0	0	3.209e-07	0.000314	5	3.408e-07	LmxM.36.2350		LmxM.36.2350
LmxM.15.0670	organism=Leishmania_mexicana_MHOM/GT/2001/U1103 product=hypothetical protein, conserved location=LmxM.15:259675-262773(+) length=1032 sequence_SO=chromosome SO=protein_coding	1032	0.9427	0.9	1	1					1.739e-09	1.069e-05	1	1.47e-09	0	0	0	0	0	0	0	0	0	0	0	0																	LmxM.15.0670
LmxM.16.0140	organism=Leishmania_mexicana_MHOM/GT/2001/U1103 product=eukaryotic translation initiation factor 1A, putative location=LmxM.16:42123-42629(-) length=168 sequence_SO=chromosome SO=protein_coding	168	1	31	28	7	1	63.1	14	10	2.01e-06	0.0008536	13	1.955e-06	2.913e-06	0.001085	14	2.868e-06	1.289e-07	0.000133	1	1.312e-07	0	0	0	0	1.218e-06	0.0006176	6	1.026e-06	1.594e-06	0.0006739	6	1.299e-06	3.04e-07	0.0001326	1	2.657e-07	2.57e-07	0.0001237	1	3.082e-07	LmxM.16.0140		LmxM.16.0140
LmxM.32.2400	organism=Leishmania_mexicana_MHOM/GT/2001/U1103 product=GTPase protein, putative location=LmxM.32:958392-960092(+) length=566 sequence_SO=chromosome SO=protein_coding	566	0.9761	2.3	3	1					1.414e-08	5.847e-05	3	1.28e-08	0	0	0	0	0	0	0	0	0	0	0	0																	LmxM.32.2400
LmxM.18.0680	organism=Leishmania_mexicana_MHOM/GT/2001/U1103 product=citrate synthase, putative location=LmxM.18:273090-274502(+) length=470 sequence_SO=chromosome SO=protein_coding	470	1	48.9	154	20	1	43.4	80	19	1.999e-06	0.001009	43	2.06e-06	9.315e-06	0.00277	100	9.139e-06	1.157e-07	0.0001426	3	1.197e-07	2.028e-07	0.0003946	8	2.053e-07	1.039e-06	0.0003495	9.5	1.049e-06	2.625e-06	0.001024	25.5	2.946e-06	2.412e-08	2.369e-05	0.5	3.981e-08	2.093e-07	0.0002212	5	2.141e-07	LmxM.18.0680		LmxM.18.0680
LmxM.11.0600	organism=Leishmania_mexicana_MHOM/GT/2001/U1103 product=hypothetical protein, conserved location=LmxM.11:212646-214430(+) length=594 sequence_SO=chromosome SO=protein_coding	594	0.9761	2.2	1	1					2.791e-09	1.857e-05	1	3.326e-09	0	0	0	0	0	0	0	0	0	0	0	0																	LmxM.11.0600
LmxM.36.3620	organism=Leishmania_mexicana_MHOM/GT/2001/U1103 product=hypothetical protein, conserved location=LmxM.20:1379921-1380232(-) length=103 sequence_SO=chromosome SO=protein_coding	103	1	32	21	2	1	76.7	28	7	8.339e-07	0.0007497	7	8.582e-07	0	0	0	0	7.513e-06	0.00282	13	7.244e-06	4.468e-08	0.0002251	1	3.676e-08	3.344e-06	0.001343	8	2.402e-06	1.403e-06	0.0003664	2	1.717e-06	3.832e-06	0.002594	12	3.047e-06	2.83e-06	0.001211	6	2.021e-06	LmxM.36.3620		LmxM.36.3620
LmxM.10.1280	organism=Leishmania_mexicana_MHOM/GT/2001/U1103 product=hypothetical protein, conserved location=LmxM.10:497472-498422(+) length=316 sequence_SO=chromosome SO=protein_coding	316	0.7786	3.5	2	1	0.9875	6.6	6	2	0	0	0	0	0	0	0	0	0	0	0	0	4.186e-08	0.0001467	2	3.967e-08	1.344e-07	5.473e-05	1	1.447e-07	9.296e-08	2.986e-05	0.5	8.736e-08	2.669e-08	3.524e-05	0.5	2.65e-08	1.065e-07	9.869e-05	1.5	1.614e-07	LmxM.10.1280		LmxM.10.1280
LmxM.25.1090	organism=Leishmania_mexicana_MHOM/GT/2001/U1103 product=hypothetical protein, conserved location=LmxM.25:411872-413110(-) length=412 sequence_SO=chromosome SO=protein_coding	412	1	8.5	16	4	1	19.9	19	8	2.088e-07	0.0002142	8	1.831e-07	1.737e-07	0.0002212	7	1.624e-07	2.24e-08	5.423e-05	1	3.724e-08	0	0	0	0	7.607e-07	0.0003778	9	9.081e-07	4.341e-07	0.0003664	8	3.993e-07	4.252e-07	0.0001081	2	4.394e-07	0	0	0	0	LmxM.25.1090		LmxM.25.1090
DECOY1_sp|Q9QZM8-2|FBX17_MOUSE	Reversed decoy version of sp Q9QZM8-2 FBX17_MOUSE	242	0.4985	2.9	2	1	0.3023	2.9	2	1	3.672e-08	4.558e-05	1	6.032e-08	0	0	0	0	1.986e-08	9.232e-05	1	2.45e-08	0	0	0	0	1.47e-07	0.0001429	2	2.273e-07	0	0	0	0	0	0	0	0	0	0	0	0	DECOY1_sp|Q9QZM8-2|FBX17_MOUSE	DECOY2_LmxM.16.0640;DECOY2_sp|Q9QZM8|FBX17_MOUSE;	DECOY1_sp|Q9QZM8-2|FBX17_MOUSE	DECOY2_LmxM.16.0640;DECOY2_sp|Q9QZM8|FBX17_MOUSE;
LmxM.28.1780	organism=Leishmania_mexicana_MHOM/GT/2001/U1103 product=DNA topoisomerase III, putative location=LmxM.28:672997-675597(-) length=866 sequence_SO=chromosome SO=protein_coding	866	1	4.8	5	4	0.8679	3.1	4	2	2.056e-08	6.369e-05	5	1.907e-08	0	0	0	0	0	0	0	0	0	0	0	0	7.864e-08	5.991e-05	3	1.097e-07	0	0	0	0	1.93e-08	2.571e-05	1	2.589e-08	0	0	0	0	LmxM.28.1780		LmxM.28.1780
LmxM.08_29.0280	organism=Leishmania_mexicana_MHOM/GT/2001/U1103 product=unspecified product location=LmxM.08:1056781-1058256(+) length=491 sequence_SO=chromosome SO=protein_coding	491	1	12.8	13	7	1	20.8	13	9	2.77e-07	0.0002471	11	2.97e-07	2.263e-08	2.651e-05	1	1.899e-08	3.255e-08	4.55e-05	1	2.925e-08	0	0	0	0	3.73e-07	0.000317	9	4.573e-07	3.685e-08	3.843e-05	1	4.639e-08	5.236e-09	4.535e-05	1	4.58e-09	2.179e-08	4.234e-05	1	1.678e-08	LmxM.08_29.0280		LmxM.08_29.0280
LmxM.31.0370	organism=Leishmania_mexicana_MHOM/GT/2001/U1103 product=hypothetical protein, conserved location=LmxM.31:131929-134610(-) length=893 sequence_SO=chromosome SO=protein_coding	893	1	6.4	19	5	1	8.4	16	6	4.664e-08	0.0001112	9	4.157e-08	1.083e-07	0.0001312	9	1.034e-07	4.883e-09	2.502e-05	1	4.32e-09	0	0	0	0	1.424e-07	0.0001356	7	1.271e-07	1.324e-07	0.0001691	8	1.555e-07	5.973e-09	2.494e-05	1	7.512e-09	0	0	0	0	LmxM.31.0370		LmxM.31.0370
LmxM.36.1350	organism=Leishmania_mexicana_MHOM/GT/2001/U1103 product=hypothetical protein, conserved location=LmxM.20:482514-483233(+) length=239 sequence_SO=chromosome SO=protein_coding	239	1	14.2	2	2					3.57e-08	4.615e-05	1	3.749e-08	2.715e-08	5.447e-05	1	3.087e-08	0	0	0	0	0	0	0	0																	LmxM.36.1350
LmxM.36.3000	organism=Leishmania_mexicana_MHOM/GT/2001/U1103 product=ATP-dependent RNA helicase, putative location=LmxM.20:1204850-1207714(-) length=954 sequence_SO=chromosome SO=protein_coding	954	1	6.6	10	6	1	11.6	5	8	2.147e-08	5.781e-05	5	2.105e-08	2.693e-08	6.823e-05	5	2.626e-08	0	0	0	0	0	0	0	0	2.944e-08	7.251e-05	4	4.566e-08	9.552e-09	1.978e-05	1	6.622e-09	0	0	0	0	0	0	0	0	LmxM.36.3000		LmxM.36.3000
LmxM.13.0240	organism=Leishmania_mexicana_MHOM/GT/2001/U1103 product=hypothetical protein, conserved location=LmxM.13:75428-76351(-) length=307 sequence_SO=chromosome SO=protein_coding	307	0.9971	9.1	6	3	1	46.3	19	13	7.904e-09	3.593e-05	1	1.213e-08	0	0	0	0	2.453e-07	0.0003639	5	2.55e-07	0	0	0	0	0	0	0	0	9.193e-09	6.147e-05	1	1.711e-08	2.416e-06	0.001161	16	2.134e-06	2.359e-08	6.772e-05	1	4.554e-08	LmxM.13.0240		LmxM.13.0240
LmxM.24.0730	organism=Leishmania_mexicana_MHOM/GT/2001/U1103 product=signal recognition particle, putative location=LmxM.24:255101-256660(+) length=519 sequence_SO=chromosome SO=protein_coding	519	0.9762	2.9	5	1	0.9845	4.8	4	2	2.437e-08	6.376e-05	3	2.553e-08	8.962e-09	5.017e-05	2	8.181e-09	0	0	0	0	0	0	0	0	2.51e-07	9.996e-05	3	2.224e-07	0	0	0	0	0	0	0	0	0	0	0	0	LmxM.24.0730		LmxM.24.0730
LmxM.26.2660	organism=Leishmania_mexicana_MHOM/GT/2001/U1103 product=hypothetical protein, conserved location=LmxM.26:1004371-1006854(+) length=827 sequence_SO=chromosome SO=protein_coding	827	1	9.1	7	6	1	7.7	6	5	4.379e-08	9.337e-05	7	4.482e-08	0	0	0	0	0	0	0	0	0	0	0	0	8.943e-08	0.0001255	6	1.023e-07	0	0	0	0	0	0	0	0	0	0	0	0	LmxM.26.2660		LmxM.26.2660
LmxM.29.0020	organism=Leishmania_mexicana_MHOM/GT/2001/U1103 product=cyclophilin, putative location=LmxM.29:5649-6386(-) length=245 sequence_SO=chromosome SO=protein_coding	245	1	13.5	7	4	1	18.8	7	4	5.772e-08	9.005e-05	2	5.632e-08	0	0	0	0	2.925e-07	0.0003648	4	2.959e-07	1.123e-08	9.463e-05	1	9.947e-09	0	0	0	0	0	0	0	0	7.857e-07	0.0004545	5	7.64e-07	3.225e-07	0.0001697	2	2.751e-07	LmxM.29.0020		LmxM.29.0020
LmxM.34.0190	organism=Leishmania_mexicana_MHOM/GT/2001/U1103 product=hypothetical protein, conserved location=LmxM.34:38539-39261(+) length=240 sequence_SO=chromosome SO=protein_coding	240	1	23.8	13	5	0.9747	8.3	2	2	7.774e-07	0.0004137	9	8.337e-07	6.152e-08	0.0001085	2	5.038e-08	1.765e-08	0.0001862	2	3.119e-08	0	0	0	0	2.595e-07	7.206e-05	1	1.985e-07	0	0	0	0	1.241e-07	9.279e-05	1	1.017e-07	0	0	0	0	LmxM.34.0190		LmxM.34.0190
LmxM.04.0490	organism=Leishmania_mexicana_MHOM/GT/2001/U1103 product=hypothetical protein, conserved location=LmxM.04:173548-174522(-) length=324 sequence_SO=chromosome SO=protein_coding	324					0.8249	3.4	2	1																	1.642e-08	5.337e-05	1	2.786e-08	0	0	0	0	4.437e-08	6.873e-05	1	5.775e-08	0	0	0	0			LmxM.04.0490
LmxM.33.0650	organism=Leishmania_mexicana_MHOM/GT/2001/U1103 product=proteasome regulatory non-ATP-ase subunit 11, putative,19S proteasome regulatory subunit, Metallo- peptidase, Clan MP, Family M67 location=LmxM.33:273132-274061(+) length=309 sequence_SO=chromosome SO=protein_coding	309	1	48.5	48	12	1	37.9	26	11	4.376e-07	0.0004641	13	4.38e-07	1.716e-06	0.001053	25	1.817e-06	3.658e-07	0.0004338	6	3.819e-07	1.237e-07	0.0002251	3	1.565e-07	9.14e-07	0.0003918	7	9.184e-07	7.601e-07	0.0004275	7	8.446e-07	7.146e-07	0.0005045	7	6.623e-07	2.875e-07	0.0003364	5	3.166e-07	LmxM.33.0650		LmxM.33.0650
LmxM.05.0370	organism=Leishmania_mexicana_MHOM/GT/2001/U1103 product=hypothetical protein, conserved location=LmxM.05:118876-119859(+) length=327 sequence_SO=chromosome SO=protein_coding	327	1	8.3	7	2	0.9986	9.2	2	2	3.995e-08	3.373e-05	1	3.938e-08	0	0	0	0	7.546e-07	0.0004099	6	7.015e-07	0	0	0	0	0	0	0	0	0	0	0	0	8.004e-08	0.0001362	2	1.084e-07	0	0	0	0	LmxM.05.0370		LmxM.05.0370
LmxM.25.1820	organism=Leishmania_mexicana_MHOM/GT/2001/U1103 product=hypothetical protein, conserved location=LmxM.25:701852-704410(-) length=852 sequence_SO=chromosome SO=protein_coding	852	0.9761	2.3	1	1	1	28.1	50	22	2.953e-09	1.295e-05	1	3.229e-09	0	0	0	0	0	0	0	0	0	0	0	0	3.119e-08	8.119e-05	4	4.13e-08	8.682e-09	2.215e-05	1	7.752e-09	7.356e-07	0.001124	43	8.868e-07	6.615e-09	2.44e-05	1	6.65e-09	LmxM.25.1820		LmxM.25.1820
tr|Q8K205|Q8K205_MOUSE	Blood vessel epicardial substance OS=Mus musculus GN=Pop1 PE=1 SV=1	1045					0.9711	1.7	1	1																	0	0	0	0	3.258e-09	1.806e-05	1	2.912e-09	0	0	0	0	0	0	0	0			tr|Q8K205|Q8K205_MOUSE	tr|Q9D4G5|Q9D4G5_MOUSE;
LmxM.28.2920	organism=Leishmania_mexicana_MHOM/GT/2001/U1103 product=hypothetical protein, conserved location=LmxM.28:1098780-1099319(-) length=179 sequence_SO=chromosome SO=protein_coding	179	1	14.5	2	2	1	29.1	6	4	8.799e-08	0.0001233	2	9.415e-08	0	0	0	0	0	0	0	0	0	0	0	0	2.403e-07	9.661e-05	1	2.132e-07	0	0	0	0	1.053e-06	0.000622	5	1.026e-06	0	0	0	0	LmxM.28.2920		LmxM.28.2920
LmxM.34.3210	organism=Leishmania_mexicana_MHOM/GT/2001/U1103 product=hypothetical protein, conserved location=LmxM.34:1234830-1236824(-) length=664 sequence_SO=chromosome SO=protein_coding	664	1	4.7	3	2	1	7.1	3	3	6.235e-09	1.661e-05	1	5.191e-09	1.203e-08	3.921e-05	2	1.015e-08	0	0	0	0	0	0	0	0	0	0	0	0	2.346e-08	8.526e-05	3	2.823e-08	0	0	0	0	0	0	0	0	LmxM.34.3210		LmxM.34.3210
LmxM.05.1080	organism=Leishmania_mexicana_MHOM/GT/2001/U1103 product=hypothetical protein, conserved location=LmxM.05:395662-397842(+) length=726 sequence_SO=chromosome SO=protein_coding	726	1	15.2	61	10	1	48.1	91	33	6.552e-08	0.0001519	10	6.752e-08	1.045e-09	1.793e-05	1	9.044e-10	1.475e-06	0.001539	50	1.423e-06	0	0	0	0	3.497e-07	0.0002858	12	3.387e-07	2.405e-08	5.198e-05	2	2.642e-08	4.646e-06	0.00227	74	4.842e-06	1.007e-08	8.591e-05	3	2.494e-08	LmxM.05.1080		LmxM.05.1080
LmxM.19.0330	organism=Leishmania_mexicana_MHOM/GT/2001/U1103 product=hypothetical protein, conserved location=LmxM.19:123601-125955(+) length=784 sequence_SO=chromosome SO=protein_coding	784	1	2.6	6	2	1	17.9	32	11	1.559e-08	4.221e-05	3	1.413e-08	2.748e-09	1.661e-05	1	2.254e-09	3.08e-08	5.699e-05	2	2.684e-08	0	0	0	0	1.94e-07	0.0002647	12	1.711e-07	1.113e-07	0.0001685	7	1.659e-07	2.256e-07	0.0003124	11	2.146e-07	2.747e-09	2.652e-05	1	2.363e-09	LmxM.19.0330		LmxM.19.0330
LmxM.31.1060	organism=Leishmania_mexicana_MHOM/GT/2001/U1103 product=dynein, putative location=LmxM.31:411976-413781(+) length=601 sequence_SO=chromosome SO=protein_coding	601	1	7.3	15	6	1	22.3	18	11	5.048e-09	1.835e-05	1	7.479e-09	1.14e-08	2.166e-05	1	1.132e-08	5.923e-07	0.0004833	13	5.437e-07	0	0	0	0	4.955e-08	5.755e-05	2	4.865e-08	2.916e-08	3.14e-05	1	8.21e-08	1.054e-06	0.0005187	14	9.759e-07	2.777e-08	3.459e-05	1	3.592e-08	LmxM.31.1060		LmxM.31.1060
LmxM.17.0400	organism=Leishmania_mexicana_MHOM/GT/2001/U1103 product=hypothetical protein, unknown function location=LmxM.17:177980-181147(-) length=1055 sequence_SO=chromosome SO=protein_coding	1055	0.6945	0.9	5	1	0.9746	1.8	1	1	2.631e-09	2.091e-05	2	2.287e-09	3.578e-10	1.234e-05	1	2.978e-10	4.993e-09	4.235e-05	2	4.533e-09	0	0	0	0	0	0	0	0	2.245e-09	1.789e-05	1	2.301e-09	0	0	0	0	0	0	0	0	LmxM.17.0400		LmxM.17.0400
sp|P10096|G3P_BOVIN	Glyceraldehyde-3-phosphate dehydrogenase OS=Bos taurus GN=GAPDH PE=1 SV=4	333	1	12.9	3	3	1	13.5	23	5	0	0	0	0	4.835e-08	7.819e-05	2	5.172e-08	0	0	0	0	8.582e-09	6.962e-05	1	6.239e-09	2.431e-07	0.0002571	4.95	2.738e-07	6.992e-08	0.0001122	1.98	8.214e-08	3.69e-07	0.0005296	7.92	4.414e-07	1.937e-07	0.000309	4.95	2.974e-07	sp|P10096|G3P_BOVIN		sp|P10096|G3P_BOVIN
LmxM.11.0160	organism=Leishmania_mexicana_MHOM/GT/2001/U1103 product=hypothetical protein, conserved location=LmxM.11:43811-46897(+) length=1028 sequence_SO=chromosome SO=protein_coding	1028					0.9598	1.3	1	1																	6.235e-09	1.682e-05	1	4.558e-09	0	0	0	0	0	0	0	0	0	0	0	0			LmxM.11.0160
LmxM.33.2430	organism=Leishmania_mexicana_MHOM/GT/2001/U1103 product=DNAj-like protein location=LmxM.33:882709-885135(-) length=808 sequence_SO=chromosome SO=protein_coding	808	0.9902	4.7	2	2	1	3.2	4	2	1.307e-08	1.365e-05	1	1.734e-08	8.21e-09	1.611e-05	1	1.02e-08	0	0	0	0	0	0	0	0	1.053e-07	8.561e-05	4	1.026e-07	0	0	0	0	0	0	0	0	0	0	0	0	LmxM.33.2430		LmxM.33.2430
LmxM.31.0420	organism=Leishmania_mexicana_MHOM/GT/2001/U1103 product=hypothetical protein, conserved location=LmxM.31:160476-162632(-) length=718 sequence_SO=chromosome SO=protein_coding	718	1	5.8	13	4	1	27.2	34	17	2.579e-09	1.536e-05	1	3.397e-09	0	0	0	0	1.005e-07	0.0003734	12	9.689e-08	0	0	0	0	5.108e-08	7.226e-05	3	5.765e-08	0	0	0	0	1.233e-06	0.0009615	31	1.294e-06	0	0	0	0	LmxM.31.0420		LmxM.31.0420
LmxM.13.1190	organism=Leishmania_mexicana_MHOM/GT/2001/U1103 product=adenylosuccinate synthetase, putative location=LmxM.13:381039-383177(-) length=712 sequence_SO=chromosome SO=protein_coding	712	1	18.5	23	12	1	28.4	48	19	3.516e-07	0.0003254	21	3.616e-07	0	0	0	0	1.206e-08	3.138e-05	1	1.209e-08	0	0	0	0	1.379e-06	0.00102	42	1.394e-06	1.563e-07	0.0001325	5	1.205e-07	8.583e-09	3.128e-05	1	8.46e-09	0	0	0	0	LmxM.13.1190		LmxM.13.1190
LmxM.32.2340	organism=Leishmania_mexicana_MHOM/GT/2001/U1103 product=succinyl-coA:3-ketoacid-coenzyme A transferase, mitochondrial precursor, putative location=LmxM.32:931571-933040(+) length=489 sequence_SO=chromosome SO=protein_coding	489	1	47.2	128	21	1	42.7	71	20	2.514e-06	0.00097	43	2.707e-06	3.389e-06	0.001864	70	3.759e-06	5.11e-07	0.0004112	9	5.69e-07	1.199e-07	0.0002371	5	1.198e-07	2.924e-06	0.0009902	28	3e-06	1.794e-06	0.001273	33	1.92e-06	2.064e-07	0.0001366	3	2.286e-07	1.173e-07	0.0002126	5	1.334e-07	LmxM.32.2340		LmxM.32.2340
LmxM.31.1920	organism=Leishmania_mexicana_MHOM/GT/2001/U1103 product=hypothetical protein, conserved location=LmxM.31:742335-743741(-) length=468 sequence_SO=chromosome SO=protein_coding	468	0.9761	3	1	1	0.9551	5.8	3	3	0	0	0	0	2.116e-08	2.782e-05	1	2.149e-08	0	0	0	0	0	0	0	0	0	0	0	0	5.492e-08	0.000121	3	1.065e-07	0	0	0	0	0	0	0	0	LmxM.31.1920		LmxM.31.1920
LmxM.32.1630	organism=Leishmania_mexicana_MHOM/GT/2001/U1103 product=cyclophilin, putative location=LmxM.32:644051-644818(+) length=255 sequence_SO=chromosome SO=protein_coding	255	0.9998	16.9	5	4	1	28.2	11	8	1.836e-08	4.326e-05	1	1.982e-08	2.044e-07	0.0002042	4	2.538e-07	0	0	0	0	0	0	0	0	3.61e-07	0.0002713	4	3.744e-07	3.293e-06	0.000444	6	3.766e-06	0	0	0	0	0	0	0	0	LmxM.32.1630		LmxM.32.1630
LmxM.34.0760	organism=Leishmania_mexicana_MHOM/GT/2001/U1103 product=CBS domain protein, conserved location=LmxM.34:278418-279863(+) length=481 sequence_SO=chromosome SO=protein_coding	481					1	9.4	5	4																	1.143e-07	7.191e-05	2	1.138e-07	9.069e-08	7.846e-05	2	1.41e-07	0	0	0	0	7.281e-08	4.322e-05	1	6.574e-08			LmxM.34.0760
LmxM.29.3250	organism=Leishmania_mexicana_MHOM/GT/2001/U1103 product=ATP-dependent RNA helicase, putative location=LmxM.29:1161083-1164172(+) length=1029 sequence_SO=chromosome SO=protein_coding	1029	0.8268	0.7	2	1	0.9995	2.5	3	3	3.373e-09	2.144e-05	2	3.135e-09	0	0	0	0	0	0	0	0	0	0	0	0	1.083e-08	5.042e-05	3	1.484e-08	0	0	0	0	0	0	0	0	0	0	0	0	LmxM.29.3250		LmxM.29.3250
LmxM.08_29.1040	organism=Leishmania_mexicana_MHOM/GT/2001/U1103 product=hypothetical protein, conserved location=LmxM.08:749562-755258(-) length=1898 sequence_SO=chromosome SO=protein_coding	1898	0.2382	0.8	1	1					5.262e-10	5.812e-06	1	4.745e-10	0	0	0	0	0	0	0	0	0	0	0	0																	LmxM.08_29.1040
LmxM.14.0410	organism=Leishmania_mexicana_MHOM/GT/2001/U1103 product=hypothetical protein, conserved location=LmxM.14:137759-140974(+) length=1071 sequence_SO=chromosome SO=protein_coding	1071	0.9958	0.8	2	2	1	7.2	12	7	3.353e-09	1.03e-05	1	3.048e-09	0	0	0	0	1.268e-08	2.086e-05	1	1.438e-08	0	0	0	0	7.549e-08	0.0001615	10	9.05e-08	0	0	0	0	0	0	0	0	0	0	0	0	LmxM.14.0410		LmxM.14.0410
LmxM.08.0240	organism=Leishmania_mexicana_MHOM/GT/2001/U1103 product=hypothetical protein, conserved location=LmxM.08:1245683-1246471(+) length=262 sequence_SO=chromosome SO=protein_coding	262	0.2282	3.4	1	1	0.2667	6.9	1	2	5.432e-08	4.21e-05	1	6.006e-08	0	0	0	0	0	0	0	0	0	0	0	0	1.094e-07	6.601e-05	1	1.321e-07	0	0	0	0	0	0	0	0	0	0	0	0	LmxM.08.0240		LmxM.08.0240
LmxM.29.0170	organism=Leishmania_mexicana_MHOM/GT/2001/U1103 product=hypothetical protein, conserved location=LmxM.29:47849-49720(-) length=623 sequence_SO=chromosome SO=protein_coding	623	0.3625	1.3	2	1					0	0	0	0	1e-08	2.09e-05	1	9.07e-09	6.361e-09	3.586e-05	1	5.308e-09	0	0	0	0																	LmxM.29.0170
P19013	SWISS-PROT:P19013 Tax_Id=9606 Gene_Symbol=KRT4 keratin 4	594	0.4151	4.2	1	3	1	32.8	53	21	0	0	0	0	8.726e-10	2.192e-05	1	9.157e-10	0	0	0	0	0	0	0	0	1.09e-07	0.000262	9	9.226e-08	2.592e-07	0.0004759	14.98	2.567e-07	5.821e-07	0.0007862	20.97	5.411e-07	1.615e-07	0.00021	6	1.76e-07	P19013		P19013
LmxM.08_29.0620	organism=Leishmania_mexicana_MHOM/GT/2001/U1103 product=ABC transporter, putative location=LmxM.08:920156-925759(+) length=1867 sequence_SO=chromosome SO=protein_coding	1867	1	3.3	34	6	1	5.9	47	11	3.448e-09	2.363e-05	4	3.237e-09	3.272e-08	9.762e-05	14	3.434e-08	2.095e-08	8.377e-05	7	1.981e-08	1.843e-08	0.0001118	9	1.701e-08	6.172e-08	9.263e-05	10	6.82e-08	1.434e-07	0.000192	19	1.458e-07	9.695e-08	7.157e-05	6	9.484e-08	6.545e-08	0.0001336	12	6.428e-08	LmxM.08_29.0620		LmxM.08_29.0620
LmxM.24.0300	organism=Leishmania_mexicana_MHOM/GT/2001/U1103 product=hypothetical protein, conserved location=LmxM.24:81659-87022(+) length=1787 sequence_SO=chromosome SO=protein_coding	1787	1	3.4	11	7	1	9.8	23	16	4.134e-09	4.938e-05	8	3.721e-09	1.002e-09	2.186e-05	3	1.081e-09	0	0	0	0	0	0	0	0	7.446e-08	0.000179	18.5	7.616e-08	2.935e-09	1.056e-05	1	2.856e-09	1.972e-09	1.246e-05	1	1.94e-09	1.266e-08	1.163e-05	1	1.361e-08	LmxM.24.0300		LmxM.24.0300
LmxM.27.0500	organism=Leishmania_mexicana_MHOM/GT/2001/U1103 product=calpain-like cysteine peptidase, putative,cysteine peptidase, Clan CA, family C2, putative location=LmxM.27:163692-180953(+) length=5753 sequence_SO=chromosome SO=protein_coding	5753	1	11.4	323	67	1	41.9	896	254	3.875e-08	0.0002052	107	3.829e-08	3.232e-08	0.0002127	94	3.279e-08	2.68e-08	0.0001243	32	2.417e-08	1.635e-07	0.0003587	89	1.558e-07	1.566e-07	0.0003727	124	1.944e-07	5.242e-07	0.001201	366	5.892e-07	2.301e-07	0.0004974	128.5	2.7e-07	4.207e-07	0.0008944	247.5	4.865e-07	LmxM.27.0500		LmxM.27.0500
LmxM.36.2830	organism=Leishmania_mexicana_MHOM/GT/2001/U1103 product=pre-mRNA splicing factor ATP-dependent RNA helicase, putative,dead/h helicase, putative location=LmxM.20:1137527-1140793(-) length=1088 sequence_SO=chromosome SO=protein_coding	1088	1	7.7	15	8	1	7.2	6	7	2.236e-08	0.0001521	15	1.999e-08	0	0	0	0	0	0	0	0	0	0	0	0	6.315e-08	9.537e-05	6	6.378e-08	0	0	0	0	0	0	0	0	0	0	0	0	LmxM.36.2830		LmxM.36.2830
LmxM.15.1290	organism=Leishmania_mexicana_MHOM/GT/2001/U1103 product=mitochondrial DNA topoisomerase II location=LmxM.15:473637-477347(-) length=1236 sequence_SO=chromosome SO=protein_coding	1236	1	11.6	39	14	1	24.9	43	29	8.214e-08	0.0002588	29	7.6e-08	1.4e-09	2.107e-05	2	1.047e-09	2.72e-08	0.0001265	7	2.577e-08	5.548e-09	1.876e-05	1	7.304e-09	3.095e-07	0.0004058	29	3.064e-07	5.47e-09	1.527e-05	1	6.158e-09	1.209e-07	0.0002162	12	1.211e-07	1.251e-08	1.682e-05	1	1.759e-08	LmxM.15.1290		LmxM.15.1290
LmxM.36.5050	organism=Leishmania_mexicana_MHOM/GT/2001/U1103 product=hypothetical protein, conserved location=LmxM.20:1927676-1928479(-) length=267 sequence_SO=chromosome SO=protein_coding	267	0.9761	5.2	1	1					5.466e-08	4.131e-05	1	5.744e-08	0	0	0	0	0	0	0	0	0	0	0	0																	LmxM.36.5050
LmxM.36.4551	organism=Leishmania_mexicana_MHOM/GT/2001/U1103 product=myosin heavy chain kinase a-like protein location=LmxM.20:1743663-1744670(+) length=335 sequence_SO=chromosome SO=protein_coding	335	0.8168	5.7	3	1					1.102e-08	9.878e-05	3	9.638e-09	0	0	0	0	0	0	0	0	0	0	0	0																	LmxM.36.4551
LmxM.22.1120	organism=Leishmania_mexicana_MHOM/GT/2001/U1103 product=hypothetical protein, conserved location=LmxM.22:460360-461766(+) length=468 sequence_SO=chromosome SO=protein_coding	468					0.9865	5.1	5	2																	8.07e-09	3.695e-05	1	9.972e-09	2.754e-08	8.064e-05	2	3.397e-08	0	0	0	0	1.381e-08	8.84e-05	1.99	2.336e-08			LmxM.22.1120
LmxM.13.1580	organism=Leishmania_mexicana_MHOM/GT/2001/U1103 product=ubiquitin-conjugating enzyme-like protein location=LmxM.13:553439-553855(-) length=138 sequence_SO=chromosome SO=protein_coding	138	1	35.5	27	6	1	77.5	19	8	2.163e-06	0.0008793	11	2.04e-06	1.318e-06	0.0007547	8	1.405e-06	6.106e-07	0.0008095	5	6.866e-07	7.014e-07	0.000504	3	7.861e-07	3.253e-06	0.001003	8	3.216e-06	6.737e-07	0.0002735	2	9.785e-07	6.163e-07	0.0004841	3	6.747e-07	2.153e-06	0.0007533	5	2.087e-06	LmxM.13.1580		LmxM.13.1580
LmxM.29.3130	organism=Leishmania_mexicana_MHOM/GT/2001/U1103 product=valyl-tRNA synthetase, putative location=LmxM.29:1115722-1118625(-) length=967 sequence_SO=chromosome SO=protein_coding	967	1	17.2	78	17	1	28.1	72	25	1.1e-07	0.0002396	21	1.158e-07	3.174e-07	0.0005654	42	3.596e-07	2.262e-08	9.242e-05	4	2.207e-08	7.383e-08	0.0002637	11	6.858e-08	2.003e-07	0.0003398	19	2.376e-07	3.76e-07	0.0004488	23	4.55e-07	4.84e-08	0.0001382	6	6.241e-08	2.509e-07	0.000473	22	3.312e-07	LmxM.29.3130		LmxM.29.3130
LmxM.17.1320	organism=Leishmania_mexicana_MHOM/GT/2001/U1103 product=hypothetical protein, conserved location=LmxM.17:608152-609912(+) length=586 sequence_SO=chromosome SO=protein_coding	586	0.9761	2	1	1					7.226e-09	1.882e-05	1	9.417e-09	0	0	0	0	0	0	0	0	0	0	0	0																	LmxM.17.1320
LmxM.22.0210	organism=Leishmania_mexicana_MHOM/GT/2001/U1103 product=hypothetical protein, conserved location=LmxM.22:80644-85257(-) length=1537 sequence_SO=chromosome SO=protein_coding	1537	1	11.6	78	20	1	24.1	95	38	1.047e-07	0.0004521	63	1.099e-07	2.609e-09	3.388e-05	4	2.854e-09	4.296e-08	0.0001599	11	4.599e-08	0	0	0	0	3.527e-07	0.0007088	63	4.341e-07	9.111e-08	0.0002333	19	1.055e-07	6.628e-08	0.0001449	10	8.016e-08	0	0	0	0	LmxM.22.0210		LmxM.22.0210
DECOY1_Q9D312	Reversed decoy version of Q9D312	431					0.2366	2.8	14	1																	1.794e-08	4.012e-05	1	2.049e-08	4.133e-07	0.0003065	7	4.655e-07	0	0	0	0	1.166e-07	0.0001447	3	1.204e-07			DECOY1_Q9D312	DECOY2_sp|Q9D312|K1C20_MOUSE;
LmxM.08_29.2710	organism=Leishmania_mexicana_MHOM/GT/2001/U1103 product=hypothetical protein, conserved location=LmxM.08:40667-41503(-) length=278 sequence_SO=chromosome SO=protein_coding	278	0.9928	10.8	1	2	1	10.8	4	3	2.327e-08	3.968e-05	1	2.536e-08	0	0	0	0	0	0	0	0	0	0	0	0	8.324e-08	6.221e-05	1	9.739e-08	0	0	0	0	1.738e-07	0.0002403	3	1.484e-07	0	0	0	0	LmxM.08_29.2710		LmxM.08_29.2710
LmxM.04.1050	organism=Leishmania_mexicana_MHOM/GT/2001/U1103 product=acyltransferase-like protein, copy 2 location=LmxM.04:366347-367270(-) length=307 sequence_SO=chromosome SO=protein_coding	307	1	27	22	7	1	29.3	12	8	7.697e-07	0.0006827	19	7.711e-07	8.763e-08	8.481e-05	2	1.029e-07	4.975e-09	7.277e-05	1	5.889e-09	0	0	0	0	1.118e-06	0.0004506	8	1.117e-06	9.994e-08	6.147e-05	1	1.506e-07	1.934e-07	0.0001451	2	3.11e-07	7.668e-08	6.772e-05	1	1.679e-07	LmxM.04.1050		LmxM.04.1050
LmxM.34.1510	organism=Leishmania_mexicana_MHOM/GT/2001/U1103 product=hypothetical protein, conserved location=LmxM.34:570448-572247(-) length=599 sequence_SO=chromosome SO=protein_coding	599					0.9876	6.5	4	3																	1.488e-08	5.774e-05	2	1.508e-08	1.451e-08	6.301e-05	2	1.509e-08	0	0	0	0	0	0	0	0			LmxM.34.1510
LmxM.03.0970	organism=Leishmania_mexicana_MHOM/GT/2001/U1103 product=hypothetical protein, conserved location=LmxM.03:369739-370716(-) length=325 sequence_SO=chromosome SO=protein_coding	325	1	29.5	17	9	1	33.2	20	14	1.595e-07	0.0002715	8	1.759e-07	1.46e-08	4.006e-05	1	1.488e-08	1.272e-06	0.0004125	6	1.26e-06	2.412e-08	0.0001427	2	2.342e-08	1.937e-07	0.0001064	2	2.936e-07	0	0	0	0	2.04e-06	0.001233	18	2.22e-06	0	0	0	0	LmxM.03.0970		LmxM.03.0970
LmxM.11.0820	organism=Leishmania_mexicana_MHOM/GT/2001/U1103 product=hypothetical protein, conserved location=LmxM.11:302167-303180(+) length=337 sequence_SO=chromosome SO=protein_coding	337	1	24.3	33	8	1	30.9	21	8	6.024e-08	6.547e-05	2	6.25e-08	1.623e-06	0.001159	30	1.755e-06	0	0	0	0	4.975e-09	6.879e-05	1	6.422e-09	0	0	0	0	1.692e-06	0.00112	20	1.987e-06	0	0	0	0	6.158e-08	6.169e-05	1	4.698e-08	LmxM.11.0820		LmxM.11.0820
LmxM.17.0460	organism=Leishmania_mexicana_MHOM/GT/2001/U1103 product=hypothetical protein, conserved location=LmxM.17:215466-216443(-) length=325 sequence_SO=chromosome SO=protein_coding	325	0.6799	3.7	1	1	0.6222	3.7	1	1	9.014e-09	3.394e-05	1	9.732e-09	0	0	0	0	0	0	0	0	0	0	0	0	6.45e-08	5.321e-05	1	6.292e-08	0	0	0	0	0	0	0	0	0	0	0	0	LmxM.17.0460		LmxM.17.0460
sp|Q8CCK0|H2AW_MOUSE	Core histone macro-H2A.2 OS=Mus musculus GN=H2afy2 PE=1 SV=3	372	0.3813	2.4	1	1					2.526e-08	2.965e-05	1	2.497e-08	0	0	0	0	0	0	0	0	0	0	0	0																	sp|Q8CCK0|H2AW_MOUSE	sp|Q9QZQ8-2|H2AY_MOUSE;sp|Q9QZQ8|H2AY_MOUSE;tr|Q1LZ92|Q1LZ92_BOVIN;tr|Q2HJ65|Q2HJ65_BOVIN;
LmxM.16.0680	organism=Leishmania_mexicana_MHOM/GT/2001/U1103 product=apurinic/apyrimidinic endonuclease-redox protein,AP-endonuclease location=LmxM.16:232997-234340(-) length=447 sequence_SO=chromosome SO=protein_coding	447	1	25.1	13	9	1	25.1	16	9	5.156e-07	0.0002468	10	4.824e-07	2.591e-08	2.912e-05	1	2.842e-08	2.989e-08	9.996e-05	2	2.676e-08	0	0	0	0	5.096e-07	0.0004643	12	4.995e-07	6.105e-08	0.0001266	3	8.488e-08	1.179e-08	4.982e-05	1	1.919e-08	0	0	0	0	LmxM.16.0680		LmxM.16.0680
LmxM.24.0190	organism=Leishmania_mexicana_MHOM/GT/2001/U1103 product=hypothetical protein, conserved location=LmxM.24:36749-39190(+) length=813 sequence_SO=chromosome SO=protein_coding	813	0.9398	1.5	1	1					4.521e-09	1.357e-05	1	3.783e-09	0	0	0	0	0	0	0	0	0	0	0	0																	LmxM.24.0190
LmxM.09.1490	organism=Leishmania_mexicana_MHOM/GT/2001/U1103 product=cytochrome b5-like protein, putative location=LmxM.09:526998-527351(-) length=117 sequence_SO=chromosome SO=protein_coding	117	1	41	3	3	1	41	7	3	1.907e-07	0.0001886	2	2.09e-07	4.306e-08	0.0001113	1	3.754e-08	0	0	0	0	0	0	0	0	3.424e-07	0.0001478	1	3.001e-07	3.554e-06	0.0008064	5	3.317e-06	0	0	0	0	8.493e-08	0.0001777	1	9.287e-08	LmxM.09.1490		LmxM.09.1490
LmxM.17.0800	organism=Leishmania_mexicana_MHOM/GT/2001/U1103 product=OSM3-like kinesin, putative location=LmxM.17:378253-381069(-) length=938 sequence_SO=chromosome SO=protein_coding	938	0.9862	2	2	2	1	3.3	2	3	0	0	0	0	0	0	0	0	9.769e-09	4.764e-05	2	8.865e-09	0	0	0	0	0	0	0	0	0	0	0	0	4.14e-08	4.748e-05	2	4.974e-08	0	0	0	0	LmxM.17.0800		LmxM.17.0800
LmxM.10.0130	organism=Leishmania_mexicana_MHOM/GT/2001/U1103 product=hypothetical protein, conserved location=LmxM.10:39241-41445(+) length=734 sequence_SO=chromosome SO=protein_coding	734	1	9.4	30	6	1	11.3	15	7	6.367e-08	0.0001653	11	6.434e-08	1.332e-07	0.0002661	15	1.489e-07	2.412e-08	9.132e-05	3	2.181e-08	2.557e-09	3.159e-05	1	2.136e-09	2.278e-07	0.0001414	6	1.686e-07	2.443e-07	0.00018	7	2.126e-07	8.615e-09	3.034e-05	1	1.387e-08	0	0	0	0	LmxM.10.0130		LmxM.10.0130
LmxM.12.1310	organism=Leishmania_mexicana_MHOM/GT/2001/U1103 product=hypothetical protein, conserved location=LmxM.12:488001-490613(+) length=870 sequence_SO=chromosome SO=protein_coding	870	0.8702	1.1	1	1					1.705e-09	1.268e-05	1	1.554e-09	0	0	0	0	0	0	0	0	0	0	0	0																	LmxM.12.1310
LmxM.29.3260	organism=Leishmania_mexicana_MHOM/GT/2001/U1103 product=hypothetical protein, conserved location=LmxM.29:1165197-1166432(+) length=411 sequence_SO=chromosome SO=protein_coding	411	1	24.1	11	9	1	22.4	10	8	1.069e-08	2.684e-05	1	2.062e-08	0	0	0	0	4.432e-07	0.0005436	10	4.586e-07	0	0	0	0	1.337e-07	8.415e-05	2	1.356e-07	0	0	0	0	9.98e-07	0.0004335	8	1.025e-06	0	0	0	0	LmxM.29.3260		LmxM.29.3260
LmxM.24.1030	organism=Leishmania_mexicana_MHOM/GT/2001/U1103 product=dynein light chain, putative location=LmxM.24:355966-356598(+) length=210 sequence_SO=chromosome SO=protein_coding	210	1	25.2	35	6	1	33.8	20	10	5.83e-07	0.0004728	9	5.693e-07	1.856e-07	0.000186	3	1.944e-07	3.554e-06	0.002021	19	3.322e-06	2.596e-07	0.0004416	4	2.604e-07	1.561e-06	0.0004117	5	1.625e-06	0	0	0	0	4.047e-06	0.001166	11	4.056e-06	1.358e-06	0.000396	4	1.34e-06	LmxM.24.1030		LmxM.24.1030
LmxM.22.1620	organism=Leishmania_mexicana_MHOM/GT/2001/U1103 product=hypothetical protein, conserved location=LmxM.22:654128-662527(+) length=2799 sequence_SO=chromosome SO=protein_coding	2799	1	7	34	18	1	17.6	88	42	1.698e-09	2.759e-05	7	1.579e-09	0	0	0	0	5.505e-08	0.0002155	27	5.379e-08	0	0	0	0	1.575e-08	6.178e-05	10	2.104e-08	0	0	0	0	4.48e-07	0.0006047	76	4.873e-07	3.771e-09	7.428e-06	1	5.29e-09	LmxM.22.1620		LmxM.22.1620
LmxM.16.0950	organism=Leishmania_mexicana_MHOM/GT/2001/U1103 product=sucrose-phosphate synthase-like protein location=LmxM.16:337314-338708(+) length=464 sequence_SO=chromosome SO=protein_coding	464	1	25.9	31	8	1	21.6	36	10	4.181e-07	0.0003328	14	4.051e-07	4.295e-07	0.0003647	13	4.104e-07	9.385e-08	9.63e-05	2	8.445e-08	5.339e-08	9.993e-05	2	4.807e-08	1.146e-06	0.0004845	13	1.147e-06	2.869e-07	0.0002847	7	3.783e-07	2.47e-07	0.000192	4	2.39e-07	4.296e-07	0.0004929	11	5.537e-07	LmxM.16.0950		LmxM.16.0950
LmxM.36.3780	organism=Leishmania_mexicana_MHOM/GT/2001/U1103 product=hypothetical protein, conserved location=LmxM.20:1423865-1424815(+) length=316 sequence_SO=chromosome SO=protein_coding	316	1	23.7	29	7	1	29.1	29	8	1.622e-07	0.0003142	9	1.718e-07	9.529e-07	0.0006592	16	1.036e-06	1.048e-07	0.0002828	4	9.757e-08	0	0	0	0	5.381e-07	0.0004378	8	5.771e-07	1.243e-06	0.001015	17	1.398e-06	1.842e-07	0.0001409	2	1.867e-07	0	0	0	0	LmxM.36.3780		LmxM.36.3780
LmxM.04.0710	organism=Leishmania_mexicana_MHOM/GT/2001/U1103 product=hypothetical protein, conserved location=LmxM.04:268921-271305(-) length=794 sequence_SO=chromosome SO=protein_coding	794	0.8445	3.5	3	2					5.49e-09	4.168e-05	3	5.384e-09	0	0	0	0	0	0	0	0	0	0	0	0																	LmxM.04.0710
LmxM.01.0650	organism=Leishmania_mexicana_MHOM/GT/2001/U1103 product=mitochondrial processing peptide beta subunit, putative,metallo-peptidase, Clan ME, Family M16 location=LmxM.01:184245-185729(+) length=494 sequence_SO=chromosome SO=protein_coding	494	1	19.8	18	8	1	12.8	17	6	8.806e-08	6.699e-05	3	9.225e-08	4.106e-07	0.0003953	15	4.31e-07	0	0	0	0	0	0	0	0	8.126e-08	0.000105	3	1.08e-07	5.23e-07	0.0004584	12	5.656e-07	0	0	0	0	1.094e-08	4.208e-05	1	1.291e-08	LmxM.01.0650		LmxM.01.0650
LmxM.32.2160	organism=Leishmania_mexicana_MHOM/GT/2001/U1103 product=hypothetical protein, conserved location=LmxM.32:845521-846126(+) length=201 sequence_SO=chromosome SO=protein_coding	201	0.9761	5.5	3	1					2.854e-08	5.488e-05	1	3.161e-08	7.631e-08	6.477e-05	1	6.5e-08	0	0	0	0	3.818e-08	0.0001153	1	2.811e-08																	LmxM.32.2160
LmxM.21.1050	organism=Leishmania_mexicana_MHOM/GT/2001/U1103 product=60S ribosomal protein L9, putative location=LmxM.21:419502-420074(+) length=190 sequence_SO=chromosome SO=protein_coding	190	1	56.3	149	14	1	76.8	80	17	7.407e-06	0.002961	51	7.917e-06	1.09e-05	0.002604	38	1.197e-05	6.169e-06	0.00294	25	6.99e-06	9.122e-06	0.004271	35	1.038e-05	7.412e-06	0.001274	14	6.185e-06	1.907e-05	0.001688	17	1.74e-05	5.803e-06	0.001875	16	4.694e-06	1.556e-05	0.003392	31	1.428e-05	LmxM.21.1050	LmxM.29.3340;	LmxM.21.1050	LmxM.29.3340;
LmxM.19.0170	organism=Leishmania_mexicana_MHOM/GT/2001/U1103 product=hypothetical protein, conserved location=LmxM.19:35348-39820(-) length=1490 sequence_SO=chromosome SO=protein_coding	1490	0.9999	2.3	8	3	1	8.5	19	10	6.666e-10	7.403e-06	1	6.089e-10	4.79e-09	5.242e-05	6	4.961e-09	0	0	0	0	2.496e-09	1.556e-05	1	2.695e-09	1.068e-08	3.482e-05	3	1.331e-08	1.083e-07	0.000152	12	1.075e-07	0	0	0	0	1.994e-08	2.791e-05	2	2.641e-08	LmxM.19.0170		LmxM.19.0170
LmxM.36.4630	organism=Leishmania_mexicana_MHOM/GT/2001/U1103 product=hypothetical protein, conserved location=LmxM.20:1771785-1772489(+) length=234 sequence_SO=chromosome SO=protein_coding	234	0.9761	7.7	1	1					6.936e-08	4.714e-05	1	7.226e-08	0	0	0	0	0	0	0	0	0	0	0	0																	LmxM.36.4630
LmxM.28.2510	organism=Leishmania_mexicana_MHOM/GT/2001/U1103 product=acyl-CoA dehydrogenase, putative location=LmxM.28:960605-962494(+) length=629 sequence_SO=chromosome SO=protein_coding	629	1	33.5	104	21	1	39.9	148	25	9.516e-08	0.0002104	12	9.796e-08	1.877e-06	0.001325	64	1.926e-06	3.309e-07	0.0006394	18	3.762e-07	1.02e-07	0.0003317	9	1.121e-07	7.206e-07	0.0005499	20	8.695e-07	2.857e-06	0.00225	75	3.105e-06	3.275e-07	0.0002832	8	3.847e-07	1.53e-06	0.001322	40	1.535e-06	LmxM.28.2510		LmxM.28.2510
LmxM.33.2130	organism=Leishmania_mexicana_MHOM/GT/2001/U1103 product=hypothetical protein, conserved location=LmxM.33:760268-760738(-) length=156 sequence_SO=chromosome SO=protein_coding	156	0.9761	8.3	1	1	1	26.3	12	3	0	0	0	0	1.818e-08	8.345e-05	1	1.719e-08	0	0	0	0	0	0	0	0	8.064e-07	0.0003326	3	7.762e-07	2.155e-06	0.0009677	8	2.176e-06	8.851e-08	0.0001427	1	1.08e-07	0	0	0	0	LmxM.33.2130		LmxM.33.2130
LmxM.10.0290	organism=Leishmania_mexicana_MHOM/GT/2001/U1103 product=isocitrate dehydrogenase [NADP], mitochondrial precursor, putative location=LmxM.10:114359-115666(+) length=435 sequence_SO=chromosome SO=protein_coding	435	1	68.7	205	33	1	67.6	130	34	3.367e-07	0.0005325	21	4.137e-07	1.532e-05	0.005263	175.86	1.559e-05	0	0	0	0	1.439e-07	0.0004258	7.99	1.295e-07	7.131e-07	0.000318	8	9.296e-07	1.266e-05	0.004683	107.96	1.573e-05	0	0	0	0	7.567e-07	0.0006213	13	1.076e-06	LmxM.10.0290		LmxM.10.0290
LmxM.31.2680	organism=Leishmania_mexicana_MHOM/GT/2001/U1103 product=hypothetical protein, conserved location=LmxM.31:1048730-1049884(-) length=384 sequence_SO=chromosome SO=protein_coding	384	1	10.2	3	3	1	12.2	3	4	9.255e-08	8.618e-05	3	9.878e-08	0	0	0	0	0	0	0	0	0	0	0	0	2.546e-07	0.0001351	3	2.802e-07	0	0	0	0	0	0	0	0	0	0	0	0	LmxM.31.2680		LmxM.31.2680
LmxM.34.0570	organism=Leishmania_mexicana_MHOM/GT/2001/U1103 product=hypothetical protein, conserved location=LmxM.34:198692-205018(+) length=2108 sequence_SO=chromosome SO=protein_coding	2108					0.9943	1.5	2	2																	0	0	0	0	0	0	0	0	5.654e-09	2.113e-05	2	7.455e-09	0	0	0	0			LmxM.34.0570
LmxM.09.0490	organism=Leishmania_mexicana_MHOM/GT/2001/U1103 product=hypothetical protein, conserved location=LmxM.09:181349-182584(+) length=411 sequence_SO=chromosome SO=protein_coding	411	1	17.8	5	5	1	9.7	5	3	8.328e-08	0.0001342	5	1.055e-07	0	0	0	0	0	0	0	0	0	0	0	0	2.665e-08	0.0001262	3	3.719e-08	1.721e-08	9.183e-05	2	2.306e-08	0	0	0	0	0	0	0	0	LmxM.09.0490		LmxM.09.0490
LmxM.27.2030	organism=Leishmania_mexicana_MHOM/GT/2001/U1103 product=branched-chain amino acid aminotransferase, putative location=LmxM.27:846696-847901(-) length=401 sequence_SO=chromosome SO=protein_coding	401	1	38.9	69	13	1	47.4	48	14	2.45e-07	0.0002201	8	2.347e-07	4.924e-06	0.001851	57	4.579e-06	1.05e-08	5.572e-05	1	1.532e-08	5.321e-08	0.0001734	3	5.047e-08	2.742e-07	0.0001294	3	2.554e-07	3.864e-06	0.001788	38	3.741e-06	0	0	0	0	3.175e-07	0.0003629	7	3.434e-07	LmxM.27.2030	LmxM.27.2031;LmxM.27.2032;	LmxM.27.2030	LmxM.27.2031;LmxM.27.2032;
LmxM.07.0220	organism=Leishmania_mexicana_MHOM/GT/2001/U1103 product=hypothetical protein, conserved location=LmxM.07:84874-86781(-) length=635 sequence_SO=chromosome SO=protein_coding	635	1	12.9	12	7	1	13.9	9	8	1.546e-07	0.0001911	11	1.802e-07	1.41e-09	2.05e-05	1	1.315e-09	0	0	0	0	0	0	0	0	2.462e-07	0.0002179	8	2.84e-07	0	0	0	0	0	0	0	0	0	0	0	0	LmxM.07.0220		LmxM.07.0220
LmxM.09.1170	organism=Leishmania_mexicana_MHOM/GT/2001/U1103 product=hypothetical protein, conserved location=LmxM.09:431569-432159(-) length=196 sequence_SO=chromosome SO=protein_coding	196	1	32.7	6	5	0.9988	10.7	4	2	2.463e-07	0.0002251	4	3.097e-07	7.867e-08	6.642e-05	1	6.135e-08	0	0	0	0	2.372e-08	0.0001183	1	1.666e-08	1.892e-07	8.823e-05	1	2.117e-07	1.765e-07	9.628e-05	1	2.475e-07	2.421e-07	0.0002272	2	2.462e-07	0	0	0	0	LmxM.09.1170		LmxM.09.1170
LmxM.33.2760	organism=Leishmania_mexicana_MHOM/GT/2001/U1103 product=hypothetical protein, conserved location=LmxM.33:1062708-1063610(+) length=300 sequence_SO=chromosome SO=protein_coding	300	0.9998	6	5	2	1	25	7	5	5.478e-08	7.354e-05	2	4.523e-08	0	0	0	0	1.001e-07	0.0002234	3	7.901e-08	0	0	0	0	9.161e-08	5.764e-05	1	8.077e-08	0	0	0	0	8.721e-07	0.0004454	6	9.364e-07	0	0	0	0	LmxM.33.2760		LmxM.33.2760
tr|G3N3D3|G3N3D3_BOVIN	Uncharacterized protein OS=Bos taurus GN=C1orf68 PE=4 SV=1	249					0.9824	3.6	12	2																	6.853e-08	0.0001389	2	7.308e-08	1.558e-07	0.0003031	4	2.031e-07	5.593e-08	8.943e-05	1	4.879e-08	1.717e-07	0.0004175	5	2.216e-07			tr|G3N3D3|G3N3D3_BOVIN
LmxM.28.0890	organism=Leishmania_mexicana_MHOM/GT/2001/U1103 product=ribonucleoside-diphosphate reductase large chain, putative location=LmxM.28:312911-315310(+) length=799 sequence_SO=chromosome SO=protein_coding	799	1	23.2	72	20	1	28.7	64	22	2.544e-07	0.0003313	24	3.073e-07	9.769e-07	0.0006518	40	1.101e-06	5.351e-08	0.0001957	7	8.839e-08	5.067e-09	2.902e-05	1	1.21e-08	1.005e-06	0.000606	28	9.82e-07	1.229e-06	0.0005432	23	1.377e-06	1.567e-07	0.000223	8	1.508e-07	6.841e-08	7.806e-05	3	7.671e-08	LmxM.28.0890		LmxM.28.0890
LmxM.33.2485	organism=Leishmania_mexicana_MHOM/GT/2001/U1103 product=hypothetical protein, conserved location=LmxM.33:919336-920415(-) length=359 sequence_SO=chromosome SO=protein_coding	359	0.8016	2.2	2	1	0.4385	2.2	1	1	2.005e-08	3.073e-05	1	1.717e-08	0	0	0	0	1.942e-08	6.223e-05	1	2.017e-08	0	0	0	0	7.363e-08	4.817e-05	1	7.052e-08	0	0	0	0	0	0	0	0	0	0	0	0	LmxM.33.2485		LmxM.33.2485
LmxM.22.1600	organism=Leishmania_mexicana_MHOM/GT/2001/U1103 product=ser/thr protein phosphatase, putative location=LmxM.22:643122-645548(+) length=808 sequence_SO=chromosome SO=protein_coding	808	0.9761	1.2	2	1	0.9975	2.6	2	2	8.285e-09	1.365e-05	1	7.989e-09	1.097e-08	1.611e-05	1	9.36e-09	0	0	0	0	0	0	0	0	1.118e-07	4.281e-05	2	9.823e-08	0	0	0	0	0	0	0	0	0	0	0	0	LmxM.22.1600		LmxM.22.1600
LmxM.29.1290	organism=Leishmania_mexicana_MHOM/GT/2001/U1103 product=U3 small nuclear ribonucleoprotein (snRNP), putative location=LmxM.29:436715-437581(+) length=288 sequence_SO=chromosome SO=protein_coding	288	1	13.5	7	4	1	16	6	5	4.342e-07	0.0002681	7	3.964e-07	0	0	0	0	0	0	0	0	0	0	0	0	6.819e-07	0.0002402	4	6.143e-07	2.887e-08	6.552e-05	1	3.609e-08	1.473e-08	7.732e-05	1	2.274e-08	0	0	0	0	LmxM.29.1290		LmxM.29.1290
LmxM.36.1590	organism=Leishmania_mexicana_MHOM/GT/2001/U1103 product=hypothetical protein, conserved location=LmxM.20:600802-604431(-) length=1209 sequence_SO=chromosome SO=protein_coding	1209					1	4.9	8	6																	5.382e-08	0.0001001	7	6.488e-08	0	0	0	0	0	0	0	0	0	0	0	0			LmxM.36.1590
LmxM.36.1180	organism=Leishmania_mexicana_MHOM/GT/2001/U1103 product=hypothetical protein, conserved location=LmxM.20:436885-437889(+) length=334 sequence_SO=chromosome SO=protein_coding	334	0.66	2.7	1	1	0.3949	2.7	1	1	5.177e-08	3.303e-05	1	6.069e-08	0	0	0	0	0	0	0	0	0	0	0	0	1.776e-07	5.178e-05	1	2.309e-07	0	0	0	0	0	0	0	0	0	0	0	0	LmxM.36.1180		LmxM.36.1180
LmxM.29.3640	organism=Leishmania_mexicana_MHOM/GT/2001/U1103 product=hypothetical protein, conserved location=LmxM.29:1293769-1295436(+) length=555 sequence_SO=chromosome SO=protein_coding	555	1	14.8	11	9	1	31.9	21	16	1.291e-08	3.975e-05	2	1.489e-08	0	0	0	0	1.513e-07	0.0003623	9	1.7e-07	0	0	0	0	0	0	0	0	0	0	0	0	1.62e-06	0.0008426	21	1.724e-06	0	0	0	0	LmxM.29.3640		LmxM.29.3640
LmxM.34.2920	organism=Leishmania_mexicana_MHOM/GT/2001/U1103 product=hypothetical protein, conserved location=LmxM.34:1106751-1110272(-) length=1173 sequence_SO=chromosome SO=protein_coding	1173	0.999	1.9	2	2	0.9746	2.3	1	1	0	0	0	0	0	0	0	0	5.6e-09	3.809e-05	2	4.863e-09	0	0	0	0	0	0	0	0	0	0	0	0	1.307e-08	1.898e-05	1	1.708e-08	0	0	0	0	LmxM.34.2920		LmxM.34.2920
LmxM.32.1790	organism=Leishmania_mexicana_MHOM/GT/2001/U1103 product=hypothetical protein, conserved location=LmxM.32:688595-689356(-) length=253 sequence_SO=chromosome SO=protein_coding	253	0.9397	4	1	1					3.076e-08	4.36e-05	1	3.238e-08	0	0	0	0	0	0	0	0	0	0	0	0																	LmxM.32.1790
LmxM.03.0270	organism=Leishmania_mexicana_MHOM/GT/2001/U1103 product=hypothetical protein location=LmxM.03:67119-71237(+) length=1372 sequence_SO=chromosome SO=protein_coding	1372	1	9.5	23	4	1	36.2	26	14	3.035e-08	4.824e-05	6	2.519e-08	9.338e-08	0.0001044	11	7.7e-08	9.719e-09	3.257e-05	2	8.44e-09	2.069e-08	6.759e-05	4	1.802e-08	2.739e-08	5.042e-05	4	2.855e-08	1.93e-07	0.0002751	20	2.464e-07	0	0	0	0	8.498e-09	1.515e-05	1	8.371e-09	LmxM.03.0270		LmxM.03.0270
LmxM.25.0200	organism=Leishmania_mexicana_MHOM/GT/2001/U1103 product=hypothetical protein, conserved location=LmxM.25:58692-62822(-) length=1376 sequence_SO=chromosome SO=protein_coding	1376	1	5.2	17	7	1	11.7	34	14	1.269e-08	9.62e-05	12	1.241e-08	0	0	0	0	1.21e-08	8.118e-05	5	1.282e-08	0	0	0	0	1.089e-07	0.0001885	15	1.062e-07	1.642e-08	2.743e-05	2	1.634e-08	1.58e-07	0.0002104	13	1.388e-07	3.014e-08	4.533e-05	3	2.745e-08	LmxM.25.0200		LmxM.25.0200
LmxM.12.0630	organism=Leishmania_mexicana_MHOM/GT/2001/U1103 product=alanine aminotransferase, putative location=LmxM.12:323045-324538(+) length=497 sequence_SO=chromosome SO=protein_coding	497	1	31.6	39	13	1	27	27	11	4.441e-08	4.439e-05	2	4.559e-08	7.939e-07	0.0009168	35	8.396e-07	0	0	0	0	1.437e-08	9.329e-05	2	1.526e-08	5.492e-08	3.48e-05	1	6.753e-08	2.204e-06	0.0009492	25	2.233e-06	0	0	0	0	5.597e-08	4.183e-05	1	6.148e-08	LmxM.12.0630		LmxM.12.0630
LmxM.16.0920	organism=Leishmania_mexicana_MHOM/GT/2001/U1103 product=flagellar calcium-binding protein, putative location=LmxM.16:330480-331091(-) length=203 sequence_SO=chromosome SO=protein_coding	203	0.588	3.4	1	1	1	10.8	4	2	0	0	0	0	0	0	0	0	0	0	0	0	3.257e-08	0.0001142	1	3.241e-08	0	0	0	0	0	0	0	0	1.781e-07	0.0002194	2	1.865e-07	4.204e-07	0.0002048	2	4.51e-07	LmxM.16.0920		LmxM.16.0920
LmxM.25.2060	organism=Leishmania_mexicana_MHOM/GT/2001/U1103 product=hypothetical protein, conserved location=LmxM.25:774475-775584(-) length=369 sequence_SO=chromosome SO=protein_coding	369	1	19.5	7	5	0.8481	4.9	1	1	9.6e-08	0.0001794	6	9.643e-08	1.573e-08	3.528e-05	1	1.502e-08	0	0	0	0	0	0	0	0	0	0	0	0	1.202e-08	5.114e-05	1	1.149e-08	0	0	0	0	0	0	0	0	LmxM.25.2060		LmxM.25.2060
LmxM.28.2360	organism=Leishmania_mexicana_MHOM/GT/2001/U1103 product=hypothetical protein, conserved location=LmxM.28:902013-902747(+) length=244 sequence_SO=chromosome SO=protein_coding	244	0.9761	6.6	1	1					1.172e-08	4.521e-05	1	1.737e-08	0	0	0	0	0	0	0	0	0	0	0	0																	LmxM.28.2360
DECOY1_LmxM.28.2280	Reversed decoy version of LmxM.28.2280	1497					0.3828	0.9	2	2																	6.438e-09	1.155e-05	1	1.096e-08	3.104e-09	1.261e-05	1	5.313e-09	0	0	0	0	0	0	0	0			DECOY1_LmxM.28.2280
LmxM.33.0080	organism=Leishmania_mexicana_MHOM/GT/2001/U1103 product=glucose-6-phosphate dehydrogenase location=LmxM.33:23917-25605(+) length=562 sequence_SO=chromosome SO=protein_coding	562	1	18.7	35	10	1	30.4	48	13	1.089e-07	0.0001767	9	1.109e-07	4.422e-07	0.0004401	19	4.845e-07	2.815e-08	0.0001193	3	2.702e-08	3.953e-08	0.000165	4	4.086e-08	5.514e-07	0.0002462	8	5.378e-07	8.89e-07	0.0006715	20	9.583e-07	1.531e-07	0.0001189	3	1.645e-07	4.918e-07	0.0006289	17	5.693e-07	LmxM.33.0080		LmxM.33.0080
LmxM.36.2210	organism=Leishmania_mexicana_MHOM/GT/2001/U1103 product=hypothetical protein, conserved location=LmxM.20:869640-871172(+) length=510 sequence_SO=chromosome SO=protein_coding	510	1	3.5	3	2	1	5.5	22	4	0	0	0	0	7.94e-08	7.658e-05	3	9.79e-08	0	0	0	0	0	0	0	0	0	0	0	0	9.54e-07	0.000444	12	1.117e-06	0	0	0	0	5.2e-07	0.0004076	10	6.333e-07	LmxM.36.2210		LmxM.36.2210
LmxM.12.1120	organism=Leishmania_mexicana_MHOM/GT/2001/U1103 product=hypothetical protein, conserved location=LmxM.12:401804-405655(+) length=1283 sequence_SO=chromosome SO=protein_coding	1283	1	9	38	14	1	14	32	17	7.842e-08	0.0003267	38	8.854e-08	0	0	0	0	0	0	0	0	0	0	0	0	3.056e-07	0.0004178	31	3.873e-07	2.475e-09	1.471e-05	1	2.423e-09	0	0	0	0	0	0	0	0	LmxM.12.1120		LmxM.12.1120
LmxM.29.3040	organism=Leishmania_mexicana_MHOM/GT/2001/U1103 product=eukaryotic translation initiation factor 3 subunit 7-like protein location=LmxM.29:1077299-1078894(-) length=531 sequence_SO=chromosome SO=protein_coding	531	1	23	107	14	1	20.7	49	13	1.247e-06	0.0008725	42	1.265e-06	6.801e-07	0.0005884	24	7.225e-07	2.015e-06	0.001599	38	2.018e-06	4.477e-08	0.000131	3	3.762e-08	1.617e-06	0.0006839	21	1.884e-06	4.582e-07	0.0003198	9	5.015e-07	8.931e-07	0.0004613	11	1.07e-06	1.179e-07	0.0001566	4	1.256e-07	LmxM.29.3040		LmxM.29.3040
LmxM.18.1140	organism=Leishmania_mexicana_MHOM/GT/2001/U1103 product=hypothetical protein, conserved location=LmxM.18:464652-467489(+) length=945 sequence_SO=chromosome SO=protein_coding	945	0.9761	1.4	1	1	1	12.8	11	11	7.805e-10	1.167e-05	1	8.904e-10	0	0	0	0	0	0	0	0	0	0	0	0	7.234e-08	0.0002013	11	8e-08	0	0	0	0	0	0	0	0	0	0	0	0	LmxM.18.1140		LmxM.18.1140
LmxM.20.1570	organism=Leishmania_mexicana_MHOM/GT/2001/U1103 product=aminoacylase, putative,N-acyl-L-amino acid amidohydrolase, putative location=LmxM.20:3323751-3324932(-) length=393 sequence_SO=chromosome SO=protein_coding	393	1	32.8	7	13	1	32.8	39	12	2.749e-08	5.614e-05	2	3.213e-08	1.634e-07	9.938e-05	3	1.54e-07	1.317e-07	5.685e-05	1	1.144e-07	1.015e-08	5.899e-05	1	8.973e-09	1.086e-06	0.0003925	8.92	1.032e-06	1.129e-06	0.000714	14.87	9.689e-07	3.689e-07	0.0002244	3.96	3.485e-07	8.953e-07	0.0005248	9.92	7.885e-07	LmxM.20.1570		LmxM.20.1570
LmxM.34.0160	organism=Leishmania_mexicana_MHOM/GT/2001/U1103 product=hypothetical protein, conserved location=LmxM.34:30308-31144(-) length=278 sequence_SO=chromosome SO=protein_coding	278					0.5815	4	1	1																	5.698e-08	6.221e-05	1	6.013e-08	0	0	0	0	0	0	0	0	0	0	0	0			LmxM.34.0160
LmxM.36.6920	organism=Leishmania_mexicana_MHOM/GT/2001/U1103 product=hypothetical protein, conserved location=LmxM.20:2612724-2613530(-) length=268 sequence_SO=chromosome SO=protein_coding	268	1	8.2	3	2	1	26.5	11	7	1.873e-07	0.0001235	3	2.287e-07	0	0	0	0	0	0	0	0	0	0	0	0	3.937e-07	0.0003872	6	4.818e-07	3.885e-07	0.0001408	2	4.177e-07	1.812e-07	0.0001662	2	2.588e-07	0	0	0	0	LmxM.36.6920		LmxM.36.6920
LmxM.33.0495	organism=Leishmania_mexicana_MHOM/GT/2001/U1103 product=splicing factor ptsr1 interacting protein, putative location=LmxM.33:186804-187577(+) length=257 sequence_SO=chromosome SO=protein_coding	257	0.2431	5.1	1	1					8.334e-09	4.292e-05	1	8.324e-09	0	0	0	0	0	0	0	0	0	0	0	0																	LmxM.33.0495
LmxM.33.2000	organism=Leishmania_mexicana_MHOM/GT/2001/U1103 product=pyroglutamyl-peptidase I (PGP), putative,cysteine peptidase, Clan CF, family C15, putative location=LmxM.33:693151-693984(-) length=277 sequence_SO=chromosome SO=protein_coding	277	0.8302	3.6	1	1					4.118e-08	3.982e-05	1	4.481e-08	0	0	0	0	0	0	0	0	0	0	0	0																	LmxM.33.2000
LmxM.36.1170	organism=Leishmania_mexicana_MHOM/GT/2001/U1103 product=hypothetical protein, conserved location=LmxM.20:433531-435444(+) length=637 sequence_SO=chromosome SO=protein_coding	637	1	13	21	7	1	11.1	18	8	2.907e-07	0.0002424	14	3.317e-07	9.659e-08	0.0001022	5	1.272e-07	1.462e-08	3.507e-05	1	1.551e-08	0	0	0	0	5.109e-07	0.0002443	9	5.33e-07	3.181e-07	0.000237	8	4.437e-07	1.323e-08	3.496e-05	1	1.313e-08	0	0	0	0	LmxM.36.1170		LmxM.36.1170
LmxM.24.0390	organism=Leishmania_mexicana_MHOM/GT/2001/U1103 product=hypothetical protein, conserved location=LmxM.24:128494-130809(+) length=771 sequence_SO=chromosome SO=protein_coding	771					0.5979	1.6	2	1																	1.566e-08	4.486e-05	2	1.834e-08	0	0	0	0	0	0	0	0	0	0	0	0			LmxM.24.0390
LmxM.28.1980	organism=Leishmania_mexicana_MHOM/GT/2001/U1103 product=hypothetical protein, conserved location=LmxM.28:758994-763277(-) length=1427 sequence_SO=chromosome SO=protein_coding	1427	0.9997	1.5	2	2	0.9688	1.5	2	2	2.065e-09	1.546e-05	2	1.605e-09	0	0	0	0	0	0	0	0	0	0	0	0	9.774e-09	2.424e-05	2	1.044e-08	0	0	0	0	0	0	0	0	0	0	0	0	LmxM.28.1980		LmxM.28.1980
sp|Q3UHB8|CC177_MOUSE	Coiled-coil domain-containing protein 177 OS=Mus musculus GN=Ccdc177 PE=1 SV=1	706	0.2569	1.3	1	1					4.063e-09	1.562e-05	1	4.118e-09	0	0	0	0	0	0	0	0	0	0	0	0																	sp|Q3UHB8|CC177_MOUSE	tr|G3MZ37|G3MZ37_BOVIN;
LmxM.21.1270	organism=Leishmania_mexicana_MHOM/GT/2001/U1103 product=hypothetical protein, conserved location=LmxM.21:499904-502423(-) length=839 sequence_SO=chromosome SO=protein_coding	839	0.9761	1.7	2	1	0.9873	2.6	1	2	7.958e-09	2.63e-05	2	7.227e-09	0	0	0	0	0	0	0	0	0	0	0	0	0	0	0	0	0	0	0	0	1.709e-08	2.654e-05	1	1.329e-08	0	0	0	0	LmxM.21.1270		LmxM.21.1270
LmxM.17.1150	organism=Leishmania_mexicana_MHOM/GT/2001/U1103 product=5'-3' exonuclease, putative location=LmxM.17:543029-546514(+) length=1161 sequence_SO=chromosome SO=protein_coding	1161					0.9147	1.2	1	1																	0	0	0	0	4.77e-09	1.625e-05	1	5.319e-09	0	0	0	0	0	0	0	0			LmxM.17.1150
LmxM.32.1680	organism=Leishmania_mexicana_MHOM/GT/2001/U1103 product=thiamine biosynthesis-like protein location=LmxM.32:650051-652438(+) length=795 sequence_SO=chromosome SO=protein_coding	795	1	6.9	18	5	1	4.9	9	4	2.884e-08	9.713e-05	7	2.738e-08	9.917e-08	0.000131	8	9.585e-08	1.973e-08	8.431e-05	3	3.187e-08	0	0	0	0	9.289e-08	6.526e-05	3	7.307e-08	6.322e-08	7.121e-05	3	4.955e-08	4.506e-08	5.602e-05	2	3.501e-08	8.313e-09	2.615e-05	1	8.037e-09	LmxM.32.1680		LmxM.32.1680
LmxM.26.1230	organism=Leishmania_mexicana_MHOM/GT/2001/U1103 product=hypothetical protein, conserved location=LmxM.26:386166-395279(+) length=3037 sequence_SO=chromosome SO=protein_coding	3037	0.8739	0.4	1	1					4.115e-10	3.632e-06	1	6.605e-10	0	0	0	0	0	0	0	0	0	0	0	0																	LmxM.26.1230
LmxM.26.0330	organism=Leishmania_mexicana_MHOM/GT/2001/U1103 product=mitotic cyclin, putative location=LmxM.26:79828-81174(-) length=448 sequence_SO=chromosome SO=protein_coding	448	0.3784	1.8	1	1					4.64e-09	2.462e-05	1	5.457e-09	0	0	0	0	0	0	0	0	0	0	0	0																	LmxM.26.0330
LmxM.08_29.1310	organism=Leishmania_mexicana_MHOM/GT/2001/U1103 product=carnitine/choline acetyltransferase, putative location=LmxM.08:630309-632192(-) length=627 sequence_SO=chromosome SO=protein_coding	627	1	26	60	12	1	36.4	56	17	1.075e-07	0.0001759	10	9.344e-08	9.416e-07	0.0009551	46	8.587e-07	3.483e-08	0.0001069	3	2.747e-08	3.272e-09	3.698e-05	1	2.968e-09	4.672e-07	0.000331	12	3.948e-07	2.352e-06	0.001174	39	2.129e-06	1.205e-07	0.0001065	3	8.417e-08	6.287e-08	6.632e-05	2	4.166e-08	LmxM.08_29.1310		LmxM.08_29.1310
LmxM.36.6680	organism=Leishmania_mexicana_MHOM/GT/2001/U1103 product=hypothetical protein, conserved location=LmxM.20:2533173-2533658(-) length=161 sequence_SO=chromosome SO=protein_coding	161					0.9747	16.8	1	2																	0	0	0	0	0	0	0	0	1.047e-07	0.0001383	1	8.49e-08	0	0	0	0			LmxM.36.6680
LmxM.21.0430	organism=Leishmania_mexicana_MHOM/GT/2001/U1103 product=hypothetical protein, conserved location=LmxM.21:129786-131045(+) length=419 sequence_SO=chromosome SO=protein_coding	419	1	51.8	187	21	1	54.2	125	25	9.521e-06	0.003291	125	1.006e-05	1.604e-06	0.001025	33	1.666e-06	7.24e-07	0.001333	25	6.731e-07	1.364e-07	0.0002213	4	1.123e-07	7.447e-06	0.002435	59	8.106e-06	6.422e-06	0.001847	41	5.867e-06	9.152e-07	0.0006378	12	1.037e-06	7.318e-07	0.0005458	11	9.417e-07	LmxM.21.0430		LmxM.21.0430
LmxM.10.1160	organism=Leishmania_mexicana_MHOM/GT/2001/U1103 product=rab1 small GTP-binding protein, putative location=LmxM.10:455665-456315(-) length=216 sequence_SO=chromosome SO=protein_coding	216	1	35.2	10	6	1	44.4	13	11	1.336e-07	0.0002043	4	1.356e-07	2.796e-07	0.0001808	3	2.863e-07	5.311e-09	0.0001034	1	1.291e-08	0	0	0	0	7.634e-07	0.0002402	3	7.122e-07	2.404e-06	0.0006989	8	2.065e-06	1.073e-07	0.0001031	1	1.669e-07	0	0	0	0	LmxM.10.1160		LmxM.10.1160
LmxM.09.0850	organism=Leishmania_mexicana_MHOM/GT/2001/U1103 product=ras family protein-like protein location=LmxM.09:317842-318666(-) length=274 sequence_SO=chromosome SO=protein_coding	274	0.9575	5.1	1	1	1	16.1	2	3	0	0	0	0	0	0	0	0	4.532e-08	8.154e-05	1	4.036e-08	0	0	0	0	0	0	0	0	0	0	0	0	2.129e-07	0.0001625	2	1.682e-07	0	0	0	0	LmxM.09.0850		LmxM.09.0850
LmxM.27.0560	organism=Leishmania_mexicana_MHOM/GT/2001/U1103 product=protein kinase, putative,cdc2-related kinase, putative location=LmxM.27:214674-215657(+) length=327 sequence_SO=chromosome SO=protein_coding	327	1	21.7	8	6	1	13.1	13	5	2.336e-07	0.0002699	8	2.642e-07	0	0	0	0	0	0	0	0	0	0	0	0	4.824e-07	0.000293	5.54	5.261e-07	1.771e-07	0.0001466	2.54	1.522e-07	2.723e-08	3.677e-05	0.54	5.936e-08	8.18e-08	9.791e-05	1.54	8.413e-08	LmxM.27.0560		LmxM.27.0560
LmxM.34.0950	organism=Leishmania_mexicana_MHOM/GT/2001/U1103 product=hypothetical protein, conserved location=LmxM.34:348548-349792(+) length=414 sequence_SO=chromosome SO=protein_coding	414	1	23.9	5	5	0.9909	5.1	2	2	1.55e-07	0.0001066	4	1.75e-07	0	0	0	0	8.637e-09	5.397e-05	1	9.728e-09	0	0	0	0	1.527e-07	8.354e-05	2	1.381e-07	0	0	0	0	0	0	0	0	0	0	0	0	LmxM.34.0950		LmxM.34.0950
LmxM.16.1050	organism=Leishmania_mexicana_MHOM/GT/2001/U1103 product=hypothetical protein, conserved location=LmxM.16:390684-393740(+) length=1018 sequence_SO=chromosome SO=protein_coding	1018					0.9992	12.5	3	10																	0	0	0	0	1.371e-08	5.561e-05	3	2.189e-08	0	0	0	0	0	0	0	0			LmxM.16.1050
LmxM.15.0890	organism=Leishmania_mexicana_MHOM/GT/2001/U1103 product=ABC transporter, putative location=LmxM.15:356611-358842(-) length=743 sequence_SO=chromosome SO=protein_coding	743	1	11.2	23	7	1	20.9	37	13	1.568e-07	0.000193	13	1.614e-07	0	0	0	0	1.421e-07	0.0003007	10	1.731e-07	0	0	0	0	4.063e-07	0.0003491	15	5.041e-07	9.221e-08	0.0001016	4	1.008e-07	4.837e-07	0.0003447	11.5	5.793e-07	1.03e-07	0.0001259	4.5	9.84e-08	LmxM.15.0890		LmxM.15.0890
LmxM.25.1130	organism=Leishmania_mexicana_MHOM/GT/2001/U1103 product=cytochrome c oxidase VII, putative location=LmxM.25:444649-445146(-) length=165 sequence_SO=chromosome SO=protein_coding	165	1	30.9	11	4	1	46.7	23	10	6.094e-07	0.000468	7	6.477e-07	3.651e-07	0.0001578	2	3.831e-07	0	0	0	0	4.774e-08	0.000281	2	6.195e-08	1.657e-06	0.0004192	4	1.507e-06	4.917e-06	0.001029	9	5.239e-06	9.131e-07	0.0006748	5	9.108e-07	2.554e-06	0.00063	5	2.745e-06	LmxM.25.1130		LmxM.25.1130
LmxM.23_177418_176818_177418_+	LmxM.23_177418_176818_177418_+	200	0.2653	6	1	1	0.9727	14.5	2	2	0	0	0	0	0	0	0	0	4.848e-08	0.0001117	1	4.18e-08	0	0	0	0	0	0	0	0	0	0	0	0	2.265e-07	0.0002227	2	1.969e-07	0	0	0	0	LmxM.23_177418_176818_177418_+		LmxM.23_177418_176818_177418_+
LmxM.36.2840	organism=Leishmania_mexicana_MHOM/GT/2001/U1103 product=hypothetical protein, conserved location=LmxM.20:1142481-1145918(-) length=1145 sequence_SO=chromosome SO=protein_coding	1145	1	8	29	9	1	16.4	35	16	1.069e-09	1.927e-05	2	2.065e-09	0	0	0	0	7.02e-09	5.854e-05	3	1.572e-08	1.541e-07	0.0004859	24	2.152e-07	1.308e-08	3.021e-05	2	1.295e-08	0	0	0	0	5.274e-09	1.945e-05	1	5.674e-09	4.805e-07	0.000581	32	4.607e-07	LmxM.36.2840		LmxM.36.2840
LmxM.34.3790	organism=Leishmania_mexicana_MHOM/GT/2001/U1103 product=60S ribosomal protein L23, putative location=LmxM.34:1420115-1420534(-) length=139 sequence_SO=chromosome SO=protein_coding	139	1	60.4	95	12	1	82	64	15	7.143e-06	0.002381	30	7.144e-06	1.429e-05	0.003559	38	1.467e-05	2.847e-06	0.001286	8	2.629e-06	4.602e-06	0.003002	18	4.656e-06	1.252e-05	0.002239	18	1.039e-05	1.323e-05	0.002715	20	1.193e-05	4.314e-06	0.001602	10	4.181e-06	7.603e-06	0.002244	15	7.684e-06	LmxM.34.3790	LmxM.34.3800;	LmxM.34.3790	LmxM.34.3800;
LmxM.15.1320	organism=Leishmania_mexicana_MHOM/GT/2001/U1103 product=hypothetical protein, conserved location=LmxM.15:489234-493592(-) length=1452 sequence_SO=chromosome SO=protein_coding	1452	1	2	5	3	0.9746	0.9	1	1	1.396e-08	2.279e-05	3	1.207e-08	1.746e-08	1.793e-05	2	1.556e-08	0	0	0	0	0	0	0	0	3.935e-09	1.191e-05	1	2.981e-09	0	0	0	0	0	0	0	0	0	0	0	0	LmxM.15.1320		LmxM.15.1320
sp|Q6PDN3|MYLK_MOUSE	Myosin light chain kinase, smooth muscle OS=Mus musculus GN=Mylk PE=1 SV=3	1941					0.2296	0.7	2	1																	1.494e-08	1.782e-05	2	2.148e-08	0	0	0	0	0	0	0	0	0	0	0	0			sp|Q6PDN3|MYLK_MOUSE	tr|B1B1A8|B1B1A8_MOUSE;
LmxM.31.0090	organism=Leishmania_mexicana_MHOM/GT/2001/U1103 product=hypothetical protein, conserved location=LmxM.31:26889-27803(-) length=304 sequence_SO=chromosome SO=protein_coding	304	0.9577	4.9	1	1					0	0	0	0	1.372e-08	4.282e-05	1	1.448e-08	0	0	0	0	0	0	0	0																	LmxM.31.0090
LmxM.02.0310	organism=Leishmania_mexicana_MHOM/GT/2001/U1103 product=unspecified product location=LmxM.02:121563-123572(-) length=669 sequence_SO=chromosome SO=protein_coding	669	1	26.9	72	14	1	47.8	95	27	3.184e-07	0.0004287	26	2.976e-07	1.31e-08	1.946e-05	1	1.171e-08	1.967e-06	0.001503	45	1.853e-06	0	0	0	0	8.699e-07	0.000517	20	8.133e-07	0	0	0	0	5.901e-06	0.002397	72	5.768e-06	0	0	0	0	LmxM.02.0310		LmxM.02.0310
P13647	SWISS-PROT:P13647 Tax_Id=9606 Gene_Symbol=KRT5 Keratin, type II cytoskeletal 5	590	1	36.3	112	27	1	62.4	471	57	3.043e-08	0.0002225	11.9	2.836e-08	1.776e-06	0.001362	61.72	1.787e-06	2.678e-08	0.0001882	4.97	2.648e-08	3.344e-07	0.001292	32.87	2.826e-07	2.487e-06	0.002035	69.43	2.501e-06	2.44e-06	0.002601	81.32	2.463e-06	4.369e-06	0.003681	97.53	4.55e-06	4.156e-06	0.003632	103.06	4.307e-06	P13647		P13647
LmxM.29.3600	organism=Leishmania_mexicana_MHOM/GT/2001/U1103 product=ATP synthase, epsilon chain, putative location=LmxM.29:1280947-1281492(+) length=181 sequence_SO=chromosome SO=protein_coding	181	1	22.7	10	4	1	35.4	27	7	1.048e-07	0.0003657	6	1.219e-07	1.684e-07	0.0002158	3	1.975e-07	0	0	0	0	0	0	0	0	1.359e-06	0.0003822	4	1.164e-06	1.23e-06	0.0005213	5	1.086e-06	1.342e-06	0.0008612	7	1.309e-06	3.369e-06	0.001149	10	2.843e-06	LmxM.29.3600		LmxM.29.3600
LmxM.36.4180	organism=Leishmania_mexicana_MHOM/GT/2001/U1103 product=UDP-N-acetylglucosamine--dolichyl-phosphaten-ac et ylglucosaminephosphotransferase location=LmxM.20:1570836-1572236(+) length=466 sequence_SO=chromosome SO=protein_coding	466					0.9944	5.6	2	2																	6.685e-08	7.422e-05	2	6.47e-08	0	0	0	0	0	0	0	0	0	0	0	0			LmxM.36.4180
sp|Q8BL99-5|DOP1_MOUSE	Isoform 5 of Protein dopey-1 OS=Mus musculus GN=Dopey1	2391	0.973	1.6	1	1					0	0	0	0	7.102e-09	5.445e-06	1	1.2e-08	0	0	0	0	0	0	0	0																	sp|Q8BL99-5|DOP1_MOUSE	sp|Q8BL99-6|DOP1_MOUSE;sp|Q8BL99|DOP1_MOUSE;tr|H7BWZ9|H7BWZ9_MOUSE;
LmxM.19.0580	organism=Leishmania_mexicana_MHOM/GT/2001/U1103 product=hypothetical protein, conserved location=LmxM.19:231764-240991(+) length=3075 sequence_SO=chromosome SO=protein_coding	3075	0.9651	0.6	1	2	0.9999	0.9	2	2	6.638e-10	3.587e-06	1	7.258e-10	0	0	0	0	0	0	0	0	0	0	0	0	0	0	0	0	3.839e-09	1.227e-05	2	3.425e-09	0	0	0	0	0	0	0	0	LmxM.19.0580		LmxM.19.0580
Q01546	SWISS-PROT:Q01546 Tax_Id=9606 Gene_Symbol=KRT76 Keratin, type II cytoskeletal 2 oral	638					0.9997	19.7	3	21																	0	0	0	0	2.318e-08	4.466e-05	1.51	2.624e-08	0	0	0	0	6.563e-09	1.629e-05	0.5	8.212e-09			Q01546
LmxM.14.1190	organism=Leishmania_mexicana_MHOM/GT/2001/U1103 product=hypothetical protein, conserved location=LmxM.14:505241-506911(+) length=556 sequence_SO=chromosome SO=protein_coding	556	1	5.4	2	2	0.9746	2.3	1	1	1.208e-08	3.968e-05	2	1.165e-08	0	0	0	0	0	0	0	0	0	0	0	0	1.726e-08	3.11e-05	1	1.8e-08	0	0	0	0	0	0	0	0	0	0	0	0	LmxM.14.1190		LmxM.14.1190
LmxM.22.1220	organism=Leishmania_mexicana_MHOM/GT/2001/U1103 product=hypothetical protein, conserved location=LmxM.22:490111-490602(+) length=163 sequence_SO=chromosome SO=protein_coding	163	0.5417	6.7	1	1	0.9434	12.9	3	2	0	0	0	0	0	0	0	0	7.712e-08	0.0001371	1	9.752e-08	0	0	0	0	4.522e-07	0.0001061	1	3.891e-07	0	0	0	0	2.726e-07	0.0002732	2	2.954e-07	0	0	0	0	LmxM.22.1220		LmxM.22.1220
LmxM.18.0150	organism=Leishmania_mexicana_MHOM/GT/2001/U1103 product=serine/threonine protein phosphatase type 5, putative location=LmxM.18:45873-47282(-) length=469 sequence_SO=chromosome SO=protein_coding	469	1	27.1	31	10	1	31.6	50	13	1.789e-07	0.0001176	5	1.621e-07	6.882e-07	0.0006384	23	6.697e-07	4.286e-09	4.764e-05	1	3.861e-09	1.81e-08	9.886e-05	2	1.972e-08	8.784e-07	0.0006637	18	9.624e-07	9.595e-07	0.0008047	20	9.821e-07	6.228e-08	9.496e-05	2	6.962e-08	1.548e-07	0.0003103	7	2.045e-07	LmxM.18.0150		LmxM.18.0150
LmxM.09.0230	organism=Leishmania_mexicana_MHOM/GT/2001/U1103 product=heat shock protein HslVU, ATPase subunit HslU, putative,ATP-dependent hsl protease ATP-binding subunit hslU, putative location=LmxM.09:78474-79985(+) length=503 sequence_SO=chromosome SO=protein_coding	503	1	6.2	4	3					0	0	0	0	5.588e-08	0.0001035	4	6.326e-08	0	0	0	0	0	0	0	0																	LmxM.09.0230
LmxM.16.1550	organism=Leishmania_mexicana_MHOM/GT/2001/U1103 product=hypothetical protein, conserved location=LmxM.16:633490-637197(+) length=1235 sequence_SO=chromosome SO=protein_coding	1235	1	12	53	13	1	38.6	77	48	1.25e-08	0.0001161	13	1.192e-08	0	0	0	0	2.64e-07	0.0007236	40	2.807e-07	0	0	0	0	8.36e-08	0.000154	11	8.642e-08	0	0	0	0	1.183e-06	0.00119	66	1.175e-06	0	0	0	0	LmxM.16.1550		LmxM.16.1550
sp|Q3SZX9|CC113_BOVIN	Coiled-coil domain-containing protein 113 OS=Bos taurus GN=CCDC113 PE=2 SV=1	391	0.4966	1.8	2	1					0	0	0	0	0	0	0	0	2.81e-09	5.714e-05	1	2.387e-09	0	0	0	0																	sp|Q3SZX9|CC113_BOVIN
LmxM.09.0210	organism=Leishmania_mexicana_MHOM/GT/2001/U1103 product=hypothetical protein, conserved location=LmxM.09:71676-72593(+) length=305 sequence_SO=chromosome SO=protein_coding	305	1	19.3	9	5	1	33.8	13	9	1.391e-08	7.233e-05	2	2.005e-08	0	0	0	0	6.184e-07	0.0005128	7	6.018e-07	0	0	0	0	2.41e-08	5.67e-05	1	3.704e-08	0	0	0	0	1.586e-06	0.0008761	12	1.42e-06	0	0	0	0	LmxM.09.0210		LmxM.09.0210
LmxM.01.0690	organism=Leishmania_mexicana_MHOM/GT/2001/U1103 product=hypothetical protein, unknown function location=LmxM.01:200878-201567(+) length=229 sequence_SO=chromosome SO=protein_coding	229	1	13.1	4	2	0.9746	12.7	1	2	2.836e-08	4.817e-05	1	2.782e-08	8.459e-08	0.0001706	3	8.156e-08	0	0	0	0	0	0	0	0	0	0	0	0	9.596e-08	8.24e-05	1	7.226e-08	0	0	0	0	0	0	0	0	LmxM.01.0690		LmxM.01.0690
LmxM.34.2640	organism=Leishmania_mexicana_MHOM/GT/2001/U1103 product=hypothetical protein, conserved location=LmxM.34:989273-991111(-) length=612 sequence_SO=chromosome SO=protein_coding	612	1	6.2	4	3	0.9988	5.1	2	3	2.497e-08	7.21e-05	4	2.208e-08	0	0	0	0	0	0	0	0	0	0	0	0	2.964e-08	5.651e-05	2	3.415e-08	0	0	0	0	0	0	0	0	0	0	0	0	LmxM.34.2640		LmxM.34.2640
LmxM.13.0720	organism=Leishmania_mexicana_MHOM/GT/2001/U1103 product=oxidoreductase-like protein location=LmxM.13:212850-213887(-) length=345 sequence_SO=chromosome SO=protein_coding	345	0.9576	4.9	1	1					2.6e-08	3.197e-05	1	2.781e-08	0	0	0	0	0	0	0	0	0	0	0	0																	LmxM.13.0720
LmxM.32.2810	organism=Leishmania_mexicana_MHOM/GT/2001/U1103 product=transcription elongation factor-like protein location=LmxM.32:1145212-1146642(+) length=476 sequence_SO=chromosome SO=protein_coding	476	1	17.2	19	6	1	19.5	9	7	3.761e-07	0.000394	17	3.599e-07	5.119e-08	5.47e-05	2	4.819e-08	0	0	0	0	0	0	0	0	4.139e-07	0.0002543	7	4.18e-07	2.24e-07	7.929e-05	2	2.636e-07	0	0	0	0	0	0	0	0	LmxM.32.2810		LmxM.32.2810
LmxM.34.1200	organism=Leishmania_mexicana_MHOM/GT/2001/U1103 product=pre-mRNA splicing factor ATP-dependent RNA helicase, putative location=LmxM.34:466508-468622(+) length=704 sequence_SO=chromosome SO=protein_coding	704	1	10.1	8	7	1	13.6	10	10	3.49e-08	0.0001254	8	3.993e-08	0	0	0	0	0	0	0	0	0	0	0	0	2.147e-07	0.0002211	9	1.997e-07	0	0	0	0	0	0	0	0	0	0	0	0	LmxM.34.1200		LmxM.34.1200
LmxM.08_29.0340	organism=Leishmania_mexicana_MHOM/GT/2001/U1103 product=hypothetical protein, conserved location=LmxM.08:1041731-1043017(+) length=428 sequence_SO=chromosome SO=protein_coding	428	0.9761	2.8	1	1					0	0	0	0	0	0	0	0	7.085e-09	5.22e-05	1	7.55e-09	0	0	0	0																	LmxM.08_29.0340
LmxM.27.1820	organism=Leishmania_mexicana_MHOM/GT/2001/U1103 product=hypothetical protein, unknown function location=LmxM.27:756896-763705(-) length=2269 sequence_SO=chromosome SO=protein_coding	2269	1	12.5	22	10	1	17.9	40	17	4.363e-08	6.806e-05	14	4.252e-08	2.838e-08	4.59e-05	8	2.819e-08	0	0	0	0	0	0	0	0	2.22e-07	0.0002599	34.1	2.419e-07	1.46e-08	2.495e-05	3	1.903e-08	9.392e-09	1.963e-05	2	2.531e-08	0	0	0	0	LmxM.27.1820		LmxM.27.1820
LmxM.14.0950	organism=Leishmania_mexicana_MHOM/GT/2001/U1103 product=hypothetical protein, conserved location=LmxM.14:374449-374955(-) length=168 sequence_SO=chromosome SO=protein_coding	168	0.9996	13.1	4	2	0.9261	7.1	1	1	1.72e-07	0.000197	3	1.703e-07	3.752e-08	7.749e-05	1	3.419e-08	0	0	0	0	0	0	0	0	3.11e-07	0.0001029	1	2.955e-07	0	0	0	0	0	0	0	0	0	0	0	0	LmxM.14.0950		LmxM.14.0950
LmxM.20.0260	organism=Leishmania_mexicana_MHOM/GT/2001/U1103 product=hypothetical protein, conserved location=LmxM.20:2720402-2734870(-) length=4822 sequence_SO=chromosome SO=protein_coding	4822	1	3.4	25	17	1	6.2	29	26	4.406e-09	5.262e-05	23	4.281e-09	9.053e-10	5.4e-06	2	1.146e-09	0	0	0	0	0	0	0	0	3.095e-08	8.607e-05	24	3.698e-08	6.378e-09	1.565e-05	4	1.452e-08	1.08e-09	4.618e-06	1	3.47e-09	0	0	0	0	LmxM.20.0260		LmxM.20.0260
LmxM.26.0370	organism=Leishmania_mexicana_MHOM/GT/2001/U1103 product=hypothetical protein, conserved location=LmxM.26:94879-97440(-) length=853 sequence_SO=chromosome SO=protein_coding	853	0.7295	1.1	1	1	1	9.3	8	8	0	0	0	0	0	0	0	0	6.351e-09	2.619e-05	1	6.389e-09	0	0	0	0	0	0	0	0	0	0	0	0	1.005e-07	0.0002089	8	1.161e-07	0	0	0	0	LmxM.26.0370		LmxM.26.0370
LmxM.31.2750	organism=Leishmania_mexicana_MHOM/GT/2001/U1103 product=hypothetical protein, conserved location=LmxM.31:1066371-1070945(-) length=1524 sequence_SO=chromosome SO=protein_coding	1524	0.8523	0.7	2	1	1	3.7	4	4	7.417e-09	1.448e-05	2	7.401e-09	0	0	0	0	0	0	0	0	0	0	0	0	4.379e-08	4.539e-05	4	3.873e-08	0	0	0	0	0	0	0	0	0	0	0	0	LmxM.31.2750		LmxM.31.2750
LmxM.36.5260	organism=Leishmania_mexicana_MHOM/GT/2001/U1103 product=adaptin, putative location=LmxM.20:2006453-2009002(-) length=849 sequence_SO=chromosome SO=protein_coding	849	0.9008	1.1	3	1	1	4.9	3	3	2.693e-09	1.299e-05	1	2.655e-09	3.001e-09	1.533e-05	1	3.488e-09	4.567e-09	2.632e-05	1	3.988e-09	0	0	0	0	3.366e-08	6.111e-05	3	3.454e-08	0	0	0	0	0	0	0	0	0	0	0	0	LmxM.36.5260		LmxM.36.5260
LmxM.27.2330	organism=Leishmania_mexicana_MHOM/GT/2001/U1103 product=GTP binding protein, putative location=LmxM.27:964646-965824(-) length=392 sequence_SO=chromosome SO=protein_coding	392	1	21.4	46	7	1	17.1	28	6	6.944e-07	0.0005347	19	7.443e-07	1.118e-06	0.0006642	20	1.17e-06	2.369e-07	0.000228	4	2.867e-07	3.338e-08	0.0001774	3	4.152e-08	8.853e-07	0.0003529	8	8.348e-07	9.646e-07	0.0005295	11	7.488e-07	2.828e-07	0.0001704	3	2.464e-07	5.137e-07	0.0002652	5	4.652e-07	LmxM.27.2330		LmxM.27.2330
LmxM.02.0090	organism=Leishmania_mexicana_MHOM/GT/2001/U1103 product=hypothetical protein, conserved location=LmxM.02:19609-20673(-) length=354 sequence_SO=chromosome SO=protein_coding	354	1	22.3	8	5	1	17.8	4	4	2.146e-08	3.116e-05	1	2.569e-08	2.24e-07	0.0002574	7	2.468e-07	0	0	0	0	0	0	0	0	0	0	0	0	1.831e-07	0.0002132	4	1.64e-07	0	0	0	0	0	0	0	0	LmxM.02.0090		LmxM.02.0090
LmxM.06.0570	organism=Leishmania_mexicana_MHOM/GT/2001/U1103 product=60S ribosomal protein L23a, putative location=LmxM.06:197736-198173(+) length=145 sequence_SO=chromosome SO=protein_coding	145	1	41.4	132	11	1	73.8	103	21	3.725e-06	0.00213	28	4.31e-06	9.529e-06	0.002783	31	1.123e-05	2.309e-05	0.004314	28	2.862e-05	5.45e-05	0.007195	45	6.103e-05	4.82e-06	0.00155	13	4.926e-06	1.103e-05	0.002082	16	1.27e-05	8.844e-06	0.004914	32	9.386e-06	3.748e-05	0.005879	41	3.955e-05	LmxM.06.0570	LmxM.06.0580;	LmxM.06.0570	LmxM.06.0580;
LmxM.28.1610	organism=Leishmania_mexicana_MHOM/GT/2001/U1103 product=hypothetical protein, conserved location=LmxM.28:592031-593029(-) length=332 sequence_SO=chromosome SO=protein_coding	332					0.872	2.7	1	1																	5.684e-08	5.209e-05	1	7.056e-08	0	0	0	0	0	0	0	0	0	0	0	0			LmxM.28.1610
LmxM.36.4060	organism=Leishmania_mexicana_MHOM/GT/2001/U1103 product=hypothetical protein, conserved location=LmxM.20:1526215-1528287(+) length=690 sequence_SO=chromosome SO=protein_coding	690	0.9995	7.5	6	4	0.96	1.4	2	1	2.565e-08	7.993e-05	5	2.511e-08	0	0	0	0	0	0	0	0	1.143e-08	3.36e-05	1	1.526e-08	6.056e-08	5.013e-05	2	6.727e-08	0	0	0	0	0	0	0	0	0	0	0	0	LmxM.36.4060		LmxM.36.4060
LmxM.05.0400	organism=Leishmania_mexicana_MHOM/GT/2001/U1103 product=structural maintenance of chromosome (SMC), putative location=LmxM.05:136035-139673(+) length=1212 sequence_SO=chromosome SO=protein_coding	1212	1	8.5	19	11	1	16.3	19	18	2.693e-08	0.0001138	12.5	2.479e-08	2.163e-09	4.297e-05	4	2.229e-09	4.669e-09	9.217e-06	0.5	3.837e-09	0	0	0	0	8.087e-08	0.0002283	16	1.03e-07	1.121e-08	4.671e-05	3	1.154e-08	0	0	0	0	0	0	0	0	LmxM.05.0400		LmxM.05.0400
LmxM.28.0760	organism=Leishmania_mexicana_MHOM/GT/2001/U1103 product=DNA repair protein, putative location=LmxM.28:267849-270059(-) length=736 sequence_SO=chromosome SO=protein_coding	736	0.3271	1.1	1	1					1.356e-09	1.499e-05	1	1.195e-09	0	0	0	0	0	0	0	0	0	0	0	0																	LmxM.28.0760
LmxM.24.1970	organism=Leishmania_mexicana_MHOM/GT/2001/U1103 product=hypothetical protein, conserved location=LmxM.24:734809-737085(-) length=758 sequence_SO=chromosome SO=protein_coding	758	0.9761	2.1	1	1	0.9746	2	1	1	1.644e-08	1.455e-05	1	1.519e-08	0	0	0	0	0	0	0	0	0	0	0	0	2.583e-08	2.281e-05	1	2.666e-08	0	0	0	0	0	0	0	0	0	0	0	0	LmxM.24.1970		LmxM.24.1970
LmxM.36.4530	organism=Leishmania_mexicana_MHOM/GT/2001/U1103 product=ABC1 protein, putative location=LmxM.20:1723604-1725205(+) length=533 sequence_SO=chromosome SO=protein_coding	533					0.6211	1.9	1	1																	4.122e-08	3.245e-05	1	4.122e-08	0	0	0	0	0	0	0	0	0	0	0	0			LmxM.36.4530
LmxM.29.3650	organism=Leishmania_mexicana_MHOM/GT/2001/U1103 product=ribosomal protein L15, putative location=LmxM.29:1296385-1296999(+) length=204 sequence_SO=chromosome SO=protein_coding	204	1	23.5	384	9	1	52.9	147	17	3.68e-07	0.0008111	15	3.753e-07	4.807e-06	0.005552	87	4.966e-06	4.603e-06	0.007995	73	4.965e-06	2.267e-05	0.0233	205	2.336e-05	9.033e-07	0.001272	15	1.163e-06	2.55e-06	0.00333	36	3.186e-06	4.265e-06	0.003275	30	4.331e-06	9.543e-06	0.006115	60	1.114e-05	LmxM.29.3650	LmxM.34.1910;	LmxM.29.3650
LmxM.17.1400	organism=Leishmania_mexicana_MHOM/GT/2001/U1103 product=otubain, putative,otubain cysteine peptidase, Clan CA, family C65, putative location=LmxM.17:633339-634151(+) length=270 sequence_SO=chromosome SO=protein_coding	270	1	31.5	9	6	0.9746	5.2	2	1	3.088e-07	0.000286	7	3.401e-07	3.288e-08	4.822e-05	1	4.06e-08	2.508e-09	8.275e-05	1	7.673e-09	0	0	0	0	2.654e-07	0.0001281	2	2.914e-07	0	0	0	0	0	0	0	0	0	0	0	0	LmxM.17.1400		LmxM.17.1400
LmxM.11.1250	organism=Leishmania_mexicana_MHOM/GT/2001/U1103 product=ATP-binding cassette protein subfamily A, member 4, putative location=LmxM.11:493829-500117(+) length=2062 sequence_SO=chromosome SO=protein_coding	2062	1	2.3	4	3	1	4.6	10	6	0	0	0	0	2.033e-09	2.525e-05	4	1.804e-09	0	0	0	0	0	0	0	0	0	0	0	0	1.898e-08	6.397e-05	6.99	2.273e-08	0	0	0	0	7.17e-09	3.025e-05	3	6.728e-09	LmxM.11.1250		LmxM.11.1250
LmxM.20.1110	organism=Leishmania_mexicana_MHOM/GT/2001/U1103 product=hypothetical protein, conserved location=LmxM.20:3096983-3100411(+) length=1142 sequence_SO=chromosome SO=protein_coding	1142	1	3.8	3	3					5.534e-09	2.898e-05	3	4.617e-09	0	0	0	0	0	0	0	0	0	0	0	0																	LmxM.20.1110
Q5XKE5	SWISS-PROT:Q5XKE5 Tax_Id=9606 Gene_Symbol=KRT79 Keratin, type II cytoskeletal 79	535					1	23.4	4	19																	6.478e-08	8.146e-05	2.52	6.682e-08	0	0	0	0	3.297e-08	4.162e-05	1	3.532e-08	0	0	0	0			Q5XKE5
LmxM.21.0720	organism=Leishmania_mexicana_MHOM/GT/2001/U1103 product=hypothetical protein, conserved location=LmxM.21:210108-211040(-) length=310 sequence_SO=chromosome SO=protein_coding	310	1	11	5	2	0.9451	3.9	3	1	4.416e-08	7.117e-05	2	4.816e-08	1.148e-08	4.2e-05	1	1.348e-08	4.57e-08	0.0001441	2	5.661e-08	0	0	0	0	7.507e-08	5.579e-05	1	8.162e-08	9.942e-08	6.087e-05	1	1.128e-07	6.049e-08	7.183e-05	1	1.021e-07	0	0	0	0	LmxM.21.0720		LmxM.21.0720
LmxM.27.0020	organism=Leishmania_mexicana_MHOM/GT/2001/U1103 product=hypothetical protein, conserved location=LmxM.27:4855-7944(-) length=1029 sequence_SO=chromosome SO=protein_coding	1029	0.333	1	1	1					4.207e-10	1.072e-05	1	5.062e-10	0	0	0	0	0	0	0	0	0	0	0	0																	LmxM.27.0020
LmxM.22.1340	organism=Leishmania_mexicana_MHOM/GT/2001/U1103 product=hypothetical protein, conserved location=LmxM.22:556852-558387(-) length=511 sequence_SO=chromosome SO=protein_coding	511	0.8308	2.2	1	1					2.119e-09	2.159e-05	1	2.118e-09	0	0	0	0	0	0	0	0	0	0	0	0																	LmxM.22.1340
LmxM.21.1558	organism=Leishmania_mexicana_MHOM/GT/2001/U1103 product=hypothetical protein, conserved location=LmxM.21:620485-621606(-) length=373 sequence_SO=chromosome SO=protein_coding	373	1	13.7	5	3	0.6737	2.1	1	1	1.36e-07	0.0001183	4	1.29e-07	4.719e-09	3.49e-05	1	3.895e-09	0	0	0	0	0	0	0	0	8.59e-08	4.636e-05	1	8.638e-08	0	0	0	0	0	0	0	0	0	0	0	0	LmxM.21.1558		LmxM.21.1558
LmxM.36.6350	organism=Leishmania_mexicana_MHOM/GT/2001/U1103 product=hypothetical protein, conserved location=LmxM.20:2431786-2433318(-) length=510 sequence_SO=chromosome SO=protein_coding	510	0.9996	4.3	3	2	0.8569	2.4	2	1	3.929e-09	2.163e-05	1	3.421e-09	3.153e-08	5.105e-05	2	3.689e-08	0	0	0	0	0	0	0	0	0	0	0	0	6.787e-08	7.4e-05	2	6.834e-08	0	0	0	0	0	0	0	0	LmxM.36.6350		LmxM.36.6350
LmxM.34.1150	organism=Leishmania_mexicana_MHOM/GT/2001/U1103 product=oligosaccharyl transferase-like protein location=LmxM.34:435711-438227(+) length=838 sequence_SO=chromosome SO=protein_coding	838	0.9984	12.8	1	9	0.9988	15.8	3	12	1.335e-08	1.316e-05	1	1.667e-08	0	0	0	0	0	0	0	0	0	0	0	0	4.714e-08	4.127e-05	2	3.065e-08	2.21e-08	2.252e-05	1	1.525e-08	0	0	0	0	0	0	0	0	LmxM.34.1150		LmxM.34.1150
LmxM.33.1230	organism=Leishmania_mexicana_MHOM/GT/2001/U1103 product=hypothetical protein, conserved location=LmxM.33:527625-532397(-) length=1590 sequence_SO=chromosome SO=protein_coding	1590					0.5738	0.4	7	1																	9.679e-09	2.175e-05	2	1.2e-08	0	0	0	0	7.616e-08	7.003e-05	5	9.104e-08	0	0	0	0			LmxM.33.1230
LmxM.33.0710	organism=Leishmania_mexicana_MHOM/GT/2001/U1103 product=hypothetical protein, conserved location=LmxM.33:308045-310354(+) length=769 sequence_SO=chromosome SO=protein_coding	769					0.9746	1.7	2	1																	1.311e-08	4.498e-05	2	1.053e-08	0	0	0	0	0	0	0	0	0	0	0	0			LmxM.33.0710
LmxM.33.0730	organism=Leishmania_mexicana_MHOM/GT/2001/U1103 product=hypothetical protein, conserved location=LmxM.33:313981-314613(+) length=210 sequence_SO=chromosome SO=protein_coding	210					0.9999	9.5	3	2																	6.964e-07	0.0001647	2	5.458e-07	5.513e-08	8.986e-05	1	7.054e-08	0	0	0	0	0	0	0	0			LmxM.33.0730
LmxM.23.1630	organism=Leishmania_mexicana_MHOM/GT/2001/U1103 product=hypothetical protein, conserved location=LmxM.23:215166-216956(+) length=596 sequence_SO=chromosome SO=protein_coding	596	1	5.7	4	3	0.5436	2.5	1	1	3.806e-09	3.702e-05	2	3.209e-09	2.028e-09	4.369e-05	2	2.348e-09	0	0	0	0	0	0	0	0	0	0	0	0	4.05e-08	3.166e-05	1	3.492e-08	0	0	0	0	0	0	0	0	LmxM.23.1630		LmxM.23.1630
LmxM.31.1620	organism=Leishmania_mexicana_MHOM/GT/2001/U1103 product=hypothetical protein, conserved location=LmxM.31:625333-627636(-) length=767 sequence_SO=chromosome SO=protein_coding	767					0.9558	1.8	2	1																	1.231e-08	2.255e-05	1	1.093e-08	6.187e-09	2.46e-05	1	7.343e-09	0	0	0	0	0	0	0	0			LmxM.31.1620
LmxM.30.2290	organism=Leishmania_mexicana_MHOM/GT/2001/U1103 product=phosphatidylethanolaminen-methyltransferase-lik e protein location=LmxM.30:1102839-1103516(-) length=225 sequence_SO=chromosome SO=protein_coding	225	0.393	4.4	1	1	1	22.7	4	4	8.772e-08	4.903e-05	1	8.099e-08	0	0	0	0	0	0	0	0	0	0	0	0	8.818e-07	0.0003074	4	9.797e-07	0	0	0	0	0	0	0	0	0	0	0	0	LmxM.30.2290		LmxM.30.2290
LmxM.34.3840	organism=Leishmania_mexicana_MHOM/GT/2001/U1103 product=proteasome beta 2 subunit, putative location=LmxM.34:1428252-1429016(-) length=254 sequence_SO=chromosome SO=protein_coding	254	1	10.2	3	2	1	42.5	28	11	0	0	0	0	2.081e-07	0.0001025	2	2.4e-07	0	0	0	0	3.087e-09	9.127e-05	1	3.741e-09	2.884e-07	0.0001362	2	2.352e-07	3.014e-06	0.0007429	10	2.741e-06	0	0	0	0	3.46e-06	0.00131	16	3.373e-06	LmxM.34.3840		LmxM.34.3840
LmxM.08.1100	organism=Leishmania_mexicana_MHOM/GT/2001/U1103 product=hypothetical protein, conserved location=LmxM.08:1606778-1607875(+) length=365 sequence_SO=chromosome SO=protein_coding	365	1	62.5	221	28	1	61.4	203	38	2.298e-06	0.00133	44	2.359e-06	5.967e-06	0.002211	62	6.065e-06	8.596e-06	0.002999	49	1.085e-05	2.222e-05	0.004129	65	2.388e-05	3.618e-06	0.00109	23	3.948e-06	5.209e-06	0.003412	66	7.035e-06	8.892e-06	0.002257	37	9.856e-06	1.133e-05	0.004272	75	1.27e-05	LmxM.08.1100		LmxM.08.1100
LmxM.14.1160	organism=Leishmania_mexicana_MHOM/GT/2001/U1103 product=enolase location=LmxM.14:494585-495874(+) length=429 sequence_SO=chromosome SO=protein_coding	429	1	70.9	255	34	1	81.6	166	37	1.156e-06	0.0006428	25	1.155e-06	1.853e-05	0.005341	176	1.815e-05	2.416e-07	0.0002604	5	2.186e-07	6.147e-06	0.002594	48	5.67e-06	9.088e-07	0.0004434	11	8.841e-07	8.487e-06	0.003079	70	7.623e-06	4.388e-07	0.0003634	7	4.293e-07	8.101e-06	0.003732	77	6.578e-06	LmxM.14.1160		LmxM.14.1160
LmxM.36.3090	organism=Leishmania_mexicana_MHOM/GT/2001/U1103 product=hypothetical protein, conserved location=LmxM.20:1222024-1224501(-) length=825 sequence_SO=chromosome SO=protein_coding	825	1	9.6	20	9	1	21.2	42	17	1.587e-09	1.337e-05	1	1.478e-09	0	0	0	0	1.347e-07	0.0004604	17	1.8e-07	3.26e-09	5.62e-05	2	3.321e-09	8.224e-08	0.0001467	7	9.313e-08	1.688e-08	4.575e-05	2	1.391e-08	8.081e-07	0.0006478	24	8.232e-07	1.428e-07	0.0002016	8	1.741e-07	LmxM.36.3090		LmxM.36.3090
LmxM.32.0610	organism=Leishmania_mexicana_MHOM/GT/2001/U1103 product=hypothetical protein, conserved location=LmxM.32:209402-209779(+) length=125 sequence_SO=chromosome SO=protein_coding	125	1	39.2	13	5	1	39.2	14	5	1.155e-06	0.0004412	5	1.068e-06	4.535e-07	0.0002083	2	4.779e-07	5.163e-07	0.0005362	3	4.17e-07	8.69e-07	0.0003709	2	7.486e-07	1.016e-06	0.0005534	4	1.372e-06	0	0	0	0	6.506e-07	0.0007126	4	8.933e-07	2.986e-06	0.0009979	6	3.087e-06	LmxM.32.0610		LmxM.32.0610
LmxM.21.0470	organism=Leishmania_mexicana_MHOM/GT/2001/U1103 product=vacuolar sorting-associated-like protein location=LmxM.21:140283-143330(+) length=1015 sequence_SO=chromosome SO=protein_coding	1015	1	2.2	6	2	1	4.8	8	5	9.32e-09	2.174e-05	2	9.102e-09	3.263e-08	5.131e-05	4	3.435e-08	0	0	0	0	0	0	0	0	6.098e-08	6.815e-05	4	7.209e-08	1.01e-08	1.859e-05	1	1.013e-08	3.626e-08	6.582e-05	3	3.419e-08	0	0	0	0	LmxM.21.0470		LmxM.21.0470
sp|Q8BRT1|CLAP2_MOUSE	CLIP-associating protein 2 OS=Mus musculus GN=Clasp2 PE=1 SV=1	1286					0.3023	1.2	1	2																	0	0	0	0	0	0	0	0	9.436e-09	1.732e-05	1	2.1e-08	0	0	0	0			sp|Q8BRT1|CLAP2_MOUSE	tr|E1BQ15|E1BQ15_BOVIN;tr|E9Q8N5|E9Q8N5_MOUSE;tr|F7DCH5|F7DCH5_MOUSE;tr|Q08EB6|Q08EB6_MOUSE;
LmxM.04.0990	organism=Leishmania_mexicana_MHOM/GT/2001/U1103 product=hypothetical protein, conserved location=LmxM.04:352061-352939(-) length=292 sequence_SO=chromosome SO=protein_coding	292	1	24.3	7	5	0.3293	8.6	3	2	5.06e-08	0.0001889	5	5.347e-08	2.31e-08	4.458e-05	1	1.988e-08	2.496e-08	7.651e-05	1	2.378e-08	0	0	0	0	7.313e-08	5.922e-05	1	6.362e-08	6.152e-08	6.462e-05	1	5.676e-08	6.862e-08	7.626e-05	1	7.149e-08	0	0	0	0	LmxM.04.0990		LmxM.04.0990
LmxM.19.0500	organism=Leishmania_mexicana_MHOM/GT/2001/U1103 product=hypothetical protein, conserved location=LmxM.19:190020-190919(+) length=299 sequence_SO=chromosome SO=protein_coding	299	1	12	5	3	1	19.4	5	5	0	0	0	0	0	0	0	0	1.264e-07	0.0003736	5	1.182e-07	0	0	0	0	0	0	0	0	0	0	0	0	3.975e-07	0.0003724	5	4.917e-07	0	0	0	0	LmxM.19.0500		LmxM.19.0500
LmxM.23.1065	organism=Leishmania_mexicana_MHOM/GT/2001/U1103 product=hypothetical protein, conserved location=LmxM.23:496506-498125(-) length=539 sequence_SO=chromosome SO=protein_coding	539	0.9999	5.9	6	2					6.24e-09	0.0001023	5	6.199e-09	2.952e-09	2.415e-05	1	2.622e-09	0	0	0	0	0	0	0	0																	LmxM.23.1065
LmxM.34.2690	organism=Leishmania_mexicana_MHOM/GT/2001/U1103 product=hypothetical protein, conserved location=LmxM.34:1001722-1002966(-) length=414 sequence_SO=chromosome SO=protein_coding	414					0.3377	2.7	1	1																	7.17e-08	4.177e-05	1	5.964e-08	0	0	0	0	0	0	0	0	0	0	0	0			LmxM.34.2690
LmxM.08_29.2810	organism=Leishmania_mexicana_MHOM/GT/2001/U1103 product=unspecified product location=LmxM.08:13566-15785(-) length=739 sequence_SO=chromosome SO=protein_coding	739	1	13.5	21	9	1	42.1	60	29	2.296e-08	8.956e-05	6	2.331e-08	0	0	0	0	3.195e-07	0.0004535	15	3.26e-07	0	0	0	0	1.095e-07	0.000117	5	1.367e-07	1.494e-07	0.0001277	5	1.825e-07	1.932e-06	0.001416	47	2.078e-06	9.029e-08	8.44e-05	3	1.057e-07	LmxM.08_29.2810		LmxM.08_29.2810
LmxM.08_29.2110	organism=Leishmania_mexicana_MHOM/GT/2001/U1103 product=hypothetical protein, conserved location=LmxM.08:270290-275563(+) length=1757 sequence_SO=chromosome SO=protein_coding	1757	1	6.4	44	11	1	10.2	70	18	5.711e-08	0.0001507	24	5.699e-08	5.725e-08	0.0001186	16	5.428e-08	5.235e-09	5.086e-05	4	3.989e-09	0	0	0	0	3.138e-07	0.000315	32	3.33e-07	3.773e-07	0.0003329	31	3.879e-07	5.638e-09	1.267e-05	1	5.428e-09	2.281e-08	4.733e-05	4	2.686e-08	LmxM.08_29.2110		LmxM.08_29.2110
LmxM.28.2580	organism=Leishmania_mexicana_MHOM/GT/2001/U1103 product=leucine-rich repeat protein, putative location=LmxM.28:992179-994836(+) length=885 sequence_SO=chromosome SO=protein_coding	885					0.9065	1.2	2	1																	2.386e-08	1.954e-05	1	3.46e-08	3.318e-08	2.132e-05	1	4.338e-08	0	0	0	0	0	0	0	0			LmxM.28.2580
LmxM.30.2370	organism=Leishmania_mexicana_MHOM/GT/2001/U1103 product=hypothetical protein, conserved location=LmxM.30:1136752-1138317(-) length=521 sequence_SO=chromosome SO=protein_coding	521	1	21.5	17	9	1	22.1	21	10	4.034e-07	0.0002964	14	3.689e-07	3.149e-08	4.998e-05	2	2.971e-08	1.289e-08	4.288e-05	1	1.011e-08	0	0	0	0	8.179e-07	0.0004647	14	7.482e-07	8.941e-08	0.0001449	4	9.937e-08	6.885e-08	8.548e-05	2	5.445e-08	0	0	0	0	LmxM.30.2370		LmxM.30.2370
LmxM.27.1605	organism=Leishmania_mexicana_MHOM/GT/2001/U1103 product=ghistone H1 like location=LmxM.27:629936-630115(+) length=59 sequence_SO=chromosome SO=protein_coding	59					0.9997	16.9	3	2																	6.398e-07	0.0008793	3	7.521e-07	0	0	0	0	0	0	0	0	0	0	0	0			LmxM.27.1605
LmxM.28.1110	organism=Leishmania_mexicana_MHOM/GT/2001/U1103 product=hypothetical protein, conserved location=LmxM.28:404240-406129(+) length=629 sequence_SO=chromosome SO=protein_coding	629	1	21	63	13	1	30.4	65	19	2.624e-07	0.0002455	14	2.65e-07	0	0	0	0	1.705e-06	0.00174	49	1.568e-06	0	0	0	0	1.028e-06	0.0003574	13	9.605e-07	0	0	0	0	4.488e-06	0.001522	43	4.481e-06	1.667e-07	0.0001653	5	1.73e-07	LmxM.28.1110		LmxM.28.1110
LmxM.11.0590	organism=Leishmania_mexicana_MHOM/GT/2001/U1103 product=3-methylcrotonoyl-CoA carboxylase beta subunit, putative location=LmxM.11:210036-211640(+) length=534 sequence_SO=chromosome SO=protein_coding	534	1	15.9	19	7	1	18.4	13	9	1.953e-07	0.0002685	13	1.796e-07	9.706e-09	4.876e-05	2	9.869e-09	2.616e-08	0.0001674	4	2.515e-08	0	0	0	0	3.032e-07	0.0003238	10	3.324e-07	1.206e-08	3.534e-05	1	1.384e-08	2.923e-08	4.17e-05	1	7.581e-08	0	0	0	0	LmxM.11.0590		LmxM.11.0590
Q04695	SWISS-PROT:Q04695 Tax_Id=9606 Gene_Symbol=KRT17 Keratin, type I cytoskeletal 17	432	1	42.6	16	25	1	74.3	66	42	0	0	0	0	8.372e-07	0.000478	15.86	8.31e-07	0	0	0	0	0	0	0	0	1.192e-06	0.0009427	23.55	1.154e-06	6.968e-09	4.368e-05	1	9.116e-09	6.239e-07	0.0008768	17.01	6.727e-07	3.209e-08	7.219e-05	1.5	3.477e-08	Q04695		Q04695
LmxM.36.2170	organism=Leishmania_mexicana_MHOM/GT/2001/U1103 product=hypothetical protein, conserved location=LmxM.20:856458-858746(+) length=762 sequence_SO=chromosome SO=protein_coding	762	1	8.3	10	5	0.9969	4.9	3	4	7.317e-09	5.791e-05	4	1.018e-08	2.231e-08	0.0001025	6	2.247e-08	0	0	0	0	0	0	0	0	3.48e-08	4.539e-05	2	5.398e-08	4.3e-09	2.476e-05	1	7.789e-09	0	0	0	0	0	0	0	0	LmxM.36.2170		LmxM.36.2170
sp|P11247|PERM_MOUSE	Myeloperoxidase OS=Mus musculus GN=Mpo PE=2 SV=2	718					0.6042	1.7	1	1																	3.82e-09	2.409e-05	1	4.379e-09	0	0	0	0	0	0	0	0	0	0	0	0			sp|P11247|PERM_MOUSE	tr|F1MVB0|F1MVB0_BOVIN;
LmxM.14.0530	organism=Leishmania_mexicana_MHOM/GT/2001/U1103 product=hypothetical protein, conserved location=LmxM.14:186049-187563(-) length=504 sequence_SO=chromosome SO=protein_coding	504					0.9993	3.2	2	2																	8.924e-08	6.862e-05	2	1.122e-07	0	0	0	0	0	0	0	0	0	0	0	0			LmxM.14.0530
LmxM.10.0400	organism=Leishmania_mexicana_MHOM/GT/2001/U1103 product=pteridine transporter ft5, putative location=LmxM.10:154082-156220(+) length=712 sequence_SO=chromosome SO=protein_coding	712	1	8.1	11	5	0.9999	5.2	3	3	1.418e-08	1.549e-05	1	1.529e-08	1.663e-07	0.0001463	8	1.832e-07	0	0	0	0	1.077e-08	6.512e-05	2	9.08e-09	0	0	0	0	1.458e-07	2.65e-05	1	1.149e-07	0	0	0	0	4.415e-08	5.84e-05	2	4.127e-08	LmxM.10.0400		LmxM.10.0400
tr|Q9Z1R9|Q9Z1R9_MOUSE	MCG124046 OS=Mus musculus GN=Prss1 PE=2 SV=1	246					0.9983	12.2	45	2																	6.054e-07	0.000703	10	3.962e-07	6.921e-07	0.0007671	10	4.827e-07	2.271e-06	0.001086	12	1.421e-06	1.378e-06	0.001014	12	9.201e-07			tr|Q9Z1R9|Q9Z1R9_MOUSE
LmxM.13.0560	organism=Leishmania_mexicana_MHOM/GT/2001/U1103 product=60S ribosomal protein L18, putative location=LmxM.13:155860-156456(+) length=198 sequence_SO=chromosome SO=protein_coding	198	1	58.1	182	16	1	62.6	107	14	4.196e-06	0.001059	19	4.636e-06	8.946e-06	0.001907	29	9.095e-06	2.869e-05	0.004626	41	2.935e-05	9.056e-05	0.01066	91	9.08e-05	2.571e-06	0.0005677	6.5	1.985e-06	4.228e-06	0.001001	10.5	4.731e-06	2.231e-06	0.001181	10.5	3.063e-06	1.816e-05	0.002625	25	1.941e-05	LmxM.13.0560	LmxM.36.4510;	LmxM.13.0560
LmxM.27.0070	organism=Leishmania_mexicana_MHOM/GT/2001/U1103 product=hypothetical protein, conserved location=LmxM.27:16671-17612(-) length=313 sequence_SO=chromosome SO=protein_coding	313	1	11.5	7	2	1	20.8	10	4	1.149e-07	0.0001762	5	9.571e-08	2.56e-08	8.319e-05	2	2.051e-08	0	0	0	0	0	0	0	0	7.865e-07	0.0002763	5	6.064e-07	4.415e-07	0.0001206	2	3.202e-07	1.306e-07	0.0001423	2	1.087e-07	1.594e-07	6.642e-05	1	1.028e-07	LmxM.27.0070		LmxM.27.0070
LmxM.19.0200	organism=Leishmania_mexicana_MHOM/GT/2001/U1103 product=ADP,ATP carrier protein 1, mitochondrial precursor, putative location=LmxM.19:50719-51672(-) length=317 sequence_SO=chromosome SO=protein_coding	317	1	44.2	142	16	1	63.7	176	23	8.427e-06	0.002645	76	7.915e-06	1.757e-06	0.001068	26	1.665e-06	1.925e-06	0.001621	23	1.859e-06	1.025e-06	0.001243	17	1.022e-06	4.696e-06	0.001473	27	4.527e-06	1.583e-06	0.0007739	13	1.535e-06	1.79e-06	0.001475	21	1.814e-06	4.083e-06	0.001935	29.5	3.791e-06	LmxM.19.0200	LmxM.19.0210;	LmxM.19.0200
LmxM.33.0810	organism=Leishmania_mexicana_MHOM/GT/2001/U1103 product=serine/threonine-protein phosphatase PP1, putative location=LmxM.33:342909-343814(+) length=301 sequence_SO=chromosome SO=protein_coding	301					1	25.6	10	8																	8.921e-08	8.618e-05	1.5	1.07e-07	0	0	0	0	1.14e-07	0.000111	1.5	1.68e-07	1.364e-07	0.0003108	4.5	1.532e-07			LmxM.33.0810
LmxM.36.1860	organism=Leishmania_mexicana_MHOM/GT/2001/U1103 product=hypothetical protein, conserved location=LmxM.20:725462-726757(-) length=431 sequence_SO=chromosome SO=protein_coding	431	0.9577	2.6	1	1	1	8.1	4	3	0	0	0	0	0	0	0	0	8.127e-08	5.184e-05	1	6.635e-08	0	0	0	0	1.705e-07	8.025e-05	2	1.516e-07	5.644e-08	4.378e-05	1	6.624e-08	8.055e-08	5.167e-05	1	1.074e-07	0	0	0	0	LmxM.36.1860		LmxM.36.1860
LmxM.25.0980	organism=Leishmania_mexicana_MHOM/GT/2001/U1103 product=dynein heavy chain, putative location=LmxM.25:356453-370561(+) length=4702 sequence_SO=chromosome SO=protein_coding	4702	1	12.8	367	67	1	51.8	960	292	4.888e-08	0.000293	124.88	4.761e-08	3.013e-09	4.693e-05	16.95	3.172e-09	4.251e-07	0.001016	213.84	4.358e-07	1.014e-08	4.423e-05	8.97	8.923e-09	5.032e-07	0.0008295	225.53	5.419e-07	6.19e-08	0.000182	45.35	7.072e-08	3.671e-06	0.002585	545.77	3.681e-06	1.762e-07	0.0004764	107.74	1.98e-07	LmxM.25.0980		LmxM.25.0980
LmxM.06.0870	organism=Leishmania_mexicana_MHOM/GT/2001/U1103 product=hypothetical protein, conserved location=LmxM.06:350308-351630(+) length=440 sequence_SO=chromosome SO=protein_coding	440	1	15.9	12	5	1	18	11	8	2.579e-07	0.0003008	12	3.219e-07	0	0	0	0	0	0	0	0	0	0	0	0	6.927e-07	0.0003537	9	6.951e-07	0	0	0	0	2.599e-08	5.061e-05	1	2.443e-08	2.408e-08	4.725e-05	1	3.078e-08	LmxM.06.0870		LmxM.06.0870
LmxM.06.0920	organism=Leishmania_mexicana_MHOM/GT/2001/U1103 product=hypothetical protein, conserved location=LmxM.06:367374-368681(+) length=435 sequence_SO=chromosome SO=protein_coding	435	1	9.2	6	3	1	14.5	12	6	1.121e-07	0.0001522	6	1.185e-07	0	0	0	0	0	0	0	0	0	0	0	0	5.769e-07	0.0004373	11	6.114e-07	0	0	0	0	5.071e-08	5.119e-05	1	6.319e-08	0	0	0	0	LmxM.06.0920		LmxM.06.0920
LmxM.25.0590	organism=Leishmania_mexicana_MHOM/GT/2001/U1103 product=hypothetical protein, conserved location=LmxM.25:199507-199806(-) length=99 sequence_SO=chromosome SO=protein_coding	99	1	27.3	11	3	0.9987	21.2	3	2	2.579e-07	0.0001114	1	2.494e-07	9.799e-07	0.000526	4	1.369e-06	5.649e-07	0.0004513	2	6.515e-07	1.349e-06	0.0009367	4	1.297e-06	0	0	0	0	0	0	0	0	0	0	0	0	1.105e-06	0.00063	3	1.665e-06	LmxM.25.0590		LmxM.25.0590
tr|E1BAR2|E1BAR2_BOVIN	Uncharacterized protein OS=Bos taurus GN=ZCCHC6 PE=4 SV=2	1498					0.9708	2.8	1	1																	2.621e-09	1.154e-05	1	5.688e-09	0	0	0	0	0	0	0	0	0	0	0	0			tr|E1BAR2|E1BAR2_BOVIN
LmxM.33.0010	organism=Leishmania_mexicana_MHOM/GT/2001/U1103 product=hypothetical protein, conserved location=LmxM.33:2928-3848(-) length=306 sequence_SO=chromosome SO=protein_coding	306	1	34	65	13	1	49.3	54	15	6.702e-06	0.002163	60	6.581e-06	0	0	0	0	5.698e-08	0.0002921	4	7.442e-08	6.99e-09	7.576e-05	1	6.249e-09	6.401e-06	0.001752	31	6.075e-06	4.086e-07	0.0001233	2	4.111e-07	1.438e-06	0.001019	14	1.651e-06	9.595e-07	0.0004756	7	9.146e-07	LmxM.33.0010		LmxM.33.0010
LmxM.28.0825	organism=Leishmania_mexicana_MHOM/GT/2001/U1103 product=RNA binding protein rbp16, putative location=LmxM.28:286062-286490(+) length=142 sequence_SO=chromosome SO=protein_coding	142	1	26.1	9	3	1	47.9	21	6	7.378e-07	0.0003884	5	7.243e-07	9.792e-07	0.0003667	4	9.189e-07	0	0	0	0	0	0	0	0	7.947e-06	0.001096	9	8.654e-06	7.848e-06	0.001329	10	8.771e-06	8.252e-08	0.0001568	1	5.34e-08	1.335e-07	0.0001464	1	1.088e-07	LmxM.28.0825		LmxM.28.0825
LmxM.18.1420	organism=Leishmania_mexicana_MHOM/GT/2001/U1103 product=pumilio protein, putative location=LmxM.18:582918-585551(+) length=877 sequence_SO=chromosome SO=protein_coding	877	0.9436	2.9	1	2	1	6.2	4	4	5.929e-09	1.258e-05	1	4.803e-09	0	0	0	0	0	0	0	0	0	0	0	0	8.312e-08	7.888e-05	4	1.042e-07	0	0	0	0	0	0	0	0	0	0	0	0	LmxM.18.1420		LmxM.18.1420
LmxM.32.1540	organism=Leishmania_mexicana_MHOM/GT/2001/U1103 product=elongation factor 1-gamma, putative location=LmxM.32:611893-612555(+) length=220 sequence_SO=chromosome SO=protein_coding	220	0.9984	11.8	1	2	0.9983	9.1	1	2	3.987e-08	5.014e-05	1	4.596e-08	0	0	0	0	0	0	0	0	0	0	0	0	4.68e-07	7.861e-05	1	4.205e-07	0	0	0	0	0	0	0	0	0	0	0	0	LmxM.32.1540		LmxM.32.1540
LmxM.05.0540	organism=Leishmania_mexicana_MHOM/GT/2001/U1103 product=hypothetical protein, conserved location=LmxM.05:185270-185683(+) length=137 sequence_SO=chromosome SO=protein_coding	137	0.958	13.1	1	1					1e-08	8.052e-05	1	8.956e-09	0	0	0	0	0	0	0	0	0	0	0	0																	LmxM.05.0540
LmxM.11.0520	organism=Leishmania_mexicana_MHOM/GT/2001/U1103 product=amino acid permease/transporter, putative location=LmxM.11:181144-182541(+) length=465 sequence_SO=chromosome SO=protein_coding	465					0.9746	3	1	1																	0	0	0	0	4.443e-08	4.058e-05	1	3.043e-08	0	0	0	0	0	0	0	0			LmxM.11.0520
LmxM.36.2540	organism=Leishmania_mexicana_MHOM/GT/2001/U1103 product=hypothetical protein, unknown function location=LmxM.20:1009809-1011017(+) length=402 sequence_SO=chromosome SO=protein_coding	402	0.8042	2.5	1	1					1.789e-08	2.744e-05	1	2.26e-08	0	0	0	0	0	0	0	0	0	0	0	0																	LmxM.36.2540
LmxM.33.3880	organism=Leishmania_mexicana_MHOM/GT/2001/U1103 product=dynein heavy chain, putative location=LmxM.33:1454373-1468307(+) length=4644 sequence_SO=chromosome SO=protein_coding	4644	1	8.4	145	41	1	28.6	352	133	1.2e-08	0.0001164	49	1.208e-08	1.661e-10	2.803e-06	1	1.153e-10	1.446e-07	0.000457	95	1.452e-07	0	0	0	0	1.677e-07	0.0002905	78	1.735e-07	3.063e-09	1.625e-05	4	3.458e-09	1.375e-06	0.001228	256	1.357e-06	2.176e-08	3.134e-05	7	5.159e-08	LmxM.33.3880		LmxM.33.3880
LmxM.27.1710	organism=Leishmania_mexicana_MHOM/GT/2001/U1103 product=eukaryotic translation release factor, putative location=LmxM.27:684293-685654(+) length=453 sequence_SO=chromosome SO=protein_coding	453	1	54.5	65	20	1	35.8	29	16	1.677e-06	0.001218	50	1.88e-06	1.012e-07	0.0001437	5	1.126e-07	2.572e-07	0.0004439	9	2.913e-07	4.654e-08	5.118e-05	1	6.782e-08	1.871e-06	0.0009162	24	1.96e-06	8.298e-08	4.166e-05	1	8.723e-08	2.292e-07	0.0001475	3	2.177e-07	5.812e-08	4.589e-05	1	4.271e-08	LmxM.27.1710		LmxM.27.1710
LmxM.31.3150	organism=Leishmania_mexicana_MHOM/GT/2001/U1103 product=hypothetical protein, conserved location=LmxM.31:1228378-1235511(+) length=2377 sequence_SO=chromosome SO=protein_coding	2377	1	12.3	21	11	1	25.8	56	23	2.339e-09	1.392e-05	3	2.401e-09	0	0	0	0	1.064e-07	0.0001692	18	1.156e-07	0	0	0	0	2.029e-08	3.638e-05	5	4.823e-08	0	0	0	0	5.328e-07	0.0004309	46	6.637e-07	2.652e-08	2.624e-05	3	6.163e-08	LmxM.31.3150		LmxM.31.3150
LmxM.08_29.1570	organism=Leishmania_mexicana_MHOM/GT/2001/U1103 product=glutamamyl carboxypeptidase, putative,metallo-peptidase, Clan MH, Family M18 location=LmxM.08:462146-463351(+) length=401 sequence_SO=chromosome SO=protein_coding	401	1	9.7	9	3	0.999	5.2	3	2	8.741e-08	0.00011	4	9.285e-08	1.743e-07	0.0001623	5	1.605e-07	0	0	0	0	0	0	0	0	7.644e-08	4.313e-05	1	6.426e-08	1.31e-07	9.412e-05	2	1.606e-07	0	0	0	0	0	0	0	0	LmxM.08_29.1570		LmxM.08_29.1570
LmxM.36.6270	organism=Leishmania_mexicana_MHOM/GT/2001/U1103 product=chaperone protein DNAj, putative location=LmxM.20:2370294-2371331(-) length=345 sequence_SO=chromosome SO=protein_coding	345	1	19.4	17	4	1	17.1	17	5	1.736e-07	0.0003197	10	2.027e-07	1.293e-07	0.0002641	7	1.695e-07	0	0	0	0	0	0	0	0	8.325e-07	0.0004511	9	8.623e-07	7.928e-08	0.0001094	2	7.925e-08	0	0	0	0	2.029e-07	0.0003013	5	1.852e-07	LmxM.36.6270		LmxM.36.6270
LmxM.30.0080	organism=Leishmania_mexicana_MHOM/GT/2001/U1103 product=hypothetical protein, conserved location=LmxM.30:22118-22840(-) length=240 sequence_SO=chromosome SO=protein_coding	240	1	12.5	5	3	0.9991	11.2	8	2	1.855e-07	9.192e-05	2	2.274e-07	2.051e-07	0.0001627	3	2.788e-07	0	0	0	0	0	0	0	0	2.977e-07	0.0001441	2	1.686e-07	1.023e-06	0.0003145	4	8.16e-07	0	0	0	0	6.069e-07	0.0001733	2	5.05e-07	LmxM.30.0080		LmxM.30.0080
LmxM.27.0300	organism=Leishmania_mexicana_MHOM/GT/2001/U1103 product=methylmalonyl-coenzyme a mutase, putative location=LmxM.27:73865-76036(+) length=723 sequence_SO=chromosome SO=protein_coding	723					0.9992	2.8	3	2																	1.305e-08	2.392e-05	1	1.048e-08	2.404e-08	5.22e-05	2	2.755e-08	0	0	0	0	0	0	0	0			LmxM.27.0300
LmxM.17.0191	organism=Leishmania_mexicana_MHOM/GT/2001/U1103 product=receptor-type adenylate cyclase a location=LmxM.17:68270-72448(-) length=1392 sequence_SO=chromosome SO=protein_coding	1392	1	8.1	19	10	1	35.3	144	39	1.006e-08	3.162e-05	3.99	1.163e-08	7.47e-09	1.871e-05	2	6.155e-09	3.596e-08	7.977e-05	4.97	3.121e-08	2.048e-08	0.0001164	6.99	1.62e-08	7.377e-08	0.0001242	10	8.902e-08	1.777e-07	0.0001966	14.5	2.018e-07	3.409e-07	0.0003599	22.5	3.828e-07	5.169e-07	0.0005003	33.5	5.158e-07	LmxM.17.0191		LmxM.17.0191
LmxM.31.2670	organism=Leishmania_mexicana_MHOM/GT/2001/U1103 product=hypothetical protein, conserved location=LmxM.31:1043658-1046030(-) length=790 sequence_SO=chromosome SO=protein_coding	790	1	5.7	6	4					1.458e-08	6.982e-05	5	1.713e-08	0	0	0	0	0	0	0	0	0	0	0	0																	LmxM.31.2670
sp|Q8K2C6|SIR5_MOUSE	NAD-dependent protein deacylase sirtuin-5, mitochondrial OS=Mus musculus GN=Sirt5 PE=1 SV=1	310	0.482	2.9	3	1					0	0	0	0	2.788e-08	4.2e-05	1	4.376e-08	0	0	0	0	4.28e-08	0.0001496	2	6.507e-08																	sp|Q8K2C6|SIR5_MOUSE
LmxM.18.0610	organism=Leishmania_mexicana_MHOM/GT/2001/U1103 product=ATP-dependent zinc metallopeptidase, putative,metallo-peptidase, Clan MA(E), Family M41 location=LmxM.18:244019-245815(+) length=598 sequence_SO=chromosome SO=protein_coding	598	1	7.4	10	4	1	22.6	39	12	1.94e-08	1.845e-05	1	1.514e-08	1.133e-07	0.0001306	6	1.091e-07	0	0	0	0	2.384e-08	0.0001163	3	1.904e-08	6.084e-08	5.784e-05	2	3.314e-08	7.419e-07	0.0006785	21.5	6.926e-07	0	0	0	0	2.62e-07	0.000452	13	2.734e-07	LmxM.18.0610		LmxM.18.0610
LmxM.29.3090	organism=Leishmania_mexicana_MHOM/GT/2001/U1103 product=hypothetical protein, conserved location=LmxM.29:1100772-1101770(-) length=332 sequence_SO=chromosome SO=protein_coding	332	1	12	36	3	1	19.9	30	5	1.185e-06	0.0004652	14	1.118e-06	2.39e-06	0.0006274	16	2.243e-06	1.856e-07	0.0002692	4	1.557e-07	2.525e-08	0.0001397	2	2.014e-08	2.345e-06	0.0003646	7	1.803e-06	3.482e-06	0.0006821	12	2.657e-06	9.757e-07	0.0005366	8	7.755e-07	8.449e-07	0.0001879	3	5.808e-07	LmxM.29.3090		LmxM.29.3090
LmxM.29.3240	organism=Leishmania_mexicana_MHOM/GT/2001/U1103 product=glutamyl-tRNA synthetase, putative location=LmxM.29:1158316-1160100(+) length=594 sequence_SO=chromosome SO=protein_coding	594	1	17.5	58	12	1	26.9	57	20	1.243e-07	0.0002786	15	1.366e-07	5.453e-07	0.0008767	40	6.357e-07	9.176e-09	3.761e-05	1	9.299e-09	1.071e-08	7.806e-05	2	9.612e-09	1.919e-07	0.0003494	12	2.656e-07	1.355e-06	0.001207	38	1.675e-06	3.784e-08	3.749e-05	1	2.79e-08	6.227e-08	0.000105	3	8.997e-08	LmxM.29.3240		LmxM.29.3240
LmxM.31.3650	organism=Leishmania_mexicana_MHOM/GT/2001/U1103 product=unspecified product location=LmxM.00:432670-433758(-) length=362 sequence_SO=random_sequence SO=protein_coding	362	0.8459	5.8	3	1					3.953e-08	3.047e-05	1	3.443e-08	0	0	0	0	3.109e-08	6.172e-05	1	2.731e-08	4.166e-08	6.404e-05	1	3.462e-08																	LmxM.31.3650	LmxM.32.3670;
LmxM.06.0930	organism=Leishmania_mexicana_MHOM/GT/2001/U1103 product=2,4-dienoyl-coa reductase-like protein location=LmxM.06:369556-371748(+) length=730 sequence_SO=chromosome SO=protein_coding	730	0.4041	3.3	1	2					1.642e-10	1.511e-05	1	1.806e-10	0	0	0	0	0	0	0	0	0	0	0	0																	LmxM.06.0930
LmxM.36.1580	organism=Leishmania_mexicana_MHOM/GT/2001/U1103 product=hypothetical protein, conserved location=LmxM.20:592822-598308(-) length=1828 sequence_SO=chromosome SO=protein_coding	1828	0.9998	1.4	2	2	1	2	3	3	3.632e-09	1.207e-05	2	3.624e-09	0	0	0	0	0	0	0	0	0	0	0	0	4.53e-08	2.838e-05	3	4.283e-08	0	0	0	0	0	0	0	0	0	0	0	0	LmxM.36.1580		LmxM.36.1580
LmxM.21.1620	organism=Leishmania_mexicana_MHOM/GT/2001/U1103 product=hypothetical protein, conserved location=LmxM.21:674976-675998(-) length=340 sequence_SO=chromosome SO=protein_coding	340	1	13.2	3	4	0.5429	3.2	2	1	4.413e-08	9.733e-05	3	4.222e-08	0	0	0	0	0	0	0	0	0	0	0	0	2.538e-07	0.0001017	2	1.858e-07	0	0	0	0	0	0	0	0	0	0	0	0	LmxM.21.1620		LmxM.21.1620
LmxM.23.1310	organism=Leishmania_mexicana_MHOM/GT/2001/U1103 product=dynein heavy chain, putative location=LmxM.23:599991-614264(+) length=4757 sequence_SO=chromosome SO=protein_coding	4757	1	8.7	153	46	1	37.7	348	182	1.314e-08	0.0001136	48.99	1.219e-08	2.411e-09	8.21e-06	3	9.41e-09	1.929e-07	0.0004648	98.97	1.851e-07	6.096e-08	9.747e-06	2	1.05e-07	1.47e-07	0.0003076	84.61	1.745e-07	9.086e-09	2.777e-05	7	1.186e-08	1.673e-06	0.001115	238.18	1.781e-06	8.309e-09	2.185e-05	5	1.119e-08	LmxM.23.1310		LmxM.23.1310
LmxM.25.2090	organism=Leishmania_mexicana_MHOM/GT/2001/U1103 product=hypothetical protein, conserved location=LmxM.25:783216-783686(-) length=156 sequence_SO=chromosome SO=protein_coding	156	0.9984	10.9	15	2	1	42.3	10	4	4.757e-07	0.0004243	6	4.095e-07	1.046e-06	0.0003338	4	8.895e-07	4.922e-08	0.0004297	3	4.032e-08	9.099e-08	0.0002972	2	7.245e-08	3.414e-07	0.0002217	2	2.444e-07	7.481e-07	0.0003629	3	6.675e-07	8.465e-07	0.0002855	2	5.624e-07	1.683e-06	0.0003998	3	1.33e-06	LmxM.25.2090		LmxM.25.2090
LmxM.26.1610	organism=Leishmania_mexicana_MHOM/GT/2001/U1103 product=proline oxidase, mitochondrial precursor-like protein location=LmxM.26:562078-563763(+) length=561 sequence_SO=chromosome SO=protein_coding	561	1	14.8	13	9	1	10.9	16	6	1.769e-07	0.000236	12	2.327e-07	1.197e-08	2.321e-05	1	2.138e-08	0	0	0	0	0	0	0	0	5.037e-07	0.0002774	9	5.441e-07	1.281e-07	6.727e-05	2	1.787e-07	2.792e-08	3.969e-05	1	3.315e-08	1.466e-07	7.412e-05	2	2.142e-07	LmxM.26.1610		LmxM.26.1610
LmxM.33.3040	organism=Leishmania_mexicana_MHOM/GT/2001/U1103 product=hypothetical protein, conserved location=LmxM.33:1164394-1166193(+) length=599 sequence_SO=chromosome SO=protein_coding	599	1	5.3	5	3	1	31.1	27	13	0	0	0	0	0	0	0	0	5.862e-08	0.0001865	5	5.362e-08	0	0	0	0	6.637e-08	0.0001155	4	6.203e-08	0	0	0	0	1.465e-06	0.0008551	23	1.356e-06	0	0	0	0	LmxM.33.3040		LmxM.33.3040
LmxM.33.3940	organism=Leishmania_mexicana_MHOM/GT/2001/U1103 product=phosphatidylinositol 3-kinase-like protein location=LmxM.33:1486371-1494257(+) length=2628 sequence_SO=chromosome SO=protein_coding	2628	1	2.8	4	7	1	3.7	10	9	2.954e-09	1.679e-05	4	2.84e-09	0	0	0	0	0	0	0	0	0	0	0	0	2.936e-08	6.58e-05	10	2.811e-08	0	0	0	0	0	0	0	0	0	0	0	0	LmxM.33.3940		LmxM.33.3940
LmxM.08_29.1500	organism=Leishmania_mexicana_MHOM/GT/2001/U1103 product=hypothetical protein, conserved location=LmxM.08:488185-490203(+) length=672 sequence_SO=chromosome SO=protein_coding	672	1	14.6	11	8	1	15.3	60	15	0	0	0	0	1.04e-07	9.687e-05	5	1.078e-07	0	0	0	0	8.229e-08	0.000207	6	7.679e-08	2.59e-07	0.0001287	5	2.461e-07	6.753e-07	0.0005616	20	8.126e-07	5.069e-07	0.0004639	14	5.392e-07	5.416e-07	0.0005878	19	5.55e-07	LmxM.08_29.1500		LmxM.08_29.1500
LmxM.08_29.1170	organism=Leishmania_mexicana_MHOM/GT/2001/U1103 product=hypothetical protein, conserved location=LmxM.08:699799-700890(-) length=363 sequence_SO=chromosome SO=protein_coding	363	1	38.6	29	8	1	56.5	40	15	3.078e-07	0.0004254	14	3.425e-07	0	0	0	0	7.32e-07	0.0009232	15	7.61e-07	0	0	0	0	7.884e-07	0.0005717	12	1.062e-06	1.168e-07	5.198e-05	1	1.307e-07	2.301e-06	0.001411	23	2.325e-06	4.876e-07	0.0002291	4	4.391e-07	LmxM.08_29.1170		LmxM.08_29.1170
LmxM.33.2390	organism=Leishmania_mexicana_MHOM/GT/2001/U1103 product=centrin, putative location=LmxM.33:872030-872575(-) length=181 sequence_SO=chromosome SO=protein_coding	181	0.8743	6.6	1	1	0.7572	7.7	1	1	2.944e-08	6.094e-05	1	2.674e-08	0	0	0	0	0	0	0	0	0	0	0	0	2.715e-07	9.554e-05	1	1.97e-07	0	0	0	0	0	0	0	0	0	0	0	0	LmxM.33.2390		LmxM.33.2390
LmxM.25.1190	organism=Leishmania_mexicana_MHOM/GT/2001/U1103 product=ribosomal protein S25 location=LmxM.25:463913-464275(-) length=120 sequence_SO=chromosome SO=protein_coding	120	0.9992	50	11	8	0.9983	59.2	4	10	6.355e-07	0.0002758	3	5.589e-07	1.688e-06	0.0003255	3	1.422e-06	9.485e-07	0.0005585	3	8.499e-07	8.044e-07	0.0003864	2	6.524e-07	3.153e-06	0.0001441	1	1.594e-06	2.574e-06	0.0001573	1	1.243e-06	1.564e-06	0.0001856	1	6.737e-07	6.128e-06	0.0001733	1	2.889e-06	LmxM.25.1190		LmxM.25.1190
LmxM.33.0790	organism=Leishmania_mexicana_MHOM/GT/2001/U1103 product=serine/threonine-protein phosphatase PP1, putative location=LmxM.33:333531-334460(+) length=309 sequence_SO=chromosome SO=protein_coding	309	0.9796	6.1	2	2					1.273e-09	1.999e-05	0.56	1.154e-09	0	0	0	0	1.229e-08	7.23e-05	1	8.574e-09	0	0	0	0																	LmxM.33.0790
LmxM.08.1110	organism=Leishmania_mexicana_MHOM/GT/2001/U1103 product=stress-induced protein sti1 location=LmxM.08:1608858-1610495(+) length=545 sequence_SO=chromosome SO=protein_coding	545	1	49	185	24	1	59.3	188	41	1.274e-06	0.001214	60	1.332e-06	3.138e-06	0.002245	94	3.252e-06	3.693e-07	0.0006559	16	4.35e-07	2.906e-07	0.0006381	15	2.873e-07	2.787e-06	0.00165	52	2.996e-06	4.017e-06	0.003255	94	4.617e-06	6.462e-07	0.0006129	15	7.25e-07	8.091e-07	0.0008011	21	9.602e-07	LmxM.08.1110		LmxM.08.1110
LmxM.22.0220	organism=Leishmania_mexicana_MHOM/GT/2001/U1103 product=hypothetical protein, unknown function location=LmxM.22:86614-89298(-) length=894 sequence_SO=chromosome SO=protein_coding	894					1	3.7	6	3																	3.228e-08	3.869e-05	2	3.219e-08	5.701e-08	6.332e-05	3	6.857e-08	0	0	0	0	0	0	0	0			LmxM.22.0220
LmxM.13.1180	organism=Leishmania_mexicana_MHOM/GT/2001/U1103 product=outer arm dynein-like protein location=LmxM.13:377863-378219(-) length=118 sequence_SO=chromosome SO=protein_coding	118					0.5433	24.6	3	1																	2.784e-07	0.0001466	1	2.261e-07	0	0	0	0	8.516e-07	0.0001887	1	6.346e-07	3.977e-07	0.0001762	1	3.043e-07			LmxM.13.1180
LmxM.09.1240	organism=Leishmania_mexicana_MHOM/GT/2001/U1103 product=hypothetical protein, conserved location=LmxM.09:456352-463779(-) length=2475 sequence_SO=chromosome SO=protein_coding	2475	0.9613	0.6	1	1	0.8815	1.2	2	2	3.785e-10	4.457e-06	1	3.152e-10	0	0	0	0	0	0	0	0	0	0	0	0	4.221e-09	1.397e-05	2	3.807e-09	0	0	0	0	0	0	0	0	0	0	0	0	LmxM.09.1240		LmxM.09.1240
LmxM.28.2070	organism=Leishmania_mexicana_MHOM/GT/2001/U1103 product=hypothetical protein, conserved location=LmxM.28:801119-802267(-) length=382 sequence_SO=chromosome SO=protein_coding	382	1	15.4	12	5	0.974	5	3	2	1.245e-07	0.0001733	6	1.45e-07	4.744e-08	0.0001022	3	5.862e-08	4.519e-08	0.0001755	3	6.261e-08	0	0	0	0	2.729e-07	0.0001358	3	2.587e-07	0	0	0	0	0	0	0	0	0	0	0	0	LmxM.28.2070		LmxM.28.2070
LmxM.31.1100	organism=Leishmania_mexicana_MHOM/GT/2001/U1103 product=exportin 1, putative location=LmxM.31:426236-429349(+) length=1037 sequence_SO=chromosome SO=protein_coding	1037	0.9655	1.6	5	2	1	12.5	16	12	6.96e-09	2.127e-05	2	9.5e-09	3.408e-09	3.766e-05	3	3.397e-09	0	0	0	0	0	0	0	0	1.142e-07	0.0002001	12	1.106e-07	8.24e-09	1.82e-05	1	1.003e-08	1.167e-08	6.442e-05	3	1.547e-08	0	0	0	0	LmxM.31.1100		LmxM.31.1100
LmxM.23.1550	organism=Leishmania_mexicana_MHOM/GT/2001/U1103 product=hypothetical protein, conserved location=LmxM.23:729768-732152(+) length=794 sequence_SO=chromosome SO=protein_coding	794	1	2.9	3	2	1	11.6	5	8	1.477e-08	4.168e-05	3	1.35e-08	0	0	0	0	0	0	0	0	0	0	0	0	1.068e-07	0.0001089	5	1.052e-07	0	0	0	0	0	0	0	0	0	0	0	0	LmxM.23.1550		LmxM.23.1550
LmxM.10.0405	organism=Leishmania_mexicana_MHOM/GT/2001/U1103 product=GP63, leishmanolysin location=LmxM.10:182927-184861(+) length=644 sequence_SO=chromosome SO=protein_coding	644	0.6269	27.6	1	15	1	29.2	8	17	0	0	0	0	8.338e-09	2.022e-05	1	8.371e-09	0	0	0	0	0	0	0	0	9.131e-09	1.343e-05	0.5	1.251e-08	7.943e-08	8.791e-05	3	7.975e-08	0	0	0	0	3.064e-08	3.228e-05	1	3.911e-08	LmxM.10.0405		LmxM.10.0405
LmxM.11.1310	organism=Leishmania_mexicana_MHOM/GT/2001/U1103 product=hypothetical protein, conserved location=LmxM.11:532616-533824(+) length=402 sequence_SO=chromosome SO=protein_coding	402	1	18.7	12	6	1	24.4	9	7	6.369e-08	0.0001372	5	7.053e-08	0	0	0	0	3.928e-07	0.000389	7	4.016e-07	0	0	0	0	0	0	0	0	0	0	0	0	1.25e-06	0.0004432	8	1.194e-06	1.52e-08	5.172e-05	1	1.618e-08	LmxM.11.1310		LmxM.11.1310
LmxM.36.2250	organism=Leishmania_mexicana_MHOM/GT/2001/U1103 product=developmentally regulated GTP-binding protein 1, putative location=LmxM.20:888869-889975(+) length=368 sequence_SO=chromosome SO=protein_coding	368	1	38.6	39	14	1	32.9	43	11	1.023e-06	0.0008993	30	1.093e-06	1.524e-07	0.0002123	6	1.409e-07	8.095e-08	0.0001821	3	7.758e-08	0	0	0	0	2.886e-06	0.001128	24	2.943e-06	8.282e-07	0.0004102	8	7.882e-07	4.448e-07	0.0004236	7	5.132e-07	1.874e-07	0.000226	4	2.24e-07	LmxM.36.2250		LmxM.36.2250
LmxM.30.2890	organism=Leishmania_mexicana_MHOM/GT/2001/U1103 product=hypothetical protein, conserved location=LmxM.30:1326481-1330203(-) length=1240 sequence_SO=chromosome SO=protein_coding	1240					0.6206	0.6	1	1																	4.031e-09	1.395e-05	1	7.35e-09	0	0	0	0	0	0	0	0	0	0	0	0			LmxM.30.2890
LmxM.15.0820	organism=Leishmania_mexicana_MHOM/GT/2001/U1103 product=hypothetical protein, conserved location=LmxM.15:333450-336551(-) length=1033 sequence_SO=chromosome SO=protein_coding	1033	1	9.6	45	10	1	12.3	25	10	3.217e-08	0.0001175	11	3.54e-08	9.458e-08	0.0003025	24	8.989e-08	1.916e-08	0.0001081	5	1.916e-08	1.473e-08	0.0001122	5	1.485e-08	7.529e-08	0.0001172	7	8.182e-08	2.113e-07	0.0002923	16	2.313e-07	0	0	0	0	1.654e-08	4.025e-05	2	1.967e-08	LmxM.15.0820		LmxM.15.0820
LmxM.28.2830	organism=Leishmania_mexicana_MHOM/GT/2001/U1103 product=hypothetical protein, conserved location=LmxM.28:1060095-1062929(-) length=944 sequence_SO=chromosome SO=protein_coding	944	0.6929	1.4	1	1					0	0	0	0	0	0	0	0	1.298e-09	2.367e-05	1	1.176e-09	0	0	0	0																	LmxM.28.2830
LmxM.06.1270	organism=Leishmania_mexicana_MHOM/GT/2001/U1103 product=coproporphyrinogen III oxidase, putative location=LmxM.06:472209-473114(-) length=301 sequence_SO=chromosome SO=protein_coding	301	1	16.9	20	6	1	36.5	29	12	6.944e-08	0.0001466	4	7.803e-08	2.714e-07	0.0002595	6	2.766e-07	2.725e-08	7.423e-05	1	2.321e-08	3.017e-07	0.0006932	9	2.772e-07	7.663e-07	0.0003447	6	7.793e-07	5.718e-07	0.0005015	8	5.615e-07	4.528e-08	7.398e-05	1	2.47e-08	1.258e-06	0.0008288	12	1.233e-06	LmxM.06.1270		LmxM.06.1270
LmxM.07.0080	organism=Leishmania_mexicana_MHOM/GT/2001/U1103 product=Golgi/lysosome glycoprotein, putative location=LmxM.07:25307-27178(+) length=623 sequence_SO=chromosome SO=protein_coding	623	1	9	6	5	1	10.4	12	7	5.677e-09	1.771e-05	1	5.634e-09	5.238e-08	8.359e-05	4	5.31e-08	0	0	0	0	0	0	0	0	4.326e-08	5.552e-05	2	5.924e-08	2.544e-07	0.000212	7	2.702e-07	0	0	0	0	9.252e-08	0.0001001	3	1.037e-07	LmxM.07.0080		LmxM.07.0080
LmxM.21.0600	organism=Leishmania_mexicana_MHOM/GT/2001/U1103 product=hypothetical protein, conserved location=LmxM.21:175681-177027(-) length=448 sequence_SO=chromosome SO=protein_coding	448					1	8.9	7	4																	1.51e-07	0.0001544	4	1.958e-07	3.339e-08	0.0001264	3	4.728e-08	0	0	0	0	0	0	0	0			LmxM.21.0600
LmxM.19.0680	organism=Leishmania_mexicana_MHOM/GT/2001/U1103 product=kinesin, putative location=LmxM.19:283443-286829(+) length=1128 sequence_SO=chromosome SO=protein_coding	1128	1	12.9	21	12	1	19.3	31	21	5.777e-08	0.0001614	16.5	5.94e-08	0	0	0	0	0	0	0	0	0	0	0	0	3.388e-07	0.0003931	25.64	4.105e-07	0	0	0	0	0	0	0	0	1.122e-08	1.843e-05	1	1.691e-08	LmxM.19.0680		LmxM.19.0680
LmxM.07.0475	organism=Leishmania_mexicana_MHOM/GT/2001/U1103 product=hypothetical protein, conserved location=LmxM.07:206610-207089(+) length=159 sequence_SO=chromosome SO=protein_coding	159					0.7007	6.3	1	1																	1.7e-07	0.0001088	1	1.629e-07	0	0	0	0	0	0	0	0	0	0	0	0			LmxM.07.0475
LmxM.34.0370	organism=Leishmania_mexicana_MHOM/GT/2001/U1103 product=ATP-dependent DEAD-box RNA helicase, putative location=LmxM.34:90445-91662(+) length=405 sequence_SO=chromosome SO=protein_coding	405	1	39.5	124	19	1	46.9	81	19	7.903e-06	0.002506	92	7.629e-06	4.844e-07	0.0004179	13	5.155e-07	9.523e-07	0.001048	19	1.061e-06	0	0	0	0	8.829e-06	0.001836	43	8.03e-06	8.291e-07	0.0005591	12	8.635e-07	2.952e-06	0.0009897	18	2.851e-06	5.448e-07	0.0003593	7	4.543e-07	LmxM.34.0370		LmxM.34.0370
LmxM.22.1640	organism=Leishmania_mexicana_MHOM/GT/2001/U1103 product=hypothetical protein, conserved location=LmxM.22:666673-666984(+) length=103 sequence_SO=chromosome SO=protein_coding	103	0.921	14.6	8	1	1	32	9	3	5.472e-07	0.0003213	3	6.719e-07	4.957e-07	0.0005056	4	5.896e-07	0	0	0	0	0	0	0	0	1.918e-06	0.0003358	2	1.615e-06	1.173e-06	0.0001832	1	1.157e-06	9.312e-07	0.0006486	3	1.028e-06	1.446e-06	0.0004037	2	1.986e-06	LmxM.22.1640		LmxM.22.1640
LmxM.29.0310	organism=Leishmania_mexicana_MHOM/GT/2001/U1103 product=hypothetical protein, conserved location=LmxM.29:92826-96803(-) length=1325 sequence_SO=chromosome SO=protein_coding	1325	1	2.8	7	4	0.9998	2.3	6	3	2.333e-09	1.665e-05	2	2.246e-09	1.249e-08	4.913e-05	5	1.146e-08	0	0	0	0	0	0	0	0	8.228e-09	2.61e-05	2	1.041e-08	4.85e-08	5.697e-05	4	5.26e-08	0	0	0	0	0	0	0	0	LmxM.29.0310		LmxM.29.0310
LmxM.20.0100	organism=Leishmania_mexicana_MHOM/GT/2001/U1103 product=phosphoglycerate kinase C, glycosomal location=LmxM.20:2669990-2671429(-) length=479 sequence_SO=chromosome SO=protein_coding	479	1	72.9	227	31	1	64.9	146	31	1.502e-06	0.0007139	31	1.547e-06	6.569e-06	0.002188	80.5	6.605e-06	1.291e-07	0.0001166	2.5	1.48e-07	2.68e-07	0.0003388	7	2.514e-07	1.776e-06	0.0005776	16	1.914e-06	4.265e-06	0.001694	43	4.632e-06	1.139e-07	9.298e-05	2	8.791e-08	1.301e-06	0.0007161	16.5	1.287e-06	LmxM.20.0100		LmxM.20.0100
LmxM.07.0560	organism=Leishmania_mexicana_MHOM/GT/2001/U1103 product=ras-related protein rab-14, putative location=LmxM.07:253444-254121(+) length=225 sequence_SO=chromosome SO=protein_coding	225					1	12.4	3	2																	2.569e-07	0.0001537	2	1.94e-07	9.661e-08	8.387e-05	1	9.072e-08	0	0	0	0	0	0	0	0			LmxM.07.0560
LmxM.28.0540	organism=Leishmania_mexicana_MHOM/GT/2001/U1103 product=ribosomal protein S26, putative location=LmxM.28:183084-183422(-) length=112 sequence_SO=chromosome SO=protein_coding	112	1	41.1	39	5	1	58	31	9	4.368e-06	0.001576	16	3.91e-06	1.376e-05	0.002441	21	1.369e-05	6.632e-08	0.000399	2	1.36e-07	0	0	0	0	3.4e-06	0.001544	10	5.319e-06	5.832e-06	0.001853	11	6.809e-06	1.329e-06	0.0009941	5	1.588e-06	1.226e-06	0.0005569	3	1.54e-06	LmxM.28.0540	LmxM.29.3200;	LmxM.28.0540	LmxM.29.3200;
LmxM.07.0240	organism=Leishmania_mexicana_MHOM/GT/2001/U1103 product=hypothetical protein, conserved location=LmxM.07:88425-90245(-) length=606 sequence_SO=chromosome SO=protein_coding	606					0.8515	2.5	1	1																	0	0	0	0	1.746e-08	3.114e-05	1	1.676e-08	0	0	0	0	0	0	0	0			LmxM.07.0240
LmxM.15.1465	organism=Leishmania_mexicana_MHOM/GT/2001/U1103 product=hypothetical protein, conserved location=LmxM.15:534612-534989(-) length=125 sequence_SO=chromosome SO=protein_coding	125	0.9223	8	1	1	0.2671	8	1	1	0	0	0	0	1.204e-07	0.0001041	1	9.697e-08	0	0	0	0	0	0	0	0	0	0	0	0	4.824e-07	0.000151	1	4.347e-07	0	0	0	0	0	0	0	0	LmxM.15.1465		LmxM.15.1465
LmxM.36.0930	organism=Leishmania_mexicana_MHOM/GT/2001/U1103 product=40S ribosomal protein S18, putative location=LmxM.20:348875-349336(+) length=153 sequence_SO=chromosome SO=protein_coding	153	1	65.4	114	14	1	73.9	83	24	4.292e-06	0.001586	22	4.029e-06	1.866e-05	0.002297	27	2.157e-05	8.669e-06	0.004089	28	8.766e-06	4.285e-05	0.005607	37	4.787e-05	8.439e-06	0.002148	19	8.444e-06	3.773e-05	0.002343	19	3.984e-05	4.635e-06	0.002329	16	4.578e-06	1.848e-05	0.003669	27	1.909e-05	LmxM.36.0930	LmxM.36.0940;	LmxM.36.0930	LmxM.36.0940;
LmxM.28.1790	organism=Leishmania_mexicana_MHOM/GT/2001/U1103 product=ATPase-like protein location=LmxM.28:676693-678444(-) length=583 sequence_SO=chromosome SO=protein_coding	583	0.7915	1.9	1	1					7.761e-09	1.892e-05	1	7.018e-09	0	0	0	0	0	0	0	0	0	0	0	0																	LmxM.28.1790
LmxM.34.2910	organism=Leishmania_mexicana_MHOM/GT/2001/U1103 product=hypothetical protein, conserved location=LmxM.34:1100635-1101006(-) length=123 sequence_SO=chromosome SO=protein_coding	123	0.8656	8.9	5	1	1	26.8	9	3	1.859e-07	0.0001794	2	2.266e-07	1.503e-07	0.0001058	1	1.888e-07	4.359e-07	0.0003633	2	5.201e-07	0	0	0	0	3.733e-07	0.0002812	2	3.683e-07	3.115e-07	0.0003068	2	3.201e-07	7.544e-07	0.0007242	4	8.603e-07	0	0	0	0	LmxM.34.2910		LmxM.34.2910
LmxM.08.0300	organism=Leishmania_mexicana_MHOM/GT/2001/U1103 product=hypothetical protein, conserved location=LmxM.08:1261790-1262548(+) length=252 sequence_SO=chromosome SO=protein_coding	252	0.8171	4.8	1	1					0	0	0	0	1.5e-08	5.166e-05	1	2.821e-08	0	0	0	0	0	0	0	0																	LmxM.08.0300
LmxM.08.0080	organism=Leishmania_mexicana_MHOM/GT/2001/U1103 product=ATP-dependent DEAD/H RNA helicase, putative location=LmxM.08:1177310-1179367(+) length=685 sequence_SO=chromosome SO=protein_coding	685	0.9441	1.6	3	1					5.1e-09	3.221e-05	2	4.976e-09	8.689e-09	1.901e-05	1	9.925e-09	0	0	0	0	0	0	0	0																	LmxM.08.0080
LmxM.07.0615	organism=Leishmania_mexicana_MHOM/GT/2001/U1103 product=hypothetical protein, conserved location=LmxM.07:274267-275034(+) length=255 sequence_SO=chromosome SO=protein_coding	255					0.704	5.1	1	1																	7.254e-08	6.782e-05	1	9.895e-08	0	0	0	0	0	0	0	0	0	0	0	0			LmxM.07.0615
LmxM.16.0690	organism=Leishmania_mexicana_MHOM/GT/2001/U1103 product=hypothetical protein, conserved location=LmxM.16:235360-237015(-) length=551 sequence_SO=chromosome SO=protein_coding	551	1	8.3	8	4	1	12.3	14	6	1.937e-08	4.004e-05	2	2.476e-08	1.156e-07	0.0001418	6	1.397e-07	0	0	0	0	0	0	0	0	4.039e-07	0.0002197	7	3.812e-07	2.83e-07	0.000137	4	2.645e-07	0	0	0	0	1.513e-08	3.773e-05	1	1.273e-08	LmxM.16.0690		LmxM.16.0690
LmxM.21.1320	organism=Leishmania_mexicana_MHOM/GT/2001/U1103 product=hypothetical protein, conserved location=LmxM.21:521541-522026(-) length=161 sequence_SO=chromosome SO=protein_coding	161					0.6456	5	1	1																	2.905e-07	0.0001074	1	3.167e-07	0	0	0	0	0	0	0	0	0	0	0	0			LmxM.21.1320
DECOY2_LmxM.14.1390	Reversed decoy version of LmxM.14.1390	221					0.7028	3.6	3	1																	0	0	0	0	0	0	0	0	2.255e-07	0.0003023	3	2.598e-07	0	0	0	0			DECOY2_LmxM.14.1390
LmxM.30.2150	organism=Leishmania_mexicana_MHOM/GT/2001/U1103 product=prostaglandin f2-alpha synthase location=LmxM.30:1026690-1027544(-) length=284 sequence_SO=chromosome SO=protein_coding	284	1	29.9	37	9	1	41.2	39	12	1.716e-06	0.0008545	22	1.766e-06	4.581e-07	0.0003209	7	5.754e-07	1.845e-07	0.0003933	5	2.026e-07	2.335e-07	0.0002449	3	2.134e-07	2.5e-06	0.0009134	15	2.791e-06	5.474e-07	0.0003322	5	6.696e-07	4.035e-07	0.0003921	5	4.212e-07	7.307e-07	0.0005856	8	7.633e-07	LmxM.30.2150		LmxM.30.2150
LmxM.08_29.1100	organism=Leishmania_mexicana_MHOM/GT/2001/U1103 product=hypothetical protein, conserved location=LmxM.08:732811-733893(-) length=360 sequence_SO=chromosome SO=protein_coding	360	1	20.6	26	9	1	38.6	49	15	3.585e-07	0.0003371	11	3.559e-07	9.326e-08	7.233e-05	2	9.089e-08	4.716e-07	0.0005585	9	5.009e-07	1.492e-07	0.0002576	4	1.367e-07	1.466e-06	0.0005764	12	1.364e-06	8.834e-08	0.0001048	2	8.933e-08	1.713e-06	0.0007423	12	1.543e-06	2.126e-06	0.001328	23	2.27e-06	LmxM.08_29.1100		LmxM.08_29.1100
LmxM.09.1140	organism=Leishmania_mexicana_MHOM/GT/2001/U1103 product=hypothetical protein, conserved location=LmxM.09:424547-425155(-) length=202 sequence_SO=chromosome SO=protein_coding	202	0.9447	5.9	3	1	1	15.8	5	2	4.76e-08	5.461e-05	1	5.289e-08	4.631e-08	6.445e-05	1	4.765e-08	2.944e-08	0.0001106	1	3.194e-08	0	0	0	0	2.066e-07	0.0001712	2	2.212e-07	1.396e-07	9.342e-05	1	1.181e-07	1.623e-07	0.0001102	1	1.335e-07	1.339e-07	0.0001029	1	1.56e-07	LmxM.09.1140		LmxM.09.1140
tr|A6QP90|A6QP90_BOVIN	KRT32 protein OS=Bos taurus GN=KRT32 PE=2 SV=1	405					0.7366	7.4	1	3																	4.101e-08	4.27e-05	1	5.341e-08	0	0	0	0	0	0	0	0	0	0	0	0			tr|A6QP90|A6QP90_BOVIN
LmxM.31.2230	organism=Leishmania_mexicana_MHOM/GT/2001/U1103 product=ATP-dependent RNA helicase, putative location=LmxM.31:862641-864965(-) length=774 sequence_SO=chromosome SO=protein_coding	774					0.9283	3.1	4	3																	7.544e-08	8.937e-05	4	8.619e-08	0	0	0	0	0	0	0	0	0	0	0	0			LmxM.31.2230
LmxM.27.0480	organism=Leishmania_mexicana_MHOM/GT/2001/U1103 product=hypothetical protein, conserved location=LmxM.27:138273-140060(+) length=595 sequence_SO=chromosome SO=protein_coding	595	1	6.6	4	3	0.9746	2.7	2	1	1.133e-08	5.562e-05	3	9.748e-09	2.416e-09	2.188e-05	1	2.177e-09	0	0	0	0	0	0	0	0	6.636e-08	5.813e-05	2	7.262e-08	0	0	0	0	0	0	0	0	0	0	0	0	LmxM.27.0480		LmxM.27.0480
LmxM.30.2730	organism=Leishmania_mexicana_MHOM/GT/2001/U1103 product=hypothetical protein, conserved location=LmxM.30:1280696-1281487(-) length=263 sequence_SO=chromosome SO=protein_coding	263	0.9622	5.7	2	1					0	0	0	0	2.435e-08	9.9e-05	2	2.684e-08	0	0	0	0	0	0	0	0																	LmxM.30.2730
LmxM.33.3710	organism=Leishmania_mexicana_MHOM/GT/2001/U1103 product=hypothetical protein, conserved location=LmxM.33:1408297-1408848(+) length=183 sequence_SO=chromosome SO=protein_coding	183					1	29	5	5																	0	0	0	0	0	0	0	0	6.593e-07	0.0004867	4	5.554e-07	0	0	0	0			LmxM.33.3710
LmxM.30.1260	organism=Leishmania_mexicana_MHOM/GT/2001/U1103 product=hypothetical protein, conserved location=LmxM.30:500527-502410(-) length=627 sequence_SO=chromosome SO=protein_coding	627	0.2162	1.4	1	1	0.9999	4.6	3	3	9.512e-10	1.759e-05	1	1.614e-09	0	0	0	0	0	0	0	0	0	0	0	0	2.541e-08	8.274e-05	3	3.067e-08	0	0	0	0	0	0	0	0	0	0	0	0	LmxM.30.1260		LmxM.30.1260
LmxM.26.1990	organism=Leishmania_mexicana_MHOM/GT/2001/U1103 product=hypothetical protein, conserved location=LmxM.26:726659-727339(+) length=226 sequence_SO=chromosome SO=protein_coding	226	1	12.8	3	2	0.9746	8	2	1	1.229e-07	0.0001464	3	1.116e-07	0	0	0	0	0	0	0	0	0	0	0	0	6.771e-08	7.652e-05	1	6.829e-08	0	0	0	0	4.302e-08	9.853e-05	1	3.467e-08	0	0	0	0	LmxM.26.1990		LmxM.26.1990
LmxM.30.2310	organism=Leishmania_mexicana_MHOM/GT/2001/U1103 product=3'-nucleotidase/nuclease location=LmxM.30:1108077-1109213(-) length=378 sequence_SO=chromosome SO=protein_coding	378	1	15.1	23	6	1	21.4	24	7	9.294e-09	2.918e-05	1	1.195e-08	5.677e-07	0.0003789	11	5.904e-07	1.354e-07	0.0001182	2	1.468e-07	3.767e-07	0.000552	9	3.946e-07	0	0	0	0	4.513e-07	0.0005491	11	5.506e-07	0	0	0	0	8.935e-07	0.00066	12	9.666e-07	LmxM.30.2310		LmxM.30.2310
LmxM.29.2400	organism=Leishmania_mexicana_MHOM/GT/2001/U1103 product=hypothetical protein, conserved location=LmxM.29:882740-883561(-) length=273 sequence_SO=chromosome SO=protein_coding	273	0.7904	3.3	1	1	1	15.8	11	5	8.2e-08	4.041e-05	1	8.081e-08	0	0	0	0	0	0	0	0	0	0	0	0	5.742e-07	0.0003167	5	6.947e-07	2.586e-07	0.0002074	3	3.632e-07	3.446e-07	0.0002447	3	3.967e-07	0	0	0	0	LmxM.29.2400		LmxM.29.2400
LmxM.17.0237	organism=Leishmania_mexicana_MHOM/GT/2001/U1103 product=receptor-type adenylate cyclase b location=LmxM.17:80920-84912(-) length=1330 sequence_SO=chromosome SO=protein_coding	1330					0.9999	7.8	11	8																	4.893e-09	1.95e-05	1.5	6.468e-09	2.69e-08	5.675e-05	4	2.947e-08	1.476e-08	1.674e-05	1	1.361e-08	1.068e-08	3.126e-05	2	1.063e-08			LmxM.17.0237
LmxM.10.1110	organism=Leishmania_mexicana_MHOM/GT/2001/U1103 product=hypothetical protein, conserved location=LmxM.10:439183-440766(-) length=527 sequence_SO=chromosome SO=protein_coding	527	1	6.3	6	3	1	10.6	9	4	4.499e-08	4.186e-05	2	4.794e-08	1.345e-07	7.411e-05	3	1.365e-07	0	0	0	0	0	0	0	0	2.948e-07	0.0001313	4	3.159e-07	6.774e-07	0.000179	5	6.176e-07	0	0	0	0	0	0	0	0	LmxM.10.1110		LmxM.10.1110
LmxM.27.1970	organism=Leishmania_mexicana_MHOM/GT/2001/U1103 product=small nuclear ribonucleoprotein protein, putative location=LmxM.27:825733-826068(-) length=111 sequence_SO=chromosome SO=protein_coding	111	0.9703	20.7	2	2	1	66.7	12	10	1.019e-07	0.0001978	1.99	1.378e-07	0	0	0	0	0	0	0	0	0	0	0	0	1.348e-06	0.0009332	5.99	1.417e-06	5.103e-07	0.00068	4	6.492e-07	4.069e-08	0.0002006	1	6.031e-08	0	0	0	0	LmxM.27.1970		LmxM.27.1970
LmxM.36.1960	organism=Leishmania_mexicana_MHOM/GT/2001/U1103 product=phosphomannomutase, putative location=LmxM.20:768785-769528(+) length=247 sequence_SO=chromosome SO=protein_coding	247	1	23.9	15	5	1	41.7	27	10	0	0	0	0	1.1e-06	0.0005271	10	1.15e-06	0	0	0	0	7.044e-08	0.0004693	5	6.277e-08	9.303e-07	0.0004201	6	9.847e-07	3.396e-06	0.000764	10	3.345e-06	1.305e-07	0.0001803	2	1.696e-07	3.151e-06	0.0007575	9	3.87e-06	LmxM.36.1960		LmxM.36.1960
LmxM.31.1280	organism=Leishmania_mexicana_MHOM/GT/2001/U1103 product=RNA polymerase-like protein, putative location=LmxM.31:490983-491582(+) length=199 sequence_SO=chromosome SO=protein_coding	199	1	16.1	6	4	1	39.2	8	6	1.831e-07	0.0002772	5	1.937e-07	3.521e-08	6.542e-05	1	3.251e-08	0	0	0	0	0	0	0	0	1.293e-06	0.0004345	5	1.449e-06	2.022e-07	0.0001897	2	1.577e-07	1.182e-08	0.0001119	1	3.107e-08	0	0	0	0	LmxM.31.1280		LmxM.31.1280
LmxM.18.0510	organism=Leishmania_mexicana_MHOM/GT/2001/U1103 product=aconitase, putative location=LmxM.18:195250-197940(-) length=896 sequence_SO=chromosome SO=protein_coding	896	1	57.3	273	49	1	46.5	224	42	6.215e-07	0.0005294	43	6.447e-07	8.713e-06	0.003153	217	8.411e-06	1.158e-08	2.494e-05	1	1.049e-08	9.852e-08	0.0002846	11	9.998e-08	1.862e-06	0.001023	53	1.867e-06	8.426e-06	0.002759	131	8.673e-06	9.124e-08	0.0001243	5	9.11e-08	1.033e-06	0.0007425	32	1.091e-06	LmxM.18.0510		LmxM.18.0510
LmxM.19.0190	organism=Leishmania_mexicana_MHOM/GT/2001/U1103 product=hypothetical protein, conserved location=LmxM.19:47332-47823(-) length=163 sequence_SO=chromosome SO=protein_coding	163	1	26.4	5	3					2.541e-07	0.0002707	4	2.403e-07	4.114e-08	7.987e-05	1	4.536e-08	0	0	0	0	0	0	0	0																	LmxM.19.0190
LmxM.08_29.0710	organism=Leishmania_mexicana_MHOM/GT/2001/U1103 product=hypothetical protein, conserved location=LmxM.08:893100-895667(+) length=855 sequence_SO=chromosome SO=protein_coding	855	0.9576	1.2	1	1	0.9998	2.9	3	2	7.536e-09	1.29e-05	1	6.169e-09	0	0	0	0	0	0	0	0	0	0	0	0	3.232e-08	4.045e-05	2	2.269e-08	0	0	0	0	1.179e-08	2.605e-05	1	1.09e-08	0	0	0	0	LmxM.08_29.0710		LmxM.08_29.0710
Q15323	SWISS-PROT:Q15323 Keratin, type I cuticular HA1 (Hair keratin, type I HA1)	416					1	41.1	5	17																	0	0	0	0	3.912e-09	4.536e-05	1	4.678e-09	0	0	0	0	5.171e-08	0.0001524	3.05	6.153e-08			Q15323	Q9UE12;
LmxM.14.0100	organism=Leishmania_mexicana_MHOM/GT/2001/U1103 product=hypothetical protein, conserved location=LmxM.14:23010-26099(+) length=1029 sequence_SO=chromosome SO=protein_coding	1029	1	9	18	10	1	25.2	43	24	4.664e-09	4.288e-05	4	5.531e-09	0	0	0	0	6.304e-08	0.000304	14	6.2e-08	0	0	0	0	2.635e-09	1.681e-05	1	3.414e-09	0	0	0	0	6.885e-07	0.0008873	41	7.539e-07	0	0	0	0	LmxM.14.0100		LmxM.14.0100
LmxM.30.1570	organism=Leishmania_mexicana_MHOM/GT/2001/U1103 product=cytochrome c oxidase VIII (COX VIII), putative location=LmxM.30:756926-757399(-) length=157 sequence_SO=chromosome SO=protein_coding	157	0.962	12.7	2	1	1	43.3	12	5	1.298e-07	7.026e-05	1	1.258e-07	1.159e-07	8.292e-05	1	1.117e-07	0	0	0	0	0	0	0	0	2.601e-07	0.0002203	2	3.807e-07	2.381e-06	0.0007212	6	2.558e-06	8.871e-08	0.0001418	1	1.051e-07	2.917e-07	0.0002648	2	3.644e-07	LmxM.30.1570		LmxM.30.1570
LmxM.30.2560	organism=Leishmania_mexicana_MHOM/GT/2001/U1103 product=hypothetical protein, conserved location=LmxM.30:1211542-1214637(-) length=1031 sequence_SO=chromosome SO=protein_coding	1031	0.3785	0.8	1	1	0.9906	1.6	2	2	8.363e-09	1.07e-05	1	9.761e-09	0	0	0	0	0	0	0	0	0	0	0	0	3.068e-08	3.355e-05	2	4.513e-08	0	0	0	0	0	0	0	0	0	0	0	0	LmxM.30.2560		LmxM.30.2560
LmxM.24.0990	organism=Leishmania_mexicana_MHOM/GT/2001/U1103 product=replication factor C, subunit 1, putative location=LmxM.24:344563-346542(+) length=659 sequence_SO=chromosome SO=protein_coding	659					0.9746	2.4	3	1																	6.392e-08	7.873e-05	3	4.881e-08	0	0	0	0	0	0	0	0	0	0	0	0			LmxM.24.0990
LmxM.08_29.0320	organism=Leishmania_mexicana_MHOM/GT/2001/U1103 product=hypothetical protein, conserved location=LmxM.08:1045939-1046988(+) length=349 sequence_SO=chromosome SO=protein_coding	349	1	47.3	64	10	1	45	31	10	1.165e-07	9.482e-05	3	1.265e-07	7.326e-06	0.00194	52	7.988e-06	0	0	0	0	3.351e-07	0.0005979	9	3.408e-07	1.88e-07	9.91e-05	2	2.408e-07	2.023e-06	0.00119	22	1.862e-06	5.352e-08	6.381e-05	1	8.38e-08	5.759e-07	0.0002979	5	4.942e-07	LmxM.08_29.0320		LmxM.08_29.0320
LmxM.21.0250	organism=Leishmania_mexicana_MHOM/GT/2001/U1103 product=hexokinase, putative location=LmxM.21:77908-79323(+) length=471 sequence_SO=chromosome SO=protein_coding	471	1	82.6	280	39	1	78.6	200	40	1.711e-05	0.003818	163	1.71e-05	3.461e-06	0.002045	74	3.565e-06	4.567e-06	0.001803	38	4.297e-06	8.568e-08	0.0002461	5	7.333e-08	1.04e-05	0.002864	78	8.651e-06	1.029e-06	0.001362	34	8.953e-07	6.588e-06	0.002506	53	5.781e-06	1.579e-06	0.001545	35	1.348e-06	LmxM.21.0250		LmxM.21.0250
LmxM.29.2350	organism=Leishmania_mexicana_MHOM/GT/2001/U1103 product=sphingosine phosphate lyase-like protein, putative location=LmxM.29:858347-859960(-) length=537 sequence_SO=chromosome SO=protein_coding	537	1	12.1	21	7	1	14.9	18	8	5.185e-07	0.0003492	17	4.802e-07	1.81e-09	2.424e-05	1	1.899e-09	1.591e-07	0.0001248	3	1.284e-07	0	0	0	0	1.223e-06	0.0004509	14	1.357e-06	2.893e-08	3.514e-05	1	4.178e-08	2.091e-07	0.0001244	3	3.15e-07	0	0	0	0	LmxM.29.2350		LmxM.29.2350
LmxM.29.3170	organism=Leishmania_mexicana_MHOM/GT/2001/U1103 product=hypothetical protein, conserved location=LmxM.29:1138056-1139291(-) length=411 sequence_SO=chromosome SO=protein_coding	411	1	29.9	25	14	1	64.2	47	32	9.796e-08	0.0001074	4	1.139e-07	6.793e-09	3.168e-05	1	1.708e-08	1.192e-06	0.001087	20	1.131e-06	0	0	0	0	4.285e-07	0.0003366	8	3.805e-07	0	0	0	0	6.25e-06	0.002113	39	6.744e-06	0	0	0	0	LmxM.29.3170		LmxM.29.3170
tr|A3KMY1|A3KMY1_BOVIN	KRT82 protein OS=Bos taurus GN=KRT82 PE=2 SV=1	514					0.7574	7.6	1	4																	4.794e-08	3.364e-05	1	5.635e-08	0	0	0	0	0	0	0	0	0	0	0	0			tr|A3KMY1|A3KMY1_BOVIN
LmxM.08_29.2340	organism=Leishmania_mexicana_MHOM/GT/2001/U1103 product=hypothetical protein, conserved location=LmxM.08:171789-172343(+) length=184 sequence_SO=chromosome SO=protein_coding	184	1	26.1	15	5	0.9999	10.3	6	2	6.838e-07	0.0004197	7	6.543e-07	1.268e-06	0.0004953	7	1.295e-06	8.338e-08	0.0001214	1	7.079e-08	0	0	0	0	5.468e-07	0.000282	3	6.874e-07	3.021e-07	0.0002051	2	5.948e-07	7.078e-08	0.000121	1	7.883e-08	0	0	0	0	LmxM.08_29.2340		LmxM.08_29.2340
LmxM.34.2080	organism=Leishmania_mexicana_MHOM/GT/2001/U1103 product=calcium motive p-type ATPase, putative location=LmxM.34:757196-760873(+) length=1225 sequence_SO=chromosome SO=protein_coding	1225	1	15.3	83	19	1	25	157	29	3.14e-08	9.905e-05	11	3.14e-08	2.91e-07	0.0003826	36	2.891e-07	1.356e-08	5.471e-05	3	1.364e-08	1.853e-07	0.0006056	32	1.667e-07	3.188e-07	0.0002682	19	3.458e-07	1.478e-06	0.0009859	64	1.422e-06	4.569e-07	0.0004908	27	4.002e-07	9.499e-07	0.0007637	45	9.899e-07	LmxM.34.2080		LmxM.34.2080
LmxM.36.0030	organism=Leishmania_mexicana_MHOM/GT/2001/U1103 product=hypothetical protein, conserved location=LmxM.20:10655-11113(-) length=152 sequence_SO=chromosome SO=protein_coding	152	0.9577	7.2	1	1	0.9746	7.2	3	1	0	0	0	0	1.929e-08	8.565e-05	1	1.757e-08	0	0	0	0	0	0	0	0	4.841e-07	0.0001138	1	3.793e-07	5.693e-07	0.0001241	1	3.948e-07	8.379e-08	0.0001465	1	9.301e-08	0	0	0	0	LmxM.36.0030		LmxM.36.0030
LmxM.16.0780	organism=Leishmania_mexicana_MHOM/GT/2001/U1103 product=hypothetical protein, conserved location=LmxM.16:271479-288455(-) length=5658 sequence_SO=chromosome SO=protein_coding	5658	1	2.7	12	12	1	4.4	37	21	7.517e-09	2.34e-05	12	8.221e-09	0	0	0	0	0	0	0	0	0	0	0	0	6.379e-08	8.558e-05	28	7.289e-08	3.65e-10	3.335e-06	1	1.026e-09	4.521e-08	2.361e-05	6	6.863e-08	3.493e-09	3.674e-06	1	7.574e-09	LmxM.16.0780		LmxM.16.0780
LmxM.16.0890	organism=Leishmania_mexicana_MHOM/GT/2001/U1103 product=hypothetical protein, conserved location=LmxM.16:317784-319760(-) length=658 sequence_SO=chromosome SO=protein_coding	658	1	15	17	7	1	12.5	7	7	1.499e-07	0.0002515	15	1.595e-07	0	0	0	0	3.178e-08	6.791e-05	2	2.676e-08	0	0	0	0	1.268e-07	0.0001051	4	1.766e-07	1.027e-08	2.868e-05	1	1.25e-08	1.192e-08	3.384e-05	1	1.718e-08	2.235e-08	3.16e-05	1	2.82e-08	LmxM.16.0890		LmxM.16.0890
LmxM.31.1210	organism=Leishmania_mexicana_MHOM/GT/2001/U1103 product=hypothetical protein, conserved location=LmxM.31:463030-465435(+) length=801 sequence_SO=chromosome SO=protein_coding	801	1	5.7	8	4	1	13.1	19	10	4.333e-09	2.754e-05	2	4.856e-09	0	0	0	0	1.409e-07	0.0001674	6	1.704e-07	0	0	0	0	1.508e-08	4.318e-05	2	1.624e-08	0	0	0	0	6.395e-07	0.0004726	17	7.713e-07	0	0	0	0	LmxM.31.1210		LmxM.31.1210
P15636	SWISS-PROT:P15636 Protease I precursor Lysyl endopeptidase Achromobacter lyticus.	653	1	8.6	22	3					3.856e-10	1.689e-05	1	3.811e-10	7.235e-10	3.987e-05	2	7.191e-10	7.517e-09	0.0001369	4	8.165e-09	6.083e-08	0.000426	12	5.975e-08																	P15636
LmxM.20.1280	organism=Leishmania_mexicana_MHOM/GT/2001/U1103 product=calpain-like cysteine peptidase, putative,calpain-like cysteine peptidase, Clan CA, family C2 location=LmxM.20:3194683-3195138(+) length=151 sequence_SO=chromosome SO=protein_coding	151	1	47	37	8	1	84.1	46	11	1.882e-06	0.001388	19	1.855e-06	4.15e-07	0.0005173	6	4.189e-07	1.183e-06	0.0008878	6	1.091e-06	6.328e-07	0.0009212	6	5.754e-07	7.49e-06	0.001489	13	7.52e-06	4.329e-06	0.0009998	8	3.706e-06	3.386e-06	0.001917	13	3.347e-06	4.135e-06	0.001652	12	4.556e-06	LmxM.20.1280		LmxM.20.1280
LmxM.26.0620	organism=Leishmania_mexicana_MHOM/GT/2001/U1103 product=10 kDa heat shock protein, putative location=LmxM.26:161623-161925(-) length=100 sequence_SO=chromosome SO=protein_coding	100	1	56	37	6	1	69	11	5	3.076e-06	0.0009928	9	2.897e-06	2.398e-05	0.003125	24	2.292e-05	0	0	0	0	6.112e-07	0.0006955	3	5.63e-07	5.032e-06	0.0006917	4	4.008e-06	1.286e-05	0.0005661	3	8.074e-06	4.409e-07	0.0002227	1	3.998e-07	2.434e-06	0.0006237	3	2.501e-06	LmxM.26.0620	LmxM.26.0640;	LmxM.26.0620	LmxM.26.0640;
LmxM.27.0910	organism=Leishmania_mexicana_MHOM/GT/2001/U1103 product=hypothetical protein, conserved location=LmxM.27:358896-362171(-) length=1091 sequence_SO=chromosome SO=protein_coding	1091	1	4.9	10	5	1	5.9	6	5	1.135e-08	6.067e-05	6	1.456e-08	1.986e-09	3.58e-05	3	1.809e-09	0	0	0	0	0	0	0	0	4.205e-08	7.925e-05	5	5.636e-08	1.997e-09	1.73e-05	1	2.752e-09	0	0	0	0	0	0	0	0	LmxM.27.0910		LmxM.27.0910
LmxM.22.1610	organism=Leishmania_mexicana_MHOM/GT/2001/U1103 product=hypothetical protein, conserved location=LmxM.22:650022-652214(+) length=730 sequence_SO=chromosome SO=protein_coding	730	1	10.8	7	6	1	12.3	11	9	1.093e-07	0.0001058	7	1.067e-07	0	0	0	0	0	0	0	0	0	0	0	0	3.171e-07	0.0001421	6	3.281e-07	3.875e-08	7.755e-05	3	3.448e-08	6.712e-08	6.101e-05	2	7.408e-08	0	0	0	0	LmxM.22.1610		LmxM.22.1610
LmxM.24.1560	organism=Leishmania_mexicana_MHOM/GT/2001/U1103 product=hypothetical protein, conserved location=LmxM.24:585345-587147(+) length=600 sequence_SO=chromosome SO=protein_coding	600	1	29.5	57	17	1	39.8	87	19	5.361e-07	0.0004596	25	5.155e-07	0	0	0	0	1.095e-06	0.00108	29	1.06e-06	7.949e-09	7.728e-05	2	6.352e-09	7.934e-07	0.0006122	21.24	8.902e-07	0	0	0	0	4.046e-06	0.001971	53.1	4.074e-06	2.542e-07	0.0002987	8.62	2.538e-07	LmxM.24.1560		LmxM.24.1560
LmxM.31.0970	organism=Leishmania_mexicana_MHOM/GT/2001/U1103 product=calpain-like cysteine peptidase, putative,cysteine peptidase, Clan CA, family C2, putative location=LmxM.31:360700-366372(+) length=1890 sequence_SO=chromosome SO=protein_coding	1890					0.6484	0.7	1	1																	0	0	0	0	0	0	0	0	4.364e-09	1.178e-05	1	4.051e-09	0	0	0	0			LmxM.31.0970
LmxM.36.2580	organism=Leishmania_mexicana_MHOM/GT/2001/U1103 product=related to multifunctional cyclin-dependent kinase pho85-like protein location=LmxM.20:1026572-1029547(-) length=991 sequence_SO=chromosome SO=protein_coding	991					0.2189	1	1	1																	0	0	0	0	4.337e-08	1.904e-05	1	5.588e-08	0	0	0	0	0	0	0	0			LmxM.36.2580
LmxM.29.2740	organism=Leishmania_mexicana_MHOM/GT/2001/U1103 product=TPR domain protein, conserved location=LmxM.29:1001341-1002549(-) length=402 sequence_SO=chromosome SO=protein_coding	402	1	74.6	125	29	1	57.2	69	26	1.565e-07	0.0002744	10	1.739e-07	8.443e-06	0.0034	105	8.489e-06	0	0	0	0	1.822e-07	0.000519	9	1.854e-07	7.668e-08	8.604e-05	2	7.784e-08	3.117e-06	0.002441	52	3.435e-06	0	0	0	0	7.126e-07	0.0006723	13	7.342e-07	LmxM.29.2740		LmxM.29.2740
LmxM.08.1130	organism=Leishmania_mexicana_MHOM/GT/2001/U1103 product=phosphoribosylpyrophosphate synthetase location=LmxM.08:1616547-1617662(+) length=371 sequence_SO=chromosome SO=protein_coding	371	1	10.5	7	4	0.9746	3.5	1	1	5.098e-08	0.0001487	5	5.536e-08	5.577e-08	7.018e-05	2	7.206e-08	0	0	0	0	0	0	0	0	9.592e-08	4.661e-05	1	7.474e-08	0	0	0	0	0	0	0	0	0	0	0	0	LmxM.08.1130		LmxM.08.1130
LmxM.31.1770	organism=Leishmania_mexicana_MHOM/GT/2001/U1103 product=hypothetical protein, conserved location=LmxM.31:680469-682010(-) length=513 sequence_SO=chromosome SO=protein_coding	513	0.6261	3.3	1	2	0.9746	4.1	1	1	1.598e-08	2.15e-05	1	1.48e-08	0	0	0	0	0	0	0	0	0	0	0	0	1.489e-08	3.371e-05	1	1.385e-08	0	0	0	0	0	0	0	0	0	0	0	0	LmxM.31.1770		LmxM.31.1770
LmxM.27.2220	organism=Leishmania_mexicana_MHOM/GT/2001/U1103 product=ribosomal protein L11, putative location=LmxM.27:924301-925338(-) length=345 sequence_SO=chromosome SO=protein_coding	345	1	21.2	14	7	1	26.4	15	10	2.477e-07	0.0002878	9	2.554e-07	0	0	0	0	1.34e-07	0.000259	4	1.283e-07	1.436e-08	6.72e-05	1	1.079e-08	4.221e-07	0.0003008	6	5.652e-07	2.22e-07	0.0002188	4	2.004e-07	1.104e-07	0.0001291	2	1.223e-07	1.324e-07	0.0001808	3	1.534e-07	LmxM.27.2220		LmxM.27.2220
DECOY1_sp|P55014-3|S12A1_MOUSE	Reversed decoy version of sp P55014-3 S12A1_MOUSE	1095	0.7588	0.7	88	1					2.87e-06	0.0002216	22	2.931e-06	4.614e-06	0.0002972	25	4.769e-06	1.367e-05	0.0004081	20	1.402e-05	2.072e-05	0.0004446	21	2.088e-05																	DECOY1_sp|P55014-3|S12A1_MOUSE	DECOY1_sp|P55014|S12A1_MOUSE;DECOY1_tr|A2AQ50|A2AQ50_MOUSE;DECOY1_tr|A2AQ51|A2AQ51_MOUSE;DECOY1_tr|A2AQ52|A2AQ52_MOUSE;DECOY2_sp|P55014-4|S12A1_MOUSE;
LmxM.22.0230	organism=Leishmania_mexicana_MHOM/GT/2001/U1103 product=amino acid permease, putative location=LmxM.22:96145-97599(-) length=484 sequence_SO=chromosome SO=protein_coding	484	0.9389	3.1	19	2	1	7.4	22	4	1.438e-07	0.0001367	6	1.487e-07	1.154e-07	8.069e-05	3	1.313e-07	2.167e-07	0.0003231	7	2.291e-07	2.044e-08	4.79e-05	1	1.725e-08	3.231e-07	0.0002144	6	3.722e-07	1.638e-07	0.0001949	5	1.989e-07	1.634e-07	0.000138	3	2.143e-07	2.577e-07	0.0003007	7	3.628e-07	LmxM.22.0230		LmxM.22.0230
LmxM.36.5310	organism=Leishmania_mexicana_MHOM/GT/2001/U1103 product=hypothetical protein, conserved location=LmxM.20:2026572-2027687(-) length=371 sequence_SO=chromosome SO=protein_coding	371	0.7217	3.8	1	1					7.928e-09	2.973e-05	1	9.592e-09	0	0	0	0	0	0	0	0	0	0	0	0																	LmxM.36.5310
LmxM.21.1760	organism=Leishmania_mexicana_MHOM/GT/2001/U1103 product=centromere/microtubule binding protein cbf5, putative location=LmxM.21:705369-706661(+) length=430 sequence_SO=chromosome SO=protein_coding	430	1	47	64	18	1	42.3	57	21	2.74e-06	0.0009492	37	2.815e-06	4.35e-07	0.0001817	6	4.448e-07	3.38e-06	0.0008313	16	3.56e-06	2.302e-07	0.0002696	5	2.151e-07	2.467e-06	0.0008446	21	2.763e-06	7.354e-07	0.0004388	10	8.186e-07	1.611e-06	0.0005179	10	1.99e-06	1.302e-06	0.0006285	13	1.474e-06	LmxM.21.1760		LmxM.21.1760
LmxM.17.1110	organism=Leishmania_mexicana_MHOM/GT/2001/U1103 product=kinesin, putative location=LmxM.17:522097-526389(+) length=1430 sequence_SO=chromosome SO=protein_coding	1430	1	3.8	14	6	1	11.1	45	14	3.67e-09	2.314e-05	3	4.67e-09	4.264e-09	5.462e-05	6	6.102e-09	1.037e-08	7.812e-05	5	1.15e-08	0	0	0	0	3.199e-07	0.000133	11	4.552e-07	4.183e-08	5.278e-05	4	8.01e-08	3.829e-07	0.0003582	23	5.857e-07	2.266e-08	5.815e-05	4	3.5e-08	LmxM.17.1110		LmxM.17.1110
LmxM.36.4260	organism=Leishmania_mexicana_MHOM/GT/2001/U1103 product=hypothetical protein, conserved location=LmxM.20:1615591-1616886(+) length=431 sequence_SO=chromosome SO=protein_coding	431	1	11.1	4	4	1	19.5	11	8	0	0	0	0	0	0	0	0	1.243e-07	0.0002073	4	1.353e-07	0	0	0	0	0	0	0	0	0	0	0	0	7.502e-07	0.0005167	10	7.82e-07	0	0	0	0	LmxM.36.4260		LmxM.36.4260
LmxM.20.0380	organism=Leishmania_mexicana_MHOM/GT/2001/U1103 product=hypothetical protein, unknown function location=LmxM.20:2785814-2787052(+) length=412 sequence_SO=chromosome SO=protein_coding	412	0.9577	2.4	1	1	0.3137	2.4	1	1	0	0	0	0	1.12e-08	3.16e-05	1	9.709e-09	0	0	0	0	0	0	0	0	0	0	0	0	3.134e-08	4.58e-05	1	3.017e-08	0	0	0	0	0	0	0	0	LmxM.20.0380		LmxM.20.0380
LmxM.21.1640	organism=Leishmania_mexicana_MHOM/GT/2001/U1103 product=hypothetical protein, conserved location=LmxM.21:678083-678778(-) length=231 sequence_SO=chromosome SO=protein_coding	231	0.7787	6.1	1	1	0.8492	5.2	1	1	0	0	0	0	0	0	0	0	1.5e-08	9.672e-05	1	1.137e-08	0	0	0	0	0	0	0	0	0	0	0	0	1.756e-07	9.64e-05	1	1.512e-07	0	0	0	0	LmxM.21.1640		LmxM.21.1640
LmxM.20.0010	organism=Leishmania_mexicana_MHOM/GT/2001/U1103 product=DNA-directed RNA polymerase polypeptide, putative location=LmxM.20:2637516-2640914(-) length=1132 sequence_SO=chromosome SO=protein_coding	1132					0.9981	3.6	3	4																	1.337e-08	4.583e-05	3	1.421e-08	0	0	0	0	0	0	0	0	0	0	0	0			LmxM.20.0010
sp|P02465|CO1A2_BOVIN	Collagen alpha-2(I) chain OS=Bos taurus GN=COL1A2 PE=1 SV=2	1364					0.5986	5.1	3	1																	0	0	0	0	9.202e-09	1.383e-05	1	1.177e-08	0	0	0	0	8.847e-09	3.048e-05	2	1.006e-08			sp|P02465|CO1A2_BOVIN	sp|Q01149|CO1A2_MOUSE;tr|E0CXI2|E0CXI2_MOUSE;
LmxM.17.0240	organism=Leishmania_mexicana_MHOM/GT/2001/U1103 product=hypothetical protein, conserved location=LmxM.17:118094-121600(-) length=1168 sequence_SO=chromosome SO=protein_coding	1168	0.8448	1	1	1					1.355e-09	9.444e-06	1	1.361e-09	0	0	0	0	0	0	0	0	0	0	0	0																	LmxM.17.0240
LmxM.34.0600	organism=Leishmania_mexicana_MHOM/GT/2001/U1103 product=60S ribosomal protein L18a, putative location=LmxM.34:211819-212358(+) length=179 sequence_SO=chromosome SO=protein_coding	179	1	60.3	124	15	1	75.4	81	18	1.695e-06	0.0006163	10	1.672e-06	3.553e-06	0.0006909	9.5	3.535e-06	3.759e-06	0.002309	18.5	3.877e-06	1.482e-05	0.003886	30	1.713e-05	3.076e-06	0.0005314	5.5	2.469e-06	8.56e-06	0.000738	7	7.195e-06	2.843e-06	0.000933	7.5	2.43e-06	1.9e-05	0.002381	20.5	1.525e-05	LmxM.34.0600		LmxM.34.0600
LmxM.02.0460	organism=Leishmania_mexicana_MHOM/GT/2001/U1103 product=hypothetical protein, conserved location=LmxM.02:171610-172485(-) length=291 sequence_SO=chromosome SO=protein_coding	291	1	40.2	102	16	1	45.7	53	14	7.209e-06	0.00235	62	6.88e-06	1.31e-06	0.0007605	17	1.254e-06	7.024e-07	0.001075	14	6.601e-07	1.001e-06	0.000717	9	8.731e-07	2.501e-06	0.000832	14	2.86e-06	2.833e-06	0.0007782	12	2.963e-06	9.144e-07	0.0005357	7	1.12e-06	3.481e-06	0.001215	17	3.891e-06	LmxM.02.0460		LmxM.02.0460
LmxM.04.0470	organism=Leishmania_mexicana_MHOM/GT/2001/U1103 product=60S ribosomal protein L11 (L5, L16) location=LmxM.04:169454-170020(-) length=188 sequence_SO=chromosome SO=protein_coding	188	1	34	87	12	1	71.8	83	21	1.587e-06	0.0007041	12	1.554e-06	2.93e-06	0.0009695	14	3.185e-06	5.66e-06	0.002138	17.99	5.778e-06	1.027e-05	0.004316	35	9.927e-06	3.155e-06	0.000734	7.98	3.547e-06	5.071e-06	0.001202	11.98	5.558e-06	3.319e-06	0.00165	13.93	3.311e-06	2.297e-05	0.004419	39.96	2.438e-05	LmxM.04.0470	LmxM.22.0030;	LmxM.04.0470	LmxM.22.0030;
LmxM.26.0070	organism=Leishmania_mexicana_MHOM/GT/2001/U1103 product=hypothetical protein, conserved location=LmxM.26:19930-21000(-) length=356 sequence_SO=chromosome SO=protein_coding	356	0.6577	3.1	1	1					7.918e-09	3.099e-05	1	7.428e-09	0	0	0	0	0	0	0	0	0	0	0	0																	LmxM.26.0070
LmxM.23.1470	organism=Leishmania_mexicana_MHOM/GT/2001/U1103 product=hypothetical protein, conserved location=LmxM.23:705422-706081(+) length=219 sequence_SO=chromosome SO=protein_coding	219	1	17.8	4	2	0.6355	5	2	1	1.222e-07	0.0001511	3	1.237e-07	3.296e-08	5.945e-05	1	2.958e-08	0	0	0	0	0	0	0	0	1.443e-07	7.897e-05	1	1.139e-07	2.5e-07	8.617e-05	1	1.855e-07	0	0	0	0	0	0	0	0	LmxM.23.1470		LmxM.23.1470
LmxM.10.0420	organism=Leishmania_mexicana_MHOM/GT/2001/U1103 product=dihydroxyacetone kinase 1-like protein location=LmxM.10:158202-159971(+) length=589 sequence_SO=chromosome SO=protein_coding	589	1	10.4	12	5	1	4.4	3	2	7.215e-08	0.0001124	6	6.831e-08	2.104e-08	6.631e-05	3	2.417e-08	2.776e-08	0.0001138	3	2.322e-08	0	0	0	0	1.33e-07	5.872e-05	2	1.012e-07	0	0	0	0	0	0	0	0	0	0	0	0	LmxM.10.0420		LmxM.10.0420
LmxM.25.1170	organism=Leishmania_mexicana_MHOM/GT/2001/U1103 product=ATPase beta subunit, putative location=LmxM.25:458026-459603(-) length=525 sequence_SO=chromosome SO=protein_coding	525	1	58.9	795	29	1	72.8	494	36	9.055e-06	0.004889	232.67	8.529e-06	2.159e-05	0.007778	313.66	2e-05	1.065e-05	0.005309	124.75	9.65e-06	2.531e-05	0.005333	120.77	2.327e-05	1.315e-05	0.002896	87.92	1.14e-05	1.611e-05	0.00395	109.89	1.352e-05	1.542e-05	0.003306	77.94	1.348e-05	3.052e-05	0.007795	196.84	2.784e-05	LmxM.25.1170		LmxM.25.1170
LmxM.26.0200	organism=Leishmania_mexicana_MHOM/GT/2001/U1103 product=hypothetical protein, conserved,cell cycle regulation-like protein location=LmxM.26:48172-49392(-) length=406 sequence_SO=chromosome SO=protein_coding	406					0.9539	2.7	1	1																	1.039e-07	4.259e-05	1	1.092e-07	0	0	0	0	0	0	0	0	0	0	0	0			LmxM.26.0200
LmxM.03.0540	organism=Leishmania_mexicana_MHOM/GT/2001/U1103 product=26S protease regulatory subunit, putative,serine peptidase, Clan SJ, family S16, putative location=LmxM.03:193496-194686(+) length=396 sequence_SO=chromosome SO=protein_coding	396	1	40.2	35	12	1	34.6	34	15	3.135e-07	0.0005293	19	3.387e-07	3.978e-07	0.0004603	14	4.419e-07	5.222e-08	0.0001128	2	6.753e-08	0	0	0	0	1.191e-06	0.0006114	14	1.015e-06	4.593e-07	0.0003336	7	4e-07	3.725e-07	0.0004499	8	4.265e-07	1.42e-07	0.0001575	3	1.237e-07	LmxM.03.0540		LmxM.03.0540
LmxM.09.1530	organism=Leishmania_mexicana_MHOM/GT/2001/U1103 product=hypothetical protein, conserved location=LmxM.09:537919-538404(-) length=161 sequence_SO=chromosome SO=protein_coding	161					1	32.9	3	3																	0	0	0	0	2.201e-07	0.0001172	1	3.025e-07	2.675e-07	0.0002766	2	1.995e-07	0	0	0	0			LmxM.09.1530
sp|Q02257|PLAK_MOUSE	Junction plakoglobin OS=Mus musculus GN=Jup PE=1 SV=3	745	1	7.5	3	4	1	23.9	141	15	0	0	0	0	3.242e-08	3.495e-05	2	3.264e-08	0	0	0	0	7.519e-09	3.112e-05	1	7.206e-09	1.366e-07	0.0004636	19.97	1.664e-07	2.681e-07	0.0008095	31.96	3.308e-07	6.475e-07	0.001134	37.95	6.707e-07	8.306e-07	0.001365	48.93	9.29e-07	sp|Q02257|PLAK_MOUSE	sp|Q8SPJ1|PLAK_BOVIN;	sp|Q02257|PLAK_MOUSE	sp|Q8SPJ1|PLAK_BOVIN;
LmxM.13.0670	organism=Leishmania_mexicana_MHOM/GT/2001/U1103 product=lectin, putative location=LmxM.13:193103-194446(+) length=447 sequence_SO=chromosome SO=protein_coding	447	1	8.7	8	3	1	18.8	9	6	4.733e-08	4.936e-05	2	4.799e-08	9.278e-08	0.0001165	4	8.56e-08	5.554e-09	4.998e-05	1	4.689e-09	5.909e-09	5.187e-05	1	4.93e-09	4.692e-08	3.869e-05	1	3.533e-08	5.427e-07	0.0003377	8	6.081e-07	0	0	0	0	0	0	0	0	LmxM.13.0670		LmxM.13.0670
LmxM.19.0985	organism=Leishmania_mexicana_MHOM/GT/2001/U1103 product=4-coumarate:coa ligase-like protein location=LmxM.19:378194-380146(+) length=650 sequence_SO=chromosome SO=protein_coding	650	1	6.2	12	4					5.399e-09	1.697e-05	1	4.78e-09	3.486e-07	0.0002203	11	3.309e-07	0	0	0	0	0	0	0	0																	LmxM.19.0985	LmxM.19.0995;
LmxM.28.0300	organism=Leishmania_mexicana_MHOM/GT/2001/U1103 product=hypothetical protein, conserved location=LmxM.28:90625-92517(+) length=630 sequence_SO=chromosome SO=protein_coding	630	0.9589	1.6	2	1					4.321e-09	3.502e-05	2	5.218e-09	0	0	0	0	0	0	0	0	0	0	0	0																	LmxM.28.0300
LmxM.10.0490	organism=Leishmania_mexicana_MHOM/GT/2001/U1103 product=mitogen-activated protein kinase (MPK3) location=LmxM.10:202598-203764(+) length=388 sequence_SO=chromosome SO=protein_coding	388	1	26.8	13	7	1	19.3	9	7	1.845e-07	0.0003127	11	1.79e-07	1.644e-08	3.355e-05	1	1.85e-08	0	0	0	0	2.163e-08	5.975e-05	1	2.049e-08	2.583e-07	0.0001783	4	2.21e-07	0	0	0	0	1.775e-08	5.739e-05	1	2.093e-08	1.211e-07	0.0001607	3	1.495e-07	LmxM.10.0490		LmxM.10.0490
LmxM.08_29.1920	organism=Leishmania_mexicana_MHOM/GT/2001/U1103 product=hypothetical protein, unknown function location=LmxM.08:351218-352045(+) length=275 sequence_SO=chromosome SO=protein_coding	275	1	17.1	3	2	0.999	9.1	2	2	7.398e-08	0.0001203	3	7.227e-08	0	0	0	0	0	0	0	0	0	0	0	0	2.038e-07	0.0001258	2	1.825e-07	0	0	0	0	0	0	0	0	0	0	0	0	LmxM.08_29.1920		LmxM.08_29.1920
tr|D3Z271|D3Z271_MOUSE	Protein Wbscr27 (Fragment) OS=Mus musculus GN=Wbscr27 PE=2 SV=1	129					0.8703	6.2	2	1																	0	0	0	0	0	0	0	0	0	0	0	0	6.419e-07	0.0003223	2	9.646e-07			tr|D3Z271|D3Z271_MOUSE	tr|Q8BGM4|Q8BGM4_MOUSE;tr|Q8BY07|Q8BY07_MOUSE;
LmxM.27.2590	organism=Leishmania_mexicana_MHOM/GT/2001/U1103 product=dynein heavy chain (pseudogene), putative,dynein heavy chain, point mutation location=LmxM.27:1025062-1038075(+) length=4337 sequence_SO=chromosome SO=protein_coding	4337	1	7.9	149	37	1	36.8	276	158	7.615e-09	0.0001017	40	8.231e-09	5.362e-11	3.002e-06	1	6.516e-11	1.805e-07	0.0004869	94.52	1.815e-07	4.036e-09	4.811e-05	9	4.332e-09	1.092e-07	0.0002113	52.98	1.156e-07	9.994e-09	1.732e-05	3.98	1.246e-08	1.258e-06	0.000996	193.98	1.297e-06	2.68e-08	0.0001055	22	3.558e-08	LmxM.27.2590		LmxM.27.2590
LmxM.18.1150	organism=Leishmania_mexicana_MHOM/GT/2001/U1103 product=hypothetical protein, conserved location=LmxM.18:468213-469295(+) length=360 sequence_SO=chromosome SO=protein_coding	360					0.9997	11.7	5	4																	4.073e-09	4.804e-05	1	1.118e-08	0	0	0	0	0	0	0	0	1.075e-07	0.000231	4	1.297e-07			LmxM.18.1150
LmxM.02.0240	organism=Leishmania_mexicana_MHOM/GT/2001/U1103 product=hypothetical protein, conserved location=LmxM.02:91061-93748(-) length=895 sequence_SO=chromosome SO=protein_coding	895					0.9453	2.1	1	2																	2.254e-08	1.932e-05	1	2.286e-08	0	0	0	0	0	0	0	0	0	0	0	0			LmxM.02.0240
LmxM.36.3060	organism=Leishmania_mexicana_MHOM/GT/2001/U1103 product=cullin-like protein location=LmxM.20:1215955-1218075(-) length=706 sequence_SO=chromosome SO=protein_coding	706	0.7538	1.4	1	1					9.321e-10	1.562e-05	1	1.157e-09	0	0	0	0	0	0	0	0	0	0	0	0																	LmxM.36.3060
tr|E1BCU4|E1BCU4_BOVIN	Uncharacterized protein OS=Bos taurus GN=PRSS33 PE=3 SV=2	280					0.9704	14.3	1	1																	0	0	0	0	7.838e-09	6.739e-05	1	2.734e-08	0	0	0	0	0	0	0	0			tr|E1BCU4|E1BCU4_BOVIN
LmxM.36.0180	organism=Leishmania_mexicana_MHOM/GT/2001/U1103 product=elongation factor 2 location=LmxM.20:53406-55943(-) length=845 sequence_SO=chromosome SO=protein_coding	845	1	65	1539	68	1	72.9	877	63	2.522e-05	0.008733	669	2.676e-05	2.918e-05	0.007703	500	3.056e-05	1.016e-05	0.00624	236	1.047e-05	3.872e-06	0.003622	132	3.769e-06	1.64e-05	0.005749	280.92	1.658e-05	1.331e-05	0.004465	199.95	1.559e-05	9.461e-06	0.005401	204.95	1.228e-05	7.096e-06	0.004132	167.95	8.536e-06	LmxM.36.0180		LmxM.36.0180
LmxM.26.0010	organism=Leishmania_mexicana_MHOM/GT/2001/U1103 product=brix domain containing-like protein location=LmxM.26:2475-3563(-) length=362 sequence_SO=chromosome SO=protein_coding	362	1	33.1	30	13	1	21	16	8	6.836e-07	0.0007618	25	7.171e-07	1.208e-08	3.596e-05	1	1.639e-08	2.543e-07	0.0002469	4	2.84e-07	0	0	0	0	5.161e-07	0.0003344	7	6.175e-07	4.73e-07	0.0003649	7	5.976e-07	6.716e-08	6.152e-05	1	1.027e-07	1.174e-08	5.743e-05	1	2.426e-08	LmxM.26.0010	LmxM.26.0010a;	LmxM.26.0010	LmxM.26.0010a;
LmxM.10.0460	organism=Leishmania_mexicana_MHOM/GT/2001/U1103 product=GP63, leishmanolysin location=LmxM.10:175230-177197(+) length=655 sequence_SO=chromosome SO=protein_coding	655					1	26.6	10	15																	8.978e-09	1.32e-05	0.5	1.23e-08	2.524e-07	0.0001152	4	3.005e-07	0	0	0	0	3.798e-07	6.348e-05	2	4.013e-07			LmxM.10.0460	LmxM.10.0465;
LmxM.32.0130	organism=Leishmania_mexicana_MHOM/GT/2001/U1103 product=trans-splicing factor, putative location=LmxM.32:29646-30671(-) length=341 sequence_SO=chromosome SO=protein_coding	341	0.9999	6.2	3	2					5.207e-08	6.47e-05	2	5.513e-08	0	0	0	0	8.007e-09	6.552e-05	1	7.768e-09	0	0	0	0																	LmxM.32.0130
DECOY1_sp|Q9CYS6|CB072_MOUSE	Reversed decoy version of sp Q9CYS6 CB072_MOUSE	286	0.4587	3.1	2	1					0	0	0	0	0	0	0	0	3.931e-07	7.812e-05	1	5.025e-07	7.396e-07	8.106e-05	1	8.581e-07																	DECOY1_sp|Q9CYS6|CB072_MOUSE	DECOY2_sp|Q9CYS6-2|CB072_MOUSE;
LmxM.24.1350	organism=Leishmania_mexicana_MHOM/GT/2001/U1103 product=hypothetical protein, conserved location=LmxM.24:477765-480431(+) length=888 sequence_SO=chromosome SO=protein_coding	888	0.905	0.9	1	1	1	10.1	6	8	0	0	0	0	0	0	0	0	1.55e-08	2.516e-05	1	1.959e-08	0	0	0	0	0	0	0	0	0	0	0	0	2.311e-07	0.0001505	6	1.833e-07	0	0	0	0	LmxM.24.1350		LmxM.24.1350
LmxM.07.0980	organism=Leishmania_mexicana_MHOM/GT/2001/U1103 product=RNA binding protein, putative location=LmxM.07:492997-493353(+) length=118 sequence_SO=chromosome SO=protein_coding	118	0.3072	11	2	1	0.9998	29.7	3	2	5.795e-08	0.000187	2	5.709e-08	0	0	0	0	0	0	0	0	0	0	0	0	2.946e-07	0.0002931	2	2.656e-07	0	0	0	0	9.267e-08	0.0001887	1	1.039e-07	0	0	0	0	LmxM.07.0980		LmxM.07.0980
LmxM.11.1080	organism=Leishmania_mexicana_MHOM/GT/2001/U1103 product=zinc finger domain protein, putative location=LmxM.11:435075-436958(+) length=627 sequence_SO=chromosome SO=protein_coding	627					0.9746	1.9	1	1																	0	0	0	0	0	0	0	0	0	0	0	0	2.223e-08	3.316e-05	1	2.114e-08			LmxM.11.1080
LmxM.20.0230	organism=Leishmania_mexicana_MHOM/GT/2001/U1103 product=hypothetical protein, conserved location=LmxM.20:2714061-2714510(-) length=149 sequence_SO=chromosome SO=protein_coding	149	0.9577	10.7	1	1	0.9853	11.4	2	2	6.666e-08	7.403e-05	1	6.555e-08	0	0	0	0	0	0	0	0	0	0	0	0	2.486e-07	0.0001161	1	3.691e-07	8.972e-08	0.0001266	1	1.507e-07	0	0	0	0	0	0	0	0	LmxM.20.0230		LmxM.20.0230
LmxM.29.0220	organism=Leishmania_mexicana_MHOM/GT/2001/U1103 product=hypothetical protein, conserved location=LmxM.29:62944-64104(-) length=386 sequence_SO=chromosome SO=protein_coding	386					0.9999	4.9	2	2																	1.515e-07	8.96e-05	2	1.475e-07	0	0	0	0	0	0	0	0	0	0	0	0			LmxM.29.0220
DECOY2_tr|G3N1X0|G3N1X0_BOVIN	Reversed decoy version of tr G3N1X0 G3N1X0_BOVIN	745					0.3455	1.1	46	1																	6.923e-08	0.0001393	6	1.17e-07	2.231e-07	0.0002533	10	4.104e-07	2.409e-07	0.000269	9	3.55e-07	1.828e-07	0.0001953	7	3.179e-07			DECOY2_tr|G3N1X0|G3N1X0_BOVIN
LmxM.17.0440	organism=Leishmania_mexicana_MHOM/GT/2001/U1103 product=hypothetical protein, conserved location=LmxM.17:200609-206551(-) length=1980 sequence_SO=chromosome SO=protein_coding	1980					0.4748	0.4	2	1																	0	0	0	0	0	0	0	0	0	0	0	0	1.473e-08	2.1e-05	2	2.057e-08			LmxM.17.0440
LmxM.22.0140	organism=Leishmania_mexicana_MHOM/GT/2001/U1103 product=hypothetical protein, conserved location=LmxM.22:54737-56107(-) length=456 sequence_SO=chromosome SO=protein_coding	456	1	7.2	5	4	1	15.8	9	6	0	0	0	0	3.523e-08	5.71e-05	2	3.308e-08	0	0	0	0	9.149e-08	0.0001525	3	8.144e-08	0	0	0	0	1.788e-07	0.0001655	4	2.063e-07	0	0	0	0	5.06e-07	0.000228	5	6.353e-07	LmxM.22.0140		LmxM.22.0140
LmxM.36.6320	organism=Leishmania_mexicana_MHOM/GT/2001/U1103 product=phosphatidylinositol 3 kinase, putative location=LmxM.20:2392593-2400434(-) length=2613 sequence_SO=chromosome SO=protein_coding	2613	1	1.9	8	5	1	9.6	25	22	2.159e-09	2.533e-05	6	2.088e-09	1.689e-10	9.965e-06	2	1.363e-10	0	0	0	0	0	0	0	0	4.877e-08	0.0001588	24	6.461e-08	0	0	0	0	9.913e-10	8.522e-06	1	2.462e-09	0	0	0	0	LmxM.36.6320		LmxM.36.6320
LmxM.28.0430	organism=Leishmania_mexicana_MHOM/GT/2001/U1103 product=hypothetical protein, conserved location=LmxM.28:136804-138084(-) length=426 sequence_SO=chromosome SO=protein_coding	426	0.8743	2.6	1	1					2.529e-08	2.589e-05	1	2.306e-08	0	0	0	0	0	0	0	0	0	0	0	0																	LmxM.28.0430
LmxM.27.0240	organism=Leishmania_mexicana_MHOM/GT/2001/U1103 product=kinetoplast-associated protein-like protein location=LmxM.27:54117-58157(-) length=1346 sequence_SO=chromosome SO=protein_coding	1346	0.9968	82.7	4	2	1	92.3	49	11	0	0	0	0	4.616e-09	3.869e-05	4	3.976e-09	0	0	0	0	0	0	0	0	4.249e-08	6.424e-05	5	6.577e-08	2.004e-06	0.0004907	35	2.766e-06	6.498e-09	1.654e-05	1	7.272e-09	5.027e-08	9.267e-05	6	6.782e-08	LmxM.27.0240		LmxM.27.0240
LmxM.19.0520	organism=Leishmania_mexicana_MHOM/GT/2001/U1103 product=hypothetical protein, conserved location=LmxM.19:197042-198751(+) length=569 sequence_SO=chromosome SO=protein_coding	569	1	14.2	22	7	1	18.5	21	12	2.074e-07	0.0002133	11	1.899e-07	0	0	0	0	1.732e-07	0.0003926	10	1.356e-07	8.853e-09	4.074e-05	1	6.807e-09	2.83e-07	0.0001216	4	3.253e-07	0	0	0	0	1.166e-06	0.000587	15	1.184e-06	1.846e-07	7.308e-05	2	2.019e-07	LmxM.19.0520		LmxM.19.0520
LmxM.33.0350	organism=Leishmania_mexicana_MHOM/GT/2001/U1103 product=eukaryotic translation initiation factor 5, putative location=LmxM.33:122306-123442(+) length=378 sequence_SO=chromosome SO=protein_coding	378	1	48.9	122	19	1	43.4	35	16	4.588e-06	0.002364	81	4.916e-06	1.126e-06	0.0006544	19	1.238e-06	2.503e-06	0.0013	22	2.714e-06	0	0	0	0	2.425e-06	0.000915	20	2.349e-06	2.739e-07	0.0003994	8	3.889e-07	6.308e-07	0.0004124	7	6.894e-07	0	0	0	0	LmxM.33.0350		LmxM.33.0350
LmxM.34.0350	organism=Leishmania_mexicana_MHOM/GT/2001/U1103 product=hypothetical protein, conserved location=LmxM.34:85701-87812(+) length=703 sequence_SO=chromosome SO=protein_coding	703					0.9983	3	2	2																	3.796e-09	2.46e-05	1	4.282e-09	0	0	0	0	0	0	0	0	1.357e-08	2.957e-05	1	1.678e-08			LmxM.34.0350
LmxM.20.0560	organism=Leishmania_mexicana_MHOM/GT/2001/U1103 product=cytidine triphosphate synthase, putative location=LmxM.20:2835119-2836909(+) length=596 sequence_SO=chromosome SO=protein_coding	596	1	14.4	25	8	1	13.1	13	6	3.205e-08	3.702e-05	2	3.416e-08	2.099e-07	0.0003713	17	2.326e-07	0	0	0	0	5.139e-08	0.0002334	6	5.403e-08	5.916e-08	5.803e-05	2	7.316e-08	4.728e-08	9.499e-05	3	4.573e-08	1.917e-09	3.736e-05	1	2.856e-09	1.8e-07	0.0002442	7	1.722e-07	LmxM.20.0560		LmxM.20.0560
LmxM.30.2880	organism=Leishmania_mexicana_MHOM/GT/2001/U1103 product=aldehyde reductase, putative,oxidoreductase, putative location=LmxM.30:1324914-1325774(-) length=286 sequence_SO=chromosome SO=protein_coding	286					0.9999	7.3	2	2																	1.36e-07	6.047e-05	1	1.39e-07	0	0	0	0	0	0	0	0	1.896e-07	7.269e-05	1	1.873e-07			LmxM.30.2880
LmxM.36.2150	organism=Leishmania_mexicana_MHOM/GT/2001/U1103 product=COP-coated vesicle membrane protein erv25 precursor, putative,ER--golgi transport protein erv25 precursor, putative location=LmxM.20:849314-850120(+) length=268 sequence_SO=chromosome SO=protein_coding	268	1	16.4	8	3	1	26.9	10	7	1.547e-07	0.0002058	5	1.81e-07	4.872e-08	9.715e-05	2	6.012e-08	0	0	0	0	0	0	0	0	2.122e-07	0.0001291	2	1.512e-07	1.926e-06	0.0005633	8	1.731e-06	0	0	0	0	0	0	0	0	LmxM.36.2150		LmxM.36.2150
LmxM.34.2310	organism=Leishmania_mexicana_MHOM/GT/2001/U1103 product=hypothetical protein, conserved location=LmxM.34:858605-859351(+) length=248 sequence_SO=chromosome SO=protein_coding	248	1	12.1	4	2					3.489e-09	4.448e-05	1	5.494e-09	9.028e-08	0.0001575	3	1.005e-07	0	0	0	0	0	0	0	0																	LmxM.34.2310
LmxM.07.0930	organism=Leishmania_mexicana_MHOM/GT/2001/U1103 product=hypothetical protein, conserved location=LmxM.07:462382-463374(+) length=330 sequence_SO=chromosome SO=protein_coding	330	1	17	24	5	1	30.9	23	11	2.705e-07	0.0001671	5	2.547e-07	0	0	0	0	1.729e-06	0.001286	19	1.509e-06	0	0	0	0	3.718e-07	0.0002096	4	4.557e-07	2.384e-07	0.0001144	2	2.23e-07	2.963e-06	0.0009447	14	3.029e-06	1.86e-07	0.000189	3	2.152e-07	LmxM.07.0930		LmxM.07.0930
LmxM.30.3040	organism=Leishmania_mexicana_MHOM/GT/2001/U1103 product=hypothetical protein, conserved location=LmxM.30:1387040-1387786(-) length=248 sequence_SO=chromosome SO=protein_coding	248	1	11.3	8	2	0.9996	8.9	5	2	5.294e-08	8.896e-05	2	6.696e-08	1.316e-07	0.0001575	3	1.577e-07	9.654e-08	0.0001802	2	1.256e-07	1.142e-08	9.348e-05	1	1.347e-08	7.136e-08	6.973e-05	1	9.542e-08	3.5e-07	0.0001522	2	3.793e-07	6.276e-08	8.979e-05	1	7.747e-08	8.136e-08	8.383e-05	1	1.155e-07	LmxM.30.3040	LmxM.30.3040a;	LmxM.30.3040	LmxM.30.3040a;
LmxM.14.1330	organism=Leishmania_mexicana_MHOM/GT/2001/U1103 product=hypothetical protein, conserved location=LmxM.14:550452-552161(+) length=569 sequence_SO=chromosome SO=protein_coding	569	0.9928	5.3	4	2	1	20.6	14	10	3.06e-08	7.755e-05	4	2.766e-08	0	0	0	0	0	0	0	0	0	0	0	0	4.973e-07	0.0003951	13	5.056e-07	0	0	0	0	4.132e-09	3.914e-05	1	8.45e-09	0	0	0	0	LmxM.14.1330		LmxM.14.1330
sp|Q7TMD7|DSG4_MOUSE	Desmoglein-4 OS=Mus musculus GN=Dsg4 PE=1 SV=1	1041					0.9216	0.8	1	1																	0	0	0	0	0	0	0	0	0	0	0	0	4.412e-09	1.997e-05	1	4.378e-09			sp|Q7TMD7|DSG4_MOUSE	tr|E1B9D7|E1B9D7_BOVIN;
LmxM.36.6640	organism=Leishmania_mexicana_MHOM/GT/2001/U1103 product=hypothetical protein, conserved location=LmxM.20:2521875-2522468(-) length=197 sequence_SO=chromosome SO=protein_coding	197	0.9999	13.7	8	2	1	26.9	12	6	1.239e-07	0.000224	4	1.552e-07	0	0	0	0	1.171e-07	0.0003402	3	1.255e-07	0	0	0	0	1.679e-06	0.0004389	5	1.748e-06	6.344e-07	0.0002874	3	8.675e-07	5.372e-07	0.0004522	4	7.149e-07	0	0	0	0	LmxM.36.6640		LmxM.36.6640
DECOY2_tr|E1B8V7|E1B8V7_BOVIN	Reversed decoy version of tr E1B8V7 E1B8V7_BOVIN	790					0.385	1.8	9	1																	0	0	0	0	6.456e-08	2.389e-05	1	7.861e-08	8.921e-08	0.0001128	4	1.844e-07	1.994e-07	0.0001053	4	3.507e-07			DECOY2_tr|E1B8V7|E1B8V7_BOVIN
LmxM.05.0750	organism=Leishmania_mexicana_MHOM/GT/2001/U1103 product=hypothetical protein, conserved location=LmxM.05:280816-283212(+) length=798 sequence_SO=chromosome SO=protein_coding	798	0.526	2.3	1	1					2.401e-09	1.382e-05	1	2.363e-09	0	0	0	0	0	0	0	0	0	0	0	0																	LmxM.05.0750
sp|P63101|1433Z_MOUSE	14-3-3 protein zeta/delta OS=Mus musculus GN=Ywhaz PE=1 SV=1	245	0.9999	16.7	2	3					0	0	0	0	7.968e-08	0.0001052	1.98	9.386e-08	0	0	0	0	0	0	0	0																	sp|P63101|1433Z_MOUSE	sp|P63103|1433Z_BOVIN;
LmxM.22_389830_389632_389830_+	LmxM.22_389830_389632_389830_+	66	0.9762	21.2	2	1	1	37.9	2	2	0	0	0	0	9.486e-07	0.0003945	2	8.645e-07	0	0	0	0	0	0	0	0	0	0	0	0	3.378e-06	0.0005718	2	2.685e-06	0	0	0	0	0	0	0	0	LmxM.22_389830_389632_389830_+		LmxM.22_389830_389632_389830_+
LmxM.34.1190	organism=Leishmania_mexicana_MHOM/GT/2001/U1103 product=NADH-dependent fumarate reductase, putative location=LmxM.34:461040-462527(+) length=495 sequence_SO=chromosome SO=protein_coding	495	0.9897	6.3	2	4	0.8082	5.5	2	3	0	0	0	0	1.886e-08	5.26e-05	2	1.534e-08	0	0	0	0	0	0	0	0	0	0	0	0	0	0	0	0	0	0	0	0	1.329e-08	4.2e-05	1	1.618e-08	LmxM.34.1190		LmxM.34.1190
LmxM.09.0840	organism=Leishmania_mexicana_MHOM/GT/2001/U1103 product=hypothetical protein, conserved location=LmxM.09:315740-316936(-) length=398 sequence_SO=chromosome SO=protein_coding	398	1	17.1	27	6	1	18.6	22	8	1.428e-07	0.0001386	5	1.74e-07	9.879e-07	0.0005234	16	1.042e-06	5.628e-08	5.614e-05	1	5.205e-08	9.627e-08	0.0002913	5	1.363e-07	3.836e-07	0.0001304	3	4.792e-07	7.931e-07	0.0005215	11	8.356e-07	4.725e-08	0.0001119	2	5.154e-08	5.422e-07	0.0003134	6	6.685e-07	LmxM.09.0840		LmxM.09.0840
LmxM.30.2630	organism=Leishmania_mexicana_MHOM/GT/2001/U1103 product=serine/threonine protein phosphatase pp1(5.9), putative location=LmxM.30:1238638-1239735(-) length=365 sequence_SO=chromosome SO=protein_coding	365					0.9983	8.2	1	3																	6.352e-08	4.738e-05	1	4.964e-08	0	0	0	0	0	0	0	0	0	0	0	0			LmxM.30.2630
LmxM.34.3540	organism=Leishmania_mexicana_MHOM/GT/2001/U1103 product=hypothetical protein, conserved location=LmxM.34:1347449-1348114(-) length=221 sequence_SO=chromosome SO=protein_coding	221	1	26.7	19	5	1	24	12	5	6.343e-07	0.0005491	11	6.035e-07	3.074e-07	0.0002945	5	2.997e-07	1.997e-07	0.0002022	2	1.951e-07	9.237e-09	0.0001049	1	6.959e-09	3.965e-07	0.000313	4	4.754e-07	7.157e-08	0.0001708	2	6.675e-08	1.647e-07	0.0003023	3	1.609e-07	4.791e-07	0.0002822	3	5.265e-07	LmxM.34.3540		LmxM.34.3540
LmxM.36.3760	organism=Leishmania_mexicana_MHOM/GT/2001/U1103 product=60S ribosomal protein L10a, putative location=LmxM.20:1420192-1420836(+) length=214 sequence_SO=chromosome SO=protein_coding	214	1	54.7	93	14	1	89.7	138	31	2.408e-06	0.001959	38	2.83e-06	4.583e-06	0.001582	26	5.35e-06	1.213e-06	0.001357	13	1.431e-06	4.491e-06	0.001625	15	4.522e-06	3.802e-06	0.001292	15.99	4.288e-06	1.144e-05	0.00238	26.99	1.041e-05	4.299e-06	0.00312	29.98	4.841e-06	2.106e-05	0.006215	63.97	1.96e-05	LmxM.18.0620	LmxM.36.3760;	LmxM.36.3760
LmxM.30.3060	organism=Leishmania_mexicana_MHOM/GT/2001/U1103 product=ferrous iron transport protein (LIT1-1) location=LmxM.30:1392292-1393590(-) length=432 sequence_SO=chromosome SO=protein_coding	432	0.7233	2.1	5	1					0	0	0	0	9.415e-08	0.0001507	5	9.65e-08	0	0	0	0	0	0	0	0																	LmxM.30.3060	LmxM.30.3070;
sp|P0CG49|UBB_MOUSE	Polyubiquitin-B OS=Mus musculus GN=Ubb PE=2 SV=1	305	0.968	64.3	1	5	1	80	25	9	0	0	0	0	3.035e-08	4.226e-05	0.99	3.123e-08	0	0	0	0	0	0	0	0	2.88e-07	0.0003402	6	1.697e-07	3.631e-07	0.0004331	7	2.187e-07	4.458e-07	0.0005111	7	2.84e-07	2.856e-07	0.0003408	5	1.808e-07	sp|P0CG49|UBB_MOUSE	sp|P0CG50|UBC_MOUSE;sp|P0CG53|UBB_BOVIN;sp|P0CH28|UBC_BOVIN;sp|P62983|RS27A_MOUSE;sp|P62984|RL40_MOUSE;sp|P62992|RS27A_BOVIN;sp|P63048|RL40_BOVIN;tr|E1B9K1|E1B9K1_BOVIN;tr|E9Q4P0|E9Q4P0_MOUSE;tr|E9Q5F6|E9Q5F6_MOUSE;tr|E9Q9J0|E9Q9J0_MOUSE;tr|E9QNP0|E9QNP0_MOUSE;tr|Q5SX22|Q5SX22_MOUSE;	sp|P0CG49|UBB_MOUSE	sp|P0CG50|UBC_MOUSE;sp|P0CG53|UBB_BOVIN;sp|P0CH28|UBC_BOVIN;sp|P62983|RS27A_MOUSE;sp|P62984|RL40_MOUSE;sp|P62992|RS27A_BOVIN;sp|P63048|RL40_BOVIN;tr|E1B9K1|E1B9K1_BOVIN;tr|E9Q4P0|E9Q4P0_MOUSE;tr|E9Q5F6|E9Q5F6_MOUSE;tr|E9Q9J0|E9Q9J0_MOUSE;tr|E9QNP0|E9QNP0_MOUSE;tr|Q5SX22|Q5SX22_MOUSE;
LmxM.29.3080	organism=Leishmania_mexicana_MHOM/GT/2001/U1103 product=homoserine kinase, putative location=LmxM.29:1097234-1098259(-) length=341 sequence_SO=chromosome SO=protein_coding	341	0.9977	5.9	14	2	1	12	6	4	1.736e-07	0.0001941	6	1.415e-07	8.112e-08	0.0001145	3	8.404e-08	6.793e-08	0.0003276	5	5.284e-08	0	0	0	0	2.818e-07	0.0002029	4	2.996e-07	0	0	0	0	1.64e-07	0.0001306	2	1.647e-07	0	0	0	0	LmxM.29.3080		LmxM.29.3080
LmxM.19.1600	organism=Leishmania_mexicana_MHOM/GT/2001/U1103 product=hypothetical protein, conserved location=LmxM.19:636895-637395(+) length=166 sequence_SO=chromosome SO=protein_coding	166	0.9999	16.3	5	2	0.9746	7.8	1	1	2.106e-08	6.645e-05	1	4.605e-08	2.13e-07	0.0003137	4	2.969e-07	0	0	0	0	0	0	0	0	0	0	0	0	1.961e-07	0.0001137	1	1.816e-07	0	0	0	0	0	0	0	0	LmxM.19.1600		LmxM.19.1600
LmxM.32.1460partial	organism=Leishmania_mexicana_MHOM/GT/2001/U1103 product=hypothetical protein, conserved location=LmxM.32:559354-559875(+) length=174 sequence_SO=chromosome SO=protein_coding	174	0.2677	5.7	1	1	1	23	4	4	4.729e-08	6.34e-05	1	5.248e-08	0	0	0	0	0	0	0	0	0	0	0	0	1.537e-06	0.0003975	4	1.441e-06	0	0	0	0	0	0	0	0	0	0	0	0	LmxM.32.1460partial		LmxM.32.1460partial
tr|F1N0H5|F1N0H5_BOVIN	Uncharacterized protein OS=Bos taurus GN=ZC3H13 PE=4 SV=1	1652					0.7177	0.4	7	1																	5.566e-09	2.094e-05	2	7.314e-09	3.941e-09	2.285e-05	2	6.833e-09	2.474e-08	2.696e-05	2	4.968e-08	1.918e-09	1.258e-05	1	4.694e-09			tr|F1N0H5|F1N0H5_BOVIN
LmxM.29.1205	organism=Leishmania_mexicana_MHOM/GT/2001/U1103 product=small nuclear ribonucleoprotein polypeptide e, putative location=LmxM.29:404260-404520(+) length=86 sequence_SO=chromosome SO=protein_coding	86	0.9934	31.4	3	2	1	34.9	5	3	1.155e-07	0.0002565	2	1.206e-07	1.291e-07	0.0001514	1	1.201e-07	0	0	0	0	0	0	0	0	1.079e-06	0.0008043	4	1.338e-06	6.655e-07	0.0002194	1	5.402e-07	0	0	0	0	0	0	0	0	LmxM.29.1205		LmxM.29.1205
sp|Q03763|DSG1_BOVIN	Desmoglein-1 OS=Bos taurus GN=DSG1 PE=1 SV=1	1043					1	7.2	46	7																	3.449e-08	9.899e-05	5.97	3.883e-08	4.662e-08	0.0001446	7.99	4.752e-08	1.377e-07	0.0003403	15.94	1.42e-07	1.857e-07	0.0002781	13.95	2.058e-07			sp|Q03763|DSG1_BOVIN	tr|F1MIW8|F1MIW8_BOVIN;
LmxM.31.1750	organism=Leishmania_mexicana_MHOM/GT/2001/U1103 product=hypothetical protein, conserved location=LmxM.31:673424-675763(-) length=779 sequence_SO=chromosome SO=protein_coding	779	1	10.3	20	9	1	19.1	35	12	1.556e-07	0.0002407	17	1.511e-07	4.348e-09	1.671e-05	1	3.706e-09	1.272e-08	5.736e-05	2	1.037e-08	0	0	0	0	7.746e-07	0.0006216	28	7.88e-07	6.243e-09	2.422e-05	1	6.714e-09	9.629e-08	0.0001715	6	8.923e-08	0	0	0	0	LmxM.31.1750		LmxM.31.1750
LmxM.21.0640	organism=Leishmania_mexicana_MHOM/GT/2001/U1103 product=phosphoglucomutase, putative location=LmxM.21:185286-187055(-) length=589 sequence_SO=chromosome SO=protein_coding	589	1	7.6	16	4	0.9797	5.8	3	3	4.421e-08	9.364e-05	5	4.004e-08	3.491e-08	6.631e-05	3	3.465e-08	2.681e-08	0.0001138	3	3.514e-08	5.279e-08	0.0001968	5	7.087e-08	8.523e-08	8.808e-05	3	1.035e-07	0	0	0	0	0	0	0	0	0	0	0	0	LmxM.21.0640		LmxM.21.0640
LmxM.19.0960	organism=Leishmania_mexicana_MHOM/GT/2001/U1103 product=dynein light chain, putative location=LmxM.19:365206-365544(+) length=112 sequence_SO=chromosome SO=protein_coding	112	0.6216	8	2	1					0	0	0	0	0	0	0	0	3.438e-07	0.000399	2	3.568e-07	0	0	0	0																	LmxM.19.0960
LmxM.29.2810	organism=Leishmania_mexicana_MHOM/GT/2001/U1103 product=hypothetical protein, conserved location=LmxM.29:1016483-1017100(-) length=205 sequence_SO=chromosome SO=protein_coding	205	1	11.7	4	2	1	32.2	6	5	1.205e-07	0.0001614	3	1.13e-07	0	0	0	0	3.798e-08	0.000109	1	3.155e-08	0	0	0	0	8.376e-07	0.0004218	5	7.862e-07	0	0	0	0	1.153e-07	0.0001086	1	8.982e-08	0	0	0	0	LmxM.29.2810		LmxM.29.2810
LmxM.17.1280	organism=Leishmania_mexicana_MHOM/GT/2001/U1103 product=hypothetical protein, conserved location=LmxM.17:594621-594824(+) length=67 sequence_SO=chromosome SO=protein_coding	67					1	40.3	2	2																	0	0	0	0	2.593e-06	0.0002816	1	1.393e-06	0	0	0	0	2.64e-07	0.0003103	1	2.466e-07			LmxM.17.1280
LmxM.36.1910	organism=Leishmania_mexicana_MHOM/GT/2001/U1103 product=T-lymphocyte triggering factor, putative location=LmxM.20:746318-747697(-) length=459 sequence_SO=chromosome SO=protein_coding	459	1	15.7	13	8	1	37	16	18	1.26e-08	2.403e-05	1	1.193e-08	0	0	0	0	3.657e-07	0.0005841	12	4.252e-07	0	0	0	0	4.421e-08	3.768e-05	1	6.136e-08	0	0	0	0	1.397e-06	0.0007277	15	1.513e-06	0	0	0	0	LmxM.36.1910		LmxM.36.1910
LmxM.32.1410	organism=Leishmania_mexicana_MHOM/GT/2001/U1103 product=hypothetical protein, conserved location=LmxM.32:519527-521296(+) length=589 sequence_SO=chromosome SO=protein_coding	589					1	8.1	5	5																	3.892e-08	0.0001468	5	5.297e-08	0	0	0	0	0	0	0	0	0	0	0	0			LmxM.32.1410
tr|G3N3T9|G3N3T9_BOVIN	Uncharacterized protein OS=Bos taurus GN=NCCRP1 PE=4 SV=1	260					0.478	4.9	2	1																	1.578e-08	3.326e-05	0.5	1.73e-08	4.115e-09	3.629e-05	0.5	4.633e-09	0	0	0	0	0	0	0	0			tr|G3N3T9|G3N3T9_BOVIN	tr|G3X7J1|G3X7J1_BOVIN;
tr|A6H726|A6H726_BOVIN	GPRC5D protein OS=Bos taurus GN=GPRC5D PE=2 SV=1	300					0.2323	2.7	1	1																	6.806e-08	5.764e-05	1	8.566e-08	0	0	0	0	0	0	0	0	0	0	0	0			tr|A6H726|A6H726_BOVIN
LmxM.27.0110	organism=Leishmania_mexicana_MHOM/GT/2001/U1103 product=hypothetical protein, conserved location=LmxM.27:26446-26703(-) length=85 sequence_SO=chromosome SO=protein_coding	85	0.3709	21.2	3	1					0	0	0	0	5.635e-07	0.0004595	3	6.246e-07	0	0	0	0	0	0	0	0																	LmxM.27.0110
LmxM.34.0670	organism=Leishmania_mexicana_MHOM/GT/2001/U1103 product=hypothetical protein, conserved location=LmxM.34:237085-249597(+) length=4170 sequence_SO=chromosome SO=protein_coding	4170	1	1.5	8	7	1	4.6	20	18	1.828e-09	1.587e-05	6	1.699e-09	0	0	0	0	6.387e-10	5.358e-06	1	5.116e-10	1.477e-10	5.56e-06	1	2.276e-10	3.143e-08	8.294e-05	20	3.782e-08	0	0	0	0	0	0	0	0	0	0	0	0	LmxM.34.0670		LmxM.34.0670
LmxM.31.0270	organism=Leishmania_mexicana_MHOM/GT/2001/U1103 product=hypothetical protein, conserved location=LmxM.31:95492-99382(-) length=1296 sequence_SO=chromosome SO=protein_coding	1296	1	6.2	19	7	1	21.1	95	24	5.707e-09	7.66e-05	9	6.778e-09	3.784e-08	8.036e-05	8	4.142e-08	0	0	0	0	7.863e-10	1.789e-05	1	7.706e-10	1.128e-07	0.0002268	17	1.15e-07	7.74e-07	0.0008008	55	7.582e-07	0	0	0	0	1.505e-07	0.0003529	22	1.618e-07	LmxM.31.0270		LmxM.31.0270
LmxM.08_29.0210	organism=Leishmania_mexicana_MHOM/GT/2001/U1103 product=hypothetical protein, conserved location=LmxM.08:1085555-1086358(+) length=267 sequence_SO=chromosome SO=protein_coding	267	0.9635	7.1	3	2	0.9999	10.1	2	3	1.467e-07	0.0001239	3	1.785e-07	0	0	0	0	0	0	0	0	0	0	0	0	4.731e-07	0.0001295	2	5.492e-07	0	0	0	0	0	0	0	0	0	0	0	0	LmxM.08_29.0210		LmxM.08_29.0210
LmxM.36.3300	organism=Leishmania_mexicana_MHOM/GT/2001/U1103 product=hypothetical protein, conserved location=LmxM.20:1292272-1294737(-) length=821 sequence_SO=chromosome SO=protein_coding	821	0.8401	1.5	1	1	1	8.4	7	7	0	0	0	0	0	0	0	0	8.564e-09	2.721e-05	1	1.199e-08	0	0	0	0	0	0	0	0	0	0	0	0	1.554e-07	0.0001627	6	2.148e-07	0	0	0	0	LmxM.36.3300		LmxM.36.3300
LmxM.08_29.2460	organism=Leishmania_mexicana_MHOM/GT/2001/U1103 product=60S ribosomal protein L13, putative location=LmxM.08:130752-131414(-) length=220 sequence_SO=chromosome SO=protein_coding	220	1	70.5	370	26	1	78.2	236	30	2.315e-05	0.003059	61	2.182e-05	3.52e-05	0.004616	78	3.568e-05	3.938e-05	0.008327	82	3.679e-05	0.0001507	0.01539	146	0.0001517	6.333e-06	0.001965	25	6.874e-06	1.306e-05	0.00386	45	1.421e-05	1.827e-05	0.005668	56	1.933e-05	7.348e-05	0.009639	102	7.27e-05	LmxM.08_29.2460	LmxM.08_29.2461;	LmxM.08_29.2460	LmxM.08_29.2461;
LmxM.21.1830	organism=Leishmania_mexicana_MHOM/GT/2001/U1103 product=proteasome alpha 5 subunit, putative,20S proteasome subunit alpha 5, (putative) location=LmxM.21:718657-719391(+) length=244 sequence_SO=chromosome SO=protein_coding	244	1	52	45	13	1	76.2	39	18	1.831e-07	0.0002713	6	2.132e-07	3.884e-06	0.001547	28.99	3.931e-06	7.985e-09	9.156e-05	1	6.556e-09	6.418e-07	0.0008542	8.99	6.186e-07	2.957e-07	0.0001417	2	2.591e-07	3.046e-06	0.001237	16	2.944e-06	0	0	0	0	6.839e-06	0.001789	21	5.413e-06	LmxM.21.1830		LmxM.21.1830
LmxM.26.1360	organism=Leishmania_mexicana_MHOM/GT/2001/U1103 product=hypothetical protein, conserved location=LmxM.26:443681-445453(+) length=590 sequence_SO=chromosome SO=protein_coding	590	0.9557	2	2	1	0.8636	2	1	1	9.618e-09	3.739e-05	2	1.156e-08	0	0	0	0	0	0	0	0	0	0	0	0	3.25e-08	2.931e-05	1	3.397e-08	0	0	0	0	0	0	0	0	0	0	0	0	LmxM.26.1360		LmxM.26.1360
LmxM.25.2320	organism=Leishmania_mexicana_MHOM/GT/2001/U1103 product=hypothetical protein, conserved location=LmxM.25:840949-841386(+) length=145 sequence_SO=chromosome SO=protein_coding	145	0.959	6.9	2	1					8.98e-08	7.608e-05	1	8.598e-08	0	0	0	0	0	0	0	0	7.848e-08	0.0001599	1	6.597e-08																	LmxM.25.2320
LmxM.34.1820	organism=Leishmania_mexicana_MHOM/GT/2001/U1103 product=hypothetical protein, conserved location=LmxM.34:663411-664232(+) length=273 sequence_SO=chromosome SO=protein_coding	273	1	4.4	4	3	0.9586	5.5	3	2	1.762e-07	0.0001212	3	1.697e-07	0	0	0	0	3.297e-08	8.184e-05	1	3.836e-08	0	0	0	0	1.864e-07	6.335e-05	1	1.881e-07	1.511e-07	0.0001382	2	1.973e-07	0	0	0	0	0	0	0	0	LmxM.34.1820		LmxM.34.1820
LmxM.12.0010	organism=Leishmania_mexicana_MHOM/GT/2001/U1103 product=translation initiation factor EIF-2b alpha subunit, putative location=LmxM.12:3237-4142(+) length=301 sequence_SO=chromosome SO=protein_coding	301	0.9413	7.6	2	2	0.2648	3	2	1	0	0	0	0	0	0	0	0	7.595e-08	0.0001485	2	8.419e-08	0	0	0	0	1.97e-07	5.745e-05	1	1.873e-07	5.04e-08	6.269e-05	1	6.179e-08	0	0	0	0	0	0	0	0	LmxM.12.0010		LmxM.12.0010
LmxM.11.0550	organism=Leishmania_mexicana_MHOM/GT/2001/U1103 product=nucleobase transporter (NT4) location=LmxM.11:190588-192237(+) length=549 sequence_SO=chromosome SO=protein_coding	549	0.2861	1.3	2	1					0	0	0	0	0	0	0	0	1.188e-08	4.07e-05	1	1.81e-08	5.311e-09	4.223e-05	1	6.977e-09																	LmxM.11.0550
LmxM.16.1130	organism=Leishmania_mexicana_MHOM/GT/2001/U1103 product=tyrosyl or methionyl-tRNA synthetase-like protein location=LmxM.16:438306-438848(+) length=180 sequence_SO=chromosome SO=protein_coding	180	1	38.3	27	7	1	39.4	16	6	1.135e-06	0.001042	17	1.172e-06	7.81e-07	0.0006509	9	8.778e-07	7.401e-09	0.0001241	1	5.172e-09	0	0	0	0	2.889e-06	0.0009607	10	1.977e-06	9.382e-07	0.0003145	3	6.778e-07	7.292e-08	0.0001237	1	9.177e-08	3.259e-07	0.0001155	1	1.987e-07	LmxM.16.1130		LmxM.16.1130
LmxM.28.1200	organism=Leishmania_mexicana_MHOM/GT/2001/U1103 product=glucose-regulated protein 78, putative location=LmxM.28:441356-443332(+) length=658 sequence_SO=chromosome SO=protein_coding	658	1	62.8	708	47	1	73.7	644	65	3.611e-06	0.002984	177.97	3.444e-06	1.823e-05	0.008565	432.89	1.767e-05	7.082e-07	0.001358	39.99	7.172e-07	1.316e-06	0.001938	55	1.307e-06	4.861e-06	0.003047	115.92	4.692e-06	2.35e-05	0.008972	312.86	2.311e-05	2.869e-06	0.001691	49.97	2.697e-06	5.032e-06	0.004673	147.9	4.918e-06	LmxM.28.1200		LmxM.28.1200
LmxM.18.1370	organism=Leishmania_mexicana_MHOM/GT/2001/U1103 product=heat shock protein, putative location=LmxM.18:565201-567672(+) length=823 sequence_SO=chromosome SO=protein_coding	823	1	55.7	667	61	1	75	522	63	2.623e-06	0.002104	157	2.655e-06	1.033e-05	0.005711	361	1.02e-05	1.295e-06	0.001493	55	1.239e-06	4.888e-06	0.002592	92	4.976e-06	5.98e-06	0.002606	124	6.048e-06	1.059e-05	0.005182	226	1.094e-05	2.92e-06	0.001759	65	2.984e-06	3.326e-06	0.002501	99	3.598e-06	LmxM.18.1370		LmxM.18.1370
LmxM.16.1230	organism=Leishmania_mexicana_MHOM/GT/2001/U1103 product=hypothetical protein, conserved location=LmxM.16:474200-479644(-) length=1814 sequence_SO=chromosome SO=protein_coding	1814	1	7.3	29	13	1	12.8	38	23	2.238e-08	0.0001155	19	2.471e-08	3.552e-10	1.435e-05	2	3.507e-10	1.006e-08	8.621e-05	7	1.129e-08	5.315e-10	1.278e-05	1	7.056e-10	1.126e-07	0.0002383	25	1.218e-07	3.312e-08	8.322e-05	8	3.259e-08	2.033e-08	6.138e-05	5	2.274e-08	0	0	0	0	LmxM.16.1230		LmxM.16.1230
LmxM.06.1050	organism=Leishmania_mexicana_MHOM/GT/2001/U1103 product=protein disulfide isomerase location=LmxM.06:411835-412236(+) length=133 sequence_SO=chromosome SO=protein_coding	133	1	30.8	21	5	1	41.4	14	5	1.645e-06	0.0009953	12	1.758e-06	2.048e-06	0.000881	9	2.089e-06	0	0	0	0	0	0	0	0	2.265e-06	0.0006501	5	1.902e-06	4.377e-06	0.0008513	6	3.72e-06	9.789e-08	0.0001674	1	1.197e-07	6.232e-07	0.0003126	2	5.208e-07	LmxM.06.1050		LmxM.06.1050
LmxM.13.0570	organism=Leishmania_mexicana_MHOM/GT/2001/U1103 product=40S ribosomal protein S12, putative location=LmxM.13:157680-158105(+) length=141 sequence_SO=chromosome SO=protein_coding	141	1	70.9	152	14	1	87.2	74	18	1.517e-05	0.003755	48	1.354e-05	3.043e-05	0.004432	48	2.791e-05	1.679e-05	0.004754	30	1.49e-05	1.206e-05	0.004275	26	1.071e-05	1.369e-05	0.001962	16	1.225e-05	2.321e-05	0.002141	16	2.199e-05	8.025e-06	0.002843	18	8.146e-06	2.5e-05	0.003391	23	2.58e-05	LmxM.13.0570		LmxM.13.0570
LmxM.08.0470	organism=Leishmania_mexicana_MHOM/GT/2001/U1103 product=small ubiquitin protein, putative location=LmxM.08:1343682-1344035(+) length=117 sequence_SO=chromosome SO=protein_coding	117					0.994	23.1	1	2																	0	0	0	0	5.352e-07	0.0001613	1	3.956e-07	0	0	0	0	0	0	0	0			LmxM.08.0470
LmxM.17.0980	organism=Leishmania_mexicana_MHOM/GT/2001/U1103 product=hypothetical protein, conserved location=LmxM.17:452252-454477(+) length=741 sequence_SO=chromosome SO=protein_coding	741	1	9.9	16	7	1	25.2	55	16	3.535e-08	0.000134	9	3.709e-08	5.209e-08	0.0001054	6	6.573e-08	5.127e-09	3.015e-05	1	7.293e-09	0	0	0	0	5.399e-07	0.0004434	19	6.225e-07	7.327e-07	0.0006367	25	8.735e-07	1.11e-07	0.0001803	6	1.455e-07	3.921e-08	0.0001122	4	4.755e-08	LmxM.17.0980		LmxM.17.0980
LmxM.28.2990	organism=Leishmania_mexicana_MHOM/GT/2001/U1103 product=hypothetical protein, conserved location=LmxM.28:1119841-1120548(-) length=235 sequence_SO=chromosome SO=protein_coding	235	0.9992	14	2	2					0	0	0	0	8.924e-08	0.0001108	2	1.055e-07	0	0	0	0	0	0	0	0																	LmxM.28.2990
sp|A7XUY5-2|SKIT5_MOUSE	Isoform 2 of Selection and upkeep of intraepithelial T-cells protein 5 OS=Mus musculus GN=Skint5	1440					0.4001	0.5	3	1																	2.746e-08	2.378e-05	1.98	4.026e-08	0	0	0	0	2.348e-08	1.531e-05	0.99	3.914e-08	0	0	0	0			sp|A7XUY5-2|SKIT5_MOUSE	sp|A7XUY5|SKIT5_MOUSE;tr|E9Q072|E9Q072_MOUSE;tr|E9Q4T3|E9Q4T3_MOUSE;
LmxM.30.1130	organism=Leishmania_mexicana_MHOM/GT/2001/U1103 product=N-acyl-L-amino acid amidohydrolase, putative location=LmxM.30:436719-437936(-) length=405 sequence_SO=chromosome SO=protein_coding	405	1	28.6	49	9	1	24.2	30	8	3.062e-07	0.0002451	9	2.902e-07	1.505e-06	0.0009322	29	1.355e-06	1.561e-07	5.516e-05	1	1.216e-07	8.757e-07	0.0005152	9	7.121e-07	5.166e-07	0.0001708	4	5.625e-07	1.42e-06	0.0006057	13	1.494e-06	9.561e-08	5.498e-05	1	6.601e-08	1.066e-06	0.000616	12	8.801e-07	LmxM.30.1130		LmxM.30.1130
LmxM.22.0620	organism=Leishmania_mexicana_MHOM/GT/2001/U1103 product=proteasome regulatory ATPase subunit 5, putative location=LmxM.22:226998-228332(-) length=444 sequence_SO=chromosome SO=protein_coding	444	1	25	28	7	1	22.7	18	6	9.772e-08	0.0002484	10	8.937e-08	3.55e-07	0.0003812	13	4.453e-07	1.583e-07	0.0002516	5	2.062e-07	0	0	0	0	3.063e-07	0.0001947	5	2.654e-07	4.433e-07	0.000255	6	4.045e-07	3.37e-07	0.0002508	5	2.905e-07	7.28e-08	9.365e-05	2	6.51e-08	LmxM.22.0620		LmxM.22.0620
LmxM.33.3970	organism=Leishmania_mexicana_MHOM/GT/2001/U1103 product=adaptor gamma-1 chain, putative location=LmxM.33:1514030-1516525(+) length=831 sequence_SO=chromosome SO=protein_coding	831	1	9.7	14	8	1	16.4	24	12	8.968e-08	0.0001195	9	9.872e-08	3.087e-08	4.7e-05	3	2.921e-08	1.097e-08	5.377e-05	2	1.362e-08	0	0	0	0	4.613e-07	0.000333	16	4.477e-07	1.341e-07	0.0001135	5	1.279e-07	1.206e-08	2.68e-05	1	3.231e-08	0	0	0	0	LmxM.33.3970		LmxM.33.3970
LmxM.26.0800	organism=Leishmania_mexicana_MHOM/GT/2001/U1103 product=type II (glutathione peroxidase-like) tryparedoxin peroxidase location=LmxM.26:222264-222815(-) length=183 sequence_SO=chromosome SO=protein_coding	183	1	25.3	17	5	1	27	12	6	7.478e-07	0.0005425	9	8.15e-07	6.123e-07	0.0003557	5	6.445e-07	3.197e-07	0.0002442	2	3.034e-07	5.086e-08	0.0001267	1	4.845e-08	1.678e-06	0.0004725	5	1.561e-06	4.585e-07	0.0002062	2	4.95e-07	1.101e-07	0.0001217	1	1.251e-07	7.496e-07	0.0004544	4	8.459e-07	LmxM.26.0800	LmxM.26.0810;	LmxM.26.0800	LmxM.26.0810;
LmxM.15.0390	organism=Leishmania_mexicana_MHOM/GT/2001/U1103 product=cytoplasmic l-asparaginase i-like protein location=LmxM.15:142833-144029(+) length=398 sequence_SO=chromosome SO=protein_coding	398	1	8.8	5	2	1	14.6	5	4	1.929e-07	0.0001386	5	2.363e-07	0	0	0	0	0	0	0	0	0	0	0	0	4.269e-07	0.0002173	5	3.649e-07	0	0	0	0	0	0	0	0	0	0	0	0	LmxM.15.0390		LmxM.15.0390
LmxM.33.2610	organism=Leishmania_mexicana_MHOM/GT/2001/U1103 product=ATP-dependent DNA helicase, putative,ruvb DNA helicase-like protein, putative location=LmxM.33:999386-1000837(+) length=483 sequence_SO=chromosome SO=protein_coding	483	1	52.2	101	21	1	52.2	89	21	9.967e-07	0.0006623	29	9.717e-07	2.05e-06	0.001563	58	2.009e-06	9.862e-08	0.0002313	5	1.119e-07	1.129e-07	0.000432	9	1.018e-07	1.578e-06	0.0008593	24	1.558e-06	3.358e-06	0.001836	47	3.306e-06	1.854e-07	0.0002305	5	1.816e-07	4.339e-07	0.0005596	13	3.895e-07	LmxM.33.2610		LmxM.33.2610
sp|P04104|K2C1_MOUSE	Keratin, type II cytoskeletal 1 OS=Mus musculus GN=Krt1 PE=1 SV=4	637	0.7551	6	4	6					4.245e-09	1.732e-05	1	4.773e-09	6.149e-08	6.131e-05	3	6.2e-08	0	0	0	0	0	0	0	0																	sp|P04104|K2C1_MOUSE
LmxM.34.2200	organism=Leishmania_mexicana_MHOM/GT/2001/U1103 product=RNA-binding protein, putative location=LmxM.34:807751-808575(+) length=274 sequence_SO=chromosome SO=protein_coding	274	1	70.4	120	20	1	75.5	50	18	1.393e-05	0.003905	97	1.412e-05	1.23e-06	0.0009028	19	1.304e-06	1.162e-07	0.0002446	3	1.171e-07	2.321e-08	8.461e-05	1	2.218e-08	7.617e-06	0.002146	34	7.39e-06	1.505e-06	0.0009642	14	1.741e-06	0	0	0	0	1.172e-07	7.588e-05	1	1.516e-07	LmxM.34.2200		LmxM.34.2200
LmxM.26.0500	organism=Leishmania_mexicana_MHOM/GT/2001/U1103 product=hypothetical protein, conserved location=LmxM.26:129876-131297(-) length=473 sequence_SO=chromosome SO=protein_coding	473	1	24.9	13	8	1	34	13	11	9.962e-09	2.332e-05	1	1.319e-08	0	0	0	0	9.503e-07	0.0005668	12	9.738e-07	0	0	0	0	3.748e-08	3.656e-05	1	3.453e-08	0	0	0	0	1.756e-06	0.000565	12	2.07e-06	0	0	0	0	LmxM.26.0500		LmxM.26.0500
LmxM.36.0050	organism=Leishmania_mexicana_MHOM/GT/2001/U1103 product=PUF1, putative location=LmxM.20:16690-18351(-) length=553 sequence_SO=chromosome SO=protein_coding	553	1	8.5	11	4	0.9746	4.7	1	2	1.007e-07	0.0001396	7	9.809e-08	5.343e-08	9.417e-05	4	5.104e-08	0	0	0	0	0	0	0	0	9.371e-09	3.127e-05	1	7.15e-09	0	0	0	0	0	0	0	0	0	0	0	0	LmxM.36.0050		LmxM.36.0050
LmxM.30.1550	organism=Leishmania_mexicana_MHOM/GT/2001/U1103 product=hypothetical protein, conserved location=LmxM.30:752929-753717(-) length=262 sequence_SO=chromosome SO=protein_coding	262	1	16	6	3	0.7645	3.8	1	1	1.372e-07	0.0002105	5	1.472e-07	8.817e-09	4.969e-05	1	1.034e-08	0	0	0	0	0	0	0	0	1.747e-07	6.601e-05	1	1.29e-07	0	0	0	0	0	0	0	0	0	0	0	0	LmxM.30.1550		LmxM.30.1550
LmxM.31.3390	organism=Leishmania_mexicana_MHOM/GT/2001/U1103 product=hypothetical protein, conserved location=LmxM.31:1346092-1347894(+) length=600 sequence_SO=chromosome SO=protein_coding	600	1	16.2	15	9	0.9907	3.8	2	2	1.073e-07	0.0002022	11	1.36e-07	0	0	0	0	4.253e-08	0.0001489	4	4.732e-08	0	0	0	0	1.018e-07	5.764e-05	2	9.715e-08	0	0	0	0	0	0	0	0	0	0	0	0	LmxM.31.3390		LmxM.31.3390
LmxM.30.2980	organism=Leishmania_mexicana_MHOM/GT/2001/U1103 product=hypothetical protein, conserved location=LmxM.30:1359991-1362954(-) length=987 sequence_SO=chromosome SO=protein_coding	987	0.9998	2.4	3	2	0.6821	0.9	3	1	1.28e-09	1.118e-05	1	1.99e-09	1.011e-08	2.638e-05	2	9.251e-09	0	0	0	0	0	0	0	0	3.212e-08	3.504e-05	2	3.079e-08	1.175e-08	1.912e-05	1	1.281e-08	0	0	0	0	0	0	0	0	LmxM.30.2980		LmxM.30.2980
LmxM.21.1260	organism=Leishmania_mexicana_MHOM/GT/2001/U1103 product=hypothetical protein, conserved location=LmxM.21:497091-498563(-) length=490 sequence_SO=chromosome SO=protein_coding	490					0.8052	2	1	1																	2.305e-08	3.529e-05	1	2.897e-08	0	0	0	0	0	0	0	0	0	0	0	0			LmxM.21.1260
LmxM.29.0380	organism=Leishmania_mexicana_MHOM/GT/2001/U1103 product=phosphatase 2C, putative location=LmxM.29:121375-122529(-) length=384 sequence_SO=chromosome SO=protein_coding	384	1	11.7	18	3	1	25.5	16	8	9.896e-08	0.0002011	7	1e-07	2.153e-07	0.000339	10	2.275e-07	1.311e-08	5.818e-05	1	1.107e-08	0	0	0	0	2.973e-07	0.0001801	4	2.976e-07	7.175e-07	0.0002949	6	8.718e-07	0	0	0	0	5.123e-07	0.0003248	6	4.55e-07	LmxM.29.0380		LmxM.29.0380
LmxM.25.0260	organism=Leishmania_mexicana_MHOM/GT/2001/U1103 product=Dynein light chain 1, cytoplasmic, putative location=LmxM.25:78076-78345(-) length=89 sequence_SO=chromosome SO=protein_coding	89	1	32.6	9	2	1	29.2	5	2	4.558e-07	0.0007437	6	4.931e-07	1.625e-07	0.0004388	3	1.414e-07	0	0	0	0	0	0	0	0	3.779e-07	0.0001943	1	1.685e-07	0	0	0	0	6.694e-07	0.0007506	3	4.171e-07	6.234e-07	0.0002336	1	2.782e-07	LmxM.25.0260		LmxM.25.0260
LmxM.31.3040	organism=Leishmania_mexicana_MHOM/GT/2001/U1103 product=protein phosphatase 2A catalytic subunit, putative location=LmxM.31:1186242-1187168(+) length=308 sequence_SO=chromosome SO=protein_coding	308	0.9994	7.5	15	2	1	19.5	13	4	1.936e-07	0.0001433	4	1.971e-07	3.054e-07	0.0002113	5	2.901e-07	2.601e-07	0.0002902	4	2.58e-07	1.481e-07	0.0001505	2	1.569e-07	4.186e-07	0.0002246	4	3.776e-07	7.731e-07	0.0003063	5	8.017e-07	4.011e-07	0.0001446	2	4.131e-07	2.734e-07	0.000135	2	2.875e-07	LmxM.31.3040		LmxM.31.3040
LmxM.23.1250	organism=Leishmania_mexicana_MHOM/GT/2001/U1103 product=hypothetical protein, conserved location=LmxM.23:559593-563663(+) length=1356 sequence_SO=chromosome SO=protein_coding	1356					0.6715	0.7	1	1																	2.734e-09	1.275e-05	1	4.85e-09	0	0	0	0	0	0	0	0	0	0	0	0			LmxM.23.1250
LmxM.14.1180	organism=Leishmania_mexicana_MHOM/GT/2001/U1103 product=poly(A) polymerase, putative,polynucleotide adenylyltransferase, putative location=LmxM.14:502236-504356(+) length=706 sequence_SO=chromosome SO=protein_coding	706	1	7.9	8	5	1	7.4	6	5	1.127e-08	3.125e-05	2	1.016e-08	7.381e-08	0.0001106	6	6.99e-08	0	0	0	0	0	0	0	0	6.334e-08	7.348e-05	3	4.563e-08	1.018e-07	8.019e-05	3	1.094e-07	0	0	0	0	0	0	0	0	LmxM.14.1180		LmxM.14.1180
LmxM.07.0900	organism=Leishmania_mexicana_MHOM/GT/2001/U1103 product=serine/threonine kinase, putative,protein kinase, putative location=LmxM.07:441328-442218(+) length=296 sequence_SO=chromosome SO=protein_coding	296	1	12.8	20	4	1	25	12	10	1.578e-06	0.0004845	13	1.676e-06	1.384e-07	8.796e-05	2	1.224e-07	3.267e-07	0.0003019	4	3.221e-07	5.175e-08	7.832e-05	1	6.49e-08	2.238e-06	0.0005842	10	3.105e-06	0	0	0	0	2.231e-07	0.0001505	2	2.588e-07	0	0	0	0	LmxM.07.0900		LmxM.07.0900
LmxM.21.0700	organism=Leishmania_mexicana_MHOM/GT/2001/U1103 product=dual specificity protein phosphatase, putative location=LmxM.21:202521-204386(-) length=621 sequence_SO=chromosome SO=protein_coding	621	0.8172	3.2	1	1					3.065e-09	1.776e-05	1	2.715e-09	0	0	0	0	0	0	0	0	0	0	0	0																	LmxM.21.0700
LmxM.31.2690	organism=Leishmania_mexicana_MHOM/GT/2001/U1103 product=ribosomal protein L27, putative location=LmxM.31:1051324-1051728(-) length=134 sequence_SO=chromosome SO=protein_coding	134	1	73.1	191	15	1	85.8	148	20	3.959e-06	0.002552	31	3.982e-06	9.538e-06	0.004955	51	9.611e-06	1.077e-05	0.005836	35	1.041e-05	7.927e-05	0.0128	74	8.726e-05	9.042e-06	0.003355	26	1.139e-05	2.123e-05	0.005211	37	2.548e-05	1.707e-05	0.005484	33	1.925e-05	4.222e-05	0.007913	51	5.266e-05	LmxM.31.2690	LmxM.31.2710;	LmxM.31.2690	LmxM.31.2710;
LmxM.31.0715	organism=Leishmania_mexicana_MHOM/GT/2001/U1103 product=U6 snRNA-associated Sm-like protein LSm4p location=LmxM.31:247199-247771(+) length=190 sequence_SO=chromosome SO=protein_coding	190	1	7.9	3	2					8.317e-08	5.806e-05	1	6.966e-08	0	0	0	0	1.514e-07	0.0002352	2	1.406e-07	0	0	0	0																	LmxM.31.0715
LmxM.27.0760	organism=Leishmania_mexicana_MHOM/GT/2001/U1103 product=small GTP-binding protein Rab1, putative location=LmxM.27:291189-291791(+) length=200 sequence_SO=chromosome SO=protein_coding	200	1	41.5	32	8	1	78.5	31	15	4.071e-07	0.000717	13	4.876e-07	1.723e-06	0.001237	19	1.939e-06	0	0	0	0	0	0	0	0	1.618e-06	0.0006053	7	1.604e-06	6.096e-06	0.001226	12.99	5.599e-06	3.46e-07	0.0002227	2	2.847e-07	1.566e-06	0.0009345	8.99	1.787e-06	LmxM.27.0760		LmxM.27.0760
LmxM.08_29.2060	organism=Leishmania_mexicana_MHOM/GT/2001/U1103 product=hypothetical protein, conserved location=LmxM.08:293603-296884(+) length=1093 sequence_SO=chromosome SO=protein_coding	1093	0.9076	1.6	9	2	1	10.8	25	10	1.844e-08	5.046e-05	5	1.414e-08	2.35e-09	1.191e-05	1	1.795e-09	1.327e-08	6.132e-05	3	1.161e-08	0	0	0	0	8.059e-08	0.0002373	15	8.608e-08	1.655e-08	6.906e-05	4	2.31e-08	3.879e-08	0.0001222	6	4.532e-08	0	0	0	0	LmxM.08_29.2060		LmxM.08_29.2060
LmxM.11.0070	organism=Leishmania_mexicana_MHOM/GT/2001/U1103 product=hypothetical protein, conserved location=LmxM.11:17488-22278(+) length=1562 sequence_SO=chromosome SO=protein_coding	1562	1	14.7	5	6	1	38	41	14	1.829e-10	7.062e-06	1	1.48e-10	1.002e-08	3.334e-05	4	8.35e-09	0	0	0	0	0	0	0	0	8.297e-08	0.0001661	15	9.003e-08	1.495e-07	0.0002537	21	1.822e-07	1.179e-08	1.426e-05	1	7.589e-09	2.043e-08	5.324e-05	4	2.129e-08	LmxM.11.0070		LmxM.11.0070
LmxM.36.1380	organism=Leishmania_mexicana_MHOM/GT/2001/U1103 product=hypothetical protein, conserved location=LmxM.20:496035-497903(-) length=622 sequence_SO=chromosome SO=protein_coding	622	1	5.5	3	4	1	10.8	17	7	0	0	0	0	0	0	0	0	4.578e-08	0.0001078	3	5.03e-08	0	0	0	0	2.735e-07	0.0002224	8	3.527e-07	0	0	0	0	4.356e-07	0.0002506	7	4.075e-07	0	0	0	0	LmxM.36.1380		LmxM.36.1380
LmxM.24.0140	organism=Leishmania_mexicana_MHOM/GT/2001/U1103 product=ankyrin/TPR repeat protein location=LmxM.24:26174-27358(+) length=394 sequence_SO=chromosome SO=protein_coding	394	1	27.2	30	10	1	32.5	35	13	4.728e-07	0.000532	19	5.211e-07	3.361e-07	0.0003304	10	4.033e-07	2.606e-09	5.671e-05	1	2.274e-09	0	0	0	0	1.614e-06	0.0004828	11	1.511e-06	9.649e-07	0.0006705	14	9.407e-07	1.128e-07	0.000113	2	1.248e-07	4.882e-07	0.0003694	7	5.216e-07	LmxM.24.0140		LmxM.24.0140
sp|P80025|PERL_BOVIN	Lactoperoxidase OS=Bos taurus GN=LPO PE=1 SV=1	712					1	8.8	9	4																	0	0	0	0	2.46e-08	0.000106	4	2.475e-08	0	0	0	0	2.339e-08	0.000146	5	2.764e-08			sp|P80025|PERL_BOVIN	tr|G3MXZ0|G3MXZ0_BOVIN;
LmxM.04.0550	organism=Leishmania_mexicana_MHOM/GT/2001/U1103 product=hypothetical protein, conserved location=LmxM.04:205352-209992(-) length=1546 sequence_SO=chromosome SO=protein_coding	1546	1	5.6	29	9	1	11.6	37	17	1.96e-08	9.989e-05	14	1.821e-08	3.327e-09	2.526e-05	3	3.418e-09	4.115e-08	0.0001301	9	3.805e-08	5.365e-09	4.499e-05	3	4.814e-09	1.48e-07	0.000179	16	1.3e-07	8.265e-09	2.441e-05	2	8.383e-09	1.518e-07	0.0002161	15	1.671e-07	1.853e-08	4.034e-05	3	2.193e-08	LmxM.04.0550		LmxM.04.0550
LmxM.34.5280	organism=Leishmania_mexicana_MHOM/GT/2001/U1103 product=hypothetical protein, conserved location=LmxM.34:1921449-1922216(+) length=255 sequence_SO=chromosome SO=protein_coding	255	0.6147	6.3	2	1					1.289e-08	8.652e-05	2	1.351e-08	0	0	0	0	0	0	0	0	0	0	0	0																	LmxM.34.5280
LmxM.25.2040	organism=Leishmania_mexicana_MHOM/GT/2001/U1103 product=hypothetical protein, conserved location=LmxM.25:767979-769130(-) length=383 sequence_SO=chromosome SO=protein_coding	383	1	9.4	5	2	1	17	8	6	5.17e-08	5.76e-05	2	5.911e-08	4.814e-08	0.000102	3	4.605e-08	0	0	0	0	0	0	0	0	1.156e-07	0.0001355	3	8.425e-08	2.035e-07	0.0001971	4	2.583e-07	0	0	0	0	0	0	0	0	LmxM.25.2040		LmxM.25.2040
LmxM.32.1500	organism=Leishmania_mexicana_MHOM/GT/2001/U1103 product=hypothetical protein, conserved location=LmxM.32:600071-602626(+) length=851 sequence_SO=chromosome SO=protein_coding	851	0.9946	2.5	3	2	0.3334	2.4	2	2	7.502e-09	3.889e-05	3	7.847e-09	0	0	0	0	0	0	0	0	0	0	0	0	7.765e-08	4.064e-05	2	8.323e-08	0	0	0	0	0	0	0	0	0	0	0	0	LmxM.32.1500		LmxM.32.1500
LmxM.31.2540	organism=Leishmania_mexicana_MHOM/GT/2001/U1103 product=hypothetical protein, conserved location=LmxM.31:990091-992112(-) length=673 sequence_SO=chromosome SO=protein_coding	673	1	11.6	8	6	1	8	9	5	7.856e-08	0.0001147	7	7.116e-08	0	0	0	0	1.499e-08	3.32e-05	1	1.283e-08	0	0	0	0	2.351e-07	0.0001542	6	2.53e-07	8.143e-08	8.412e-05	3	8.5e-08	0	0	0	0	0	0	0	0	LmxM.31.2540		LmxM.31.2540
DECOY2_sp|Q58CQ5|ANKZ1_BOVIN	Reversed decoy version of sp Q58CQ5 ANKZ1_BOVIN	728	0.7316	1.1	5	1					0	0	0	0	1.714e-09	1.788e-05	1	1.324e-09	1.854e-08	3.069e-05	1	1.741e-08	2.027e-08	9.554e-05	3	1.737e-08																	DECOY2_sp|Q58CQ5|ANKZ1_BOVIN
LmxM.26.2250	organism=Leishmania_mexicana_MHOM/GT/2001/U1103 product=hypothetical protein, conserved location=LmxM.26:849779-852250(+) length=823 sequence_SO=chromosome SO=protein_coding	823	1	9.8	15	7	1	30.3	40	20	7.056e-09	2.681e-05	2	7.773e-09	0	0	0	0	2.55e-07	0.0003529	13	2.371e-07	0	0	0	0	9.173e-09	2.101e-05	1	1.97e-08	0	0	0	0	8.395e-07	0.0009741	36	9.281e-07	5.693e-09	2.526e-05	1	1.736e-08	LmxM.26.2250		LmxM.26.2250
LmxM.29.0480	organism=Leishmania_mexicana_MHOM/GT/2001/U1103 product=bystin, putative location=LmxM.29:154217-155626(-) length=469 sequence_SO=chromosome SO=protein_coding	469	1	12.8	8	5	1	12.4	9	5	1.21e-07	0.0001882	8	1.12e-07	0	0	0	0	0	0	0	0	0	0	0	0	3.416e-07	0.0002212	6	3.522e-07	3.887e-08	8.047e-05	2	3.105e-08	8.067e-09	4.748e-05	1	1.771e-08	0	0	0	0	LmxM.29.0480		LmxM.29.0480
LmxM.32.1160	organism=Leishmania_mexicana_MHOM/GT/2001/U1103 product=hypothetical protein, conserved location=LmxM.32:429775-430218(+) length=147 sequence_SO=chromosome SO=protein_coding	147					0.9746	8.8	3	1																	1.666e-07	0.0001176	1	1.262e-07	4.021e-07	0.0001284	1	2.722e-07	0	0	0	0	3.578e-07	0.0001414	1	2.765e-07			LmxM.32.1160
LmxM.34.2270	organism=Leishmania_mexicana_MHOM/GT/2001/U1103 product=ATP-dependent RNA helicase-like protein location=LmxM.34:843343-846795(+) length=1150 sequence_SO=chromosome SO=protein_coding	1150	0.8627	3.3	1	3					2.563e-09	9.592e-06	1	3.576e-09	0	0	0	0	0	0	0	0	0	0	0	0																	LmxM.34.2270
LmxM.31.0910	organism=Leishmania_mexicana_MHOM/GT/2001/U1103 product=hypothetical protein, conserved location=LmxM.31:332166-333008(+) length=280 sequence_SO=chromosome SO=protein_coding	280	0.7552	3.6	1	1	0.9331	11.1	2	3	3.52e-09	3.94e-05	1	2.483e-09	0	0	0	0	0	0	0	0	0	0	0	0	1.832e-07	0.0001235	2	1.83e-07	0	0	0	0	0	0	0	0	0	0	0	0	LmxM.31.0910		LmxM.31.0910
sp|Q5E9F5|TAGL2_BOVIN	Transgelin-2 OS=Bos taurus GN=TAGLN2 PE=2 SV=3	199	0.4435	7	1	1					0	0	0	0	4.192e-09	6.542e-05	1	3.706e-09	0	0	0	0	0	0	0	0																	sp|Q5E9F5|TAGL2_BOVIN	sp|Q9WVA4|TAGL2_MOUSE;
LmxM.32.2500	organism=Leishmania_mexicana_MHOM/GT/2001/U1103 product=hypothetical protein, conserved location=LmxM.32:996303-997262(+) length=319 sequence_SO=chromosome SO=protein_coding	319	1	22.3	24	8	1	48	27	13	2.566e-07	0.0002421	7	2.428e-07	0	0	0	0	1.297e-06	0.001051	15	1.113e-06	4.322e-08	0.0001454	2	3.72e-08	4.705e-07	0.0002711	5	5.094e-07	0	0	0	0	2.521e-06	0.001257	18	2.478e-06	1.756e-07	0.0001955	3	1.721e-07	LmxM.32.2500		LmxM.32.2500
LmxM.36.3210	organism=Leishmania_mexicana_MHOM/GT/2001/U1103 product=14-3-3 protein-like protein location=LmxM.20:1265465-1266241(-) length=258 sequence_SO=chromosome SO=protein_coding	258	1	34.1	70	12	1	62	82	17	2.443e-06	0.001069	25	2.353e-06	4.559e-06	0.001009	20	4.601e-06	8.278e-07	0.001212	14	9.454e-07	1.606e-06	0.0009885	11	1.761e-06	4.037e-06	0.001676	25	5.177e-06	4.142e-06	0.002121	29	3.865e-06	5.691e-07	0.0006905	8	5.681e-07	4.085e-06	0.00145	18	3.865e-06	LmxM.36.3210		LmxM.36.3210
LmxM.17.0725	organism=Leishmania_mexicana_MHOM/GT/2001/U1103 product=guanosine monophosphate reductase location=LmxM.17:371175-372653(-) length=492 sequence_SO=chromosome SO=protein_coding	492	1	47	98	20	1	47	96	19	3.242e-07	0.0003812	17	3.265e-07	1.409e-06	0.0009791	37	1.422e-06	1.095e-06	0.001362	30	1.202e-06	4.184e-07	0.0006597	14	4.86e-07	2.32e-06	0.000949	27	2.102e-06	1.945e-06	0.001074	28	1.784e-06	1.323e-06	0.0004979	11	1.085e-06	1.355e-06	0.001225	29	1.091e-06	LmxM.17.0725		LmxM.17.0725
sp|P00432|CATA_BOVIN	Catalase OS=Bos taurus GN=CAT PE=1 SV=3	527					0.4674	1.7	8	1																	2.814e-08	6.563e-05	2	3.01e-08	6.063e-09	3.581e-05	1	9.992e-09	8.865e-08	0.000169	4	9.252e-08	9.294e-09	3.945e-05	1	1.041e-08			sp|P00432|CATA_BOVIN
LmxM.29.0460	organism=Leishmania_mexicana_MHOM/GT/2001/U1103 product=aspartyl-tRNA synthetase, putative location=LmxM.29:148890-150542(-) length=550 sequence_SO=chromosome SO=protein_coding	550	1	45.1	196	26	1	57.3	156	30	1.322e-06	0.001223	61	1.342e-06	2.719e-06	0.002154	91	2.81e-06	3.535e-07	0.0007312	18	3.787e-07	6.273e-07	0.001012	24	6.621e-07	2.89e-06	0.001698	54	2.974e-06	2.808e-06	0.001818	53	3.073e-06	7.548e-07	0.0004859	12	7.578e-07	2.076e-06	0.001361	36	2.058e-06	LmxM.29.0460		LmxM.29.0460
LmxM.27.1790	organism=Leishmania_mexicana_MHOM/GT/2001/U1103 product=hypothetical protein, conserved location=LmxM.27:731421-733946(-) length=841 sequence_SO=chromosome SO=protein_coding	841	0.9999	4.4	4	3					4.496e-09	5.247e-05	4	5.69e-09	0	0	0	0	0	0	0	0	0	0	0	0																	LmxM.27.1790
LmxM.26.0470	organism=Leishmania_mexicana_MHOM/GT/2001/U1103 product=hypothetical protein, conserved location=LmxM.26:119816-122908(-) length=1030 sequence_SO=chromosome SO=protein_coding	1030					1	7.9	9	6																	6.2e-08	0.0001007	6	5.496e-08	2.57e-09	1.832e-05	1	4.352e-09	2.16e-08	4.324e-05	2	1.567e-08	0	0	0	0			LmxM.26.0470
LmxM.04.0290	organism=Leishmania_mexicana_MHOM/GT/2001/U1103 product=hypothetical protein, conserved location=LmxM.04:86692-88047(+) length=451 sequence_SO=chromosome SO=protein_coding	451					0.2838	2.7	1	1																	9.785e-08	3.834e-05	1	1.215e-07	0	0	0	0	0	0	0	0	0	0	0	0			LmxM.04.0290
LmxM.23.0840	organism=Leishmania_mexicana_MHOM/GT/2001/U1103 product=hypothetical protein, unknown function location=LmxM.23:408768-410351(-) length=527 sequence_SO=chromosome SO=protein_coding	527	0.631	1.7	1	1	0.9994	3.8	3	2	0	0	0	0	1.268e-08	2.47e-05	1	1.38e-08	0	0	0	0	0	0	0	0	0	0	0	0	0	0	0	0	0	0	0	0	8.11e-08	0.0001183	3	1.025e-07	LmxM.23.0840		LmxM.23.0840
LmxM.34.1880	organism=Leishmania_mexicana_MHOM/GT/2001/U1103 product=60S ribosomal protein L5, putative location=LmxM.34:687824-688741(+) length=305 sequence_SO=chromosome SO=protein_coding	305	1	51.8	459	22	1	84.6	223	40	1.506e-05	0.003978	110	1.385e-05	3.025e-05	0.005079	119	2.763e-05	2.397e-05	0.007984	109	2.267e-05	6.85e-05	0.009045	119	6.407e-05	4.07e-06	0.001361	24	3.277e-06	1.077e-05	0.003279	53	9.739e-06	1.346e-05	0.003213	44	1.456e-05	3.115e-05	0.006203	91	2.746e-05	LmxM.34.1880	LmxM.34.1890;LmxM.34.1900;	LmxM.34.1880	LmxM.34.1890;LmxM.34.1900;
LmxM.11.0700	organism=Leishmania_mexicana_MHOM/GT/2001/U1103 product=anion-transporting ATPase-like protein location=LmxM.11:266174-267403(+) length=409 sequence_SO=chromosome SO=protein_coding	409	1	13.2	4	3	1	9.5	5	3	0	0	0	0	4.916e-08	6.366e-05	2	5.793e-08	0	0	0	0	5.772e-08	0.0001134	2	7.525e-08	2.542e-07	0.0001268	3	2.742e-07	6.186e-08	4.614e-05	1	4.281e-08	0	0	0	0	0	0	0	0	LmxM.11.0700		LmxM.11.0700
LmxM.04.0010	organism=Leishmania_mexicana_MHOM/GT/2001/U1103 product=calcium-translocating P-type ATPase,organelle-type calcium ATPase location=LmxM.04:4372-7413(+) length=1013 sequence_SO=chromosome SO=protein_coding	1013	1	11.5	26	11	1	18	36	16	1.288e-07	0.0002287	21	1.4e-07	1.839e-08	2.57e-05	2	1.972e-08	5.165e-09	4.411e-05	2	4.756e-09	9.102e-10	2.289e-05	1	1.009e-09	7.311e-07	0.0003926	23	7.982e-07	3.84e-07	9.314e-05	5	3.203e-07	3.249e-08	0.0001099	5	3.535e-08	8.094e-08	6.157e-05	3	9.317e-08	LmxM.04.0010		LmxM.04.0010
LmxM.36.5170	organism=Leishmania_mexicana_MHOM/GT/2001/U1103 product=vacuolar protein sorting-associated protein-like protein location=LmxM.20:1964771-1965400(-) length=209 sequence_SO=chromosome SO=protein_coding	209					0.9746	10	2	1																	1.256e-08	8.274e-05	1	1.4e-08	3.773e-08	9.029e-05	1	3.602e-08	0	0	0	0	0	0	0	0			LmxM.36.5170
LmxM.36.2660	organism=Leishmania_mexicana_MHOM/GT/2001/U1103 product=dihydrolipoamide acetyltransferase precursor, putative location=LmxM.20:1073108-1074508(-) length=466 sequence_SO=chromosome SO=protein_coding	466	1	61.6	148	23	1	33	96	12	1.289e-05	0.00232	98	1.177e-05	1.278e-07	0.0001117	4	1.186e-07	4.808e-06	0.002157	45	4.56e-06	1.443e-08	4.975e-05	1	1.376e-08	6.264e-06	0.00193	52	5.108e-06	3.14e-07	0.0002025	5	2.243e-07	5.485e-06	0.001004	21	3.868e-06	1.263e-06	0.0007584	17	8.809e-07	LmxM.36.2660		LmxM.36.2660
LmxM.08_29.1400	organism=Leishmania_mexicana_MHOM/GT/2001/U1103 product=hypothetical protein, conserved location=LmxM.08:539339-540289(-) length=316 sequence_SO=chromosome SO=protein_coding	316	0.3352	2.5	4	1	0.8291	5.1	1	2	2.665e-08	3.491e-05	1	2.425e-08	0	0	0	0	4.845e-08	0.0002121	3	4.229e-08	0	0	0	0	0	0	0	0	0	0	0	0	4.025e-08	7.047e-05	1	3.977e-08	0	0	0	0	LmxM.08_29.1400		LmxM.08_29.1400
LmxM.14.1370	organism=Leishmania_mexicana_MHOM/GT/2001/U1103 product=tyrosyl-tRNA synthetase, putative location=LmxM.14:565743-567791(+) length=682 sequence_SO=chromosome SO=protein_coding	682	1	20.4	29	14	1	20.7	32	13	6.581e-08	0.0002103	13	6.909e-08	1.307e-07	0.0002482	13	1.291e-07	0	0	0	0	1.246e-08	0.000102	3	1.288e-08	5.012e-07	0.0003296	13	5.486e-07	4.114e-07	0.0002767	10	4.2e-07	2.799e-09	3.265e-05	1	4.38e-09	1.633e-07	0.0002134	7	1.794e-07	LmxM.14.1370		LmxM.14.1370
LmxM.30.1140	organism=Leishmania_mexicana_MHOM/GT/2001/U1103 product=monoglyceride lipase, putative location=LmxM.30:439481-440416(-) length=311 sequence_SO=chromosome SO=protein_coding	311	1	9	5	2	0.9998	8	6	2	0	0	0	0	3.799e-09	4.186e-05	1	3.363e-09	1.675e-08	0.0001437	2	1.322e-08	7.437e-08	0.0001491	2	6.33e-08	1.023e-07	5.561e-05	1	7.54e-08	3.448e-07	0.000182	3	3.316e-07	0	0	0	0	1.86e-07	0.0001337	2	1.462e-07	LmxM.30.1140		LmxM.30.1140
LmxM.27.2390	organism=Leishmania_mexicana_MHOM/GT/2001/U1103 product=TPR-repeat protein, putative location=LmxM.27:1000590-1002086(+) length=498 sequence_SO=chromosome SO=protein_coding	498	0.9418	2.4	2	1					7.761e-09	4.43e-05	2	1.139e-08	0	0	0	0	0	0	0	0	0	0	0	0																	LmxM.27.2390
LmxM.11.1050	organism=Leishmania_mexicana_MHOM/GT/2001/U1103 product=pretranslocation protein, alpha subunit, putative,SEC61-like (pretranslocation process) protein, putative location=LmxM.11:422922-424382(+) length=486 sequence_SO=chromosome SO=protein_coding	486	1	10.7	30	5	1	17.5	56	9	2.786e-07	0.0001816	8	2.937e-07	7.524e-07	0.0004286	16	8.238e-07	3.694e-08	0.0001379	3	5.642e-08	2.863e-08	9.541e-05	2	3.912e-08	8.75e-07	0.0003914	11	1.05e-06	1.307e-06	0.0008154	21	1.451e-06	4.265e-07	0.0003207	7	5.18e-07	2.3e-07	0.0003422	8	2.745e-07	LmxM.11.1050		LmxM.11.1050
Q6IFZ6	SWISS-PROT:Q6IFZ6 Tax_Id=10090 Gene_Symbol=Krt77 Keratin, type II cytoskeletal 1b	572					1	17.1	46	19																	8.951e-07	0.0001814	6	8.37e-07	3.185e-07	0.0001814	5.5	2.905e-07	7.166e-07	0.000584	15	6.75e-07	5.943e-06	0.0005634	15.5	5.376e-06			Q6IFZ6	sp|Q6IFZ6|K2C1B_MOUSE;
LmxM.15.1480	organism=Leishmania_mexicana_MHOM/GT/2001/U1103 product=cAMP specific phosphodiesterase, putative location=LmxM.15:539421-542213(-) length=930 sequence_SO=chromosome SO=protein_coding	930	0.9987	12.4	1	12	1	37.4	153	34	3.034e-09	1.186e-05	1	2.654e-09	0	0	0	0	0	0	0	0	0	0	0	0	1.765e-07	0.0001581	8.5	1.863e-07	0	0	0	0	2.821e-06	0.001544	64.5	2.54e-06	1.706e-07	0.00019	8.5	1.557e-07	LmxM.15.1480		LmxM.15.1480
sp|Q6ZQ12-1|NINL_MOUSE	Isoform 1 of Ninein-like protein OS=Mus musculus GN=Ninl	1276	0.2407	2.9	3	1					0	0	0	0	0	0	0	0	2.95e-09	1.751e-05	1	4.251e-09	2.102e-08	3.634e-05	2	3.167e-08																	sp|Q6ZQ12-1|NINL_MOUSE	sp|Q6ZQ12-2|NINL_MOUSE;sp|Q6ZQ12|NINL_MOUSE;tr|A2ANB6|A2ANB6_MOUSE;
LmxM.28.1530	organism=Leishmania_mexicana_MHOM/GT/2001/U1103 product=DEAD box RNA helicase, putative location=LmxM.28:556663-557832(+) length=389 sequence_SO=chromosome SO=protein_coding	389	1	21.6	18	9	1	24.7	15	8	5.134e-07	0.0004821	17	5.399e-07	0	0	0	0	8.556e-09	5.743e-05	1	7.239e-09	0	0	0	0	1.21e-06	0.0006668	15	1.092e-06	0	0	0	0	0	0	0	0	0	0	0	0	LmxM.28.1530		LmxM.28.1530
LmxM.23.0050	organism=Leishmania_mexicana_MHOM/GT/2001/U1103 product=cyclophilin, putative,peptidyl-prolyl cis-trans isomerase, putative location=LmxM.23:12677-13549(+) length=290 sequence_SO=chromosome SO=protein_coding	290	1	19.7	17	4	1	15.2	4	4	8.174e-07	0.0005706	15	8.191e-07	4.856e-08	8.978e-05	2	5.448e-08	0	0	0	0	0	0	0	0	1.125e-06	0.0002385	4	1.066e-06	0	0	0	0	0	0	0	0	0	0	0	0	LmxM.23.0050		LmxM.23.0050
LmxM.08_29.2610	organism=Leishmania_mexicana_MHOM/GT/2001/U1103 product=hypothetical protein, conserved location=LmxM.08:76658-78820(-) length=720 sequence_SO=chromosome SO=protein_coding	720	0.9391	1.1	1	1					4e-09	1.532e-05	1	3.849e-09	0	0	0	0	0	0	0	0	0	0	0	0																	LmxM.08_29.2610
LmxM.19.0995	organism=Leishmania_mexicana_MHOM/GT/2001/U1103 product=4-coumarate:coa ligase-like protein location=LmxM.19:383344-385245(+) length=633 sequence_SO=chromosome SO=protein_coding	633	1	6.2	12	4	1	14.1	16	8	5.399e-09	1.697e-05	1	4.78e-09	3.486e-07	0.0002203	11	3.309e-07	0	0	0	0	0	0	0	0	6.025e-08	8.196e-05	3	8.248e-08	5.457e-07	0.0003577	12	5.284e-07	0	0	0	0	1.332e-08	3.284e-05	1	1.194e-08	LmxM.19.0985	LmxM.19.0995;	LmxM.19.0995
LmxM.27.2300	organism=Leishmania_mexicana_MHOM/GT/2001/U1103 product=transcription elongation regulator-like protein location=LmxM.27:957431-959539(-) length=702 sequence_SO=chromosome SO=protein_coding	702	1	5.6	6	3	1	23.9	15	14	2.956e-08	7.857e-05	5	2.72e-08	0	0	0	0	4.574e-09	3.183e-05	1	5.023e-09	0	0	0	0	2.936e-07	0.0003449	14	3.63e-07	0	0	0	0	1.571e-08	3.172e-05	1	1.348e-08	0	0	0	0	LmxM.27.2300		LmxM.27.2300
LmxM.08_29.0090	organism=Leishmania_mexicana_MHOM/GT/2001/U1103 product=GTP-binding protein-like protein location=LmxM.08:1135950-1136510(+) length=186 sequence_SO=chromosome SO=protein_coding	186	1	10.2	4	2	0.998	15.1	5	3	2.16e-08	5.931e-05	1	4.079e-08	2.553e-08	6.999e-05	1	3.059e-08	4.454e-08	0.0001201	1	5.273e-08	4.963e-09	0.0001246	1	4.533e-09	2.897e-07	0.0001859	2	3.622e-07	0	0	0	0	3.955e-07	0.0002394	2	3.899e-07	0	0	0	0	LmxM.08_29.0090		LmxM.08_29.0090
LmxM.04.0630	organism=Leishmania_mexicana_MHOM/GT/2001/U1103 product=hypothetical protein, conserved location=LmxM.04:245957-246553(-) length=198 sequence_SO=chromosome SO=protein_coding	198	1	20.2	11	5	1	28.3	22	10	2.589e-07	0.0002786	5	2.668e-07	0	0	0	0	2.933e-08	0.0001128	1	2.559e-08	3.927e-07	0.0005854	5	3.457e-07	3.311e-07	8.734e-05	1	6.433e-07	1.768e-07	9.531e-05	1	2.909e-07	1.808e-06	0.0007873	7	2.585e-06	5.751e-06	0.00105	10	7.712e-06	LmxM.04.0630		LmxM.04.0630
LmxM.36.4450	organism=Leishmania_mexicana_MHOM/GT/2001/U1103 product=mitochondrial intermediate peptidase, putative,metallo-peptidase, Clan MA(E), Family M3 location=LmxM.20:1701374-1703404(+) length=676 sequence_SO=chromosome SO=protein_coding	676	1	19.7	32	12	1	8.7	17	6	8.923e-08	0.0001469	9	9.351e-08	2.924e-07	0.0004237	22	3.542e-07	1.469e-08	3.305e-05	1	2.171e-08	0	0	0	0	7.168e-08	0.0001023	4	8.673e-08	4.131e-07	0.000335	12	5.046e-07	2.021e-08	3.294e-05	1	1.637e-08	0	0	0	0	LmxM.36.4450		LmxM.36.4450
LmxM.33.3740	organism=Leishmania_mexicana_MHOM/GT/2001/U1103 product=serine palmitoyltransferase-like protein location=LmxM.33:1413193-1414659(+) length=488 sequence_SO=chromosome SO=protein_coding	488	1	28.9	39	11	1	18.2	32	7	4.502e-07	0.0004069	18	4.499e-07	4.039e-07	0.0004268	16	4.744e-07	1.068e-07	0.0001831	4	1.104e-07	5.754e-09	4.751e-05	1	5.303e-09	9.995e-07	0.0004607	13	9.408e-07	7.752e-07	0.0004254	11	6.562e-07	3.232e-07	0.0002282	5	3.146e-07	3.168e-08	4.26e-05	1	2.263e-08	LmxM.33.3740		LmxM.33.3740
LmxM.31.2010	organism=Leishmania_mexicana_MHOM/GT/2001/U1103 product=calpain-like cysteine peptidase, putative,cysteine peptidase, Clan CA, family C2, putative location=LmxM.31:779715-780602(-) length=295 sequence_SO=chromosome SO=protein_coding	295	0.999	2.7	2	2	1	15.6	3	3	0	0	0	0	0	0	0	0	1.942e-07	0.0001515	2	1.943e-07	0	0	0	0	0	0	0	0	0	0	0	0	3.226e-07	0.0002265	3	3.823e-07	0	0	0	0	LmxM.31.2010		LmxM.31.2010
LmxM.07.0960	organism=Leishmania_mexicana_MHOM/GT/2001/U1103 product=hypothetical protein, conserved location=LmxM.07:484422-487889(+) length=1155 sequence_SO=chromosome SO=protein_coding	1155	1	8.1	11	8	1	9.1	10	11	2.408e-08	9.551e-05	10	2.307e-08	0	0	0	0	5.106e-09	1.934e-05	1	1.592e-08	0	0	0	0	9.555e-08	0.0001048	7	1.036e-07	2.39e-10	1.634e-05	1	1.692e-09	7.736e-08	3.856e-05	2	9.075e-08	0	0	0	0	LmxM.07.0960		LmxM.07.0960
LmxM.19.0260	organism=Leishmania_mexicana_MHOM/GT/2001/U1103 product=C-terminal motor kinesin, putative location=LmxM.19:80734-83259(+) length=841 sequence_SO=chromosome SO=protein_coding	841	1	13	27	8	1	19.9	35	14	1.229e-07	0.000223	17	1.201e-07	5.204e-08	0.0001084	7	5.128e-08	3.807e-08	7.97e-05	3	3.815e-08	0	0	0	0	6.932e-07	0.0004935	24	7.049e-07	9.249e-08	8.975e-05	4	9.097e-08	1.036e-07	0.0001589	6	1.112e-07	0	0	0	0	LmxM.19.0260		LmxM.19.0260
LmxM.04.1170	organism=Leishmania_mexicana_MHOM/GT/2001/U1103 product=RNA-binding protein, putative location=LmxM.04:406901-407806(-) length=301 sequence_SO=chromosome SO=protein_coding	301	1	19.3	20	5	1	32.9	20	8	5.542e-07	0.0004031	11	7.281e-07	2.014e-07	0.0002163	5	2.344e-07	1.154e-07	0.0002227	3	1.514e-07	1.608e-08	7.702e-05	1	1.392e-08	1.628e-06	0.0009767	17	1.473e-06	1.052e-07	6.269e-05	1	1.219e-07	1.835e-07	0.000148	2	1.709e-07	0	0	0	0	LmxM.04.1170		LmxM.04.1170
LmxM.31.2560	organism=Leishmania_mexicana_MHOM/GT/2001/U1103 product=GPI transamidase component Tta1, putative location=LmxM.31:999208-1000467(-) length=419 sequence_SO=chromosome SO=protein_coding	419	0.3004	2.9	1	1	1	7.9	2	2	0	0	0	0	1.154e-08	3.107e-05	1	1.298e-08	0	0	0	0	0	0	0	0	0	0	0	0	6.702e-08	9.007e-05	2	5.55e-08	0	0	0	0	0	0	0	0	LmxM.31.2560		LmxM.31.2560
LmxM.36.0590	organism=Leishmania_mexicana_MHOM/GT/2001/U1103 product=hypothetical protein, conserved location=LmxM.20:171098-171742(+) length=214 sequence_SO=chromosome SO=protein_coding	214	1	26.6	4	3	0.9746	14	1	1	1.238e-07	0.0002062	4	1.228e-07	0	0	0	0	0	0	0	0	0	0	0	0	0	0	0	0	1.952e-07	8.818e-05	1	1.07e-07	0	0	0	0	0	0	0	0	LmxM.36.0590		LmxM.36.0590
LmxM.36.6650	organism=Leishmania_mexicana_MHOM/GT/2001/U1103 product=2,3-bisphosphoglycerate-independent phosphoglycerate mutase,2,3-bisphosphoglycerate-independentphosphoglyce ra temutase location=LmxM.20:2525628-2527289(-) length=553 sequence_SO=chromosome SO=protein_coding	553	1	26.6	45	13	1	42.9	90	26	1.841e-08	5.984e-05	3	1.813e-08	6.614e-07	0.0008004	34	7.758e-07	0	0	0	0	1.443e-07	0.0003354	8	1.6e-07	2.486e-07	0.0002189	7	2.597e-07	2.497e-06	0.001331	39	2.362e-06	2.225e-08	4.027e-05	1	2.615e-08	2.375e-06	0.001617	43	2.3e-06	LmxM.36.6650		LmxM.36.6650
LmxM.04.0820	organism=Leishmania_mexicana_MHOM/GT/2001/U1103 product=unspecified product location=LmxM.04:300406-301611(-) length=401 sequence_SO=chromosome SO=protein_coding	401	1	10.2	3	3					2.11e-08	5.502e-05	2	2.189e-08	4.662e-09	3.247e-05	1	4.172e-09	0	0	0	0	0	0	0	0																	LmxM.04.0820
P02668	SWISS-PROT:P02668 Kappa-casein [Contains: Casoxin C; Casoxin 6; Casoxin A; Casoxin B; Casoplatelin] - Bos taurus (Bovine).	169	1	16.6	10	2	0.4325	5.9	9	1	5.342e-07	0.0006527	10	4.929e-07	0	0	0	0	0	0	0	0	0	0	0	0	3.982e-08	0.0001023	1	6.572e-08	1.107e-07	0.000335	3	1.766e-07	1.212e-07	0.0001318	1	1.458e-07	4.547e-07	0.0004921	4	5.21e-07	P02668	sp|P02668|CASK_BOVIN;	P02668	sp|P02668|CASK_BOVIN;
LmxM.15.0440a	organism=Leishmania_mexicana_MHOM/GT/2001/U1103 product=unspecified product location=LmxM.00:369521-372049(+) length=842 sequence_SO=random_sequence SO=protein_coding	842	1	6.1	11	4	1	23	21	11	0	0	0	0	9.93e-10	1.546e-05	1	7.972e-10	0	0	0	0	4.108e-08	0.0002753	10	4.379e-08	0	0	0	0	7.867e-08	4.482e-05	2	8.648e-08	0	0	0	0	1.483e-07	0.0004444	18	1.761e-07	LmxM.15.0440a		LmxM.15.0440a
LmxM.28.0520	organism=Leishmania_mexicana_MHOM/GT/2001/U1103 product=protein kinase, putative location=LmxM.28:176293-177198(-) length=301 sequence_SO=chromosome SO=protein_coding	301	0.9967	10.3	4	2					1.83e-08	0.0001466	4	1.445e-08	0	0	0	0	0	0	0	0	0	0	0	0																	LmxM.28.0520
LmxM.10.1040	organism=Leishmania_mexicana_MHOM/GT/2001/U1103 product=hypothetical protein, conserved location=LmxM.10:415253-418804(-) length=1183 sequence_SO=chromosome SO=protein_coding	1183					0.9746	1	2	1																	0	0	0	0	0	0	0	0	6.335e-08	3.765e-05	2	4.91e-08	0	0	0	0			LmxM.10.1040
LmxM.14.1430	organism=Leishmania_mexicana_MHOM/GT/2001/U1103 product=hypothetical protein, conserved location=LmxM.14:583222-588486(+) length=1754 sequence_SO=chromosome SO=protein_coding	1754	1	10.5	38	19	1	30.3	84	53	3.371e-09	1.887e-05	3	3.389e-09	0	0	0	0	2.277e-07	0.0004458	35	2.417e-07	0	0	0	0	6.889e-08	4.93e-05	5	7.505e-08	0	0	0	0	1.473e-06	0.0009776	77	1.502e-06	0	0	0	0	LmxM.14.1430		LmxM.14.1430
LmxM.01.0335	organism=Leishmania_mexicana_MHOM/GT/2001/U1103 product=hypothetical protein, conserved location=LmxM.01:81203-81496(+) length=97 sequence_SO=chromosome SO=protein_coding	97					0.7404	7.2	2	1																	7.198e-07	0.0001783	1	8.491e-07	0	0	0	0	1.525e-07	0.0002296	1	3.025e-07	0	0	0	0			LmxM.01.0335
LmxM.07.0710	organism=Leishmania_mexicana_MHOM/GT/2001/U1103 product=centrin, putative,caltractin, putative location=LmxM.07:311482-312045(+) length=187 sequence_SO=chromosome SO=protein_coding	187	0.9761	6.4	1	1	0.9999	10.7	2	2	1.479e-08	5.899e-05	1	1.279e-08	0	0	0	0	0	0	0	0	0	0	0	0	0	0	0	0	0	0	0	0	3.306e-07	0.0002382	2	3.584e-07	0	0	0	0	LmxM.07.0710		LmxM.07.0710
LmxM.25.1420	organism=Leishmania_mexicana_MHOM/GT/2001/U1103 product=GTP-binding protein, putative location=LmxM.25:549154-549804(-) length=216 sequence_SO=chromosome SO=protein_coding	216	1	43.5	44	10	1	29.6	27	8	2.668e-06	0.001072	21	2.436e-06	2.741e-06	0.001025	17	2.535e-06	9.417e-08	0.0005172	5	1.341e-07	1.165e-07	0.0001073	1	8.975e-08	2.136e-06	0.0007198	8.99	2.17e-06	3.766e-06	0.0007863	9	3.077e-06	1.664e-06	0.0007217	7	1.529e-06	3.246e-07	9.625e-05	1	3.793e-07	LmxM.25.1420		LmxM.25.1420
LmxM.31.1680	organism=Leishmania_mexicana_MHOM/GT/2001/U1103 product=hypothetical protein, conserved location=LmxM.31:647683-648093(-) length=136 sequence_SO=chromosome SO=protein_coding	136	0.999	22.1	2	2	1	36.8	5	4	3.385e-08	8.111e-05	1	4.658e-08	0	0	0	0	1.073e-07	0.0001643	1	1.15e-07	0	0	0	0	0	0	0	0	0	0	0	0	1.367e-06	0.0008187	5	1.351e-06	0	0	0	0	LmxM.31.1680		LmxM.31.1680
LmxM.13.0910	organism=Leishmania_mexicana_MHOM/GT/2001/U1103 product=hypothetical protein, conserved location=LmxM.13:285848-288310(-) length=820 sequence_SO=chromosome SO=protein_coding	820					0.9746	1.6	1	1																	0	0	0	0	0	0	0	0	6.511e-09	2.716e-05	1	7.676e-09	0	0	0	0			LmxM.13.0910
LmxM.28.2440	organism=Leishmania_mexicana_MHOM/GT/2001/U1103 product=hypothetical protein, conserved location=LmxM.28:938154-940172(+) length=672 sequence_SO=chromosome SO=protein_coding	672	0.9994	3.9	2	2	0.9746	1.8	1	1	5.385e-09	3.283e-05	2	5.288e-09	0	0	0	0	0	0	0	0	0	0	0	0	7.757e-08	2.573e-05	1	7.115e-08	0	0	0	0	0	0	0	0	0	0	0	0	LmxM.28.2440		LmxM.28.2440
LmxM.08_29.0390	organism=Leishmania_mexicana_MHOM/GT/2001/U1103 product=RNA binding protein, putative location=LmxM.08:1019348-1020130(+) length=260 sequence_SO=chromosome SO=protein_coding	260	1	16.9	4	3	1	13.1	3	3	1.255e-07	0.0001697	4	1.065e-07	0	0	0	0	0	0	0	0	0	0	0	0	3.495e-07	0.0001995	3	3.595e-07	0	0	0	0	0	0	0	0	0	0	0	0	LmxM.08_29.0390		LmxM.08_29.0390
sp|Q61171|PRDX2_MOUSE	Peroxiredoxin-2 OS=Mus musculus GN=Prdx2 PE=1 SV=3	198					0.4262	5.6	17	1																	2.312e-07	0.0003494	4	2.052e-07	8.168e-08	9.531e-05	1	8.173e-08	1.971e-07	0.0002249	2	2.048e-07	8.005e-07	0.00063	6	7.221e-07			sp|Q61171|PRDX2_MOUSE
LmxM.04.0610	organism=Leishmania_mexicana_MHOM/GT/2001/U1103 product=hypothetical protein, conserved location=LmxM.04:236103-236606(-) length=167 sequence_SO=chromosome SO=protein_coding	167	0.9761	7.2	1	1					1.014e-07	6.605e-05	1	1.005e-07	0	0	0	0	0	0	0	0	0	0	0	0																	LmxM.04.0610
LmxM.16.1600	organism=Leishmania_mexicana_MHOM/GT/2001/U1103 product=hypothetical protein, conserved location=LmxM.16:650815-652722(+) length=635 sequence_SO=chromosome SO=protein_coding	635	1	11.5	9	6	1	14	9	8	1.643e-07	0.0001563	9	1.848e-07	0	0	0	0	0	0	0	0	0	0	0	0	3.351e-07	0.0002451	9	3.616e-07	0	0	0	0	0	0	0	0	0	0	0	0	LmxM.16.1600		LmxM.16.1600
LmxM.31.3170	organism=Leishmania_mexicana_MHOM/GT/2001/U1103 product=hypothetical protein, conserved location=LmxM.31:1241158-1241655(+) length=165 sequence_SO=chromosome SO=protein_coding	165					0.9746	7.9	2	1																	2.16e-07	0.0001048	1	1.972e-07	1.596e-07	0.0001144	1	1.286e-07	0	0	0	0	0	0	0	0			LmxM.31.3170
LmxM.24.0640	organism=Leishmania_mexicana_MHOM/GT/2001/U1103 product=MCAK-like kinesin, putative location=LmxM.24:224104-225837(+) length=577 sequence_SO=chromosome SO=protein_coding	577	1	15.1	16	8	1	8.7	16	5	2.757e-07	0.0002676	14	2.826e-07	0	0	0	0	5.867e-08	7.744e-05	2	6.803e-08	0	0	0	0	4.34e-07	0.0002697	9	5.282e-07	0	0	0	0	4.14e-07	0.0002316	6	5.033e-07	0	0	0	0	LmxM.24.0640		LmxM.24.0640
LmxM.32.0980	organism=Leishmania_mexicana_MHOM/GT/2001/U1103 product=hypothetical protein, conserved location=LmxM.32:344957-345538(+) length=193 sequence_SO=chromosome SO=protein_coding	193					0.9746	8.8	1	1																	6.126e-08	8.96e-05	1	4.271e-08	0	0	0	0	0	0	0	0	0	0	0	0			LmxM.32.0980
Q5D862	SWISS-PROT:Q5D862 Tax_Id=9606 Gene_Symbol=FLG2 Filaggrin-2	2391					1	9.3	54	10																	9.68e-08	9.402e-05	13	1.018e-07	7.726e-08	9.471e-05	12	6.957e-08	6.984e-08	0.0001304	14	6.683e-08	9.073e-08	0.0001217	14	1.006e-07			Q5D862
LmxM.31.2070	organism=Leishmania_mexicana_MHOM/GT/2001/U1103 product=hypothetical protein, conserved location=LmxM.31:798681-799685(-) length=334 sequence_SO=chromosome SO=protein_coding	334	0.9987	8.1	9	2	1	16.2	3	4	9.943e-09	0.0001321	4	9.336e-09	2.111e-08	0.0001949	5	2.101e-08	0	0	0	0	0	0	0	0	5.695e-08	0.0001036	2	5.32e-08	0	0	0	0	0	0	0	0	1.622e-08	6.225e-05	1	1.918e-08	LmxM.31.2070		LmxM.31.2070
LmxM.36.6040	organism=Leishmania_mexicana_MHOM/GT/2001/U1103 product=hypothetical protein, conserved location=LmxM.20:2287629-2290556(-) length=975 sequence_SO=chromosome SO=protein_coding	975	0.8306	1.2	1	1	0.9467	2.8	2	2	8.268e-10	1.131e-05	1	7.307e-10	0	0	0	0	0	0	0	0	0	0	0	0	1.525e-08	3.547e-05	2	1.85e-08	0	0	0	0	0	0	0	0	0	0	0	0	LmxM.36.6040		LmxM.36.6040
LmxM.34.1380	organism=Leishmania_mexicana_MHOM/GT/2001/U1103 product=mitochondrial processing peptidase, beta subunit, putative,metallo-peptidase, Clan ME, Family M16 location=LmxM.34:511999-513471(+) length=490 sequence_SO=chromosome SO=protein_coding	490	1	69.6	520	42	1	74.3	285	42	3.408e-06	0.001463	65	3.486e-06	9.625e-06	0.004703	177	9.67e-06	1.791e-06	0.001824	40	1.751e-06	3.582e-05	0.01126	238	3.374e-05	2.012e-06	0.000847	24	2.106e-06	9.444e-06	0.00335	87	1.003e-05	2.467e-06	0.0009544	21	2.597e-06	1.451e-05	0.006364	150	1.502e-05	LmxM.34.1380		LmxM.34.1380
LmxM.34.3700	organism=Leishmania_mexicana_MHOM/GT/2001/U1103 product=Gim5A protein, putative,glycosomal membrane protein location=LmxM.34:1398193-1398870(-) length=225 sequence_SO=chromosome SO=protein_coding	225	1	27.6	44	9	1	52.9	55	15	3.734e-06	0.001079	22	3.432e-06	1.706e-06	0.0005208	9	1.604e-06	4.864e-07	0.0004965	5	5.236e-07	6.493e-07	0.0007213	7	8.019e-07	3.969e-06	0.0008455	11	3.371e-06	1.681e-05	0.002181	26	1.407e-05	1.416e-06	0.0007918	8	1.686e-06	2.315e-06	0.0006468	7	2.156e-06	LmxM.34.3700		LmxM.34.3700
LmxM.36.1560	organism=Leishmania_mexicana_MHOM/GT/2001/U1103 product=hypothetical protein, conserved location=LmxM.20:587065-588576(-) length=503 sequence_SO=chromosome SO=protein_coding	503	0.8872	1.6	1	1	0.9997	7	2	3	0	0	0	0	0	0	0	0	1.306e-08	4.442e-05	1	1.371e-08	0	0	0	0	0	0	0	0	0	0	0	0	3.287e-08	8.854e-05	2	6.864e-08	0	0	0	0	LmxM.36.1560		LmxM.36.1560
LmxM.15.0240	organism=Leishmania_mexicana_MHOM/GT/2001/U1103 product=nonspecific lipid-transfer protein, putative,sterol carrier protein, putative location=LmxM.15:94204-95421(+) length=405 sequence_SO=chromosome SO=protein_coding	405					0.9999	6.4	2	2																	0	0	0	0	5.407e-08	9.319e-05	2	5.276e-08	0	0	0	0	0	0	0	0			LmxM.15.0240
LmxM.08_29.1160	organism=Leishmania_mexicana_MHOM/GT/2001/U1103 product=tryparedoxin location=LmxM.08:702063-702500(-) length=145 sequence_SO=chromosome SO=protein_coding	145	1	53.8	61	11	1	67.6	46	10	1.023e-05	0.002663	35	9.58e-06	4.414e-06	0.001526	17	4.46e-06	3.81e-07	0.0007704	5	4.147e-07	1.743e-07	0.0006396	4	2.148e-07	1.579e-05	0.002266	19	1.335e-05	5.447e-06	0.001301	10	5.313e-06	1.664e-06	0.0007679	5	1.447e-06	7.791e-06	0.001721	12	7.628e-06	LmxM.08_29.1160		LmxM.08_29.1160
LmxM.15.1300	organism=Leishmania_mexicana_MHOM/GT/2001/U1103 product=ubiquitin hydrolase, putative,cysteine peptidase, Clan CA, family C19, putative location=LmxM.15:479298-483548(-) length=1416 sequence_SO=chromosome SO=protein_coding	1416	1	7.7	16	8	1	14.1	24	16	1.977e-08	6.232e-05	8	1.821e-08	1.201e-08	2.758e-05	3	1.021e-08	9.989e-09	6.311e-05	4	8.709e-09	3.052e-09	1.637e-05	1	2.275e-09	6.531e-08	0.0001588	13	7.679e-08	5.727e-08	0.0001333	10	5.531e-08	0	0	0	0	0	0	0	0	LmxM.15.1300		LmxM.15.1300
LmxM.28.0850	organism=Leishmania_mexicana_MHOM/GT/2001/U1103 product=minichromosome maintenance (MCM) complex subunit, putative location=LmxM.28:301380-304295(+) length=971 sequence_SO=chromosome SO=protein_coding	971					0.9998	2.8	2	2																	0	0	0	0	1.449e-08	3.887e-05	2	1.644e-08	0	0	0	0	0	0	0	0			LmxM.28.0850
LmxM.21.1290	organism=Leishmania_mexicana_MHOM/GT/2001/U1103 product=vesicule-associated membrane protein, putative location=LmxM.21:509605-510381(-) length=258 sequence_SO=chromosome SO=protein_coding	258	1	11.2	16	3	1	21.3	4	5	2.151e-07	0.0001283	3	2.239e-07	7.596e-07	0.0004541	9	8.039e-07	7.572e-08	0.0001732	2	8.319e-08	8.054e-09	8.986e-05	1	8.445e-09	1.274e-07	0.0001341	2	1.075e-07	6.965e-07	0.0001463	2	6.779e-07	0	0	0	0	0	0	0	0	LmxM.21.1290		LmxM.21.1290
LmxM.08_29.1440	organism=Leishmania_mexicana_MHOM/GT/2001/U1103 product=clathrin coat assembly protein ap19, putative,sigma adaptin, putative location=LmxM.08:523786-524262(-) length=158 sequence_SO=chromosome SO=protein_coding	158					0.9998	11.4	2	2																	4.558e-07	0.0002189	2	4.729e-07	0	0	0	0	0	0	0	0	0	0	0	0			LmxM.08_29.1440
DECOY2_sp|Q6IRU7|CEP78_MOUSE	Reversed decoy version of sp Q6IRU7 CEP78_MOUSE	790	0.973	4.7	1	1					8.694e-09	1.396e-05	1	1.957e-08	0	0	0	0	0	0	0	0	0	0	0	0																	DECOY2_sp|Q6IRU7|CEP78_MOUSE
LmxM.31.2530	organism=Leishmania_mexicana_MHOM/GT/2001/U1103 product=hypothetical protein, conserved location=LmxM.31:985946-988822(-) length=958 sequence_SO=chromosome SO=protein_coding	958	0.9997	2.1	4	2	0.9768	4	3	4	1.789e-08	3.454e-05	3	1.579e-08	0	0	0	0	1.743e-09	2.332e-05	1	1.621e-09	0	0	0	0	5.174e-08	5.415e-05	3	7.129e-08	0	0	0	0	0	0	0	0	0	0	0	0	LmxM.31.2530		LmxM.31.2530
LmxM.08_29.2860	organism=Leishmania_mexicana_MHOM/GT/2001/U1103 product=40S ribosomal protein S19-like protein location=LmxM.08:3017-3502(-) length=161 sequence_SO=chromosome SO=protein_coding	161	1	59.6	100	11	1	45.3	40	9	6.832e-06	0.001576	23	6.714e-06	1.974e-05	0.00283	35	1.989e-05	1.49e-05	0.001943	14	1.318e-05	2.943e-05	0.004032	28	2.688e-05	6.011e-06	0.0006445	6	6.664e-06	1.106e-05	0.001055	9	1.348e-05	1.46e-06	0.0006916	5	1.313e-06	9.914e-06	0.002324	18	8.549e-06	LmxM.08_29.2860	LmxM.33.2780;	LmxM.08_29.2860	LmxM.33.2780;
LmxM.33.0160	organism=Leishmania_mexicana_MHOM/GT/2001/U1103 product=malate dehydrogenase, putative location=LmxM.33:51871-52848(+) length=325 sequence_SO=chromosome SO=protein_coding	325	0.9988	11.1	1	4	0.9983	7.4	1	2	1.495e-08	3.394e-05	1	1.317e-08	0	0	0	0	0	0	0	0	0	0	0	0	1.596e-07	5.321e-05	1	1.257e-07	0	0	0	0	0	0	0	0	0	0	0	0	LmxM.33.0160		LmxM.33.0160
LmxM.04.1230	organism=Leishmania_mexicana_MHOM/GT/2001/U1103 product=actin location=LmxM.04:433272-434402(-) length=376 sequence_SO=chromosome SO=protein_coding	376	1	59.8	198	17	1	57.7	140	18	4.952e-06	0.002083	71	5.322e-06	6.296e-06	0.002181	63	6.533e-06	5.709e-06	0.002377	40	5.738e-06	2.444e-06	0.001418	23	2.365e-06	5.244e-06	0.001978	43	4.925e-06	3.178e-06	0.001305	26	2.974e-06	6.559e-06	0.001954	33	5.89e-06	5.297e-06	0.001991	36	4.999e-06	LmxM.04.1230		LmxM.04.1230
LmxM.34.2350	organism=Leishmania_mexicana_MHOM/GT/2001/U1103 product=aminopeptidase P, putative location=LmxM.34:878263-879717(+) length=484 sequence_SO=chromosome SO=protein_coding	484	1	30.2	55	16	1	26.2	65	13	5.149e-09	2.279e-05	1	6.044e-09	1.357e-06	0.0009683	36	1.432e-06	0	0	0	0	6.53e-07	0.0008622	18	6.152e-07	6.862e-08	3.573e-05	1	1.122e-07	1.57e-06	0.001053	27	1.826e-06	0	0	0	0	2.14e-06	0.001546	36	2.299e-06	LmxM.34.2350		LmxM.34.2350
Streptavidin	(S.avidinii)	160					0.9746	6.9	7	1																	9.115e-08	0.0002162	2	1.136e-07	0	0	0	0	8.614e-07	0.0005567	4	8.55e-07	1.001e-07	0.0001299	1	8.691e-08			Streptavidin
LmxM.31.3320	organism=Leishmania_mexicana_MHOM/GT/2001/U1103 product=CYC2-like cyclin, putative,cyclin 6, putative location=LmxM.31:1317380-1318294(+) length=304 sequence_SO=chromosome SO=protein_coding	304	0.9261	3.9	2	1					2.437e-08	7.257e-05	2	2.316e-08	0	0	0	0	0	0	0	0	0	0	0	0																	LmxM.31.3320
sp|Q9QZQ1-2|AFAD_MOUSE	Isoform 1 of Afadin OS=Mus musculus GN=Mllt4	1805	0.4123	0.5	1	1					0	0	0	0	0	0	0	0	5.188e-09	1.238e-05	1	6.825e-09	0	0	0	0																	sp|Q9QZQ1-2|AFAD_MOUSE	sp|Q9QZQ1|AFAD_MOUSE;tr|E9PYX7|E9PYX7_MOUSE;tr|E9Q852|E9Q852_MOUSE;tr|E9Q9C3|E9Q9C3_MOUSE;tr|F7C3I9|F7C3I9_MOUSE;
LmxM.25.1350	organism=Leishmania_mexicana_MHOM/GT/2001/U1103 product=hypothetical protein, conserved location=LmxM.25:523473-531188(-) length=2571 sequence_SO=chromosome SO=protein_coding	2571	0.9997	0.9	3	2	1	1.8	5	4	0	0	0	0	0	0	0	0	6.669e-09	2.607e-05	3	6.895e-09	0	0	0	0	0	0	0	0	0	0	0	0	4.149e-08	4.331e-05	5	4.703e-08	0	0	0	0	LmxM.25.1350		LmxM.25.1350
LmxM.32.0830	organism=Leishmania_mexicana_MHOM/GT/2001/U1103 product=2,4-dienoyl-coa reductase fadh1, putative location=LmxM.32:288169-290361(+) length=730 sequence_SO=chromosome SO=protein_coding	730	1	7.8	8	5	1	5.9	5	4	6.927e-09	4.533e-05	3	5.902e-09	1.976e-08	8.917e-05	5	1.88e-08	0	0	0	0	0	0	0	0	7.369e-08	9.476e-05	4	6.763e-08	1.529e-08	2.585e-05	1	1.957e-08	0	0	0	0	0	0	0	0	LmxM.32.0830		LmxM.32.0830
LmxM.24.0520	organism=Leishmania_mexicana_MHOM/GT/2001/U1103 product=DNAJ domain protein, putative location=LmxM.24:185440-187818(+) length=792 sequence_SO=chromosome SO=protein_coding	792	1	13.5	30	10	1	26.3	49	19	5.686e-08	8.357e-05	6	5.778e-08	2.975e-07	0.0003123	19	2.929e-07	0	0	0	0	4.339e-08	0.0001464	5	4.305e-08	3.597e-07	0.0001965	9	3.661e-07	1.228e-06	0.0008101	34	1.236e-06	5.438e-09	2.812e-05	1	4.731e-09	5.667e-08	0.000105	4	7.166e-08	LmxM.24.0520		LmxM.24.0520
LmxM.22.1140	organism=Leishmania_mexicana_MHOM/GT/2001/U1103 product=adaptor complex AP-1 medium subunit, putative,Mu-adaptin 1, putative location=LmxM.22:464525-465826(+) length=433 sequence_SO=chromosome SO=protein_coding	433	1	15.5	7	5	1	19.6	17	8	1.962e-07	0.0001783	7	2.176e-07	0	0	0	0	0	0	0	0	0	0	0	0	1.102e-06	0.0004793	12	1.156e-06	1.124e-07	4.358e-05	1	1.258e-07	1.198e-07	0.0001543	3	1.26e-07	0	0	0	0	LmxM.22.1140		LmxM.22.1140
LmxM.20.0980	organism=Leishmania_mexicana_MHOM/GT/2001/U1103 product=hypothetical protein, conserved location=LmxM.20:3019985-3022063(+) length=692 sequence_SO=chromosome SO=protein_coding	692	0.802	1.3	1	1					1.173e-09	1.594e-05	1	9.153e-10	0	0	0	0	0	0	0	0	0	0	0	0																	LmxM.20.0980
LmxM.01.0050	organism=Leishmania_mexicana_MHOM/GT/2001/U1103 product=carboxylase, putative location=LmxM.01:14846-16843(-) length=665 sequence_SO=chromosome SO=protein_coding	665	1	6.3	7	4	1	14.4	21	9	2.495e-09	1.659e-05	1	2.356e-09	4.423e-08	9.789e-05	5	4.15e-08	9.173e-09	3.36e-05	1	8.467e-09	0	0	0	0	2.177e-07	0.0002861	11	2.537e-07	1.802e-07	0.0002838	10	1.899e-07	0	0	0	0	0	0	0	0	LmxM.01.0050		LmxM.01.0050
LmxM.04.0060	organism=Leishmania_mexicana_MHOM/GT/2001/U1103 product=DNA topoisomerase type IB small subunit location=LmxM.04:26736-27524(+) length=262 sequence_SO=chromosome SO=protein_coding	262	1	22.9	9	5	0.8335	8.4	2	2	1.139e-07	0.0002947	7	1.486e-07	0	0	0	0	7.708e-08	0.0001705	2	1.056e-07	0	0	0	0	5.597e-08	0.000132	2	5.465e-08	0	0	0	0	0	0	0	0	0	0	0	0	LmxM.04.0060		LmxM.04.0060
LmxM.33.2340	organism=Leishmania_mexicana_MHOM/GT/2001/U1103 product=asparaginyl-tRNA synthetase, putative location=LmxM.33:846936-849590(-) length=884 sequence_SO=chromosome SO=protein_coding	884	1	22.2	63	15	1	16.9	42	15	4.754e-08	8.735e-05	7	5.547e-08	8.522e-07	0.0006038	41	9.01e-07	1.067e-08	7.582e-05	3	1.296e-08	8.567e-08	0.0002885	11	8.871e-08	2.149e-07	0.0001956	10	2.295e-07	6.535e-07	0.0004056	19	5.341e-07	1.731e-08	2.519e-05	1	1.916e-08	2.552e-07	0.0002587	11	2.151e-07	LmxM.33.2340		LmxM.33.2340
LmxM.36.6190	organism=Leishmania_mexicana_MHOM/GT/2001/U1103 product=hypothetical protein, conserved location=LmxM.20:2340097-2340654(-) length=185 sequence_SO=chromosome SO=protein_coding	185	0.803	4.3	1	1					0	0	0	0	0	0	0	0	1.403e-07	0.0001208	1	1.441e-07	0	0	0	0																	LmxM.36.6190
LmxM.28.0830	organism=Leishmania_mexicana_MHOM/GT/2001/U1103 product=hypothetical protein, conserved location=LmxM.28:289845-291443(+) length=532 sequence_SO=chromosome SO=protein_coding	532	0.2285	2.3	1	1					0	0	0	0	2.384e-09	2.447e-05	1	3.297e-09	0	0	0	0	0	0	0	0																	LmxM.28.0830
LmxM.16.1650	organism=Leishmania_mexicana_MHOM/GT/2001/U1103 product=hypothetical protein, conserved location=LmxM.16:668423-670495(+) length=690 sequence_SO=chromosome SO=protein_coding	690	0.9761	2.3	1	1	0.7349	2.3	1	1	4.317e-09	1.599e-05	1	4.051e-09	0	0	0	0	0	0	0	0	0	0	0	0	1.116e-08	2.506e-05	1	1.283e-08	0	0	0	0	0	0	0	0	0	0	0	0	LmxM.16.1650		LmxM.16.1650
LmxM.36.6020	organism=Leishmania_mexicana_MHOM/GT/2001/U1103 product=hypothetical protein, conserved location=LmxM.20:2277560-2278366(-) length=268 sequence_SO=chromosome SO=protein_coding	268	0.9873	7.1	3	2	0.9997	9.7	5	3	2.906e-08	8.232e-05	2	3.377e-08	0	0	0	0	1.473e-08	8.336e-05	1	2.806e-08	0	0	0	0	4.22e-07	0.0003226	5	6.175e-07	0	0	0	0	0	0	0	0	0	0	0	0	LmxM.36.6020		LmxM.36.6020
LmxM.13.1060	organism=Leishmania_mexicana_MHOM/GT/2001/U1103 product=NADH-cytochrome b5 reductase, putative location=LmxM.13:335869-336795(-) length=308 sequence_SO=chromosome SO=protein_coding	308	1	25	32	6	1	37	29	11	7.015e-07	0.0005014	14	6.681e-07	4.954e-07	0.0003381	8	4.213e-07	4.278e-08	0.0002176	3	3.366e-08	3.64e-07	0.0005269	7	2.833e-07	8.187e-07	0.000393	7	7.929e-07	3.613e-06	0.000919	15	3.431e-06	0	0	0	0	7.421e-07	0.0004725	7	7.217e-07	LmxM.13.1060		LmxM.13.1060
LmxM.34.4470	organism=Leishmania_mexicana_MHOM/GT/2001/U1103 product=hypothetical protein, conserved location=LmxM.34:1676163-1676771(+) length=202 sequence_SO=chromosome SO=protein_coding	202	1	25.7	28	6	1	43.1	29	9	1.639e-06	0.0008737	16	1.537e-06	1.331e-06	0.0007089	11	1.379e-06	0	0	0	0	1.305e-08	0.0001148	1	1.158e-08	4.838e-06	0.0007705	9	5.497e-06	7.626e-06	0.0007473	8	8.007e-06	1.992e-06	0.000441	4	1.587e-06	2.958e-06	0.0006175	6	2.038e-06	LmxM.34.4470		LmxM.34.4470
LmxM.05.0240	organism=Leishmania_mexicana_MHOM/GT/2001/U1103 product=viscerotropic leishmaniasis antigen, putative location=LmxM.05:77820-81203(+) length=1127 sequence_SO=chromosome SO=protein_coding	1127					1	54.6	9	6																	2.258e-08	3.069e-05	2	3.127e-08	1.316e-07	0.0001005	6	1.924e-07	0	0	0	0	0	0	0	0			LmxM.05.0240	LmxM.05.0241;
LmxM.20.1460	organism=Leishmania_mexicana_MHOM/GT/2001/U1103 product=hypothetical protein, unknown function location=LmxM.20:3256413-3257141(-) length=242 sequence_SO=chromosome SO=protein_coding	242					0.9746	6.2	1	1																	4.667e-08	7.146e-05	1	3.89e-08	0	0	0	0	0	0	0	0	0	0	0	0			LmxM.20.1460
LmxM.36.6690	organism=Leishmania_mexicana_MHOM/GT/2001/U1103 product=hypothetical protein, conserved,f2o10.10 protein-like protein location=LmxM.20:2535030-2536148(-) length=372 sequence_SO=chromosome SO=protein_coding	372	0.8208	3	1	1	0.9906	5.1	3	2	4.866e-08	2.965e-05	1	5.17e-08	0	0	0	0	0	0	0	0	0	0	0	0	1.777e-07	9.297e-05	2	2.004e-07	3.792e-08	5.073e-05	1	4.042e-08	0	0	0	0	0	0	0	0	LmxM.36.6690		LmxM.36.6690
LmxM.36.1450	organism=Leishmania_mexicana_MHOM/GT/2001/U1103 product=hypothetical protein, conserved location=LmxM.20:539909-540373(-) length=154 sequence_SO=chromosome SO=protein_coding	154					1	33.8	2	2																	0	0	0	0	0	0	0	0	2.032e-07	0.0002892	2	1.487e-07	0	0	0	0			LmxM.36.1450
LmxM.21.1300	organism=Leishmania_mexicana_MHOM/GT/2001/U1103 product=hypothetical protein, conserved location=LmxM.21:516808-518559(-) length=583 sequence_SO=chromosome SO=protein_coding	583					0.7695	3.3	1	2																	1.101e-08	2.966e-05	1	1.479e-08	0	0	0	0	0	0	0	0	0	0	0	0			LmxM.21.1300
DECOY2_LmxM.03.0820	Reversed decoy version of LmxM.03.0820	2899	0.3476	0.3	5	1					1.777e-10	3.805e-06	1	1.605e-10	1.398e-08	8.982e-06	2	1.223e-08	8.135e-08	7.707e-06	1	7.273e-08	1.038e-09	7.997e-06	1	1.819e-09																	DECOY2_LmxM.03.0820
LmxM.32.2770	organism=Leishmania_mexicana_MHOM/GT/2001/U1103 product=ubiquitin-conjugating enzyme, putative location=LmxM.32:1117972-1118697(+) length=241 sequence_SO=chromosome SO=protein_coding	241	0.9986	10.4	2	2	0.9547	4.6	1	1	2.074e-08	4.577e-05	1	2.099e-08	0	0	0	0	0	0	0	0	2.084e-08	9.62e-05	1	1.942e-08	1.359e-07	7.176e-05	1	1.563e-07	0	0	0	0	0	0	0	0	0	0	0	0	LmxM.32.2770		LmxM.32.2770
LmxM.26.0690	organism=Leishmania_mexicana_MHOM/GT/2001/U1103 product=hypothetical protein, conserved location=LmxM.26:178751-179503(-) length=250 sequence_SO=chromosome SO=protein_coding	250					1	10.8	6	2																	0	0	0	0	6.643e-08	0.0003019	4	7.43e-08	0	0	0	0	7.135e-09	8.316e-05	1	1.06e-08			LmxM.26.0690
P05784	SWISS-PROT:P05784 Tax_Id=10090 Gene_Symbol=Krt18 Keratin, type I cytoskeletal 18	423					0.4961	9.7	2	4																	0	0	0	0	0	0	0	0	0	0	0	0	4.238e-08	4.915e-05	1	4.991e-08			P05784	sp|P05784|K1C18_MOUSE;
LmxM.04.0940	organism=Leishmania_mexicana_MHOM/GT/2001/U1103 product=unspecified product location=LmxM.04:338321-339802(-) length=493 sequence_SO=chromosome SO=protein_coding	493	1	13.2	10	5	1	9.1	6	5	2.585e-07	0.0002014	9	2.706e-07	3.205e-09	2.641e-05	1	3.16e-09	0	0	0	0	0	0	0	0	5.692e-07	0.0002105	6	6.668e-07	0	0	0	0	0	0	0	0	0	0	0	0	LmxM.04.0940		LmxM.04.0940
LmxM.19.0720	organism=Leishmania_mexicana_MHOM/GT/2001/U1103 product=hypothetical protein, conserved location=LmxM.19:311767-312594(+) length=275 sequence_SO=chromosome SO=protein_coding	275	0.259	2.9	1	1	1	20.7	7	6	4.288e-08	4.011e-05	1	3.627e-08	0	0	0	0	0	0	0	0	0	0	0	0	4.906e-07	0.0003773	6	5.689e-07	0	0	0	0	0	0	0	0	0	0	0	0	LmxM.19.0720		LmxM.19.0720
LmxM.30.0930	organism=Leishmania_mexicana_MHOM/GT/2001/U1103 product=sodium stibogluconate resistance protein, putative location=LmxM.30:350767-352632(-) length=621 sequence_SO=chromosome SO=protein_coding	621	1	13.2	15	7	1	21.4	27	11	2.165e-07	0.0001599	9	2.168e-07	1.919e-08	4.193e-05	2	1.976e-08	1.571e-07	0.0001439	4	1.428e-07	0	0	0	0	6.123e-07	0.000362	13	5.709e-07	1.302e-08	3.039e-05	1	1.133e-08	4.936e-07	0.0002865	7.99	4.741e-07	2.946e-07	0.0001004	3	3.243e-07	LmxM.30.0930	LmxM.30.0950;LmxM.30.0960;	LmxM.30.0930	LmxM.30.0950;LmxM.30.0960;
LmxM.01.0490	organism=Leishmania_mexicana_MHOM/GT/2001/U1103 product=long-chain-fatty-acid-CoA ligase, putative location=LmxM.01:127701-129797(+) length=698 sequence_SO=chromosome SO=protein_coding	698	1	26.4	114	18	1	25.2	87	22	1.913e-07	0.0001659	10.5	1.903e-07	9.299e-07	0.0007088	38	9.625e-07	9.862e-08	0.000112	3.5	9.775e-08	5.843e-07	0.001229	37	5.844e-07	2.835e-07	0.0001734	7	3.08e-07	1.311e-06	0.0007705	28.5	1.406e-06	6.383e-08	6.381e-05	2	5.965e-08	1.272e-06	0.000968	32.5	1.572e-06	LmxM.01.0490		LmxM.01.0490
LmxM.06.0170	organism=Leishmania_mexicana_MHOM/GT/2001/U1103 product=hypothetical protein, conserved location=LmxM.06:58226-58651(-) length=141 sequence_SO=chromosome SO=protein_coding	141	0.4321	5	2	1					1.02e-07	7.823e-05	1	1.087e-07	1.596e-07	9.233e-05	1	1.68e-07	0	0	0	0	0	0	0	0																	LmxM.06.0170
LmxM.36.1360	organism=Leishmania_mexicana_MHOM/GT/2001/U1103 product=adenylate kinase, putative location=LmxM.20:488450-489112(-) length=220 sequence_SO=chromosome SO=protein_coding	220	0.9577	5.9	1	1	1	12.3	2	2	2.82e-08	5.014e-05	1	2.623e-08	0	0	0	0	0	0	0	0	0	0	0	0	1.912e-07	0.0001572	2	2.402e-07	0	0	0	0	0	0	0	0	0	0	0	0	LmxM.36.1360		LmxM.36.1360
LmxM.33.3050	organism=Leishmania_mexicana_MHOM/GT/2001/U1103 product=hypothetical protein, conserved location=LmxM.33:1167413-1167949(+) length=178 sequence_SO=chromosome SO=protein_coding	178	1	24.2	9	4	1	18	4	2	1.434e-07	0.0001239	2	1.784e-07	7.121e-07	0.000512	7	9.088e-07	0	0	0	0	0	0	0	0	3.051e-07	9.715e-05	1	4.208e-07	7.545e-07	0.000318	3	7.056e-07	0	0	0	0	0	0	0	0	LmxM.33.3050		LmxM.33.3050
LmxM.09.0670	organism=Leishmania_mexicana_MHOM/GT/2001/U1103 product=prefoldin subunit 2, putative location=LmxM.09:243515-243931(+) length=138 sequence_SO=chromosome SO=protein_coding	138	0.999	34.8	2	2					9.387e-09	7.993e-05	1	7.728e-09	9.435e-08	9.434e-05	1	1.272e-07	0	0	0	0	0	0	0	0																	LmxM.09.0670
LmxM.28.2740	organism=Leishmania_mexicana_MHOM/GT/2001/U1103 product=activated protein kinase c receptor (LACK) location=LmxM.28:1036347-1037285(-) length=312 sequence_SO=chromosome SO=protein_coding	312	1	53.2	165	19	1	52.2	98	18	3.166e-06	0.001485	42	3.586e-06	3.623e-06	0.001419	34	3.35e-06	3.052e-06	0.003008	42	2.664e-06	8.556e-06	0.003492	47	7.839e-06	2.912e-06	0.0009423	17	3.045e-06	1.179e-05	0.00127	21	1.06e-05	2.068e-06	0.0008565	12	1.855e-06	1.355e-05	0.003132	47	1.275e-05	LmxM.28.2740	LmxM.28.2740a;	LmxM.28.2740	LmxM.28.2740a;
LmxM.14.1460	organism=Leishmania_mexicana_MHOM/GT/2001/U1103 product=hypothetical protein, conserved location=LmxM.14:598438-598860(+) length=140 sequence_SO=chromosome SO=protein_coding	140	0.2764	10.7	3	2					1.159e-07	0.0001576	2	1.503e-07	2.901e-07	9.299e-05	1	3.464e-07	0	0	0	0	0	0	0	0																	LmxM.14.1460
LmxM.33.0680	organism=Leishmania_mexicana_MHOM/GT/2001/U1103 product=hypothetical protein, conserved location=LmxM.33:292245-295619(-) length=1124 sequence_SO=chromosome SO=protein_coding	1124	1	15.5	26	7	1	28.6	39	18	1.001e-07	0.0002355	24	8.528e-08	0	0	0	0	4.887e-09	3.975e-05	2	4.845e-09	0	0	0	0	2.925e-07	0.0004077	26.5	2.857e-07	0	0	0	0	1.455e-08	1.981e-05	1	1.136e-08	0	0	0	0	LmxM.33.0680		LmxM.33.0680
sp|Q68EF8|RPGFL_MOUSE	Rap guanine nucleotide exchange factor-like 1 OS=Mus musculus GN=Rapgefl1 PE=2 SV=2	662					0.4994	1.8	1	2																	5.812e-08	2.612e-05	1	7.436e-08	0	0	0	0	0	0	0	0	0	0	0	0			sp|Q68EF8|RPGFL_MOUSE	tr|F1MXJ8|F1MXJ8_BOVIN;
LmxM.08.0960	organism=Leishmania_mexicana_MHOM/GT/2001/U1103 product=hypothetical protein, conserved location=LmxM.08:1556090-1557787(-) length=565 sequence_SO=chromosome SO=protein_coding	565	1	28.3	67	15	1	69	105	35	1.328e-07	0.0003124	16	1.302e-07	2.208e-08	6.913e-05	3	2.328e-08	2.933e-06	0.00174	44	2.901e-06	1.854e-08	0.0001641	4	1.911e-08	4.234e-07	0.0003061	10	4.854e-07	5.675e-08	6.68e-05	2	5.047e-08	8.979e-06	0.003311	84	8.474e-06	1.109e-07	0.0002576	7	1.35e-07	LmxM.08.0960		LmxM.08.0960
LmxM.19.0295	organism=Leishmania_mexicana_MHOM/GT/2001/U1103 product=RNA binding protein location=LmxM.19:111954-113135(+) length=393 sequence_SO=chromosome SO=protein_coding	393	0.9995	9.4	2	2					0	0	0	0	5.475e-08	6.625e-05	2	5.295e-08	0	0	0	0	0	0	0	0																	LmxM.19.0295
LmxM.34.1760	organism=Leishmania_mexicana_MHOM/GT/2001/U1103 product=hypothetical protein, conserved location=LmxM.34:653328-654068(+) length=246 sequence_SO=chromosome SO=protein_coding	246	1	13.8	11	3	1	34.6	18	7	3.486e-08	8.968e-05	2	3.322e-08	2.218e-07	0.0002117	4	2.414e-07	1.179e-07	0.0002725	3	1.269e-07	4.2e-08	0.0001885	2	5.108e-08	9.13e-07	0.0004218	6	1.118e-06	1.572e-06	0.000537	7	1.742e-06	4.203e-07	0.0003621	4	4.029e-07	1.166e-07	8.451e-05	1	1.391e-07	LmxM.34.1760		LmxM.34.1760
LmxM.36.5620	organism=Leishmania_mexicana_MHOM/GT/2001/U1103 product=isoleucyl-tRNA synthetase, putative location=LmxM.20:2134373-2137672(-) length=1099 sequence_SO=chromosome SO=protein_coding	1099	1	18.9	120	18	1	29.5	186	31	1.147e-07	0.000281	28	1.189e-07	6.036e-07	0.0006278	53	6.227e-07	8.275e-09	6.099e-05	3	9.612e-09	5.452e-07	0.0007383	35	5.73e-07	7.6e-07	0.0005979	38	6.973e-07	1.9e-06	0.00158	92	1.904e-06	1.202e-07	0.0001824	9	1.224e-07	6.424e-07	0.0008702	46	6.591e-07	LmxM.36.5620		LmxM.36.5620
LmxM.25.2310	organism=Leishmania_mexicana_MHOM/GT/2001/U1103 product=hypothetical protein, conserved location=LmxM.25:838234-839967(+) length=577 sequence_SO=chromosome SO=protein_coding	577	0.4846	2.3	1	1					6.53e-09	1.912e-05	1	1.072e-08	0	0	0	0	0	0	0	0	0	0	0	0																	LmxM.25.2310
LmxM.32.0010	organism=Leishmania_mexicana_MHOM/GT/2001/U1103 product=hypothetical protein, conserved location=LmxM.32:2043-4511(-) length=822 sequence_SO=chromosome SO=protein_coding	822	1	6.8	4	4	1	10.5	10	7	1.586e-08	5.368e-05	4	1.68e-08	0	0	0	0	0	0	0	0	0	0	0	0	9.553e-08	0.0001262	6	9.935e-08	0	0	0	0	5.816e-08	0.0001084	4	6.184e-08	0	0	0	0	LmxM.32.0010		LmxM.32.0010
LmxM.36.0870	organism=Leishmania_mexicana_MHOM/GT/2001/U1103 product=DEAH-box RNA helicase, putative location=LmxM.20:313880-316447(+) length=856 sequence_SO=chromosome SO=protein_coding	856	0.9999	2.9	2	2	1	3.3	3	2	2.26e-09	2.577e-05	2	2.257e-09	0	0	0	0	0	0	0	0	0	0	0	0	1.675e-08	6.061e-05	3	2.318e-08	0	0	0	0	0	0	0	0	0	0	0	0	LmxM.36.0870		LmxM.36.0870
LmxM.32.2140	organism=Leishmania_mexicana_MHOM/GT/2001/U1103 product=kinesin, putative location=LmxM.32:831447-834326(+) length=959 sequence_SO=chromosome SO=protein_coding	959	0.9761	1.1	1	1					1.072e-09	1.15e-05	1	9.965e-10	0	0	0	0	0	0	0	0	0	0	0	0																	LmxM.32.2140
LmxM.29.2890	organism=Leishmania_mexicana_MHOM/GT/2001/U1103 product=hypothetical protein, conserved location=LmxM.29:1034209-1035582(-) length=457 sequence_SO=chromosome SO=protein_coding	457	1	19	8	6	1	9.2	3	3	1.134e-07	0.0001207	5	1.287e-07	0	0	0	0	3.645e-08	0.0001467	3	6.442e-08	0	0	0	0	1.985e-07	0.0001135	3	2.36e-07	0	0	0	0	0	0	0	0	0	0	0	0	LmxM.29.2890		LmxM.29.2890
LmxM.31.3340	organism=Leishmania_mexicana_MHOM/GT/2001/U1103 product=hypothetical protein, conserved location=LmxM.31:1321611-1324949(+) length=1112 sequence_SO=chromosome SO=protein_coding	1112	0.9999	2.4	2	2	0.7552	0.9	1	1	2.722e-09	1.984e-05	2	2.824e-09	0	0	0	0	0	0	0	0	0	0	0	0	2.668e-09	1.555e-05	1	3.036e-09	0	0	0	0	0	0	0	0	0	0	0	0	LmxM.31.3340		LmxM.31.3340
LmxM.28.2290	organism=Leishmania_mexicana_MHOM/GT/2001/U1103 product=hypothetical protein, conserved location=LmxM.28:879481-881982(+) length=833 sequence_SO=chromosome SO=protein_coding	833	1	2.4	3	2					1.928e-08	2.648e-05	2	1.774e-08	0	0	0	0	1.266e-08	2.682e-05	1	1.125e-08	0	0	0	0																	LmxM.28.2290
LmxM.04_422972_423229_422971_-	LmxM.04_422972_423229_422971_-	86	0.9761	15.1	1	1	1	30.2	9	3	5.568e-08	0.0001283	1	6.291e-08	0	0	0	0	0	0	0	0	0	0	0	0	3.191e-07	0.0004022	2	4.478e-07	1.615e-06	0.0008777	4	2.183e-06	2.902e-07	0.0002589	1	3.734e-07	5.3e-07	0.0004835	2	6.573e-07	LmxM.04_422972_423229_422971_-		LmxM.04_422972_423229_422971_-
LmxM.26.0720	organism=Leishmania_mexicana_MHOM/GT/2001/U1103 product=hypothetical protein, conserved location=LmxM.26:188771-191998(-) length=1075 sequence_SO=chromosome SO=protein_coding	1075	0.9574	1.1	1	1					1.516e-09	1.026e-05	1	1.703e-09	0	0	0	0	0	0	0	0	0	0	0	0																	LmxM.26.0720
LmxM.20.0810	organism=Leishmania_mexicana_MHOM/GT/2001/U1103 product=vesicle-fusing ATPase, putative,N-ethylmaleimide-sensitive factor, putative location=LmxM.20:2956461-2958677(+) length=738 sequence_SO=chromosome SO=protein_coding	738	1	32.1	58	21	1	41.6	86	28	6.094e-08	0.0002541	17	7.379e-08	5.291e-07	0.0007233	41	5.746e-07	0	0	0	0	0	0	0	0	3.913e-07	0.0003984	17	3.934e-07	2.631e-06	0.001483	58	2.658e-06	6.273e-08	6.035e-05	2	7.26e-08	4.212e-08	2.817e-05	1	5.458e-08	LmxM.20.0810		LmxM.20.0810
tr|E1BKT9|E1BKT9_BOVIN	Uncharacterized protein OS=Bos taurus GN=DSP PE=4 SV=1	2889	1	1.9	8	6	1	15.2	60	49	0	0	0	0	1.127e-08	2.231e-05	4.95	9.906e-09	4.992e-10	7.733e-06	1	9.984e-10	2.181e-09	1.589e-05	1.98	2.04e-09	1.914e-08	3.292e-05	5.5	2.191e-08	3.889e-08	5.552e-05	8.5	4.028e-08	9.471e-08	0.0001465	19	1.189e-07	9.257e-08	9.355e-05	13	1.031e-07	tr|E1BKT9|E1BKT9_BOVIN		tr|E1BKT9|E1BKT9_BOVIN
LmxM.30.1000	organism=Leishmania_mexicana_MHOM/GT/2001/U1103 product=hypothetical protein, conserved location=LmxM.30:370082-373453(-) length=1123 sequence_SO=chromosome SO=protein_coding	1123	1	6.2	9	7	1	9.4	16	10	1.144e-08	7.858e-05	8	1.12e-08	1.165e-09	1.159e-05	1	9.433e-10	0	0	0	0	0	0	0	0	9.431e-08	0.0002002	13	9.855e-08	2.97e-09	1.68e-05	1	4.397e-09	0	0	0	0	0	0	0	0	LmxM.30.1000		LmxM.30.1000
LmxM.32.1710	organism=Leishmania_mexicana_MHOM/GT/2001/U1103 product=protein kinase, putative location=LmxM.32:667385-669307(+) length=640 sequence_SO=chromosome SO=protein_coding	640	0.9103	1.4	2	1					1.112e-08	1.724e-05	1	1.068e-08	0	0	0	0	1.275e-08	3.491e-05	1	1.159e-08	0	0	0	0																	LmxM.32.1710
LmxM.27.0550	organism=Leishmania_mexicana_MHOM/GT/2001/U1103 product=replication factor C, subunit 4, putative location=LmxM.27:212381-213463(+) length=360 sequence_SO=chromosome SO=protein_coding	360	1	9.7	8	3	1	14.4	5	4	1.471e-07	0.0002145	7	1.638e-07	0	0	0	0	1.098e-08	6.206e-05	1	1.199e-08	0	0	0	0	3.512e-07	0.0002402	5	3.418e-07	0	0	0	0	0	0	0	0	0	0	0	0	LmxM.27.0550		LmxM.27.0550
LmxM.33.0140	organism=Leishmania_mexicana_MHOM/GT/2001/U1103 product=malate dehydrogenase location=LmxM.33:44235-45185(+) length=316 sequence_SO=chromosome SO=protein_coding	316	1	62.7	130	18	1	57.6	75	13	4.679e-06	0.002147	61.5	4.782e-06	5.192e-06	0.001978	48	5.431e-06	1.009e-07	0.0002121	3	1.191e-07	4.956e-08	7.337e-05	1	6.463e-08	6e-06	0.001478	27	4.754e-06	8.006e-06	0.001463	24.5	6.298e-06	1.086e-06	0.0007047	10	9.906e-07	9.541e-07	0.0005921	9	9.454e-07	LmxM.33.0140		LmxM.33.0140
LmxM.36.1060	organism=Leishmania_mexicana_MHOM/GT/2001/U1103 product=hypothetical protein, conserved location=LmxM.20:405395-408406(+) length=1003 sequence_SO=chromosome SO=protein_coding	1003	1	4.7	5	4	0.9654	3	2	2	3.119e-08	4.399e-05	4	2.713e-08	0	0	0	0	1.231e-08	2.227e-05	1	1.339e-08	0	0	0	0	1.328e-08	3.448e-05	2	1.195e-08	0	0	0	0	0	0	0	0	0	0	0	0	LmxM.36.1060		LmxM.36.1060
LmxM.31.0590	organism=Leishmania_mexicana_MHOM/GT/2001/U1103 product=hypothetical protein, conserved location=LmxM.31:204770-205720(+) length=316 sequence_SO=chromosome SO=protein_coding	316					1	14.6	5	5																	9.344e-08	5.473e-05	1	9.92e-08	1.421e-07	0.0001791	3	1.573e-07	4.962e-08	7.047e-05	1	5.283e-08	0	0	0	0			LmxM.31.0590
LmxM.12.0080	organism=Leishmania_mexicana_MHOM/GT/2001/U1103 product=hypothetical protein, conserved location=LmxM.12:16463-17080(+) length=205 sequence_SO=chromosome SO=protein_coding	205					0.6053	5.4	1	2																	7.067e-08	8.436e-05	1	1.114e-07	0	0	0	0	0	0	0	0	0	0	0	0			LmxM.12.0080
LmxM.32.2570	organism=Leishmania_mexicana_MHOM/GT/2001/U1103 product=aminopeptidase, putative,metallo-peptidase, Clan MF, Family M17 location=LmxM.32:1028165-1029748(+) length=527 sequence_SO=chromosome SO=protein_coding	527	1	7	7	3	1	6.6	3	2	0	0	0	0	1.48e-07	0.0001729	7	1.585e-07	0	0	0	0	0	0	0	0	0	0	0	0	9.668e-08	0.0001074	3	7.641e-08	0	0	0	0	0	0	0	0	LmxM.32.2570		LmxM.32.2570
LmxM.18.1360	organism=Leishmania_mexicana_MHOM/GT/2001/U1103 product=hypothetical protein, conserved location=LmxM.18:560969-563854(+) length=961 sequence_SO=chromosome SO=protein_coding	961	1	6.2	8	5	1	9.9	9	8	2.76e-08	9.183e-05	8	2.959e-08	0	0	0	0	0	0	0	0	0	0	0	0	8.995e-08	0.000144	8	9.255e-08	0	0	0	0	0	0	0	0	0	0	0	0	LmxM.18.1360		LmxM.18.1360
LmxM.33.0040	organism=Leishmania_mexicana_MHOM/GT/2001/U1103 product=hypothetical protein, conserved location=LmxM.33:9492-11531(+) length=679 sequence_SO=chromosome SO=protein_coding	679	1	4.1	3	2	1	5.2	3	3	2.781e-08	4.874e-05	3	2.597e-08	0	0	0	0	0	0	0	0	0	0	0	0	4.095e-08	7.641e-05	3	4.233e-08	0	0	0	0	0	0	0	0	0	0	0	0	LmxM.33.0040		LmxM.33.0040
LmxM.15.0275	organism=Leishmania_mexicana_MHOM/GT/2001/U1103 product=ribonucleoprotein p18, mitochondrial precursor, putative location=LmxM.15:109675-110238(+) length=187 sequence_SO=chromosome SO=protein_coding	187	1	66.3	87	10	1	76.5	54	15	2.039e-06	0.001711	29	2.29e-06	6.87e-06	0.002924	42	7.221e-06	1.13e-06	0.0008363	7	1.182e-06	1.599e-06	0.0009918	8	1.71e-06	1.849e-06	0.0008323	9	1.661e-06	8.322e-06	0.001816	18	8.301e-06	1.39e-06	0.0009527	8	1.416e-06	4.787e-06	0.002001	18	4.911e-06	LmxM.15.0275	LmxM.15.0281;	LmxM.15.0275	LmxM.15.0281;
LmxM.23.1165	organism=Leishmania_mexicana_MHOM/GT/2001/U1103 product=coronin, putative location=LmxM.23:537271-538803(+) length=510 sequence_SO=chromosome SO=protein_coding	510	0.9761	2.4	4	1	0.5577	2.4	2	1	2.591e-08	4.326e-05	2	2.918e-08	3.481e-08	5.105e-05	2	4.308e-08	0	0	0	0	0	0	0	0	4.184e-08	3.391e-05	1	4.601e-08	7.213e-08	3.7e-05	1	7.982e-08	0	0	0	0	0	0	0	0	LmxM.23.1165		LmxM.23.1165
LmxM.25.2180	organism=Leishmania_mexicana_MHOM/GT/2001/U1103 product=vacuolar protein sorting-like protein location=LmxM.25:806509-808302(+) length=597 sequence_SO=chromosome SO=protein_coding	597	0.9364	1.5	1	2					6.524e-09	1.848e-05	1	7.073e-09	0	0	0	0	0	0	0	0	0	0	0	0																	LmxM.25.2180
LmxM.31.0960	organism=Leishmania_mexicana_MHOM/GT/2001/U1103 product=ubiquitin-conjugating enzyme protein, putative location=LmxM.31:358851-359666(+) length=271 sequence_SO=chromosome SO=protein_coding	271	0.5258	6.3	1	1					1.808e-08	4.07e-05	1	1.675e-08	0	0	0	0	0	0	0	0	0	0	0	0																	LmxM.31.0960
sp|P01027|CO3_MOUSE	Complement C3 OS=Mus musculus GN=C3 PE=1 SV=3	1663	0.6735	0.8	1	1					0	0	0	0	0	0	0	0	0	0	0	0	7.723e-10	1.394e-05	1	7.556e-10																	sp|P01027|CO3_MOUSE
LmxM.11.0940	organism=Leishmania_mexicana_MHOM/GT/2001/U1103 product=hypothetical protein, unknown function location=LmxM.11:364631-368869(+) length=1412 sequence_SO=chromosome SO=protein_coding	1412	1	3.2	6	4	1	3.5	4	4	0	0	0	0	0	0	0	0	1.831e-08	9.494e-05	6	1.858e-08	0	0	0	0	0	0	0	0	0	0	0	0	8.651e-09	4.731e-05	3	1.103e-08	3.834e-08	1.472e-05	1	2.975e-08	LmxM.11.0940		LmxM.11.0940
LmxM.31.0140	organism=Leishmania_mexicana_MHOM/GT/2001/U1103 product=hypothetical protein, conserved location=LmxM.31:44005-47133(-) length=1042 sequence_SO=chromosome SO=protein_coding	1042	0.9761	1.1	1	1	0.9938	2.7	3	2	5.331e-09	1.059e-05	1	4.766e-09	0	0	0	0	0	0	0	0	0	0	0	0	1.933e-08	4.979e-05	3	2.182e-08	0	0	0	0	0	0	0	0	0	0	0	0	LmxM.31.0140		LmxM.31.0140
LmxM.05.0920	organism=Leishmania_mexicana_MHOM/GT/2001/U1103 product=paraflagellar rod protein, putative location=LmxM.05:342773-345997(+) length=1074 sequence_SO=chromosome SO=protein_coding	1074	1	1.7	2	2	0.9698	1.5	1	2	0	0	0	0	0	0	0	0	5.881e-09	4.16e-05	2	4.743e-09	0	0	0	0	0	0	0	0	0	0	0	0	1.816e-08	2.073e-05	1	2.505e-08	0	0	0	0	LmxM.05.0920		LmxM.05.0920
LmxM.34.2020	organism=Leishmania_mexicana_MHOM/GT/2001/U1103 product=hypothetical protein, conserved location=LmxM.34:723499-724608(+) length=369 sequence_SO=chromosome SO=protein_coding	369	1	6.8	2	2					4.352e-08	5.979e-05	2	3.978e-08	0	0	0	0	0	0	0	0	0	0	0	0																	LmxM.34.2020
LmxM.32.2070	organism=Leishmania_mexicana_MHOM/GT/2001/U1103 product=mitogen-activated protein kinase, putative (MPK15) location=LmxM.32:799245-802223(+) length=992 sequence_SO=chromosome SO=protein_coding	992	0.8628	1	1	1					1.906e-09	1.112e-05	1	1.739e-09	0	0	0	0	0	0	0	0	0	0	0	0																	LmxM.32.2070
LmxM.13.1590	organism=Leishmania_mexicana_MHOM/GT/2001/U1103 product=hypothetical protein, conserved location=LmxM.13:556465-558717(-) length=750 sequence_SO=chromosome SO=protein_coding	750	0.7122	2.5	2	1	0.9997	3.6	2	2	1.672e-08	1.471e-05	1	2.104e-08	2.168e-08	1.736e-05	1	2.868e-08	0	0	0	0	0	0	0	0	4.4e-08	4.612e-05	2	5.144e-08	0	0	0	0	0	0	0	0	0	0	0	0	LmxM.13.1590		LmxM.13.1590
LmxM.22.1190	organism=Leishmania_mexicana_MHOM/GT/2001/U1103 product=hypothetical protein, conserved location=LmxM.22:479756-480448(+) length=230 sequence_SO=chromosome SO=protein_coding	230	1	14.8	2	2	0.9996	16.1	5	3	1.463e-07	9.592e-05	2	1.801e-07	0	0	0	0	0	0	0	0	0	0	0	0	3.107e-07	0.0002256	3	4.026e-07	0	0	0	0	0	0	0	0	0	0	0	0	LmxM.22.1190		LmxM.22.1190
LmxM.26.1270	organism=Leishmania_mexicana_MHOM/GT/2001/U1103 product=hypothetical protein, conserved location=LmxM.26:414210-416759(+) length=849 sequence_SO=chromosome SO=protein_coding	849					0.5776	1.6	1	2																	3.222e-09	2.037e-05	1	3.355e-09	0	0	0	0	0	0	0	0	0	0	0	0			LmxM.26.1270
LmxM.36.5930	organism=Leishmania_mexicana_MHOM/GT/2001/U1103 product=hypothetical protein, conserved location=LmxM.20:2243400-2244278(-) length=292 sequence_SO=chromosome SO=protein_coding	292	1	20.2	5	5	1	24.7	9	6	4.371e-08	7.555e-05	2	4.564e-08	9.527e-08	0.0001338	3	1.393e-07	0	0	0	0	0	0	0	0	2.087e-07	0.0001184	2	2.386e-07	1.874e-07	0.0002585	4	2.114e-07	0	0	0	0	4.808e-08	0.0001424	2	4.909e-08	LmxM.36.5930		LmxM.36.5930
LmxM.36.1940	organism=Leishmania_mexicana_MHOM/GT/2001/U1103 product=nucleoside transporter 1, putative location=LmxM.20:759425-760924(-) length=499 sequence_SO=chromosome SO=protein_coding	499	1	12	20	6	1	20	52	9	0	0	0	0	3.37e-07	0.0002348	9	3.189e-07	6.809e-09	4.477e-05	1	5.175e-09	2.895e-07	0.0004646	10	2.83e-07	7.713e-07	0.0002772	8	7.457e-07	1.288e-06	0.0006807	18	1.539e-06	5.476e-07	0.0002231	5	6.786e-07	1.853e-06	0.0006249	15	1.865e-06	LmxM.36.1940		LmxM.36.1940
LmxM.33.1000	organism=Leishmania_mexicana_MHOM/GT/2001/U1103 product=myosin IB heavy chain, putative location=LmxM.33:427653-431750(+) length=1365 sequence_SO=chromosome SO=protein_coding	1365	0.6225	1.8	1	3	1	6.4	6	7	1.383e-09	8.081e-06	1	1.729e-09	0	0	0	0	0	0	0	0	0	0	0	0	1.961e-08	6.335e-05	5	1.885e-08	0	0	0	0	2.028e-08	1.631e-05	1	3.435e-08	0	0	0	0	LmxM.33.1000		LmxM.33.1000
LmxM.24.1150	organism=Leishmania_mexicana_MHOM/GT/2001/U1103 product=mitochondrial DNA-directed RNA polymerase, putative location=LmxM.24:409416-413951(+) length=1511 sequence_SO=chromosome SO=protein_coding	1511					0.8272	1.6	1	2																	1.897e-09	1.144e-05	1	1.875e-09	0	0	0	0	0	0	0	0	0	0	0	0			LmxM.24.1150
LmxM.20.1690	organism=Leishmania_mexicana_MHOM/GT/2001/U1103 product=soluble n-ethylmaleimide sensitive factor, putative location=LmxM.20:3306563-3307411(-) length=282 sequence_SO=chromosome SO=protein_coding	282	1	45	41	15	1	38.7	28	13	8.946e-07	0.0007823	20	9.572e-07	7.368e-07	0.000554	12	8.088e-07	5.574e-07	0.0003961	5	1.691e-06	9.427e-08	0.0003288	4	1.08e-07	1.45e-06	0.0006132	10	1.511e-06	1.094e-06	0.0007361	11	1.228e-06	2.972e-07	0.0003159	4	3.847e-07	4.462e-08	7.372e-05	1	4.717e-08	LmxM.20.1690		LmxM.20.1690
LmxM.18.0540	organism=Leishmania_mexicana_MHOM/GT/2001/U1103 product=hypothetical protein, conserved location=LmxM.18:210041-211576(-) length=511 sequence_SO=chromosome SO=protein_coding	511					1	7.8	4	4																	2.251e-07	0.0001354	4	2.609e-07	0	0	0	0	0	0	0	0	0	0	0	0			LmxM.18.0540
[truncated: 2,741 more rows]
