# Supplementary material for: Genetic dissection of a Leishmania flagellar proteome demonstrates requirement for directional motility in sand fly infections
Source: PLoS Pathog. 2019 Jun 26;15(6):e1007828. doi: 10.1371/journal.ppat.1007828 (PMC6615630; doi:10.1371/journal.ppat.1007828)
Supplement: S2 Table — GeneIDs identified in Run 1 (S1 Table) were filtered (p > 0.95, number of peptides > 2) and listed with additional information. Tab “all proteins Run 1” lists all GeneIDs, Tabs “CI square Run 1”, “CS square Run 1”, “FI square Run 1” and “FS square Run 1” list GeneIDs enriched in the respective fractions. (XLSX) [file ppat.1007828.s002.xlsx]

## Sheet: all proteins Run 1
Data set Run 1 = 2414 proteins (at least 2 peptides, p-value >0.95)
GeneID	Description	Length	MSS10859 Prob	MSS10859 Coverage	MSS10859 Contrib PSMs	MSS10859 Unique Peptide Seqs	Ci Spectral Index	Ci Spectral Count	Cs Spectral Index	Cs Spectral Count	Fi Spectral Index	Fi Spectral Count	Fs Spectral Index	Fs Spectral Count	#N/A = not in run 2	Known protein annotation	log 2 fold change ((Cs+Fs)/(Ci+Fi))	log 2 fold change ((Cs+Ci)/(Fs+Fi))	2D enrichment ((log10(total spectral index))+10)	Transmembrane domains	Signal peptides	GPI anchor	Annotation as shown in Figure 2
LmxM.15.1000	organism=Leishmania_mexicana_MHOM/GT/2001/U1103 product=60S ribosomal protein L6, putative location=LmxM.15:393747-394328(-) length=193 sequence_SO=chromosome SO=protein_coding	193	1	72.5	224	28	8.779e-06	28	1.374e-05	41	1.18e-05	56	8.359e-05	90	LmxM.15.1000	#N/A	2.24171	-2.0827	0.607155	0	null	#N/A	#N/A
LmxM.36.6770	organism=Leishmania_mexicana_MHOM/GT/2001/U1103 product=beta-adaptin, putative location=LmxM.20:2558676-2560916(-) length=746 sequence_SO=chromosome SO=protein_coding	746	1	17.6	25	12	5.676e-07	17	1.504e-07	7	1e-10	0	1e-10	0	LmxM.36.6770	#N/A	-1.91537	11.8098	0.385625	0	null	#N/A	#N/A
LmxM.27.1060	organism=Leishmania_mexicana_MHOM/GT/2001/U1103 product=cysteine desulfurase, putative location=LmxM.27:433083-434405(-) length=440 sequence_SO=chromosome SO=protein_coding	440	1	25.2	24	9	8.623e-07	11	4.461e-08	2	3.921e-07	5	1.684e-07	5	LmxM.27.1060	#N/A	-2.558	0.694245	0.416655	0	NN Sum: 3, NN D: .52, HMM Prob: 1	#N/A	#N/A
LmxM.34.1850	organism=Leishmania_mexicana_MHOM/GT/2001/U1103 product=COP-coated vesicle membrane protein gp25L precursor, putative,ER--golgi transport protein gp25L, putative location=LmxM.34:671344-671994(+) length=216 sequence_SO=chromosome SO=protein_coding	216	1	42.1	13	8	3.347e-07	2	2.435e-06	8	1.903e-07	1	1.548e-07	1	LmxM.34.1850	#N/A	2.30245	3.00464	0.449343	2	NN Sum: 4, NN D: .89, HMM Prob: 1	#N/A	#N/A
LmxM.31.0840	organism=Leishmania_mexicana_MHOM/GT/2001/U1103 product=hypothetical protein, conserved location=LmxM.31:306203-307762(+) length=519 sequence_SO=chromosome SO=protein_coding	519	1	13.5	14	7	2.34e-07	5	4.532e-07	6	1e-10	0	1.077e-07	3	LmxM.31.0840	#N/A	1.26062	2.67237	0.390037	0	null	#N/A	#N/A
LmxM.31.2030	organism=Leishmania_mexicana_MHOM/GT/2001/U1103 product=ras-related protein rab-2a, putative location=LmxM.31:785533-786168(-) length=211 sequence_SO=chromosome SO=protein_coding	211	0.9863	15.2	3	3	9.273e-08	1	5.727e-07	1.99	1e-10	0	1e-10	0	#N/A	#N/A	2.62537	11.7001	0.382323	0	null	#N/A	#N/A
LmxM.36.6940	organism=Leishmania_mexicana_MHOM/GT/2001/U1103 product=protein disulfide isomerase location=LmxM.20:2617872-2619293(-) length=473 sequence_SO=chromosome SO=protein_coding	473	1	72.1	221	35	4.105e-06	35	1.672e-05	126	5.688e-07	10	3.292e-06	48	LmxM.36.6940	#N/A	2.0982	2.43134	0.539245	0	NN Sum: 4, NN D: .91, HMM Prob: 1	#N/A	#N/A
LmxM.27.2400	organism=Leishmania_mexicana_MHOM/GT/2001/U1103 product=heat shock protein DNAJ, putative location=LmxM.27:1003040-1004230(+) length=396 sequence_SO=chromosome SO=protein_coding	396	1	67.9	90	24	3.072e-06	36	1.732e-06	25	1.302e-06	14	1.156e-06	14	LmxM.27.2400	#N/A	-0.598882	0.966751	0.486106	0	null	#N/A	#N/A
LmxM.31.2820	organism=Leishmania_mexicana_MHOM/GT/2001/U1103 product=proteasome regulatory non-ATP-ase subunit, putative location=LmxM.31:1098939-1100165(-) length=408 sequence_SO=chromosome SO=protein_coding	408	1	23.3	33	10	9.554e-07	9	7.38e-07	11	1.497e-06	8	4.246e-07	5	LmxM.31.2820	#N/A	-1.07684	-0.182385	0.455811	0	null	#N/A	#N/A
LmxM.18.1640	organism=Leishmania_mexicana_MHOM/GT/2001/U1103 product=hypothetical protein, conserved location=LmxM.18:677989-678345(+) length=118 sequence_SO=chromosome SO=protein_coding	118	1	72.9	28	10	2.797e-06	6	6.847e-07	3	6.599e-07	6	4.173e-06	11	LmxM.18.1640	#N/A	0.490795	-0.473097	0.491984	0	null	#N/A	#N/A
LmxM.36.6590	organism=Leishmania_mexicana_MHOM/GT/2001/U1103 product=hypothetical protein, conserved location=LmxM.20:2504378-2506324(-) length=648 sequence_SO=chromosome SO=protein_coding	648	1	47.5	57	34	6.926e-08	4	1e-10	0	2.36e-06	52	1.311e-08	1	LmxM.36.6590	#N/A	-7.52274	-5.09653	0.438783	0	null	#N/A	#N/A
LmxM.21.0310	organism=Leishmania_mexicana_MHOM/GT/2001/U1103 product=hypothetical protein, conserved location=LmxM.21:96207-97262(+) length=351 sequence_SO=chromosome SO=protein_coding	351	1	14.2	8	5	2.446e-07	3	2.604e-07	4	1e-10	0	2.879e-08	1	LmxM.21.0310	#N/A	0.241004	4.12764	0.372745	2	NN Sum: 3, NN D: .43, HMM Prob: .99	#N/A	#N/A
LmxM.27.1980	organism=Leishmania_mexicana_MHOM/GT/2001/U1103 product=FtsJ cell division protein, putative location=LmxM.27:827462-830239(-) length=925 sequence_SO=chromosome SO=protein_coding	925	0.9923	3.5	7	3	2.167e-07	5	2.759e-08	1	1.181e-08	1	1e-10	0	LmxM.27.1980	#N/A	-3.04482	4.35835	0.340858	0	null	#N/A	#N/A
LmxM.28.0330	organism=Leishmania_mexicana_MHOM/GT/2001/U1103 product=rrp44p homologue, putative location=LmxM.28:98141-100903(+) length=920 sequence_SO=chromosome SO=protein_coding	920	1	10.2	9	8	1.155e-08	2	7e-08	7	1e-10	0	1e-10	0	LmxM.28.0330	#N/A	2.58908	8.67154	0.291249	0	null	#N/A	#N/A
LmxM.06.1120	organism=Leishmania_mexicana_MHOM/GT/2001/U1103 product=hypothetical protein, conserved location=LmxM.06:432407-433228(+) length=273 sequence_SO=chromosome SO=protein_coding	273	1	20.5	9	5	5.295e-07	4	1.663e-07	3	1e-10	0	1e-10	0	LmxM.06.1120	#N/A	-1.67025	11.7645	0.384261	1	NN Sum: 4, NN D: .79, HMM Prob: 1	#N/A	#N/A
LmxM.34.1540	organism=Leishmania_mexicana_MHOM/GT/2001/U1103 product=rieske iron-sulfur protein precursor, putative location=LmxM.34:581205-582098(-) length=297 sequence_SO=chromosome SO=protein_coding	297	1	48.8	84	18	5.49e-07	7	3.804e-06	29	2.537e-07	4	7.26e-06	39	LmxM.34.1540	#N/A	3.78487	-0.787513	0.507433	1	null	#N/A	#N/A
LmxM.26.0340	organism=Leishmania_mexicana_MHOM/GT/2001/U1103 product=hypothetical protein, conserved location=LmxM.26:82580-83608(-) length=342 sequence_SO=chromosome SO=protein_coding	342	1	21.9	9	5	1e-10	0	2.669e-07	5	1e-10	0	1.655e-07	4	LmxM.26.0340	#N/A	11.0782	0.689137	0.363609	1	NN Sum: 3, NN D: .5, HMM Prob: 0	#N/A	#N/A
LmxM.11.1210	organism=Leishmania_mexicana_MHOM/GT/2001/U1103 product=S-phase kinase-associated protein, putative,Skp1 family protein, putative,Cyclin A/CDK2- associated protein location=LmxM.11:467559-468110(+) length=183 sequence_SO=chromosome SO=protein_coding	183	1	16.4	3	2	2.281e-07	1	1.554e-07	1	2.855e-07	1	1e-10	0	#N/A	#N/A	-1.72373	0.425231	0.382549	0	null	#N/A	#N/A
LmxM.19.0300	organism=Leishmania_mexicana_MHOM/GT/2001/U1103 product=RNA binding protein, putative location=LmxM.19:106495-107439(+) length=314 sequence_SO=chromosome SO=protein_coding	314	1	14.6	4	4	1e-10	0	7.51e-07	4	1e-10	0	1e-10	0	LmxM.19.0300	#N/A	11.8748	11.8748	0.387581	0	null	#N/A	#N/A
LmxM.27.1110	organism=Leishmania_mexicana_MHOM/GT/2001/U1103 product=mitochondrial RNA binding protein 1,gBP21, MRP1 location=LmxM.27:453241-453945(-) length=234 sequence_SO=chromosome SO=protein_coding	234	1	44.9	34	12	1.521e-06	10	1.764e-06	6	4.093e-07	4	3.177e-06	12	LmxM.27.1110	#N/A	1.35598	-0.126603	0.483704	0	NN Sum: 1, NN D: .47, HMM Prob: .9	#N/A	#N/A
LmxM.28.1320	organism=Leishmania_mexicana_MHOM/GT/2001/U1103 product=prenyltransferase, putative location=LmxM.28:481249-482718(+) length=489 sequence_SO=chromosome SO=protein_coding	489	0.9977	3.9	3	2	1.095e-07	2	4.188e-08	1	1e-10	0	1e-10	0	#N/A	#N/A	-1.38447	9.56396	0.318064	8	NN Sum: 1, NN D: .2, HMM Prob: .96	#N/A	#N/A
LmxM.17.0410	organism=Leishmania_mexicana_MHOM/GT/2001/U1103 product=hypothetical protein, conserved location=LmxM.17:186928-190134(-) length=1068 sequence_SO=chromosome SO=protein_coding	1068	1	12.4	18	13	3.409e-07	18	1e-10	0	1e-10	0	1e-10	0	LmxM.17.0410	#N/A	-10.7356	10.7356	0.353301	0	null	#N/A	#N/A
LmxM.28.2110	organism=Leishmania_mexicana_MHOM/GT/2001/U1103 product=hypothetical protein, conserved location=LmxM.28:814018-816318(+) length=766 sequence_SO=chromosome SO=protein_coding	766	1	4.8	5	4	6.882e-08	4	1e-10	0	1.129e-08	1	1e-10	0	LmxM.28.2110	#N/A	-8.64584	2.59715	0.290477	0	null	#N/A	#N/A
LmxM.18.1625	organism=Leishmania_mexicana_MHOM/GT/2001/U1103 product=hypothetical protein, conserved location=LmxM.18:673301-673978(+) length=225 sequence_SO=chromosome SO=protein_coding	225	1	36.9	12	6	1.91e-07	1	1e-10	0	2.138e-06	10	1e-10	0	LmxM.18.1625	#N/A	-13.5074	-3.48393	0.436721	0	null	#N/A	#N/A
LmxM.01.0480	organism=Leishmania_mexicana_MHOM/GT/2001/U1103 product=beta eliminating lyase,putative location=LmxM.01:124164-125273(+) length=369 sequence_SO=chromosome SO=protein_coding	369	1	26.6	27	8	2.68e-07	4	6.675e-07	11	1e-10	0	1.195e-06	12	LmxM.01.0480	#N/A	2.7964	-0.353322	0.43285	0	null	#N/A	#N/A
LmxM.29.3730	organism=Leishmania_mexicana_MHOM/GT/2001/U1103 product=60S acidic ribosomal protein P2, putative location=LmxM.29:1317965-1318282(+) length=105 sequence_SO=chromosome SO=protein_coding	105	1	94.3	10	8	1.838e-06	3	3.926e-06	6	1e-10	0	4.099e-07	1	#N/A	#N/A	1.23812	3.81337	0.479057	0	null	#N/A	#N/A
LmxM.27.0690	organism=Leishmania_mexicana_MHOM/GT/2001/U1103 product=hypothetical protein, unknown function location=LmxM.27:262521-265277(+) length=918 sequence_SO=chromosome SO=protein_coding	918	1	3.3	3	2	1e-10	0	1e-10	0	4.087e-08	3	1e-10	0	#N/A	#N/A	-7.67842	-7.67842	0.261458	0	null	#N/A	#N/A
LmxM.22.0990	organism=Leishmania_mexicana_MHOM/GT/2001/U1103 product=hypothetical protein, conserved location=LmxM.22:394954-398601(+) length=1215 sequence_SO=chromosome SO=protein_coding	1215	1	14.4	28	13	7.029e-08	12	2.064e-07	4	1.538e-07	10	1.668e-07	2	LmxM.22.0990	#N/A	0.735871	-0.212504	0.377619	0	NN Sum: 2, NN D: .51, HMM Prob: 1	#N/A	#N/A
LmxM.17.0900	organism=Leishmania_mexicana_MHOM/GT/2001/U1103 product=hypothetical protein, conserved location=LmxM.17:412318-414333(+) length=671 sequence_SO=chromosome SO=protein_coding	671	1	24.1	15	9	8.684e-09	2	1e-10	0	7.063e-07	13	1e-10	0	LmxM.17.0900	#N/A	-11.8037	-6.32946	0.385442	0	null	#N/A	#N/A
LmxM.25.0550	organism=Leishmania_mexicana_MHOM/GT/2001/U1103 product=hypothetical protein, conserved location=LmxM.25:191048-193075(-) length=675 sequence_SO=chromosome SO=protein_coding	675	1	5.3	3	3	1e-10	0	1e-10	0	1.741e-07	3	1e-10	0	LmxM.25.0550	#N/A	-9.76653	-9.76653	0.324155	0	null	#N/A	#N/A
LmxM.22.0300	organism=Leishmania_mexicana_MHOM/GT/2001/U1103 product=hypothetical protein, conserved location=LmxM.22:121114-122802(-) length=562 sequence_SO=chromosome SO=protein_coding	562	1	54.3	70	25	4.989e-06	54	6.962e-07	10	3.627e-07	4	2.47e-07	1	LmxM.22.0300	#N/A	-2.50436	3.22104	0.479899	0	null	#N/A	#N/A
LmxM.13.1620	organism=Leishmania_mexicana_MHOM/GT/2001/U1103 product=squalene monooxygenase-like protein location=LmxM.13:571619-573328(-) length=569 sequence_SO=chromosome SO=protein_coding	569	1	5.4	4	3	1.648e-07	4	1e-10	0	1e-10	0	1e-10	0	LmxM.13.1620	#N/A	-9.68738	9.68738	0.321775	0	NN Sum: 4, NN D: .67, HMM Prob: 1	#N/A	#N/A
LmxM.10.1230	organism=Leishmania_mexicana_MHOM/GT/2001/U1103 product=hypothetical protein, conserved location=LmxM.10:482658-483644(+) length=328 sequence_SO=chromosome SO=protein_coding	328	0.9999	7.6	5	2	1e-10	0	9.194e-08	2	1e-10	0	1.256e-07	3	#N/A	#N/A	10.0871	-0.449652	0.333794	0	null	#N/A	#N/A
LmxM.34.1110	organism=Leishmania_mexicana_MHOM/GT/2001/U1103 product=hypothetical protein, conserved location=LmxM.34:424498-425493(+) length=331 sequence_SO=chromosome SO=protein_coding	331	1	19.3	11	4	4.573e-07	7	4.339e-07	4	1e-10	0	1e-10	0	#N/A	#N/A	-0.0757613	12.1215	0.395007	0	null	#N/A	#N/A
LmxM.23.1410	organism=Leishmania_mexicana_MHOM/GT/2001/U1103 product=hypothetical protein, conserved location=LmxM.23:654206-654949(+) length=247 sequence_SO=chromosome SO=protein_coding	247	1	40.9	36	13	1.243e-06	6	3.104e-06	8	1.025e-06	11	5.59e-06	11	LmxM.23.1410	#N/A	1.9386	-0.605721	0.503989	0	null	#N/A	#N/A
LmxM.10.0590	organism=Leishmania_mexicana_MHOM/GT/2001/U1103 product=hypothetical protein, conserved location=LmxM.10:257513-258316(-) length=267 sequence_SO=chromosome SO=protein_coding	267	1	22.1	5	5	1e-10	0	1e-10	0	2.847e-07	5	1e-10	0	#N/A	#N/A	-10.4757	-10.4757	0.345484	0	null	#N/A	#N/A
LmxM.16.0230	organism=Leishmania_mexicana_MHOM/GT/2001/U1103 product=protein tyrosine phosphatase-like protein location=LmxM.16:77210-77737(-) length=175 sequence_SO=chromosome SO=protein_coding	175	1	40.6	8	5	1.644e-06	5	3e-07	1	2.293e-07	1	3.982e-07	1	LmxM.16.0230	#N/A	-1.42387	1.63134	0.441019	0	null	#N/A	#N/A
LmxM.32.2440	organism=Leishmania_mexicana_MHOM/GT/2001/U1103 product=hypothetical protein, conserved location=LmxM.32:970922-972430(+) length=502 sequence_SO=chromosome SO=protein_coding	502	1	54.6	51	24	5.29e-06	45	1e-10	0	1.699e-07	4	7.363e-08	2	LmxM.32.2440	#N/A	-6.21048	4.44112	0.474301	0	null	#N/A	#N/A
LmxM.29.3190	organism=Leishmania_mexicana_MHOM/GT/2001/U1103 product=3-hydroxy-3-methylglutaryl-CoA reductase, putative location=LmxM.29:1144535-1145839(-) length=434 sequence_SO=chromosome SO=protein_coding	434	1	20.5	19	8	1.846e-06	14	6.551e-07	4	1e-10	0	1e-10	0	LmxM.29.3190	#N/A	-1.49447	13.6103	0.439817	0	NN Sum: 2, NN D: .37, HMM Prob: .99	#N/A	#N/A
LmxM.34.4760	organism=Leishmania_mexicana_MHOM/GT/2001/U1103 product=hypothetical protein, conserved location=LmxM.34:1746609-1747055(+) length=148 sequence_SO=chromosome SO=protein_coding	148	1	21.6	8	4	9.155e-07	2	1.087e-06	4	1e-10	0	8.76e-08	1	#N/A	#N/A	0.35938	4.51308	0.432019	0	null	#N/A	#N/A
LmxM.25.1460	organism=Leishmania_mexicana_MHOM/GT/2001/U1103 product=hypothetical protein, conserved location=LmxM.25:569269-571590(-) length=773 sequence_SO=chromosome SO=protein_coding	773	1	51.6	91	43	1.215e-07	9	1e-10	0	3.692e-06	80	1e-10	0	LmxM.25.1460	#N/A	-14.2188	-4.92423	0.458135	0	null	#N/A	#N/A
LmxM.29.0180	organism=Leishmania_mexicana_MHOM/GT/2001/U1103 product=2-hydroxy-3-oxopropionate reductase, putative location=LmxM.29:51890-52789(-) length=299 sequence_SO=chromosome SO=protein_coding	299	1	18.7	21	4	3.4e-07	3	5.927e-07	6	1.511e-07	1	1.971e-06	9	LmxM.29.0180	#N/A	2.38414	-1.18601	0.448498	0	null	#N/A	#N/A
LmxM.15.0990	organism=Leishmania_mexicana_MHOM/GT/2001/U1103 product=succinate dehydrogenase, putative location=LmxM.15:392566-393159(-) length=197 sequence_SO=chromosome SO=protein_coding	197	1	52.3	32	11	1.477e-06	6	2.226e-06	8	6.172e-07	5	3.35e-06	12	LmxM.15.0990	#N/A	1.41283	-0.0994266	0.488481	0	null	#N/A	#N/A
LmxM.03.0980	organism=Leishmania_mexicana_MHOM/GT/2001/U1103 product=elongation initiation factor 2 alpha subunit, putative location=LmxM.03:371419-372660(-) length=413 sequence_SO=chromosome SO=protein_coding	413	1	42.1	101	20	5.299e-06	48	6.829e-07	15	3.026e-06	30	2.741e-07	7	LmxM.03.0980	#N/A	-3.12086	0.858094	0.496764	0	null	#N/A	#N/A
LmxM.30.2790	organism=Leishmania_mexicana_MHOM/GT/2001/U1103 product=ADP-ribosylation factor, putative location=LmxM.30:1303923-1304459(-) length=178 sequence_SO=chromosome SO=protein_coding	178	1	60.7	30	12	9.104e-06	11	3.565e-06	6	2.028e-06	7	1.681e-06	6	LmxM.30.2790	#N/A	-1.08542	1.7722	0.521426	0	null	#N/A	#N/A
LmxM.15.0370	organism=Leishmania_mexicana_MHOM/GT/2001/U1103 product=60S acidic ribosomal protein, putative location=LmxM.15:140625-140948(+) length=107 sequence_SO=chromosome SO=protein_coding	107	1	44.9	4	4	1.502e-06	2	1.509e-07	1	1e-10	0	1.666e-07	1	#N/A	#N/A	-2.24215	3.30967	0.425998	0	NN Sum: 4, NN D: .55, HMM Prob: .99	#N/A	#N/A
LmxM.29.2210	organism=Leishmania_mexicana_MHOM/GT/2001/U1103 product=endosomal trafficking protein RME-8, putative location=LmxM.29:795184-802542(-) length=2452 sequence_SO=chromosome SO=protein_coding	2452	1	2	7	5	9.803e-10	1	6.138e-09	3	4.026e-09	1	7.972e-09	1	LmxM.29.2210	#N/A	1.4949	-0.753189	0.22814	0	NN Sum: 0, NN D: .28, HMM Prob: .7	#N/A	#N/A
LmxM.19.0800	organism=Leishmania_mexicana_MHOM/GT/2001/U1103 product=ABC transporter, putative location=LmxM.19:331633-333471(+) length=612 sequence_SO=chromosome SO=protein_coding	612	1	22.7	17	10	3.265e-07	5	2.782e-07	8	3.491e-08	1	5.825e-08	2	LmxM.19.0800	#N/A	-0.103244	2.69844	0.384377	0	null	#N/A	#N/A
LmxM.19.1560	organism=Leishmania_mexicana_MHOM/GT/2001/U1103 product=inosine-5'-monophosphate dehydrogenase location=LmxM.19:626994-628538(+) length=514 sequence_SO=chromosome SO=protein_coding	514	1	41.2	67	19	1.467e-06	28	9.63e-08	3	1.967e-06	20	6.334e-07	14	LmxM.19.1560	#N/A	-2.23451	-0.734139	0.461948	0	null	#N/A	#N/A
LmxM.14.0130	organism=Leishmania_mexicana_MHOM/GT/2001/U1103 product=nucleoside hydrolase-like protein location=LmxM.14:31401-32459(+) length=352 sequence_SO=chromosome SO=protein_coding	352	1	27	21	8	1e-10	0	1.046e-06	10	1e-10	0	1.355e-06	10	LmxM.14.0130	#N/A	13.5513	-0.373379	0.438043	0	null	#N/A	#N/A
LmxM.19.0320	organism=Leishmania_mexicana_MHOM/GT/2001/U1103 product=intraflagellar transport protein component, putative location=LmxM.19:120101-122119(+) length=672 sequence_SO=chromosome SO=protein_coding	672	1	17.4	24	10	2.326e-07	7	2.008e-07	6	1.478e-07	6	1.012e-07	5	LmxM.19.0320	Intrflagellar transport	-0.332969	0.799553	0.383404	0	null	#N/A	Intrflagellar transport
LmxM.33.3080	organism=Leishmania_mexicana_MHOM/GT/2001/U1103 product=exosome subunit rrp6p homologue, putative location=LmxM.33:1184138-1186369(+) length=743 sequence_SO=chromosome SO=protein_coding	743	1	5.1	5	3	4.89e-09	1	7.301e-08	4	1e-10	0	1e-10	0	LmxM.33.3080	#N/A	3.87296	8.60548	0.289265	0	null	#N/A	#N/A
LmxM.08_29.1070	organism=Leishmania_mexicana_MHOM/GT/2001/U1103 product=ribosomal protein L1a, putative location=LmxM.08:737367-738488(-) length=373 sequence_SO=chromosome SO=protein_coding	373	1	65.7	349	33	6.074e-06	42	9.798e-06	67	1.47e-05	56	5.698e-05	173	LmxM.08_29.1070	#N/A	1.68459	-2.17509	0.594227	0	null	#N/A	#N/A
LmxM.08_29.1830	organism=Leishmania_mexicana_MHOM/GT/2001/U1103 product=dihydrolipoamide dehydrogenase, putative location=LmxM.08:372596-374122(+) length=508 sequence_SO=chromosome SO=protein_coding	508	1	9.3	6	4	3.295e-07	3	5.338e-08	1	7.667e-08	1	4.588e-08	1	LmxM.08_29.1830	#N/A	-2.0328	1.64352	0.370366	0	NN Sum: 0, NN D: .27, HMM Prob: .86	#N/A	#N/A
LmxM.29.2850	organism=Leishmania_mexicana_MHOM/GT/2001/U1103 product=hypothetical protein, conserved location=LmxM.29:1026684-1027031(-) length=115 sequence_SO=chromosome SO=protein_coding	115	1	59.1	32	9	2.904e-06	8	1.861e-06	5	1.301e-06	9	4.272e-06	10	LmxM.29.2850	Paraflagellar rod	0.544487	-0.225978	0.501444	0	null	#N/A	Paraflagellar rod
LmxM.03.0900	organism=Leishmania_mexicana_MHOM/GT/2001/U1103 product=peter pan protein, putative location=LmxM.03:356227-357315(-) length=362 sequence_SO=chromosome SO=protein_coding	362	0.9987	6.9	2	2	1.346e-07	2	1e-10	0	1e-10	0	1e-10	0	LmxM.03.0900	#N/A	-9.39553	9.39553	0.313001	0	null	#N/A	#N/A
LmxM.16.0390	organism=Leishmania_mexicana_MHOM/GT/2001/U1103 product=hypothetical protein, conserved location=LmxM.16:133751-136687(-) length=978 sequence_SO=chromosome SO=protein_coding	978	0.9913	2.4	5	2	9.729e-08	5	1e-10	0	1e-10	0	1e-10	0	LmxM.16.0390	#N/A	-8.92763	8.92763	0.298941	0	null	#N/A	#N/A
LmxM.04.0190	organism=Leishmania_mexicana_MHOM/GT/2001/U1103 product=surface antigen-like protein location=LmxM.04:54369-56498(+) length=709 sequence_SO=chromosome SO=protein_coding	709	1	5.2	3	2	1e-10	0	7.251e-09	1	1e-10	0	2.412e-08	2	#N/A	#N/A	7.29329	-1.72019	0.249929	1	NN Sum: 3, NN D: .62, HMM Prob: .8	ACCEPT	#N/A
LmxM.34.4060	organism=Leishmania_mexicana_MHOM/GT/2001/U1103 product=hypothetical protein, conserved location=LmxM.34:1521484-1522323(+) length=279 sequence_SO=chromosome SO=protein_coding	279	1	25.8	15	10	4.505e-07	4	1e-10	0	1.729e-06	11	1e-10	0	LmxM.34.4060	Radial spoke protein	-13.4117	-1.9401	0.43384	0	null	#N/A	Radial spoke protein
LmxM.01.0270	organism=Leishmania_mexicana_MHOM/GT/2001/U1103 product=thioredoxin, putative location=LmxM.01:69317-69640(-) length=107 sequence_SO=chromosome SO=protein_coding	107	1	37.4	2	3	1e-10	0	7.355e-07	2	1e-10	0	1e-10	0	LmxM.01.0270	#N/A	11.8447	11.8447	0.386676	0	null	#N/A	#N/A
LmxM.30.2170	organism=Leishmania_mexicana_MHOM/GT/2001/U1103 product=hypothetical protein, conserved location=LmxM.30:1037220-1040996(-) length=1258 sequence_SO=chromosome SO=protein_coding	1258	1	6.9	11	9	4.664e-08	10	4.316e-09	1	1e-10	0	1e-10	0	LmxM.30.2170	#N/A	-3.40385	7.99311	0.27089	0	null	#N/A	#N/A
LmxM.34.3280	organism=Leishmania_mexicana_MHOM/GT/2001/U1103 product=60S ribosomal subunit protein L31, putative location=LmxM.34:1255539-1256105(-) length=188 sequence_SO=chromosome SO=protein_coding	188	1	54.8	72	18	5.158e-06	13	8.615e-06	14	1.721e-06	11	1.139e-05	30	LmxM.34.3280	#N/A	1.54009	0.0710651	0.542949	0	null	#N/A	#N/A
LmxM.25.0490	organism=Leishmania_mexicana_MHOM/GT/2001/U1103 product=RNA-binding protein, putative, UPB1 location=LmxM.25:160780-161304(-) length=174 sequence_SO=chromosome SO=protein_coding	174	1	34.7	13	5	2.285e-06	6	1.181e-06	3	4.931e-07	3	2.065e-08	1	LmxM.25.0490	#N/A	-1.20908	2.75413	0.459986	0	null	#N/A	#N/A
LmxM.32.1140	organism=Leishmania_mexicana_MHOM/GT/2001/U1103 product=hypothetical protein, conserved location=LmxM.32:415448-416746(+) length=432 sequence_SO=chromosome SO=protein_coding	432	1	7.2	5	2	1e-10	0	2.081e-07	3	1e-10	0	1.53e-07	2	LmxM.32.1140	#N/A	10.8182	0.443496	0.355787	1	null	#N/A	#N/A
LmxM.18.1090	organism=Leishmania_mexicana_MHOM/GT/2001/U1103 product=phosphodiesterase, putative location=LmxM.18:446494-448389(+) length=631 sequence_SO=chromosome SO=protein_coding	631	1	22.3	26	13	1.616e-07	4	5.341e-08	3	1e-10	0	7.706e-07	18	LmxM.18.1090	#N/A	2.34934	-1.84177	0.399375	0	null	#N/A	#N/A
LmxM.05.0680	organism=Leishmania_mexicana_MHOM/GT/2001/U1103 product=sre-2/carboxylate carrier-like protein location=LmxM.05:242661-243701(+) length=346 sequence_SO=chromosome SO=protein_coding	346	1	5.8	8	2	3.897e-07	3	1.243e-07	1	1.879e-07	2	3.031e-08	1	#N/A	#N/A	-1.90144	1.23605	0.386464	2	null	#N/A	#N/A
LmxM.28.0810	organism=Leishmania_mexicana_MHOM/GT/2001/U1103 product=RNA polymerase B subunit RPB8, putative location=LmxM.28:280245-280694(+) length=149 sequence_SO=chromosome SO=protein_coding	149	0.9666	15.4	2	2	2.013e-07	2	1e-10	0	1e-10	0	1e-10	0	#N/A	#N/A	-9.97585	9.97585	0.330449	0	null	#N/A	#N/A
LmxM.36.6060	organism=Leishmania_mexicana_MHOM/GT/2001/U1103 product=hypothetical protein, conserved location=LmxM.20:2294176-2296473(-) length=765 sequence_SO=chromosome SO=protein_coding	765	1	15.8	25	10	9.589e-07	18	1.965e-07	5	3.368e-08	1	1e-10	0	LmxM.36.6060	#N/A	-2.33592	5.09608	0.407525	0	null	#N/A	#N/A
LmxM.30.1900	organism=Leishmania_mexicana_MHOM/GT/2001/U1103 product=ubiquitin-fusion protein location=LmxM.30:908400-908786(-) length=128 sequence_SO=chromosome SO=protein_coding	128	1	45.3	51	9	5.436e-06	13	5.524e-06	11	5.128e-06	14	1.222e-05	13	LmxM.30.1900	#N/A	0.748175	-0.662522	0.545191	0	null	#N/A	#N/A
LmxM.16.0940	organism=Leishmania_mexicana_MHOM/GT/2001/U1103 product=dynein light chain, putative location=LmxM.16:336657-336995(+) length=112 sequence_SO=chromosome SO=protein_coding	112	1	59.8	9	7	5.351e-07	2	1e-10	0	2.925e-06	6	5.198e-07	1	LmxM.16.0940	#N/A	-2.73451	-2.68627	0.459988	0	null	#N/A	#N/A
LmxM.13.0970	organism=Leishmania_mexicana_MHOM/GT/2001/U1103 product=hypothetical protein, conserved location=LmxM.13:304790-306604(-) length=604 sequence_SO=chromosome SO=protein_coding	604	1	9.6	8	5	6.228e-08	2	1.976e-07	6	1e-10	0	1e-10	0	LmxM.13.0970	#N/A	1.66416	10.3436	0.341511	0	NN Sum: 1, NN D: .15, HMM Prob: .65	#N/A	#N/A
LmxM.21.0180	organism=Leishmania_mexicana_MHOM/GT/2001/U1103 product=hypothetical protein, conserved location=LmxM.21:55873-60291(+) length=1472 sequence_SO=chromosome SO=protein_coding	1472	1	4.5	9	6	1.028e-09	1	1e-10	0	6.368e-08	7	3.941e-09	1	#N/A	Central pair	-4.00116	-5.90563	0.283727	0	null	#N/A	Central pair
LmxM.08.0560	organism=Leishmania_mexicana_MHOM/GT/2001/U1103 product=hypothetical protein, conserved location=LmxM.08:1380147-1380860(+) length=237 sequence_SO=chromosome SO=protein_coding	237	1	17.7	4	4	4.984e-07	4	1e-10	0	1e-10	0	1e-10	0	#N/A	#N/A	-11.2834	11.2834	0.369784	0	null	#N/A	#N/A
LmxM.20.0970	organism=Leishmania_mexicana_MHOM/GT/2001/U1103 product=hypothetical protein, conserved location=LmxM.20:3017607-3018641(+) length=344 sequence_SO=chromosome SO=protein_coding	344	1	15.4	8	5	4.953e-08	1	1.303e-07	4	1e-10	0	1.196e-07	3	LmxM.20.0970	#N/A	2.33207	0.587211	0.347644	0	null	#N/A	#N/A
LmxM.28.1840	organism=Leishmania_mexicana_MHOM/GT/2001/U1103 product=hypothetical protein, conserved location=LmxM.28:700192-700869(-) length=225 sequence_SO=chromosome SO=protein_coding	225	1	39.1	14	6	4.573e-07	3	8.599e-07	4	1e-10	0	1.414e-06	7	LmxM.28.1840	#N/A	2.31364	-0.10241	0.443637	0	null	#N/A	#N/A
LmxM.24.0420	organism=Leishmania_mexicana_MHOM/GT/2001/U1103 product=ubiquitin carboxyl-terminal hydrolase, putative,cysteine peptidase, Clan CA, family C12, putative location=LmxM.24:138776-139699(+) length=307 sequence_SO=chromosome SO=protein_coding	307	1	30.9	28	10	7.806e-07	7	7.135e-07	9	4.964e-07	5	4.632e-07	7	LmxM.24.0420	#N/A	-0.118012	0.638772	0.438982	0	null	#N/A	#N/A
LmxM.34.4130	organism=Leishmania_mexicana_MHOM/GT/2001/U1103 product=poly(a) binding protein, putative location=LmxM.34:1543980-1545764(+) length=594 sequence_SO=chromosome SO=protein_coding	594	1	40.4	175	27	5.636e-06	65.97	3.565e-06	67.98	1.381e-06	15	1.063e-06	21	LmxM.34.4130	#N/A	-0.600465	1.91255	0.506614	0	null	#N/A	#N/A
LmxM.16.1460	organism=Leishmania_mexicana_MHOM/GT/2001/U1103 product=kinesin, putative location=LmxM.16:587206-594904(-) length=2531 sequence_SO=chromosome SO=protein_coding	2531	0.9999	76.7	7	37	7.703e-09	3	1.858e-09	1	1e-10	0	3.079e-09	1.5	LmxM.16.1460	#N/A	-0.660394	1.58859	0.210517	0	null	#N/A	#N/A
LmxM.33.2420	organism=Leishmania_mexicana_MHOM/GT/2001/U1103 product=glycosyltransferase-like protein location=LmxM.33:878335-879987(-) length=550 sequence_SO=chromosome SO=protein_coding	550	1	13.8	12	5	1.02e-07	2	3.04e-07	7	1.751e-08	1	1e-10	0	LmxM.33.2420	#N/A	1.34741	4.52701	0.362697	1	NN Sum: 2, NN D: .47, HMM Prob: .82	#N/A	#N/A
LmxM.10.0360	organism=Leishmania_mexicana_MHOM/GT/2001/U1103 product=pteridine transporter ft6, putative location=LmxM.10:143995-145962(+) length=655 sequence_SO=chromosome SO=protein_coding	655	0.9908	6	3	6	1e-10	0	1.129e-08	3	1e-10	0	1e-10	0	#N/A	#N/A	5.83162	5.83162	0.206408	11	null	#N/A	#N/A
LmxM.03.0160	organism=Leishmania_mexicana_MHOM/GT/2001/U1103 product=ABC transporter protein, putative location=LmxM.03:39893-42067(+) length=724 sequence_SO=chromosome SO=protein_coding	724	1	10.5	10	8	2.944e-07	10	1e-10	0	1e-10	0	1e-10	0	LmxM.03.0160	#N/A	-10.5241	10.5241	0.346938	0	null	#N/A	#N/A
LmxM.15.0200	organism=Leishmania_mexicana_MHOM/GT/2001/U1103 product=60S ribosomal protein L13a, putative location=LmxM.15:80359-81027(-) length=222 sequence_SO=chromosome SO=protein_coding	222	1	59.9	170	18	2.892e-06	23	7.284e-06	36	6.47e-06	42	4.348e-05	66	LmxM.15.0200	#N/A	2.43892	-2.29531	0.577906	0	null	#N/A	#N/A
LmxM.34.3220	organism=Leishmania_mexicana_MHOM/GT/2001/U1103 product=hypothetical protein, conserved location=LmxM.34:1238766-1239272(-) length=168 sequence_SO=chromosome SO=protein_coding	168	1	29.8	6	3	3.789e-07	1	1e-10	0	1.262e-06	5	1e-10	0	LmxM.34.3220	#N/A	-13.0022	-1.73556	0.421514	0	null	#N/A	#N/A
LmxM.12.1320	organism=Leishmania_mexicana_MHOM/GT/2001/U1103 product=hypothetical protein, conserved location=LmxM.12:491286-494201(+) length=971 sequence_SO=chromosome SO=protein_coding	971	1	4.4	4	4	2.674e-08	3	1e-10	0	1e-10	0	1e-10	0	LmxM.12.1320	#N/A	-7.06824	7.06824	0.243201	0	null	#N/A	#N/A
LmxM.05.0460	organism=Leishmania_mexicana_MHOM/GT/2001/U1103 product=GTPase, putative location=LmxM.05:155089-156972(+) length=627 sequence_SO=chromosome SO=protein_coding	627	0.9752	6.4	5	4	1.086e-07	5	1e-10	0	1e-10	0	1e-10	0	LmxM.05.0460	#N/A	-9.08614	9.08614	0.303703	0	null	#N/A	#N/A
LmxM.30.3130	organism=Leishmania_mexicana_MHOM/GT/2001/U1103 product=methylcrotonoyl-coa carboxylase biotinylated subunitprotein-like protein location=LmxM.30:1416292-1418355(-) length=687 sequence_SO=chromosome SO=protein_coding	687	1	28.4	26	19	6.381e-07	24	2.098e-08	2	1e-10	0	1e-10	0	LmxM.30.3130	#N/A	-4.92006	11.6862	0.381907	0	null	#N/A	#N/A
LmxM.32.1870	organism=Leishmania_mexicana_MHOM/GT/2001/U1103 product=nucleolar GTP-binding protein, putative location=LmxM.32:714968-716926(+) length=652 sequence_SO=chromosome SO=protein_coding	652	1	25.5	45	16	1.166e-06	27	4.152e-07	10	1.594e-07	5	1.288e-07	3	LmxM.32.1870	#N/A	-1.28475	2.45588	0.42717	0	null	#N/A	#N/A
LmxM.02.0700	organism=Leishmania_mexicana_MHOM/GT/2001/U1103 product=hypothetical protein, conserved location=LmxM.02:282049-284862(+) length=937 sequence_SO=chromosome SO=protein_coding	937	1	41.1	42	32	1e-10	0	1e-10	0	5.36e-07	39	1.341e-08	1	LmxM.02.0700	#N/A	-5.3104	-11.4237	0.374005	0	null	#N/A	#N/A
LmxM.15.0090	organism=Leishmania_mexicana_MHOM/GT/2001/U1103 product=heat shock protein HslVU, ATPase subunit HslU, putative location=LmxM.15:27693-28964(-) length=423 sequence_SO=chromosome SO=protein_coding	423	1	7.8	6	3	1.319e-07	3	1.894e-07	3	1e-10	0	1e-10	0	LmxM.15.0090	#N/A	0.52166	10.6497	0.350718	0	null	#N/A	#N/A
LmxM.26.2710	organism=Leishmania_mexicana_MHOM/GT/2001/U1103 product=glutamate 5-kinase, putative location=LmxM.26:1025464-1026258(+) length=264 sequence_SO=chromosome SO=protein_coding	264	1	21.6	9	4	8.507e-07	5	4.604e-07	3	7.7e-08	1	1e-10	0	LmxM.26.2710	#N/A	-1.01046	4.0879	0.414245	0	null	#N/A	#N/A
LmxM.18.0560	organism=Leishmania_mexicana_MHOM/GT/2001/U1103 product=vacuolar ATP synthase subunit c, putative location=LmxM.18:214148-215290(-) length=380 sequence_SO=chromosome SO=protein_coding	380	1	56.8	54	22	1.134e-06	12	2.676e-06	33	1e-10	0	5.107e-07	8	LmxM.18.0560	#N/A	1.49052	2.89896	0.463556	0	null	#N/A	#N/A
LmxM.21.1566	organism=Leishmania_mexicana_MHOM/GT/2001/U1103 product=hypothetical protein, conserved location=LmxM.21:642404-643855(-) length=483 sequence_SO=chromosome SO=protein_coding	483	1	11	4	4	2.542e-08	1	1e-10	0	2.323e-07	3	1e-10	0	LmxM.21.1566	#N/A	-10.3316	-3.18691	0.341149	0	null	#N/A	#N/A
LmxM.32.2300	organism=Leishmania_mexicana_MHOM/GT/2001/U1103 product=udp-glc 4'-epimerase, putative location=LmxM.32:915730-916905(+) length=391 sequence_SO=chromosome SO=protein_coding	391	1	25.6	29	9	1.864e-07	3	5.859e-07	9	1e-10	0	9.164e-07	14	LmxM.32.2300	#N/A	3.00993	-0.246974	0.422758	0	null	#N/A	#N/A
LmxM.26.0380	organism=Leishmania_mexicana_MHOM/GT/2001/U1103 product=hypothetical protein, conserved location=LmxM.26:100023-100826(-) length=267 sequence_SO=chromosome SO=protein_coding	267	1	9.7	6	3	7.585e-07	4	1e-10	0	5.362e-08	2	1e-10	0	LmxM.26.0380	#N/A	-11.9875	3.81981	0.390973	0	null	#N/A	#N/A
LmxM.24.2250	organism=Leishmania_mexicana_MHOM/GT/2001/U1103 product=fatty-acid desaturase, putative location=LmxM.24:816498-817793(-) length=431 sequence_SO=chromosome SO=protein_coding	431	1	19	27	11	4.46e-07	10	5.225e-07	13	1e-10	0	7.129e-08	2	LmxM.24.2250	#N/A	0.412586	3.76196	0.401699	4	null	#N/A	#N/A
LmxM.25.2000	organism=Leishmania_mexicana_MHOM/GT/2001/U1103 product=hypothetical protein, conserved location=LmxM.25:754177-758160(-) length=1327 sequence_SO=chromosome SO=protein_coding	1327	1	7.2	12	8	2.769e-08	6	1e-10	0	1.767e-08	1	1e-10	0	#N/A	#N/A	-7.82528	0.645122	0.265858	0	null	#N/A	#N/A
LmxM.29.3320	organism=Leishmania_mexicana_MHOM/GT/2001/U1103 product=hypothetical protein, conserved location=LmxM.29:1183883-1184959(+) length=358 sequence_SO=chromosome SO=protein_coding	358	1	14	6	5	3.513e-07	6	1e-10	0	1e-10	0	1e-10	0	#N/A	#N/A	-10.7789	10.7789	0.354605	0	null	#N/A	#N/A
LmxM.36.1750	organism=Leishmania_mexicana_MHOM/GT/2001/U1103 product=hypothetical protein, conserved location=LmxM.20:686203-687837(-) length=544 sequence_SO=chromosome SO=protein_coding	544	1	10.5	21	5	3.84e-07	6	7.116e-07	10	1.843e-07	2	2.066e-07	3	LmxM.36.1750	#N/A	0.692156	1.48685	0.417216	1	NN Sum: 4, NN D: .85, HMM Prob: 1	#N/A	#N/A
LmxM.25.1100	organism=Leishmania_mexicana_MHOM/GT/2001/U1103 product=DNAj-like protein location=LmxM.25:415084-416274(-) length=396 sequence_SO=chromosome SO=protein_coding	396	1	11.1	6	4	3.225e-07	4	8.904e-08	2	1e-10	0	1e-10	0	LmxM.25.1100	#N/A	-1.8556	11.0068	0.361462	1	NN Sum: 4, NN D: .72, HMM Prob: .97	#N/A	#N/A
LmxM.04.0770	organism=Leishmania_mexicana_MHOM/GT/2001/U1103 product=unspecified product location=LmxM.04:286649-287167(-) length=172 sequence_SO=chromosome SO=protein_coding	172	1	56.4	26	7	3.209e-06	12	2.997e-06	10	1e-10	0	9.396e-07	3	LmxM.04.0770	#N/A	0.294781	2.72339	0.485404	0	null	#N/A	#N/A
LmxM.18.0890	organism=Leishmania_mexicana_MHOM/GT/2001/U1103 product=rab7 GTP binding protein, putative location=LmxM.18:365639-366310(+) length=223 sequence_SO=chromosome SO=protein_coding	223	1	21.5	5	6	1.804e-07	1	7.909e-07	3	1e-10	0	5.629e-08	1	LmxM.18.0890	#N/A	2.23069	4.10641	0.401186	0	null	#N/A	#N/A
LmxM.28.0450	organism=Leishmania_mexicana_MHOM/GT/2001/U1103 product=ribonuclease II-like protein, putative location=LmxM.28:141869-144694(-) length=941 sequence_SO=chromosome SO=protein_coding	941	1	6.1	19	5	1.123e-07	10	6.126e-08	4	1.85e-08	2	2.667e-08	3	LmxM.28.0450	#N/A	-0.572935	1.942	0.333991	0	null	#N/A	#N/A
LmxM.31.3300	organism=Leishmania_mexicana_MHOM/GT/2001/U1103 product=chaperone protein DNAj, putative location=LmxM.31:1309750-1310952(+) length=400 sequence_SO=chromosome SO=protein_coding	400	1	19.8	13	8	1.242e-06	8	1.767e-07	3	1e-10	0	4.618e-08	1	LmxM.31.3300	#N/A	-2.47844	4.93804	0.416583	1	NN Sum: 4, NN D: .7, HMM Prob: .99	#N/A	#N/A
LmxM.31.0380	organism=Leishmania_mexicana_MHOM/GT/2001/U1103 product=hypothetical protein, conserved location=LmxM.31:136682-138232(-) length=516 sequence_SO=chromosome SO=protein_coding	516	1	10.7	8	6	1.246e-07	8	1e-10	0	1e-10	0	1e-10	0	#N/A	#N/A	-9.28425	9.28425	0.309656	0	null	#N/A	#N/A
LmxM.29.2390	organism=Leishmania_mexicana_MHOM/GT/2001/U1103 product=hypothetical protein, conserved location=LmxM.29:868404-879770(-) length=3788 sequence_SO=chromosome SO=protein_coding	3788	1	7.5	35	23	9.625e-09	5	1e-10	0	1.168e-07	28	1e-10	0	LmxM.29.2390	Paraflagellar rod	-9.30407	-3.58743	0.310252	0	NN Sum: 1, NN D: .29, HMM Prob: .56	#N/A	Paraflagellar rod
LmxM.34.0110	organism=Leishmania_mexicana_MHOM/GT/2001/U1103 product=coatomer zeta subunit, putative location=LmxM.34:22783-23337(-) length=184 sequence_SO=chromosome SO=protein_coding	184	1	27.2	8	4	1.109e-06	5	5.649e-07	3	1e-10	0	1e-10	0	LmxM.34.0110	#N/A	-0.973067	13.0309	0.422378	0	null	#N/A	#N/A
LmxM.32.0410	organism=Leishmania_mexicana_MHOM/GT/2001/U1103 product=DNA mismatch repair protein, putative,MSH2 location=LmxM.32:130757-133576(-) length=939 sequence_SO=chromosome SO=protein_coding	939	0.995	2.6	2	2	2.106e-08	2	1e-10	0	1e-10	0	1e-10	0	LmxM.32.0410	#N/A	-6.7252	6.7252	0.23296	0	null	#N/A	#N/A
LmxM.34.1450	organism=Leishmania_mexicana_MHOM/GT/2001/U1103 product=hypothetical protein, conserved location=LmxM.34:539048-548185(+) length=3045 sequence_SO=chromosome SO=protein_coding	3045	1	4.6	11	12	3.155e-08	9	7.849e-09	2	1e-10	0	1e-10	0	LmxM.34.1450	#N/A	-1.99336	7.62202	0.259768	0	null	#N/A	#N/A
LmxM.18.0010	organism=Leishmania_mexicana_MHOM/GT/2001/U1103 product=hypothetical protein, conserved location=LmxM.18:1306-4314(-) length=1002 sequence_SO=chromosome SO=protein_coding	1002	1	12.9	20	11	1.02e-07	8	1.856e-07	12	1e-10	0	1e-10	0	LmxM.18.0010	#N/A	0.862991	10.4898	0.345909	0	NN Sum: 4, NN D: .6, HMM Prob: .96	#N/A	#N/A
LmxM.26.1300	organism=Leishmania_mexicana_MHOM/GT/2001/U1103 product=hypothetical protein, conserved location=LmxM.26:425080-428673(+) length=1197 sequence_SO=chromosome SO=protein_coding	1197	1	9.9	15	9	9.392e-08	12	8.131e-09	1	1.021e-08	2	1e-10	0	LmxM.26.1300	#N/A	-3.66117	3.30717	0.305062	0	null	#N/A	#N/A
LmxM.33.0030	organism=Leishmania_mexicana_MHOM/GT/2001/U1103 product=protein kinase, putative location=LmxM.33:7471-8493(+) length=340 sequence_SO=chromosome SO=protein_coding	340	0.9989	12.1	2	2	1e-10	0	3.046e-08	2	1e-10	0	1e-10	0	#N/A	#N/A	7.2555	7.2555	0.248799	0	null	#N/A	#N/A
LmxM.10.0380	organism=Leishmania_mexicana_MHOM/GT/2001/U1103 product=unspecified product location=LmxM.00:417796-419889(-) length=697 sequence_SO=random_sequence SO=protein_coding	697	1	14.5	62	12	1.549e-08	0.5	6.196e-07	23.5	8.459e-08	4	4.071e-07	16.5	#N/A	#N/A	3.35879	0.369212	0.405184	12	null	#N/A	#N/A
LmxM.25.0120	organism=Leishmania_mexicana_MHOM/GT/2001/U1103 product=electron transfer flavoprotein, putative location=LmxM.25:37749-38525(-) length=258 sequence_SO=chromosome SO=protein_coding	258	1	52.3	33	14	5.471e-07	6	3.769e-06	26	1e-10	0	3.13e-08	1	LmxM.25.0120	#N/A	2.79597	7.10282	0.463824	0	null	#N/A	#N/A
LmxM.30.0140	organism=Leishmania_mexicana_MHOM/GT/2001/U1103 product=ubiquitin hydrolase, putative,cysteine peptidase, Clan CA, family C19, putative location=LmxM.30:34642-36012(-) length=456 sequence_SO=chromosome SO=protein_coding	456	1	10.1	12	4	5.023e-07	5	7.336e-08	3	7.959e-08	1	1.492e-07	3	LmxM.30.0140	#N/A	-1.38655	1.33119	0.39055	0	null	#N/A	#N/A
LmxM.33.0800	organism=Leishmania_mexicana_MHOM/GT/2001/U1103 product=serine/threonine-protein phosphatase PP1, putative location=LmxM.33:337913-338815(+) length=300 sequence_SO=chromosome SO=protein_coding	300	0.9997	21	4	7	1e-10	0	1e-10	0	1e-10	0	7.241e-08	2.99	#N/A	#N/A	8.50204	-8.50204	0.286159	0	null	#N/A	#N/A
LmxM.05.0070	organism=Leishmania_mexicana_MHOM/GT/2001/U1103 product=dynein light chain, putative location=LmxM.05:23155-23430(+) length=91 sequence_SO=chromosome SO=protein_coding	91	0.9889	17.6	2	2	1e-10	0	1e-10	0	2.873e-07	2	1e-10	0	#N/A	#N/A	-10.4888	-10.4888	0.345879	0	null	#N/A	#N/A
LmxM.30.2600	organism=Leishmania_mexicana_MHOM/GT/2001/U1103 product=calreticulin, putative location=LmxM.30:1227333-1228523(-) length=396 sequence_SO=chromosome SO=protein_coding	396	1	29.5	54	15	7.14e-07	6	6.325e-06	31	2.739e-08	1	1.149e-06	16	LmxM.30.2600	#N/A	3.33358	2.581	0.491463	1	NN Sum: 4, NN D: .93, HMM Prob: .99	#N/A	#N/A
LmxM.19.1160	organism=Leishmania_mexicana_MHOM/GT/2001/U1103 product=hypothetical protein, conserved location=LmxM.19:483107-484216(+) length=369 sequence_SO=chromosome SO=protein_coding	369	1	39.8	82	20	8.113e-06	46	7.642e-07	10	1.503e-06	10	8.916e-07	15	LmxM.19.1160	#N/A	-2.53791	1.89032	0.505199	0	null	#N/A	#N/A
LmxM.36.5100	organism=Leishmania_mexicana_MHOM/GT/2001/U1103 product=hypothetical protein, conserved location=LmxM.20:1941564-1944518(-) length=984 sequence_SO=chromosome SO=protein_coding	984	1	31.8	163	29	2.289e-06	76	1.267e-06	44	6.212e-07	31	7.44e-08	9	LmxM.36.5100	#N/A	-1.11738	2.35393	0.462855	0	null	#N/A	#N/A
LmxM.29.3680	organism=Leishmania_mexicana_MHOM/GT/2001/U1103 product=hypothetical protein, conserved location=LmxM.29:1300999-1302327(+) length=442 sequence_SO=chromosome SO=protein_coding	442	1	50	50	30	5.564e-06	47	3.933e-08	1	5.448e-08	1	1e-10	0	LmxM.29.3680	#N/A	-7.15474	6.68177	0.475266	0	null	#N/A	#N/A
LmxM.33.0440	organism=Leishmania_mexicana_MHOM/GT/2001/U1103 product=ribosomal protein S25 location=LmxM.33:145468-145830(+) length=120 sequence_SO=chromosome SO=protein_coding	120	1	59.2	38	10	3.91e-06	4.5	6.241e-06	5	5.689e-06	4.5	8.556e-06	7	LmxM.33.0440	#N/A	0.624349	-0.488834	0.538732	0	null	#N/A	#N/A
LmxM.26.1000	organism=Leishmania_mexicana_MHOM/GT/2001/U1103 product=hypothetical protein, conserved location=LmxM.26:287461-288474(-) length=337 sequence_SO=chromosome SO=protein_coding	337	1	7.4	6	2	1e-10	0	4.562e-07	5	1e-10	0	2.722e-08	1	LmxM.26.1000	#N/A	11.2391	4.06195	0.36845	0	null	#N/A	#N/A
LmxM.02.0660	organism=Leishmania_mexicana_MHOM/GT/2001/U1103 product=hypothetical protein, conserved location=LmxM.02:272118-274910(+) length=930 sequence_SO=chromosome SO=protein_coding	930	1	6.3	5	5	1.08e-07	4	1e-10	0	1e-10	0	1e-10	0	LmxM.02.0660	#N/A	-9.07815	9.07815	0.303463	0	null	#N/A	#N/A
LmxM.27.2000	organism=Leishmania_mexicana_MHOM/GT/2001/U1103 product=hypothetical protein, conserved location=LmxM.27:837400-837993(-) length=197 sequence_SO=chromosome SO=protein_coding	197	1	48.2	23	7	3.279e-06	9	3.947e-06	5	7.544e-07	4	1.673e-06	5	LmxM.27.2000	#N/A	0.478574	1.57379	0.498468	0	null	#N/A	#N/A
LmxM.08_29.2200	organism=Leishmania_mexicana_MHOM/GT/2001/U1103 product=GTP-binding protein, putative location=LmxM.08:225473-227548(+) length=691 sequence_SO=chromosome SO=protein_coding	691	1	65.8	236	42	4.443e-06	107	2.416e-08	2	5.49e-06	93	7.818e-07	30	LmxM.08_29.2200	#N/A	-3.62345	-0.489522	0.503096	0	null	#N/A	#N/A
LmxM.28.2060	organism=Leishmania_mexicana_MHOM/GT/2001/U1103 product=DNA-directed RNA polymerase-like protein location=LmxM.28:799869-800282(-) length=137 sequence_SO=chromosome SO=protein_coding	137	1	26.3	2	2	4.744e-07	2	1e-10	0	1e-10	0	1e-10	0	LmxM.28.2060	#N/A	-11.2122	11.2122	0.367642	0	null	#N/A	#N/A
LmxM.10.0280	organism=Leishmania_mexicana_MHOM/GT/2001/U1103 product=hypothetical protein, conserved location=LmxM.10:106073-113131(+) length=2352 sequence_SO=chromosome SO=protein_coding	2352	0.9999	2.4	2	3	1e-10	0	1e-10	0	1.928e-08	2	1e-10	0	LmxM.10.0280	#N/A	-6.59842	-6.59842	0.229181	0	null	#N/A	#N/A
LmxM.28.0110	organism=Leishmania_mexicana_MHOM/GT/2001/U1103 product=proteasome beta 3 subunit, putative location=LmxM.28:31704-32321(+) length=205 sequence_SO=chromosome SO=protein_coding	205	1	25.9	10	5	2.927e-07	2	8.481e-07	4	1e-10	0	6.124e-07	4	LmxM.28.0110	#N/A	2.31847	0.897264	0.424386	0	null	#N/A	#N/A
LmxM.18.1480	organism=Leishmania_mexicana_MHOM/GT/2001/U1103 product=NADH:ubiquinone oxidoreductase 78 Kd subunit- like protein location=LmxM.18:623285-624061(+) length=258 sequence_SO=chromosome SO=protein_coding	258	1	10.9	2	2	9.037e-08	2	1e-10	0	1e-10	0	1e-10	0	#N/A	#N/A	-8.8213	8.8213	0.295746	0	null	#N/A	#N/A
LmxM.08.1000	organism=Leishmania_mexicana_MHOM/GT/2001/U1103 product=hypothetical protein, conserved location=LmxM.08:1572765-1580129(-) length=2454 sequence_SO=chromosome SO=protein_coding	2454	1	7.7	29	15	4.265e-08	17	4.359e-08	11	1e-10	0	1e-10	0	LmxM.08.1000	#N/A	0.0313787	8.75221	0.293671	0	null	#N/A	#N/A
LmxM.11.0350	organism=Leishmania_mexicana_MHOM/GT/2001/U1103 product=14-3-3 protein, putative location=LmxM.11:109402-110163(+) length=253 sequence_SO=chromosome SO=protein_coding	253	1	61.3	61	20	2.695e-06	14	2.924e-06	23	6.307e-07	6	4.164e-06	15	LmxM.11.0350	#N/A	1.09172	0.228873	0.501761	0	null	#N/A	#N/A
LmxM.34.0130	organism=Leishmania_mexicana_MHOM/GT/2001/U1103 product=ADP-ribosylation factor, putative location=LmxM.34:26146-26706(-) length=186 sequence_SO=chromosome SO=protein_coding	186	1	18.3	5	3	6.383e-07	3	1.673e-07	1	1.199e-07	1	1e-10	0	#N/A	#N/A	-2.17928	2.74703	0.396642	0	null	#N/A	#N/A
LmxM.09.1070	organism=Leishmania_mexicana_MHOM/GT/2001/U1103 product=eukaryotic translation initiation factor 2 subunit, putative location=LmxM.09:408466-409905(-) length=479 sequence_SO=chromosome SO=protein_coding	479	1	54.9	85	20	4.536e-06	44	1.724e-06	22	1.503e-06	11	3.106e-07	7	LmxM.09.1070	#N/A	-1.56956	1.78731	0.490707	0	null	#N/A	#N/A
LmxM.30.0350	organism=Leishmania_mexicana_MHOM/GT/2001/U1103 product=amino acid transporter aATP11, putative location=LmxM.30:108292-109827(-) length=511 sequence_SO=chromosome SO=protein_coding	511	1	16	10	5	9.846e-08	2	2.527e-08	1	6.178e-08	2	1.996e-07	5	LmxM.30.0350	#N/A	0.488857	-1.07895	0.358558	11	null	#N/A	#N/A
LmxM.32.2630	organism=Leishmania_mexicana_MHOM/GT/2001/U1103 product=dynein intermediate chain, putative location=LmxM.32:1048628-1051750(+) length=1040 sequence_SO=chromosome SO=protein_coding	1040	1	14.9	19	11	1e-10	0	1e-10	0	5.722e-07	19	1e-10	0	LmxM.32.2630	Outer or Inner dynein arm	-11.4826	-11.4826	0.375778	0	null	#N/A	Outer or Inner dynein arm
LmxM.36.2590	organism=Leishmania_mexicana_MHOM/GT/2001/U1103 product=membrane-bound acid phosphatase 2, putative location=LmxM.20:1032758-1034473(-) length=571 sequence_SO=chromosome SO=protein_coding	571	1	18	16	8	1e-10	0	1.542e-07	4	5.706e-08	1	3.863e-07	11	LmxM.36.2590	#N/A	3.24122	-1.52274	0.377645	2	NN Sum: 4, NN D: .88, HMM Prob: 1	#N/A	#N/A
LmxM.15.1040	organism=Leishmania_mexicana_MHOM/GT/2001/U1103 product=tryparedoxin peroxidase location=LmxM.15:407413-408012(-) length=199 sequence_SO=chromosome SO=protein_coding	199	1	61.8	15	19	2.836e-06	5	1.713e-06	5	4.84e-07	2	1.108e-06	3	LmxM.15.1040	#N/A	-0.234977	1.51471	0.478824	0	null	#N/A	#N/A
LmxM.26.1960	organism=Leishmania_mexicana_MHOM/GT/2001/U1103 product=hypothetical protein, conserved location=LmxM.26:712129-714534(+) length=801 sequence_SO=chromosome SO=protein_coding	801	1	42.8	201	37	6.72e-06	135	4.786e-07	14	1.225e-06	27	7.735e-07	22	LmxM.26.1960	#N/A	-2.6657	1.8488	0.496365	0	null	#N/A	#N/A
LmxM.15.0250	organism=Leishmania_mexicana_MHOM/GT/2001/U1103 product=hypothetical protein, conserved location=LmxM.15:96541-102336(+) length=1931 sequence_SO=chromosome SO=protein_coding	1931	1	5.9	13	8	1e-10	0	1e-10	0	1.646e-07	13	1e-10	0	LmxM.15.0250	#N/A	-9.68562	-9.68562	0.321722	0	null	#N/A	#N/A
LmxM.36.5140	organism=Leishmania_mexicana_MHOM/GT/2001/U1103 product=hypothetical protein, conserved location=LmxM.20:1955073-1956599(-) length=508 sequence_SO=chromosome SO=protein_coding	508	1	9.6	7	4	1.639e-07	4	1.881e-07	3	1e-10	0	1e-10	0	LmxM.36.5140	#N/A	0.198571	10.7814	0.354679	0	null	#N/A	#N/A
LmxM.26.0430	organism=Leishmania_mexicana_MHOM/GT/2001/U1103 product=nucleotide binding protein-like protein location=LmxM.26:111465-112391(-) length=308 sequence_SO=chromosome SO=protein_coding	308	1	13.6	3	3	2.418e-07	3	1e-10	0	1e-10	0	1e-10	0	LmxM.26.0430	#N/A	-10.2402	10.2402	0.338399	0	null	#N/A	#N/A
LmxM.08.0430	organism=Leishmania_mexicana_MHOM/GT/2001/U1103 product=hypothetical protein, conserved location=LmxM.08:1326182-1328926(+) length=914 sequence_SO=chromosome SO=protein_coding	914	1	9.2	6	8	9.516e-08	6	1e-10	0	1e-10	0	1e-10	0	LmxM.08.0430	#N/A	-8.89573	8.89573	0.297982	0	null	#N/A	#N/A
LmxM.16.1310	organism=Leishmania_mexicana_MHOM/GT/2001/U1103 product=cytochrome c, putative location=LmxM.16:515582-515923(-) length=113 sequence_SO=chromosome SO=protein_coding	113	1	53.1	21	5	3.468e-06	6	3.425e-06	6	6.961e-07	3	1.969e-06	4	LmxM.16.1310	#N/A	0.373351	1.37094	0.498037	0	null	#N/A	#N/A
LmxM.31.1160	organism=Leishmania_mexicana_MHOM/GT/2001/U1103 product=long chain polyunsaturated fatty acid elongation enzyme-like protein location=LmxM.31:450789-451934(+) length=381 sequence_SO=chromosome SO=protein_coding	381	0.9997	8.1	2	4	1.602e-07	2	1e-10	0	1e-10	0	1e-10	0	#N/A	#N/A	-9.64656	9.64656	0.320548	5	null	#N/A	#N/A
LmxM.28.1230	organism=Leishmania_mexicana_MHOM/GT/2001/U1103 product=hypothetical protein, unknown function location=LmxM.28:453837-455078(+) length=413 sequence_SO=chromosome SO=protein_coding	413	0.9688	4.1	4	2	2.499e-07	3	1e-10	0	6.007e-08	1	1e-10	0	LmxM.28.1230	#N/A	-10.5979	2.05481	0.34916	0	null	#N/A	#N/A
LmxM.36.3290	organism=Leishmania_mexicana_MHOM/GT/2001/U1103 product=hypothetical protein, conserved location=LmxM.20:1289231-1290061(-) length=276 sequence_SO=chromosome SO=protein_coding	276	1	17.4	6	4	3.171e-07	2	4.195e-07	1	8.112e-08	1	1.691e-07	2	LmxM.36.3290	#N/A	0.563722	1.55768	0.399424	0	null	#N/A	#N/A
LmxM.31.1090	organism=Leishmania_mexicana_MHOM/GT/2001/U1103 product=hypothetical protein, conserved location=LmxM.31:419756-424645(+) length=1629 sequence_SO=chromosome SO=protein_coding	1629	0.9922	1.8	4	3	7.394e-09	4	1e-10	0	1e-10	0	1e-10	0	#N/A	#N/A	-5.22766	5.22766	0.188615	0	null	#N/A	#N/A
LmxM.36.3310	organism=Leishmania_mexicana_MHOM/GT/2001/U1103 product=actin-like protein, putative location=LmxM.20:1296121-1297344(-) length=407 sequence_SO=chromosome SO=protein_coding	407	1	26.8	10	7	1e-10	0	1e-10	0	1.008e-06	10	1e-10	0	LmxM.36.3310	#N/A	-12.2994	-12.2994	0.400359	0	null	#N/A	#N/A
LmxM.26.0680	organism=Leishmania_mexicana_MHOM/GT/2001/U1103 product=hypothetical protein, conserved location=LmxM.26:176767-177444(-) length=225 sequence_SO=chromosome SO=protein_coding	225	1	20.4	12	5	7.481e-07	4	2.251e-06	5	6.314e-08	1	2.632e-07	2	LmxM.26.0680	#N/A	1.6319	3.20008	0.452185	2	NN Sum: 4, NN D: .92, HMM Prob: 1	#N/A	#N/A
LmxM.26.1570	organism=Leishmania_mexicana_MHOM/GT/2001/U1103 product=thimet oligopeptidase, putative,metallo-peptidase, Clan MA(E), Family M3 location=LmxM.26:549261-551318(+) length=685 sequence_SO=chromosome SO=protein_coding	685	1	40.4	171	28	1.202e-06	38	2.934e-06	60	5.106e-07	18	1.768e-06	53	LmxM.26.1570	#N/A	1.45709	0.860088	0.480717	0	null	#N/A	#N/A
LmxM.32.0500	organism=Leishmania_mexicana_MHOM/GT/2001/U1103 product=hypothetical protein, conserved location=LmxM.32:159455-160369(-) length=304 sequence_SO=chromosome SO=protein_coding	304	1	21.7	4	4	4.769e-08	2	1e-10	0	1e-10	0	3.897e-08	2	#N/A	#N/A	-0.290648	0.290648	0.293882	0	null	#N/A	#N/A
LmxM.19.1290	organism=Leishmania_mexicana_MHOM/GT/2001/U1103 product=hypothetical protein, conserved location=LmxM.19:523989-524840(+) length=283 sequence_SO=chromosome SO=protein_coding	283	1	60.8	36	16	1.409e-06	12	9.879e-07	11	2.167e-07	3	1.467e-06	10	LmxM.19.1290	#N/A	0.594603	0.509535	0.461072	0	null	#N/A	#N/A
LmxM.15.0010	organism=Leishmania_mexicana_MHOM/GT/2001/U1103 product=histone H4 location=LmxM.15:1417-1719(-) length=100 sequence_SO=chromosome SO=protein_coding	100	0.9841	74	24	15	1.022e-05	7	5.589e-07	0.5	1.745e-06	4	1e-10	0	#N/A	#N/A	-4.41983	2.62683	0.509774	0	null	#N/A	#N/A
LmxM.09.0100	organism=Leishmania_mexicana_MHOM/GT/2001/U1103 product=hypothetical protein, conserved,calmodulin-like protein containing EF hand domain location=LmxM.09:46568-48316(+) length=582 sequence_SO=chromosome SO=protein_coding	582	1	50.7	68	31	1.096e-06	27	9.703e-07	16	7.921e-07	13	2.744e-07	10	LmxM.09.0100	#N/A	-0.601137	0.954166	0.449593	0	null	#N/A	#N/A
LmxM.08.0290	organism=Leishmania_mexicana_MHOM/GT/2001/U1103 product=iron superoxide dismutase location=LmxM.08:1259257-1259949(+) length=230 sequence_SO=chromosome SO=protein_coding	230	1	27	13	7	9.987e-07	3	3.432e-06	9	1e-10	0	6.779e-08	1	LmxM.08.0290	#N/A	1.809	6.02819	0.465308	0	NN Sum: 1, NN D: .31, HMM Prob: .51	#N/A	#N/A
LmxM.11.1330	organism=Leishmania_mexicana_MHOM/GT/2001/U1103 product=hypothetical protein, conserved location=LmxM.11:537338-542665(+) length=1775 sequence_SO=chromosome SO=protein_coding	1775	1	3.9	12	6	3.653e-09	1	1e-10	0	1.324e-07	11	1e-10	0	LmxM.11.1330	#N/A	-9.40995	-5.1418	0.313435	0	null	#N/A	#N/A
LmxM.31.0130	organism=Leishmania_mexicana_MHOM/GT/2001/U1103 product=hypothetical protein, conserved location=LmxM.31:41881-42600(-) length=239 sequence_SO=chromosome SO=protein_coding	239	1	16.7	3	4	6.862e-07	3	1e-10	0	1e-10	0	1e-10	0	LmxM.31.0130	#N/A	-11.7446	11.7446	0.383664	0	null	#N/A	#N/A
LmxM.31.3130	organism=Leishmania_mexicana_MHOM/GT/2001/U1103 product=ribosomal protein L3, putative location=LmxM.31:1222242-1223501(+) length=419 sequence_SO=chromosome SO=protein_coding	419	1	66.6	578	38	3.572e-06	70	1.046e-05	142	1.066e-05	104	5.049e-05	253	LmxM.31.3130	#N/A	2.09849	-2.12363	0.587611	0	null	#N/A	#N/A
LmxM.08.1170	organism=Leishmania_mexicana_MHOM/GT/2001/U1103 product=hypothetical protein, conserved location=LmxM.08:1630214-1631542(+) length=442 sequence_SO=chromosome SO=protein_coding	442	1	10.2	4	4	2.335e-07	3	2.655e-08	1	1e-10	0	1e-10	0	#N/A	#N/A	-3.13183	10.3446	0.341539	0	null	#N/A	#N/A
LmxM.30.1070	organism=Leishmania_mexicana_MHOM/GT/2001/U1103 product=biotin/lipoate protein ligase-like protein location=LmxM.30:414792-415583(-) length=263 sequence_SO=chromosome SO=protein_coding	263	1	38.8	31	7	2.891e-06	15	5.766e-07	3	2.724e-07	5	1.698e-06	7	LmxM.30.1070	#N/A	-0.475863	0.815449	0.473544	0	null	#N/A	#N/A
LmxM.05.0450	organism=Leishmania_mexicana_MHOM/GT/2001/U1103 product=hypothetical protein, conserved location=LmxM.05:153602-154192(+) length=196 sequence_SO=chromosome SO=protein_coding	196	1	27.6	11	6	1.891e-06	7	3.16e-07	1	4.424e-08	1	2.198e-07	1	#N/A	#N/A	-1.85275	3.06326	0.439288	0	null	#N/A	#N/A
LmxM.32.0550	organism=Leishmania_mexicana_MHOM/GT/2001/U1103 product=hypothetical protein, conserved location=LmxM.32:179229-185585(-) length=2118 sequence_SO=chromosome SO=protein_coding	2118	1	9.9	29	19	4.61e-08	10	7.357e-08	18	1e-10	0	1e-10	0	LmxM.32.0550	#N/A	0.673184	9.22485	0.307871	0	null	#N/A	#N/A
LmxM.21.0125	organism=Leishmania_mexicana_MHOM/GT/2001/U1103 product=DNA topoisomerase 1A location=LmxM.21:32228-34660(+) length=810 sequence_SO=chromosome SO=protein_coding	810	1	6	4	4	2.258e-08	2	1e-10	0	1.2e-08	2	1e-10	0	#N/A	#N/A	-7.43379	0.906414	0.254133	0	null	#N/A	#N/A
LmxM.34.1160	organism=Leishmania_mexicana_MHOM/GT/2001/U1103 product=oligosaccharyl transferase subunit, putative location=LmxM.34:446227-448785(+) length=852 sequence_SO=chromosome SO=protein_coding	852	0.9988	16.1	5	13	1.049e-07	3	1.277e-08	1	1e-10	0	1.463e-08	1	LmxM.34.1160	#N/A	-1.93814	2.99792	0.312189	11	null	#N/A	#N/A
LmxM.32.1150	organism=Leishmania_mexicana_MHOM/GT/2001/U1103 product=pumilio protein, putative location=LmxM.32:418580-421108(+) length=842 sequence_SO=chromosome SO=protein_coding	842	1	7.7	13	7	5.17e-07	12	1e-10	0	1e-10	0	1e-10	0	LmxM.32.1150	#N/A	-11.3362	11.3362	0.371374	0	null	#N/A	#N/A
LmxM.17.1160	organism=Leishmania_mexicana_MHOM/GT/2001/U1103 product=hypothetical protein, conserved location=LmxM.17:548912-550804(+) length=630 sequence_SO=chromosome SO=protein_coding	630	1	11.9	11	6	4.459e-08	3	1.033e-07	4	1e-10	0	6.182e-08	3	LmxM.17.1160	#N/A	1.88549	1.25605	0.332183	0	null	#N/A	#N/A
LmxM.33.2250	organism=Leishmania_mexicana_MHOM/GT/2001/U1103 product=hypothetical protein, conserved location=LmxM.33:820109-825961(-) length=1950 sequence_SO=chromosome SO=protein_coding	1950	1	2.4	4	4	1.311e-08	4	1e-10	0	1e-10	0	1e-10	0	#N/A	#N/A	-6.04549	6.04549	0.212743	0	null	#N/A	#N/A
LmxM.08.1120	organism=Leishmania_mexicana_MHOM/GT/2001/U1103 product=hypothetical protein, conserved location=LmxM.08:1612165-1614750(+) length=861 sequence_SO=chromosome SO=protein_coding	861	1	47.4	113	44	6.044e-08	4	1e-10	0	2.889e-06	105	5.839e-09	1	LmxM.08.1120	#N/A	-8.95601	-5.57945	0.447061	0	null	#N/A	#N/A
LmxM.12.0250	organism=Leishmania_mexicana_MHOM/GT/2001/U1103 product=cysteinyl-tRNA synthetase, putative location=LmxM.12:86117-88471(+) length=784 sequence_SO=chromosome SO=protein_coding	784	1	39.2	145	34	9.215e-07	31	1.828e-06	61	6.204e-07	17	5.71e-07	33	LmxM.12.0250	#N/A	0.637724	1.20651	0.45956	0	null	#N/A	#N/A
LmxM.11.0260	organism=Leishmania_mexicana_MHOM/GT/2001/U1103 product=hypothetical protein, conserved location=LmxM.11:71345-73129(+) length=594 sequence_SO=chromosome SO=protein_coding	594	0.9999	10.4	3	5	2.174e-08	1	3.291e-08	2	1e-10	0	1e-10	0	LmxM.11.0260	#N/A	0.59593	8.09408	0.273918	0	NN Sum: 1, NN D: .38, HMM Prob: .98	#N/A	#N/A
LmxM.11.0490	organism=Leishmania_mexicana_MHOM/GT/2001/U1103 product=tetratricopeptide repeat (TPR) protein location=LmxM.11:170029-171252(+) length=407 sequence_SO=chromosome SO=protein_coding	407	1	24.3	9	7	1.177e-08	1	1e-10	0	7.549e-07	8	1e-10	0	LmxM.11.0490	#N/A	-11.9044	-5.99108	0.388472	0	null	#N/A	#N/A
LmxM.36.0535	organism=Leishmania_mexicana_MHOM/GT/2001/U1103 product=small nuclear ribonucleaoprotein, putative location=LmxM.20:147774-148199(-) length=141 sequence_SO=chromosome SO=protein_coding	141	0.9884	12.8	1	2	1e-10	0	3.5e-07	1	1e-10	0	1e-10	0	#N/A	#N/A	10.7736	10.7736	0.354444	0	null	#N/A	#N/A
LmxM.33.4270	organism=Leishmania_mexicana_MHOM/GT/2001/U1103 product=hypothetical protein, conserved location=LmxM.33:1603592-1604302(+) length=236 sequence_SO=chromosome SO=protein_coding	236	0.9999	11	2	2	1e-10	0	1e-10	0	6.831e-08	2	1e-10	0	#N/A	#N/A	-8.41806	-8.41806	0.283639	0	null	#N/A	#N/A
LmxM.05.0490	organism=Leishmania_mexicana_MHOM/GT/2001/U1103 product=hypothetical protein, conserved location=LmxM.05:166527-167030(+) length=167 sequence_SO=chromosome SO=protein_coding	167	1	49.7	15	7	5.248e-07	2	1.891e-06	6	3.908e-07	3	9.795e-07	4	LmxM.05.0490	#N/A	1.64851	0.818009	0.457819	1	NN Sum: 3, NN D: .44, HMM Prob: .92	#N/A	#N/A
LmxM.17.0200	organism=Leishmania_mexicana_MHOM/GT/2001/U1103 product=receptor-type adenylate cyclase a location=LmxM.17:40601-44719(-) length=1372 sequence_SO=chromosome SO=protein_coding	1372	1	32.7	142	35	8.465e-08	10	1.457e-07	11.5	4.043e-07	20.5	5.722e-07	36.5	LmxM.17.0200	#N/A	0.554096	-2.08379	0.408165	0	NN Sum: 3, NN D: .33, HMM Prob: .9	#N/A	#N/A
LmxM.21.0540	organism=Leishmania_mexicana_MHOM/GT/2001/U1103 product=la RNA binding protein, putative location=LmxM.21:161945-162964(-) length=339 sequence_SO=chromosome SO=protein_coding	339	1	63.4	84	24	1.826e-06	17	3.76e-06	41	3.139e-07	5	1.908e-06	21	LmxM.21.0540	#N/A	1.4053	1.33002	0.489253	0	null	#N/A	#N/A
LmxM.06.1040	organism=Leishmania_mexicana_MHOM/GT/2001/U1103 product=hypothetical protein, conserved location=LmxM.06:408707-410875(+) length=722 sequence_SO=chromosome SO=protein_coding	722	1	20.4	10	11	1.06e-07	10	1e-10	0	1e-10	0	1e-10	0	LmxM.06.1040	#N/A	-9.05121	9.05121	0.302653	0	null	#N/A	#N/A
LmxM.26.1900	organism=Leishmania_mexicana_MHOM/GT/2001/U1103 product=hypothetical protein, conserved location=LmxM.26:679730-683398(+) length=1222 sequence_SO=chromosome SO=protein_coding	1222	1	4.1	9	5	4.634e-08	6	1.53e-08	2	1e-10	0	1e-10	0	LmxM.26.1900	#N/A	-1.59244	8.26772	0.279127	0	null	#N/A	#N/A
LmxM.05.1100	organism=Leishmania_mexicana_MHOM/GT/2001/U1103 product=hypothetical protein, conserved location=LmxM.05:405051-405788(+) length=245 sequence_SO=chromosome SO=protein_coding	245	1	15.5	8	3	1.478e-07	1	1e-10	0	7.625e-07	3	1.44e-06	4	LmxM.05.1100	#N/A	0.661755	-3.89645	0.437114	0	null	#N/A	#N/A
LmxM.07.0830	organism=Leishmania_mexicana_MHOM/GT/2001/U1103 product=hypothetical protein, conserved location=LmxM.07:370812-378005(+) length=2397 sequence_SO=chromosome SO=protein_coding	2397	1	4.4	6	7	1e-10	0	1.167e-09	1	1e-10	0	1.325e-08	4.95	#N/A	#N/A	6.17163	-3.39735	0.216486	3	NN Sum: 4, NN D: .78, HMM Prob: .9	#N/A	#N/A
LmxM.23.1580	organism=Leishmania_mexicana_MHOM/GT/2001/U1103 product=hypothetical protein, conserved location=LmxM.23:742086-742553(+) length=155 sequence_SO=chromosome SO=protein_coding	155	1	44.5	21	5	2.223e-06	6	1.66e-06	6	3.409e-07	2	2.472e-06	6	LmxM.23.1580	#N/A	0.6885	0.465113	0.482581	0	null	#N/A	#N/A
LmxM.24.0770	organism=Leishmania_mexicana_MHOM/GT/2001/U1103 product=malic enzyme, putative location=LmxM.24:275048-276769(+) length=573 sequence_SO=chromosome SO=protein_coding	573	1	46.1	113	23	4.492e-06	62	2.4e-06	35	3.395e-07	9	4.193e-08	2	LmxM.24.0770	#N/A	-0.984449	4.17543	0.486174	0	null	#N/A	#N/A
LmxM.33.4160	organism=Leishmania_mexicana_MHOM/GT/2001/U1103 product=dynein heavy chain, putative location=LmxM.33:1568134-1580859(+) length=4241 sequence_SO=chromosome SO=protein_coding	4241	1	17.4	145	69	1.173e-07	59	9.165e-08	41	9.29e-08	33	9.605e-09	9	LmxM.33.4160	#N/A	-1.05377	1.02746	0.34934	0	null	#N/A	#N/A
LmxM.22.0780	organism=Leishmania_mexicana_MHOM/GT/2001/U1103 product=NADH-cytochrome b5 reductase, putative location=LmxM.22:313694-314563(-) length=289 sequence_SO=chromosome SO=protein_coding	289	1	10	9	3	3.159e-07	3	5.226e-07	4	1e-10	0	8.709e-08	1	LmxM.22.0780	#N/A	0.948151	3.26558	0.396647	0	NN Sum: 0, NN D: .29, HMM Prob: .89	#N/A	#N/A
LmxM.08.0410	organism=Leishmania_mexicana_MHOM/GT/2001/U1103 product=hypothetical protein, conserved location=LmxM.08:1312212-1316417(+) length=1401 sequence_SO=chromosome SO=protein_coding	1401	1	12	30	15	9.361e-08	10	2.75e-07	18	3.022e-09	2	1e-10	0	LmxM.08.0410	#N/A	1.50938	6.88348	0.357023	0	NN Sum: 1, NN D: .17, HMM Prob: .59	#N/A	#N/A
LmxM.22.0470	organism=Leishmania_mexicana_MHOM/GT/2001/U1103 product=hypothetical protein, conserved location=LmxM.22:181140-182402(-) length=420 sequence_SO=chromosome SO=protein_coding	420	1	19	18	8	7.262e-07	7	1.554e-06	6	1.027e-07	1	4.569e-07	3	LmxM.22.0470	#N/A	1.27857	2.02669	0.445329	0	NN Sum: 1, NN D: .32, HMM Prob: .81	#N/A	#N/A
LmxM.31.0820	organism=Leishmania_mexicana_MHOM/GT/2001/U1103 product=CYC2-like cyclin, putative location=LmxM.31:298490-298984(+) length=164 sequence_SO=chromosome SO=protein_coding	164	0.9996	12.2	2	2	2.365e-07	1	5.098e-07	1	1e-10	0	1e-10	0	#N/A	#N/A	1.10776	11.8655	0.387303	0	NN Sum: 1, NN D: .29, HMM Prob: .72	#N/A	#N/A
LmxM.25.2010	organism=Leishmania_mexicana_MHOM/GT/2001/U1103 product=hypothetical protein, conserved location=LmxM.25:760234-761073(-) length=279 sequence_SO=chromosome SO=protein_coding	279	1	40.9	42	12	5.949e-07	6	4.2e-06	17	3.471e-07	3	1.257e-06	13	LmxM.25.2010	#N/A	2.53431	1.57974	0.480611	0	null	#N/A	#N/A
LmxM.09.1220	organism=Leishmania_mexicana_MHOM/GT/2001/U1103 product=AAA family ATPase, putative location=LmxM.09:449224-453048(-) length=1274 sequence_SO=chromosome SO=protein_coding	1274	1	11.8	17	16	2.324e-07	15	1e-10	0	2.788e-09	1	1.001e-08	1	LmxM.09.1220	#N/A	-4.53996	4.18324	0.338969	0	NN Sum: 3, NN D: .59, HMM Prob: .55	#N/A	#N/A
LmxM.12.0530	organism=Leishmania_mexicana_MHOM/GT/2001/U1103 product=glucose-6-phosphate isomerase location=LmxM.12:275267-277084(+) length=605 sequence_SO=chromosome SO=protein_coding	605	1	29.4	50	18	2.61e-07	7	1.374e-06	34	1e-10	0	2.539e-07	7	LmxM.12.0530	#N/A	2.64034	2.68639	0.427623	0	null	#N/A	#N/A
LmxM.30.0870	organism=Leishmania_mexicana_MHOM/GT/2001/U1103 product=amino acid permease 3 location=LmxM.30:330155-331597(-) length=480 sequence_SO=chromosome SO=protein_coding	480	1	5.6	5	2	1.653e-07	2	4.793e-08	1	9.26e-08	1	1.342e-07	1	#N/A	#N/A	-0.501843	-0.0890102	0.364348	11	null	#N/A	#N/A
LmxM.28.1350	organism=Leishmania_mexicana_MHOM/GT/2001/U1103 product=haloacid dehalogenase-like hydrolase-like protein location=LmxM.28:491072-492073(+) length=333 sequence_SO=chromosome SO=protein_coding	333	1	11.4	6	4	3.393e-07	4	1e-10	0	1e-10	0	9.197e-08	2	LmxM.28.1350	#N/A	-1.88218	1.88218	0.363495	0	null	#N/A	#N/A
LmxM.08_29.0020	organism=Leishmania_mexicana_MHOM/GT/2001/U1103 product=transcription factor-like protein location=LmxM.08:1149821-1152958(+) length=1045 sequence_SO=chromosome SO=protein_coding	1045	1	37.7	115	31	1.173e-06	78	6.448e-07	15	2.419e-07	19	2.521e-08	2	LmxM.08_29.0020	#N/A	-1.07845	2.76669	0.431909	0	NN Sum: 2, NN D: .36, HMM Prob: .6	#N/A	#N/A
LmxM.13.0110	organism=Leishmania_mexicana_MHOM/GT/2001/U1103 product=hypothetical protein, conserved location=LmxM.13:31606-32664(-) length=352 sequence_SO=chromosome SO=protein_coding	352	1	17.6	16	6	1.192e-07	3	2.686e-07	7	2.432e-07	2	1.392e-07	3	LmxM.13.0110	#N/A	0.170279	0.0202303	0.38866	2	null	#N/A	#N/A
LmxM.30.3090	organism=Leishmania_mexicana_MHOM/GT/2001/U1103 product=peptidase, putative,metallo-peptidase, Clan ME, Family M16 location=LmxM.30:1403016-1406258(-) length=1080 sequence_SO=chromosome SO=protein_coding	1080	1	28.1	183	30	7.932e-07	48	1.587e-06	72	2.85e-07	21	6.597e-07	36	LmxM.30.3090	#N/A	1.05918	1.33315	0.452178	0	null	#N/A	#N/A
LmxM.04.1080	organism=Leishmania_mexicana_MHOM/GT/2001/U1103 product=hypothetical protein, conserved location=LmxM.04:371656-374307(-) length=883 sequence_SO=chromosome SO=protein_coding	883	1	4.3	5	3	4.589e-08	4	2.135e-09	1	1e-10	0	1e-10	0	#N/A	#N/A	-4.36297	7.90764	0.268327	0	null	#N/A	#N/A
LmxM.36.2720	organism=Leishmania_mexicana_MHOM/GT/2001/U1103 product=hypothetical protein, conserved,transportin2-like protein location=LmxM.20:1092491-1095307(-) length=938 sequence_SO=chromosome SO=protein_coding	938	1	3.9	7	4	4.648e-08	2	1e-10	0	4.916e-08	3	1e-10	0	LmxM.36.2720	#N/A	-8.90147	-0.080706	0.298155	0	null	#N/A	#N/A
LmxM.06.0660	organism=Leishmania_mexicana_MHOM/GT/2001/U1103 product=hypothetical protein, conserved location=LmxM.06:235582-237486(+) length=634 sequence_SO=chromosome SO=protein_coding	634	0.9923	4.1	2	2	7.261e-08	2	1e-10	0	1e-10	0	1e-10	0	LmxM.06.0660	#N/A	-8.50601	8.50601	0.286279	0	null	#N/A	#N/A
LmxM.25.0820	organism=Leishmania_mexicana_MHOM/GT/2001/U1103 product=hypothetical protein, conserved location=LmxM.25:298302-298685(+) length=127 sequence_SO=chromosome SO=protein_coding	127	0.9995	26	2	2	1e-10	0	1.058e-06	2	1e-10	0	1e-10	0	LmxM.25.0820	#N/A	12.3692	12.3692	0.402461	0	null	#N/A	#N/A
LmxM.28.1180	organism=Leishmania_mexicana_MHOM/GT/2001/U1103 product=hypothetical protein, conserved location=LmxM.28:435318-435998(+) length=226 sequence_SO=chromosome SO=protein_coding	226	1	30.1	4	3	1e-10	0	1e-10	0	7.433e-07	4	1e-10	0	#N/A	#N/A	-11.8599	-11.8599	0.387134	0	null	#N/A	#N/A
LmxM.25.0960	organism=Leishmania_mexicana_MHOM/GT/2001/U1103 product=gamma-tubulin location=LmxM.25:349263-350606(+) length=447 sequence_SO=chromosome SO=protein_coding	447	0.997	7.8	5	3	3.41e-07	5	1e-10	0	1e-10	0	1e-10	0	LmxM.25.0960	Paraflagellar rod	-10.736	10.736	0.353314	0	null	#N/A	Paraflagellar rod
LmxM.14.1140	organism=Leishmania_mexicana_MHOM/GT/2001/U1103 product=hypothetical protein, conserved location=LmxM.14:486558-487973(+) length=471 sequence_SO=chromosome SO=protein_coding	471	1	7.2	4	3	8.126e-08	1	1.237e-07	2	1e-10	0	1e-10	0	LmxM.14.1140	#N/A	0.60562	10.0011	0.331209	0	NN Sum: 1, NN D: .37, HMM Prob: .92	#N/A	#N/A
LmxM.07.0650	organism=Leishmania_mexicana_MHOM/GT/2001/U1103 product=vacuolar-type Ca2 -ATPase, putative location=LmxM.07:286595-289954(+) length=1119 sequence_SO=chromosome SO=protein_coding	1119	1	27.8	73	28	7.738e-09	0.5	6.111e-07	28.5	1e-10	0	1.417e-07	11.5	LmxM.07.0650	#N/A	6.58564	2.1257	0.388118	10	null	#N/A	#N/A
LmxM.27.2480	organism=Leishmania_mexicana_MHOM/GT/2001/U1103 product=hypothetical protein, conserved,WD-repeat protein location=LmxM.27:1019667-1021208(+) length=513 sequence_SO=chromosome SO=protein_coding	513	1	13.6	7	5	5.965e-08	2	2.027e-07	4	1e-10	0	1e-10	0	LmxM.27.2480	#N/A	1.76305	10.3573	0.341921	0	null	#N/A	#N/A
LmxM.10.1150	organism=Leishmania_mexicana_MHOM/GT/2001/U1103 product=hypothetical protein, conserved location=LmxM.10:451903-453345(-) length=480 sequence_SO=chromosome SO=protein_coding	480	1	67.3	138	51	6.454e-07	16.99	1e-10	0	1.094e-05	117.99	1e-10	0	LmxM.10.1150	#N/A	-15.8219	-4.08307	0.506392	0	null	#N/A	#N/A
LmxM.05.0060	organism=Leishmania_mexicana_MHOM/GT/2001/U1103 product=major vault protein, putative location=LmxM.05:18567-21068(+) length=833 sequence_SO=chromosome SO=protein_coding	833	1	25.2	34	21	1e-10	0	1.789e-08	1	1e-10	0	6.263e-07	32	LmxM.05.0060	#N/A	11.6533	-5.12182	0.380915	0	null	#N/A	#N/A
LmxM.15.1440	organism=Leishmania_mexicana_MHOM/GT/2001/U1103 product=glutaminyl-tRNA synthetase, putative location=LmxM.15:527148-528860(-) length=570 sequence_SO=chromosome SO=protein_coding	570	1	41.6	74	25	2.012e-06	26	1.58e-06	33	3.395e-07	8	2.651e-07	7	LmxM.15.1440	#N/A	-0.349882	2.57073	0.46229	0	null	#N/A	#N/A
LmxM.14.0150	organism=Leishmania_mexicana_MHOM/GT/2001/U1103 product=60S ribosomal protein, putative location=LmxM.14:37160-37699(+) length=179 sequence_SO=chromosome SO=protein_coding	179	1	30.7	3	3	1.164e-06	3	1e-10	0	1e-10	0	1e-10	0	LmxM.14.0150	#N/A	-12.5069	12.5069	0.406606	0	NN Sum: 2, NN D: .46, HMM Prob: .98	#N/A	#N/A
LmxM.36.2020	organism=Leishmania_mexicana_MHOM/GT/2001/U1103 product=chaperonin HSP60, mitochondrial precursor location=LmxM.20:784512-786212(+) length=566 sequence_SO=chromosome SO=protein_coding	566	1	52.7	163	26	3.013e-06	37.5	3.74e-06	43	7.123e-07	11	1.363e-07	5	LmxM.36.2020	#N/A	0.0573236	2.99237	0.488091	0	null	#N/A	#N/A
LmxM.29.0850	organism=Leishmania_mexicana_MHOM/GT/2001/U1103 product=surface protein amastin, putative location=LmxM.29:267888-268484(+) length=198 sequence_SO=chromosome SO=protein_coding	198	1	21.2	31	5	4.13e-07	1	1.472e-06	11	8.525e-07	5	8.64e-06	14	LmxM.29.0850	#N/A	2.99829	-2.33222	0.505605	4	NN Sum: 3, NN D: .62, HMM Prob: .61	#N/A	#N/A
LmxM.25.1720	organism=Leishmania_mexicana_MHOM/GT/2001/U1103 product=hypothetical protein, conserved location=LmxM.25:670775-675487(-) length=1570 sequence_SO=chromosome SO=protein_coding	1570	1	1.8	4	3	9.2e-09	4	1e-10	0	1e-10	0	1e-10	0	#N/A	#N/A	-5.53916	5.53916	0.197772	0	null	#N/A	#N/A
LmxM.29.2750	organism=Leishmania_mexicana_MHOM/GT/2001/U1103 product=hypothetical protein, conserved location=LmxM.29:1003333-1004037(-) length=234 sequence_SO=chromosome SO=protein_coding	234	0.9952	10.7	3	2	4.224e-07	2	1e-10	0	1e-10	0	1e-10	0	LmxM.29.2750	#N/A	-11.0447	11.0447	0.362603	0	NN Sum: 3, NN D: .44, HMM Prob: .96	#N/A	#N/A
LmxM.29.0580	organism=Leishmania_mexicana_MHOM/GT/2001/U1103 product=hypothetical protein, conserved location=LmxM.29:183785-185224(-) length=479 sequence_SO=chromosome SO=protein_coding	479	1	18	11	8	4.542e-07	8	1.1e-07	2	1.09e-07	1	1e-10	0	LmxM.29.0580	#N/A	-2.35483	2.37056	0.382821	0	null	#N/A	#N/A
LmxM.08_29.0510	organism=Leishmania_mexicana_MHOM/GT/2001/U1103 product=cofilin-like protein location=LmxM.08:969085-969504(+) length=139 sequence_SO=chromosome SO=protein_coding	139	1	82.7	30	12	9.019e-06	13	5.528e-06	7	8.311e-07	2	6.933e-06	7	LmxM.08_29.0510	Paraflagellar rod	0.33921	0.905831	0.534852	0	null	#N/A	Paraflagellar rod
LmxM.36.6380	organism=Leishmania_mexicana_MHOM/GT/2001/U1103 product=hypothetical protein, conserved,rib72 protein-like protein location=LmxM.20:2441830-2444055(-) length=741 sequence_SO=chromosome SO=protein_coding	741	1	62.3	81	46	1.001e-07	7	1e-10	0	3.34e-06	72	1e-10	0	LmxM.36.6380	#N/A	-14.0702	-5.05894	0.45366	0	null	#N/A	#N/A
LmxM.22.0090	organism=Leishmania_mexicana_MHOM/GT/2001/U1103 product=methyltransferase, putative,mRNA cap methyltransferase-like protein location=LmxM.22:25883-29014(-) length=1043 sequence_SO=chromosome SO=protein_coding	1043	1	7.1	10	7	3.562e-08	6	3.98e-08	4	1e-10	0	1e-10	0	#N/A	#N/A	0.159657	8.5588	0.287864	0	null	#N/A	#N/A
LmxM.30.0390	organism=Leishmania_mexicana_MHOM/GT/2001/U1103 product=calpain-like cysteine peptidase, putative location=LmxM.30:125343-127697(-) length=784 sequence_SO=chromosome SO=protein_coding	784	1	11.1	30	10	4.099e-08	3	1.162e-07	7	1.393e-07	8	1.309e-07	11	LmxM.30.0390	#N/A	0.454776	-0.781518	0.363082	0	null	#N/A	#N/A
LmxM.21.0910	organism=Leishmania_mexicana_MHOM/GT/2001/U1103 product=hypothetical protein, conserved location=LmxM.21:367950-368762(+) length=270 sequence_SO=chromosome SO=protein_coding	270	1	11.5	6	4	7.271e-07	6	1e-10	0	1e-10	0	1e-10	0	LmxM.21.0910	#N/A	-11.8281	11.8281	0.386177	0	null	#N/A	#N/A
LmxM.02.0160	organism=Leishmania_mexicana_MHOM/GT/2001/U1103 product=unspecified product location=LmxM.02:64769-67225(-) length=818 sequence_SO=chromosome SO=protein_coding	818	0.9996	3.4	3	2	1e-10	0	2.361e-08	3	1e-10	0	1e-10	0	#N/A	#N/A	6.88935	6.88935	0.237858	0	null	#N/A	#N/A
LmxM.16.1100	organism=Leishmania_mexicana_MHOM/GT/2001/U1103 product=hypothetical protein, conserved location=LmxM.16:423735-425411(+) length=558 sequence_SO=chromosome SO=protein_coding	558	1	11.1	5	5	1e-10	0	1e-10	0	1.442e-07	5	1e-10	0	LmxM.16.1100	#N/A	-9.49486	-9.49486	0.315987	0	null	#N/A	#N/A
LmxM.34.1830	organism=Leishmania_mexicana_MHOM/GT/2001/U1103 product=hypothetical protein, conserved location=LmxM.34:666219-668438(+) length=739 sequence_SO=chromosome SO=protein_coding	739	1	10.3	27	8	5.31e-07	13	1.993e-07	5	5.479e-08	2	2.831e-07	7	LmxM.34.1830	#N/A	-0.280154	1.11194	0.402865	0	null	#N/A	#N/A
LmxM.27.1070	organism=Leishmania_mexicana_MHOM/GT/2001/U1103 product=vesicular-fusion ATPase-like protein, putative location=LmxM.27:435913-438894(-) length=993 sequence_SO=chromosome SO=protein_coding	993	1	11.1	33	10	8.506e-08	8	2.679e-07	20	4.261e-09	1	1.5e-08	4	LmxM.27.1070	#N/A	1.66322	4.19575	0.35708	0	NN Sum: 3, NN D: .61, HMM Prob: .61	#N/A	#N/A
LmxM.19.0340	organism=Leishmania_mexicana_MHOM/GT/2001/U1103 product=hypothetical protein, conserved location=LmxM.19:127151-128527(+) length=458 sequence_SO=chromosome SO=protein_coding	458	1	37.8	27	16	9.207e-08	3	1e-10	0	3.842e-06	24	1e-10	0	LmxM.19.0340	#N/A	-14.2637	-5.38145	0.459486	0	null	#N/A	#N/A
LmxM.12.0360	organism=Leishmania_mexicana_MHOM/GT/2001/U1103 product=hypothetical protein, conserved location=LmxM.12:152040-153137(+) length=365 sequence_SO=chromosome SO=protein_coding	365	1	12.9	4	4	4.799e-07	4	1e-10	0	1e-10	0	1e-10	0	LmxM.12.0360	#N/A	-11.2288	11.2288	0.368142	0	null	#N/A	#N/A
LmxM.16.0900	organism=Leishmania_mexicana_MHOM/GT/2001/U1103 product=hypothetical protein, conserved location=LmxM.16:322738-327708(-) length=1656 sequence_SO=chromosome SO=protein_coding	1656	0.9755	1.8	4	3	1e-10	0	1e-10	0	1.761e-08	2	1.255e-08	2	LmxM.16.0900	#N/A	-0.485427	-7.23649	0.24823	0	null	#N/A	#N/A
LmxM.13.1350	organism=Leishmania_mexicana_MHOM/GT/2001/U1103 product=hypothetical protein, conserved location=LmxM.13:439332-442793(-) length=1153 sequence_SO=chromosome SO=protein_coding	1153	1	23.2	46	23	6.775e-08	5	1e-10	0	1.384e-06	40	2.809e-09	1	LmxM.13.1350	#N/A	-8.96305	-4.35328	0.416276	0	null	#N/A	#N/A
LmxM.33.4120	organism=Leishmania_mexicana_MHOM/GT/2001/U1103 product=hypothetical protein, conserved location=LmxM.33:1557289-1558113(+) length=274 sequence_SO=chromosome SO=protein_coding	274	1	19.7	6	5	2.033e-07	3	5.134e-07	3	1e-10	0	1e-10	0	LmxM.33.4120	#N/A	1.33604	11.8072	0.385546	0	null	#N/A	#N/A
LmxM.21.1552	organism=Leishmania_mexicana_MHOM/GT/2001/U1103 product=RNA helicase, putative location=LmxM.21:614451-615758(-) length=435 sequence_SO=chromosome SO=protein_coding	435	1	59.5	102	25	5.234e-06	49	1.414e-06	20	2.14e-06	22	3.473e-07	5	LmxM.21.1552	#N/A	-2.06581	1.41834	0.496072	0	null	#N/A	#N/A
LmxM.36.2280	organism=Leishmania_mexicana_MHOM/GT/2001/U1103 product=hypothetical protein, conserved location=LmxM.20:897978-899465(+) length=495 sequence_SO=chromosome SO=protein_coding	495	0.9661	5.9	2	2	5.379e-08	2	1e-10	0	1e-10	0	1e-10	0	#N/A	#N/A	-8.07387	8.07387	0.273312	0	null	#N/A	#N/A
LmxM.36.0570	organism=Leishmania_mexicana_MHOM/GT/2001/U1103 product=Mitochondrial elongation factor G, putative location=LmxM.20:155644-157884(+) length=746 sequence_SO=chromosome SO=protein_coding	746	1	9.9	11	7	9.41e-08	4	1.749e-07	6	1.471e-08	1	1e-10	0	LmxM.36.0570	#N/A	0.685544	4.18296	0.345303	0	null	#N/A	#N/A
LmxM.12.0280	organism=Leishmania_mexicana_MHOM/GT/2001/U1103 product=ornithine decarboxylase, putative location=LmxM.12:102100-104253(+) length=717 sequence_SO=chromosome SO=protein_coding	717	0.9998	3.3	3	2	2.182e-08	1	4.362e-08	2	1e-10	0	1e-10	0	LmxM.12.0280	#N/A	0.996046	8.35403	0.281717	0	null	#N/A	#N/A
LmxM.36.1920	organism=Leishmania_mexicana_MHOM/GT/2001/U1103 product=hypothetical protein, conserved location=LmxM.20:748776-750266(-) length=496 sequence_SO=chromosome SO=protein_coding	496	1	24.2	13	11	4.842e-07	10	9.937e-08	3	1e-10	0	1e-10	0	LmxM.36.1920	#N/A	-2.28357	11.5107	0.376624	0	null	#N/A	#N/A
LmxM.33.4530	organism=Leishmania_mexicana_MHOM/GT/2001/U1103 product=phosphatidylinositol 3-kinase (tor2)-like protein location=LmxM.33:1620578-1627894(+) length=2438 sequence_SO=chromosome SO=protein_coding	2438	1	9.2	48	20	7.75e-08	31	3.203e-08	13	4.198e-09	2	7.926e-09	1	LmxM.33.4530	#N/A	-1.03189	3.17539	0.308513	0	null	#N/A	#N/A
LmxM.29.0240	organism=Leishmania_mexicana_MHOM/GT/2001/U1103 product=hypothetical protein, conserved location=LmxM.29:68016-69767(-) length=583 sequence_SO=chromosome SO=protein_coding	583	1	9.4	4	4	1.198e-07	3	1e-10	0	1.483e-08	1	1e-10	0	LmxM.29.0240	#N/A	-9.39478	3.00555	0.312979	0	null	#N/A	#N/A
LmxM.16.1180	organism=Leishmania_mexicana_MHOM/GT/2001/U1103 product=coatomer delta subunit-like protein,delta-COP, putative,delta-coat protein, putative location=LmxM.16:450584-452194(-) length=536 sequence_SO=chromosome SO=protein_coding	536	1	23.3	21	12	8.8e-07	10	9.201e-07	8	1.167e-07	2	1e-10	0	LmxM.16.1180	#N/A	-0.115212	3.94596	0.42826	0	null	#N/A	#N/A
LmxM.21_369741_369345_369741_+	LmxM.21_369741_369345_369741_+	132	1	46.2	12	5	2.191e-05	9	1e-10	0	1.671e-06	3	1e-10	0	LmxM.21_369741_369345_369741_+	#N/A	-16.8473	3.71273	0.537257	#N/A	#N/A	#N/A	#N/A
LmxM.36.2350	organism=Leishmania_mexicana_MHOM/GT/2001/U1103 product=glyceraldehyde 3-phosphate dehydrogenase, cytosolic, putative location=LmxM.20:927558-928553(+) length=331 sequence_SO=chromosome SO=protein_coding	331	1	23.6	9	9	1e-10	0	3.482e-07	4	1e-10	0	3.209e-07	5	LmxM.36.2350	#N/A	11.708	0.117757	0.382562	0	null	#N/A	#N/A
LmxM.16.0140	organism=Leishmania_mexicana_MHOM/GT/2001/U1103 product=eukaryotic translation initiation factor 1A, putative location=LmxM.16:42123-42629(-) length=168 sequence_SO=chromosome SO=protein_coding	168	1	63.1	14	10	1.218e-06	6	1.594e-06	6	3.04e-07	1	2.57e-07	1	LmxM.16.0140	#N/A	0.282337	2.32552	0.452802	0	null	#N/A	#N/A
LmxM.18.0680	organism=Leishmania_mexicana_MHOM/GT/2001/U1103 product=citrate synthase, putative location=LmxM.18:273090-274502(+) length=470 sequence_SO=chromosome SO=protein_coding	470	1	43.4	80	19	1.039e-06	9.5	2.625e-06	25.5	2.412e-08	0.5	2.093e-07	5	LmxM.18.0680	#N/A	1.41469	3.97242	0.459078	0	NN Sum: 4, NN D: .45, HMM Prob: .65	#N/A	#N/A
LmxM.36.3620	organism=Leishmania_mexicana_MHOM/GT/2001/U1103 product=hypothetical protein, conserved location=LmxM.20:1379921-1380232(-) length=103 sequence_SO=chromosome SO=protein_coding	103	1	76.7	28	7	3.344e-06	8	1.403e-06	2	3.832e-06	12	2.83e-06	6	LmxM.36.3620	#N/A	-0.761499	-0.488939	0.505725	0	null	#N/A	#N/A
LmxM.10.1280	organism=Leishmania_mexicana_MHOM/GT/2001/U1103 product=hypothetical protein, conserved location=LmxM.10:497472-498422(+) length=316 sequence_SO=chromosome SO=protein_coding	316	0.9875	6.6	6	2	1.344e-07	1	9.296e-08	0.5	2.669e-08	0.5	1.065e-07	1.5	#N/A	#N/A	0.308233	0.771493	0.355697	0	null	#N/A	#N/A
LmxM.25.1090	organism=Leishmania_mexicana_MHOM/GT/2001/U1103 product=hypothetical protein, conserved location=LmxM.25:411872-413110(-) length=412 sequence_SO=chromosome SO=protein_coding	412	1	19.9	19	8	7.607e-07	9	4.341e-07	8	4.252e-07	2	1e-10	0	LmxM.25.1090	#N/A	-1.44955	1.49022	0.420954	2	null	#N/A	#N/A
LmxM.08_29.0280	organism=Leishmania_mexicana_MHOM/GT/2001/U1103 product=unspecified product location=LmxM.08:1056781-1058256(+) length=491 sequence_SO=chromosome SO=protein_coding	491	1	20.8	13	9	3.73e-07	9	3.685e-08	1	5.236e-09	1	2.179e-08	1	LmxM.08_29.0280	#N/A	-2.68933	3.92268	0.364036	0	null	#N/A	#N/A
LmxM.31.0370	organism=Leishmania_mexicana_MHOM/GT/2001/U1103 product=hypothetical protein, conserved location=LmxM.31:131929-134610(-) length=893 sequence_SO=chromosome SO=protein_coding	893	1	8.4	16	6	1.424e-07	7	1.324e-07	8	5.973e-09	1	1e-10	0	LmxM.31.0370	#N/A	-0.163236	5.49983	0.344851	1	null	#N/A	#N/A
LmxM.36.3000	organism=Leishmania_mexicana_MHOM/GT/2001/U1103 product=ATP-dependent RNA helicase, putative location=LmxM.20:1204850-1207714(-) length=954 sequence_SO=chromosome SO=protein_coding	954	1	11.6	5	8	2.944e-08	4	9.552e-09	1	1e-10	0	1e-10	0	LmxM.36.3000	#N/A	-1.61377	7.60703	0.25932	0	null	#N/A	#N/A
LmxM.13.0240	organism=Leishmania_mexicana_MHOM/GT/2001/U1103 product=hypothetical protein, conserved location=LmxM.13:75428-76351(-) length=307 sequence_SO=chromosome SO=protein_coding	307	1	46.3	19	13	1e-10	0	9.193e-09	1	2.416e-06	16	2.359e-08	1	LmxM.13.0240	#N/A	-6.20359	-8.03628	0.438897	0	null	#N/A	#N/A
LmxM.24.0730	organism=Leishmania_mexicana_MHOM/GT/2001/U1103 product=signal recognition particle, putative location=LmxM.24:255101-256660(+) length=519 sequence_SO=chromosome SO=protein_coding	519	0.9845	4.8	4	2	2.51e-07	3	1e-10	0	1e-10	0	1e-10	0	#N/A	#N/A	-10.294	10.294	0.340019	0	null	#N/A	#N/A
LmxM.26.2660	organism=Leishmania_mexicana_MHOM/GT/2001/U1103 product=hypothetical protein, conserved location=LmxM.26:1004371-1006854(+) length=827 sequence_SO=chromosome SO=protein_coding	827	1	7.7	6	5	8.943e-08	6	1e-10	0	1e-10	0	1e-10	0	LmxM.26.2660	#N/A	-8.80623	8.80623	0.295294	0	null	#N/A	#N/A
LmxM.29.0020	organism=Leishmania_mexicana_MHOM/GT/2001/U1103 product=cyclophilin, putative location=LmxM.29:5649-6386(-) length=245 sequence_SO=chromosome SO=protein_coding	245	1	18.8	7	4	1e-10	0	1e-10	0	7.857e-07	5	3.225e-07	2	LmxM.29.0020	#N/A	-1.28442	-12.4359	0.40447	0	null	#N/A	#N/A
LmxM.34.0190	organism=Leishmania_mexicana_MHOM/GT/2001/U1103 product=hypothetical protein, conserved location=LmxM.34:38539-39261(+) length=240 sequence_SO=chromosome SO=protein_coding	240	0.9747	8.3	2	2	2.595e-07	1	1e-10	0	1.241e-07	1	1e-10	0	LmxM.34.0190	#N/A	-10.9054	1.06363	0.35841	0	null	#N/A	#N/A
LmxM.33.0650	organism=Leishmania_mexicana_MHOM/GT/2001/U1103 product=proteasome regulatory non-ATP-ase subunit 11, putative,19S proteasome regulatory subunit, Metallo- peptidase, Clan MP, Family M67 location=LmxM.33:273132-274061(+) length=309 sequence_SO=chromosome SO=protein_coding	309	1	37.9	26	11	9.14e-07	7	7.601e-07	7	7.146e-07	7	2.875e-07	5	LmxM.33.0650	#N/A	-0.636544	0.740359	0.442752	0	null	#N/A	#N/A
LmxM.05.0370	organism=Leishmania_mexicana_MHOM/GT/2001/U1103 product=hypothetical protein, conserved location=LmxM.05:118876-119859(+) length=327 sequence_SO=chromosome SO=protein_coding	327	0.9986	9.2	2	2	1e-10	0	1e-10	0	8.004e-08	2	1e-10	0	LmxM.05.0370	#N/A	-8.64638	-8.64638	0.290493	0	null	#N/A	#N/A
LmxM.25.1820	organism=Leishmania_mexicana_MHOM/GT/2001/U1103 product=hypothetical protein, conserved location=LmxM.25:701852-704410(-) length=852 sequence_SO=chromosome SO=protein_coding	852	1	28.1	50	22	3.119e-08	4	8.682e-09	1	7.356e-07	43	6.615e-09	1	#N/A	#N/A	-5.64751	-4.21839	0.389326	0	null	#N/A	#N/A
LmxM.28.2920	organism=Leishmania_mexicana_MHOM/GT/2001/U1103 product=hypothetical protein, conserved location=LmxM.28:1098780-1099319(-) length=179 sequence_SO=chromosome SO=protein_coding	179	1	29.1	6	4	2.403e-07	1	1e-10	0	1.053e-06	5	1e-10	0	LmxM.28.2920	#N/A	-12.6588	-2.13113	0.411177	0	null	#N/A	#N/A
LmxM.34.3210	organism=Leishmania_mexicana_MHOM/GT/2001/U1103 product=hypothetical protein, conserved location=LmxM.34:1234830-1236824(-) length=664 sequence_SO=chromosome SO=protein_coding	664	1	7.1	3	3	1e-10	0	2.346e-08	3	1e-10	0	1e-10	0	LmxM.34.3210	#N/A	6.8802	6.8802	0.237585	0	null	#N/A	#N/A
LmxM.05.1080	organism=Leishmania_mexicana_MHOM/GT/2001/U1103 product=hypothetical protein, conserved location=LmxM.05:395662-397842(+) length=726 sequence_SO=chromosome SO=protein_coding	726	1	48.1	91	33	3.497e-07	12	2.405e-08	2	4.646e-06	74	1.007e-08	3	LmxM.05.1080	Radial spoke protein	-7.19393	-3.63897	0.470155	0	null	#N/A	Radial spoke protein
LmxM.19.0330	organism=Leishmania_mexicana_MHOM/GT/2001/U1103 product=hypothetical protein, conserved location=LmxM.19:123601-125955(+) length=784 sequence_SO=chromosome SO=protein_coding	784	1	17.9	32	11	1.94e-07	12	1.113e-07	7	2.256e-07	11	2.747e-09	1	LmxM.19.0330	Intrflagellar transport	-1.87939	0.419	0.372725	0	null	#N/A	Intrflagellar transport
LmxM.31.1060	organism=Leishmania_mexicana_MHOM/GT/2001/U1103 product=dynein, putative location=LmxM.31:411976-413781(+) length=601 sequence_SO=chromosome SO=protein_coding	601	1	22.3	18	11	4.955e-08	2	2.916e-08	1	1.054e-06	14	2.777e-08	1	LmxM.31.1060	Outer or Inner dynein arm	-4.27682	-3.7807	0.406464	0	null	#N/A	Outer or Inner dynein arm
LmxM.33.2430	organism=Leishmania_mexicana_MHOM/GT/2001/U1103 product=DNAj-like protein location=LmxM.33:882709-885135(-) length=808 sequence_SO=chromosome SO=protein_coding	808	1	3.2	4	2	1.053e-07	4	1e-10	0	1e-10	0	1e-10	0	LmxM.33.2430	#N/A	-9.04166	9.04166	0.302366	0	null	#N/A	#N/A
LmxM.31.0420	organism=Leishmania_mexicana_MHOM/GT/2001/U1103 product=hypothetical protein, conserved location=LmxM.31:160476-162632(-) length=718 sequence_SO=chromosome SO=protein_coding	718	1	27.2	34	17	5.108e-08	3	1e-10	0	1.233e-06	31	1e-10	0	LmxM.31.0420	#N/A	-12.6484	-4.59057	0.410866	0	null	#N/A	#N/A
LmxM.13.1190	organism=Leishmania_mexicana_MHOM/GT/2001/U1103 product=adenylosuccinate synthetase, putative location=LmxM.13:381039-383177(-) length=712 sequence_SO=chromosome SO=protein_coding	712	1	28.4	48	19	1.379e-06	42	1.563e-07	5	8.583e-09	1	1e-10	0	LmxM.13.1190	#N/A	-3.14926	7.46611	0.418864	0	null	#N/A	#N/A
LmxM.32.2340	organism=Leishmania_mexicana_MHOM/GT/2001/U1103 product=succinyl-coA:3-ketoacid-coenzyme A transferase, mitochondrial precursor, putative location=LmxM.32:931571-933040(+) length=489 sequence_SO=chromosome SO=protein_coding	489	1	42.7	71	20	2.924e-06	28	1.794e-06	33	2.064e-07	3	1.173e-07	5	LmxM.32.2340	#N/A	-0.711793	3.86545	0.470258	0	null	#N/A	#N/A
LmxM.31.1920	organism=Leishmania_mexicana_MHOM/GT/2001/U1103 product=hypothetical protein, conserved location=LmxM.31:742335-743741(-) length=468 sequence_SO=chromosome SO=protein_coding	468	0.9551	5.8	3	3	1e-10	0	5.492e-08	3	1e-10	0	1e-10	0	#N/A	#N/A	8.10381	8.10381	0.27421	5	null	#N/A	#N/A
LmxM.32.1630	organism=Leishmania_mexicana_MHOM/GT/2001/U1103 product=cyclophilin, putative location=LmxM.32:644051-644818(+) length=255 sequence_SO=chromosome SO=protein_coding	255	1	28.2	11	8	3.61e-07	4	3.293e-06	6	1e-10	0	1e-10	0	LmxM.32.1630	#N/A	3.18898	14.1572	0.456279	0	null	#N/A	#N/A
LmxM.34.0760	organism=Leishmania_mexicana_MHOM/GT/2001/U1103 product=CBS domain protein, conserved location=LmxM.34:278418-279863(+) length=481 sequence_SO=chromosome SO=protein_coding	481	1	9.4	5	4	1.143e-07	2	9.069e-08	2	1e-10	0	7.281e-08	1	#N/A	#N/A	0.515204	1.49136	0.344389	0	null	#N/A	#N/A
LmxM.29.3250	organism=Leishmania_mexicana_MHOM/GT/2001/U1103 product=ATP-dependent RNA helicase, putative location=LmxM.29:1161083-1164172(+) length=1029 sequence_SO=chromosome SO=protein_coding	1029	0.9995	2.5	3	3	1.083e-08	3	1e-10	0	1e-10	0	1e-10	0	#N/A	#N/A	-5.77215	5.77215	0.20465	0	NN Sum: 1, NN D: .17, HMM Prob: .51	#N/A	#N/A
LmxM.14.0410	organism=Leishmania_mexicana_MHOM/GT/2001/U1103 product=hypothetical protein, conserved location=LmxM.14:137759-140974(+) length=1071 sequence_SO=chromosome SO=protein_coding	1071	1	7.2	12	7	7.549e-08	10	1e-10	0	1e-10	0	1e-10	0	LmxM.14.0410	#N/A	-8.56205	8.56205	0.287961	0	null	#N/A	#N/A
LmxM.08_29.0620	organism=Leishmania_mexicana_MHOM/GT/2001/U1103 product=ABC transporter, putative location=LmxM.08:920156-925759(+) length=1867 sequence_SO=chromosome SO=protein_coding	1867	1	5.9	47	11	6.172e-08	10	1.434e-07	19	9.695e-08	6	6.545e-08	12	LmxM.08_29.0620	#N/A	0.396438	0.336917	0.356528	15	null	#N/A	#N/A
LmxM.24.0300	organism=Leishmania_mexicana_MHOM/GT/2001/U1103 product=hypothetical protein, conserved location=LmxM.24:81659-87022(+) length=1787 sequence_SO=chromosome SO=protein_coding	1787	1	9.8	23	16	7.446e-08	18.5	2.935e-09	1	1.972e-09	1	1.266e-08	1	LmxM.24.0300	#N/A	-2.29309	2.40311	0.296392	0	NN Sum: 0, NN D: .13, HMM Prob: .83	#N/A	#N/A
LmxM.27.0500	organism=Leishmania_mexicana_MHOM/GT/2001/U1103 product=calpain-like cysteine peptidase, putative,cysteine peptidase, Clan CA, family C2, putative location=LmxM.27:163692-180953(+) length=5753 sequence_SO=chromosome SO=protein_coding	5753	1	41.9	896	254	1.566e-07	124	5.242e-07	366	2.301e-07	128.5	4.207e-07	247.5	LmxM.27.0500	Flagellar attachment zone	1.28895	0.0650168	0.412437	0	null	#N/A	Flagellar attachment zone
LmxM.36.2830	organism=Leishmania_mexicana_MHOM/GT/2001/U1103 product=pre-mRNA splicing factor ATP-dependent RNA helicase, putative,dead/h helicase, putative location=LmxM.20:1137527-1140793(-) length=1088 sequence_SO=chromosome SO=protein_coding	1088	1	7.2	6	7	6.315e-08	6	1e-10	0	1e-10	0	1e-10	0	LmxM.36.2830	#N/A	-8.30492	8.30492	0.280243	0	null	#N/A	#N/A
LmxM.15.1290	organism=Leishmania_mexicana_MHOM/GT/2001/U1103 product=mitochondrial DNA topoisomerase II location=LmxM.15:473637-477347(-) length=1236 sequence_SO=chromosome SO=protein_coding	1236	1	24.9	43	29	3.095e-07	29	5.47e-09	1	1.209e-07	12	1.251e-08	1	LmxM.15.1290	#N/A	-4.58121	1.23935	0.365165	0	null	#N/A	#N/A
LmxM.22.1120	organism=Leishmania_mexicana_MHOM/GT/2001/U1103 product=hypothetical protein, conserved location=LmxM.22:460360-461766(+) length=468 sequence_SO=chromosome SO=protein_coding	468	0.9865	5.1	5	2	8.07e-09	1	2.754e-08	2	1e-10	0	1.381e-08	1.99	#N/A	#N/A	2.33948	1.35616	0.269478	0	null	#N/A	#N/A
LmxM.13.1580	organism=Leishmania_mexicana_MHOM/GT/2001/U1103 product=ubiquitin-conjugating enzyme-like protein location=LmxM.13:553439-553855(-) length=138 sequence_SO=chromosome SO=protein_coding	138	1	77.5	19	8	3.253e-06	8	6.737e-07	2	6.163e-07	3	2.153e-06	5	LmxM.13.1580	#N/A	-0.452954	0.503796	0.482582	0	null	#N/A	#N/A
LmxM.29.3130	organism=Leishmania_mexicana_MHOM/GT/2001/U1103 product=valyl-tRNA synthetase, putative location=LmxM.29:1115722-1118625(-) length=967 sequence_SO=chromosome SO=protein_coding	967	1	28.1	72	25	2.003e-07	19	3.76e-07	23	4.84e-08	6	2.509e-07	22	LmxM.29.3130	#N/A	1.33383	0.945228	0.394231	0	null	#N/A	#N/A
LmxM.22.0210	organism=Leishmania_mexicana_MHOM/GT/2001/U1103 product=hypothetical protein, conserved location=LmxM.22:80644-85257(-) length=1537 sequence_SO=chromosome SO=protein_coding	1537	1	24.1	95	38	3.527e-07	63	9.111e-08	19	6.628e-08	10	1e-10	0	LmxM.22.0210	#N/A	-2.19962	2.74112	0.370773	0	null	#N/A	#N/A
LmxM.08_29.2710	organism=Leishmania_mexicana_MHOM/GT/2001/U1103 product=hypothetical protein, conserved location=LmxM.08:40667-41503(-) length=278 sequence_SO=chromosome SO=protein_coding	278	1	10.8	4	3	8.324e-08	1	1e-10	0	1.738e-07	3	1e-10	0	LmxM.08_29.2710	#N/A	-10.3278	-1.06118	0.341034	0	null	#N/A	#N/A
LmxM.04.1050	organism=Leishmania_mexicana_MHOM/GT/2001/U1103 product=acyltransferase-like protein, copy 2 location=LmxM.04:366347-367270(-) length=307 sequence_SO=chromosome SO=protein_coding	307	1	29.3	12	8	1.118e-06	8	9.994e-08	1	1.934e-07	2	7.668e-08	1	LmxM.04.1050	#N/A	-2.89239	2.17298	0.417261	2	NN Sum: 2, NN D: .59, HMM Prob: .85	#N/A	#N/A
LmxM.34.1510	organism=Leishmania_mexicana_MHOM/GT/2001/U1103 product=hypothetical protein, conserved location=LmxM.34:570448-572247(-) length=599 sequence_SO=chromosome SO=protein_coding	599	0.9876	6.5	4	3	1.488e-08	2	1.451e-08	2	1e-10	0	1e-10	0	#N/A	#N/A	-0.0360814	7.19918	0.247114	0	null	#N/A	#N/A
LmxM.03.0970	organism=Leishmania_mexicana_MHOM/GT/2001/U1103 product=hypothetical protein, conserved location=LmxM.03:369739-370716(-) length=325 sequence_SO=chromosome SO=protein_coding	325	1	33.2	20	14	1.937e-07	2	1e-10	0	2.04e-06	18	1e-10	0	LmxM.03.0970	#N/A	-13.4471	-3.396	0.434906	0	null	#N/A	#N/A
LmxM.11.0820	organism=Leishmania_mexicana_MHOM/GT/2001/U1103 product=hypothetical protein, conserved location=LmxM.11:302167-303180(+) length=337 sequence_SO=chromosome SO=protein_coding	337	1	30.9	21	8	1e-10	0	1.692e-06	20	1e-10	0	6.158e-08	1	LmxM.11.0820	#N/A	13.098	4.77787	0.424398	0	null	#N/A	#N/A
LmxM.16.0680	organism=Leishmania_mexicana_MHOM/GT/2001/U1103 product=apurinic/apyrimidinic endonuclease-redox protein,AP-endonuclease location=LmxM.16:232997-234340(-) length=447 sequence_SO=chromosome SO=protein_coding	447	1	25.1	16	9	5.096e-07	12	6.105e-08	3	1.179e-08	1	1e-10	0	LmxM.16.0680	#N/A	-3.09194	5.58479	0.376533	0	null	#N/A	#N/A
LmxM.09.1490	organism=Leishmania_mexicana_MHOM/GT/2001/U1103 product=cytochrome b5-like protein, putative location=LmxM.09:526998-527351(-) length=117 sequence_SO=chromosome SO=protein_coding	117	1	41	7	3	3.424e-07	1	3.554e-06	5	1e-10	0	8.493e-08	1	LmxM.09.1490	#N/A	3.40934	5.51803	0.460004	1	null	ACCEPT	#N/A
LmxM.17.0800	organism=Leishmania_mexicana_MHOM/GT/2001/U1103 product=OSM3-like kinesin, putative location=LmxM.17:378253-381069(-) length=938 sequence_SO=chromosome SO=protein_coding	938	1	3.3	2	3	1e-10	0	1e-10	0	4.14e-08	2	1e-10	0	LmxM.17.0800	#N/A	-7.69697	-7.69697	0.262014	0	null	#N/A	#N/A
LmxM.10.0130	organism=Leishmania_mexicana_MHOM/GT/2001/U1103 product=hypothetical protein, conserved location=LmxM.10:39241-41445(+) length=734 sequence_SO=chromosome SO=protein_coding	734	1	11.3	15	7	2.278e-07	6	2.443e-07	7	8.615e-09	1	1e-10	0	LmxM.10.0130	#N/A	0.0479227	5.75945	0.368198	0	null	#N/A	#N/A
LmxM.29.3260	organism=Leishmania_mexicana_MHOM/GT/2001/U1103 product=hypothetical protein, conserved location=LmxM.29:1165197-1166432(+) length=411 sequence_SO=chromosome SO=protein_coding	411	1	22.4	10	8	1.337e-07	2	1e-10	0	9.98e-07	8	1e-10	0	LmxM.29.3260	#N/A	-12.4662	-2.89911	0.405381	0	null	#N/A	#N/A
LmxM.24.1030	organism=Leishmania_mexicana_MHOM/GT/2001/U1103 product=dynein light chain, putative location=LmxM.24:355966-356598(+) length=210 sequence_SO=chromosome SO=protein_coding	210	1	33.8	20	10	1.561e-06	5	1e-10	0	4.047e-06	11	1.358e-06	4	LmxM.24.1030	Outer or Inner dynein arm	-2.0459	-1.79173	0.484299	0	null	#N/A	Outer or Inner dynein arm
LmxM.22.1620	organism=Leishmania_mexicana_MHOM/GT/2001/U1103 product=hypothetical protein, conserved location=LmxM.22:654128-662527(+) length=2799 sequence_SO=chromosome SO=protein_coding	2799	1	17.6	88	42	1.575e-08	10	1e-10	0	4.48e-07	76	3.771e-09	1	LmxM.22.1620	#N/A	-6.9045	-4.83304	0.366989	0	null	#N/A	#N/A
LmxM.16.0950	organism=Leishmania_mexicana_MHOM/GT/2001/U1103 product=sucrose-phosphate synthase-like protein location=LmxM.16:337314-338708(+) length=464 sequence_SO=chromosome SO=protein_coding	464	1	21.6	36	10	1.146e-06	13	2.869e-07	7	2.47e-07	4	4.296e-07	11	LmxM.16.0950	#N/A	-0.959157	1.08256	0.432418	0	null	#N/A	#N/A
LmxM.36.3780	organism=Leishmania_mexicana_MHOM/GT/2001/U1103 product=hypothetical protein, conserved location=LmxM.20:1423865-1424815(+) length=316 sequence_SO=chromosome SO=protein_coding	316	1	29.1	29	8	5.381e-07	8	1.243e-06	17	1.842e-07	2	1e-10	0	LmxM.36.3780	#N/A	0.783272	3.27264	0.429345	0	null	#N/A	#N/A
LmxM.01.0650	organism=Leishmania_mexicana_MHOM/GT/2001/U1103 product=mitochondrial processing peptide beta subunit, putative,metallo-peptidase, Clan ME, Family M16 location=LmxM.01:184245-185729(+) length=494 sequence_SO=chromosome SO=protein_coding	494	1	12.8	17	6	8.126e-08	3	5.23e-07	12	1e-10	0	1.094e-08	1	LmxM.01.0650	#N/A	2.71429	5.77436	0.378909	0	null	#N/A	#N/A
LmxM.21.1050	organism=Leishmania_mexicana_MHOM/GT/2001/U1103 product=60S ribosomal protein L9, putative location=LmxM.21:419502-420074(+) length=190 sequence_SO=chromosome SO=protein_coding	190	1	76.8	80	17	7.412e-06	14	1.907e-05	17	5.803e-06	16	1.556e-05	31	LmxM.21.1050	#N/A	1.38985	0.309898	0.567984	0	null	#N/A	#N/A
LmxM.19.0170	organism=Leishmania_mexicana_MHOM/GT/2001/U1103 product=hypothetical protein, conserved location=LmxM.19:35348-39820(-) length=1490 sequence_SO=chromosome SO=protein_coding	1490	1	8.5	19	10	1.068e-08	3	1.083e-07	12	1e-10	0	1.994e-08	2	LmxM.19.0170	#N/A	3.57242	2.56976	0.314308	1	NN Sum: 4, NN D: .92, HMM Prob: 1	#N/A	#N/A
LmxM.28.2510	organism=Leishmania_mexicana_MHOM/GT/2001/U1103 product=acyl-CoA dehydrogenase, putative location=LmxM.28:960605-962494(+) length=629 sequence_SO=chromosome SO=protein_coding	629	1	39.9	148	25	7.206e-07	20	2.857e-06	75	3.275e-07	8	1.53e-06	40	LmxM.28.2510	#N/A	2.06546	0.94563	0.473521	0	NN Sum: 0, NN D: .32, HMM Prob: .97	#N/A	#N/A
LmxM.33.2130	organism=Leishmania_mexicana_MHOM/GT/2001/U1103 product=hypothetical protein, conserved location=LmxM.33:760268-760738(-) length=156 sequence_SO=chromosome SO=protein_coding	156	1	26.3	12	3	8.064e-07	3	2.155e-06	8	8.851e-08	1	1e-10	0	#N/A	#N/A	1.26794	5.06267	0.44843	4	NN Sum: 4, NN D: .72, HMM Prob: .66	#N/A	#N/A
LmxM.10.0290	organism=Leishmania_mexicana_MHOM/GT/2001/U1103 product=isocitrate dehydrogenase [NADP], mitochondrial precursor, putative location=LmxM.10:114359-115666(+) length=435 sequence_SO=chromosome SO=protein_coding	435	1	67.6	130	34	7.131e-07	8	1.266e-05	107.96	1e-10	0	7.567e-07	13	LmxM.10.0290	#N/A	4.23358	4.14328	0.515014	0	NN Sum: 1, NN D: .49, HMM Prob: .96	#N/A	#N/A
LmxM.31.2680	organism=Leishmania_mexicana_MHOM/GT/2001/U1103 product=hypothetical protein, conserved location=LmxM.31:1048730-1049884(-) length=384 sequence_SO=chromosome SO=protein_coding	384	1	12.2	3	4	2.546e-07	3	1e-10	0	1e-10	0	1e-10	0	LmxM.31.2680	#N/A	-10.3146	10.3146	0.340637	2	null	#N/A	#N/A
LmxM.34.0570	organism=Leishmania_mexicana_MHOM/GT/2001/U1103 product=hypothetical protein, conserved location=LmxM.34:198692-205018(+) length=2108 sequence_SO=chromosome SO=protein_coding	2108	0.9943	1.5	2	2	1e-10	0	1e-10	0	5.654e-09	2	1e-10	0	#N/A	#N/A	-4.84649	-4.84649	0.177481	0	null	#N/A	#N/A
LmxM.09.0490	organism=Leishmania_mexicana_MHOM/GT/2001/U1103 product=hypothetical protein, conserved location=LmxM.09:181349-182584(+) length=411 sequence_SO=chromosome SO=protein_coding	411	1	9.7	5	3	2.665e-08	3	1.721e-08	2	1e-10	0	1e-10	0	LmxM.09.0490	#N/A	-0.627933	7.77676	0.264404	2	null	#N/A	#N/A
LmxM.27.2030	organism=Leishmania_mexicana_MHOM/GT/2001/U1103 product=branched-chain amino acid aminotransferase, putative location=LmxM.27:846696-847901(-) length=401 sequence_SO=chromosome SO=protein_coding	401	1	47.4	48	14	2.742e-07	3	3.864e-06	38	1e-10	0	3.175e-07	7	LmxM.27.2030	#N/A	3.93019	3.70372	0.464893	0	NN Sum: 3, NN D: .43, HMM Prob: .99	#N/A	#N/A
LmxM.07.0220	organism=Leishmania_mexicana_MHOM/GT/2001/U1103 product=hypothetical protein, conserved location=LmxM.07:84874-86781(-) length=635 sequence_SO=chromosome SO=protein_coding	635	1	13.9	9	8	2.462e-07	8	1e-10	0	1e-10	0	1e-10	0	LmxM.07.0220	#N/A	-10.2662	10.2662	0.339182	0	null	#N/A	#N/A
LmxM.09.1170	organism=Leishmania_mexicana_MHOM/GT/2001/U1103 product=hypothetical protein, conserved location=LmxM.09:431569-432159(-) length=196 sequence_SO=chromosome SO=protein_coding	196	0.9988	10.7	4	2	1.892e-07	1	1.765e-07	1	2.421e-07	2	1e-10	0	LmxM.09.1170	#N/A	-1.28821	0.594462	0.378383	0	null	#N/A	#N/A
LmxM.33.2760	organism=Leishmania_mexicana_MHOM/GT/2001/U1103 product=hypothetical protein, conserved location=LmxM.33:1062708-1063610(+) length=300 sequence_SO=chromosome SO=protein_coding	300	1	25	7	5	9.161e-08	1	1e-10	0	8.721e-07	6	1e-10	0	LmxM.33.2760	#N/A	-12.2344	-3.24951	0.398404	0	null	#N/A	#N/A
LmxM.28.0890	organism=Leishmania_mexicana_MHOM/GT/2001/U1103 product=ribonucleoside-diphosphate reductase large chain, putative location=LmxM.28:312911-315310(+) length=799 sequence_SO=chromosome SO=protein_coding	799	1	28.7	64	22	1.005e-06	28	1.229e-06	23	1.567e-07	8	6.841e-08	3	LmxM.28.0890	#N/A	0.159397	3.31093	0.439078	0	null	#N/A	#N/A
LmxM.22.1600	organism=Leishmania_mexicana_MHOM/GT/2001/U1103 product=ser/thr protein phosphatase, putative location=LmxM.22:643122-645548(+) length=808 sequence_SO=chromosome SO=protein_coding	808	0.9975	2.6	2	2	1.118e-07	2	1e-10	0	1e-10	0	1e-10	0	#N/A	#N/A	-9.12799	9.12799	0.304961	0	null	#N/A	#N/A
LmxM.29.1290	organism=Leishmania_mexicana_MHOM/GT/2001/U1103 product=U3 small nuclear ribonucleoprotein (snRNP), putative location=LmxM.29:436715-437581(+) length=288 sequence_SO=chromosome SO=protein_coding	288	1	16	6	5	6.819e-07	4	2.887e-08	1	1.473e-08	1	1e-10	0	LmxM.29.1290	#N/A	-4.58776	5.58279	0.38607	0	null	#N/A	#N/A
LmxM.36.1590	organism=Leishmania_mexicana_MHOM/GT/2001/U1103 product=hypothetical protein, conserved location=LmxM.20:600802-604431(-) length=1209 sequence_SO=chromosome SO=protein_coding	1209	1	4.9	8	6	5.382e-08	7	1e-10	0	1e-10	0	1e-10	0	#N/A	#N/A	-8.07468	8.07468	0.273336	0	null	#N/A	#N/A
LmxM.29.3640	organism=Leishmania_mexicana_MHOM/GT/2001/U1103 product=hypothetical protein, conserved location=LmxM.29:1293769-1295436(+) length=555 sequence_SO=chromosome SO=protein_coding	555	1	31.9	21	16	1e-10	0	1e-10	0	1.62e-06	21	1e-10	0	LmxM.29.3640	Dynein regulatory complex	-12.9838	-12.9838	0.42096	0	null	#N/A	Dynein regulatory complex
LmxM.03.0270	organism=Leishmania_mexicana_MHOM/GT/2001/U1103 product=hypothetical protein location=LmxM.03:67119-71237(+) length=1372 sequence_SO=chromosome SO=protein_coding	1372	1	36.2	26	14	2.739e-08	4	1.93e-07	20	1e-10	0	8.498e-09	1	LmxM.03.0270	#N/A	2.87379	4.67991	0.335981	0	null	#N/A	#N/A
LmxM.25.0200	organism=Leishmania_mexicana_MHOM/GT/2001/U1103 product=hypothetical protein, conserved location=LmxM.25:58692-62822(-) length=1376 sequence_SO=chromosome SO=protein_coding	1376	1	11.7	34	14	1.089e-07	15	1.642e-08	2	1.58e-07	13	3.014e-08	3	LmxM.25.0200	Intrflagellar transport	-2.51914	-0.58619	0.349618	0	null	#N/A	Intrflagellar transport
LmxM.12.0630	organism=Leishmania_mexicana_MHOM/GT/2001/U1103 product=alanine aminotransferase, putative location=LmxM.12:323045-324538(+) length=497 sequence_SO=chromosome SO=protein_coding	497	1	27	27	11	5.492e-08	1	2.204e-06	25	1e-10	0	5.597e-08	1	LmxM.12.0630	#N/A	5.3602	5.33226	0.436455	0	null	#N/A	#N/A
LmxM.16.0920	organism=Leishmania_mexicana_MHOM/GT/2001/U1103 product=flagellar calcium-binding protein, putative location=LmxM.16:330480-331091(-) length=203 sequence_SO=chromosome SO=protein_coding	203	1	10.8	4	2	1e-10	0	1e-10	0	1.781e-07	2	4.204e-07	2	#N/A	Flagellar membrane	1.23861	-11.5471	0.377721	0	null	#N/A	Flagellar membrane
LmxM.33.0080	organism=Leishmania_mexicana_MHOM/GT/2001/U1103 product=glucose-6-phosphate dehydrogenase location=LmxM.33:23917-25605(+) length=562 sequence_SO=chromosome SO=protein_coding	562	1	30.4	48	13	5.514e-07	8	8.89e-07	20	1.531e-07	3	4.918e-07	17	LmxM.33.0080	#N/A	0.970833	1.15932	0.431917	0	null	#N/A	#N/A
LmxM.36.2210	organism=Leishmania_mexicana_MHOM/GT/2001/U1103 product=hypothetical protein, conserved location=LmxM.20:869640-871172(+) length=510 sequence_SO=chromosome SO=protein_coding	510	1	5.5	22	4	1e-10	0	9.54e-07	12	1e-10	0	5.2e-07	10	LmxM.36.2210	#N/A	12.8474	0.875351	0.416856	10	null	#N/A	#N/A
LmxM.12.1120	organism=Leishmania_mexicana_MHOM/GT/2001/U1103 product=hypothetical protein, conserved location=LmxM.12:401804-405655(+) length=1283 sequence_SO=chromosome SO=protein_coding	1283	1	14	32	17	3.056e-07	31	2.475e-09	1	1e-10	0	1e-10	0	LmxM.12.1120	Flagellar attachment zone	-6.8914	10.5891	0.348894	0	null	#N/A	Flagellar attachment zone
LmxM.29.3040	organism=Leishmania_mexicana_MHOM/GT/2001/U1103 product=eukaryotic translation initiation factor 3 subunit 7-like protein location=LmxM.29:1077299-1078894(-) length=531 sequence_SO=chromosome SO=protein_coding	531	1	20.7	49	13	1.617e-06	21	4.582e-07	9	8.931e-07	11	1.179e-07	4	LmxM.29.3040	#N/A	-2.12335	1.03747	0.448942	0	null	#N/A	#N/A
LmxM.18.1140	organism=Leishmania_mexicana_MHOM/GT/2001/U1103 product=hypothetical protein, conserved location=LmxM.18:464652-467489(+) length=945 sequence_SO=chromosome SO=protein_coding	945	1	12.8	11	11	7.234e-08	11	1e-10	0	1e-10	0	1e-10	0	#N/A	#N/A	-8.50064	8.50064	0.286118	0	null	#N/A	#N/A
LmxM.20.1570	organism=Leishmania_mexicana_MHOM/GT/2001/U1103 product=aminoacylase, putative,N-acyl-L-amino acid amidohydrolase, putative location=LmxM.20:3323751-3324932(-) length=393 sequence_SO=chromosome SO=protein_coding	393	1	32.8	39	12	1.086e-06	8.92	1.129e-06	14.87	3.689e-07	3.96	8.953e-07	9.92	LmxM.20.1570	#N/A	0.476503	0.809082	0.454148	0	null	#N/A	#N/A
LmxM.36.6920	organism=Leishmania_mexicana_MHOM/GT/2001/U1103 product=hypothetical protein, conserved location=LmxM.20:2612724-2613530(-) length=268 sequence_SO=chromosome SO=protein_coding	268	1	26.5	11	7	3.937e-07	6	3.885e-07	2	1.812e-07	2	1e-10	0	LmxM.36.6920	#N/A	-0.565025	2.10916	0.398385	0	null	#N/A	#N/A
LmxM.36.1170	organism=Leishmania_mexicana_MHOM/GT/2001/U1103 product=hypothetical protein, conserved location=LmxM.20:433531-435444(+) length=637 sequence_SO=chromosome SO=protein_coding	637	1	11.1	18	8	5.109e-07	9	3.181e-07	8	1.323e-08	1	1e-10	0	LmxM.36.1170	#N/A	-0.719991	5.95862	0.392548	2	null	#N/A	#N/A
LmxM.28.1980	organism=Leishmania_mexicana_MHOM/GT/2001/U1103 product=hypothetical protein, conserved location=LmxM.28:758994-763277(-) length=1427 sequence_SO=chromosome SO=protein_coding	1427	0.9688	1.5	2	2	9.774e-09	2	1e-10	0	1e-10	0	1e-10	0	LmxM.28.1980	#N/A	-5.62556	5.62556	0.20032	0	null	#N/A	#N/A
LmxM.21.1270	organism=Leishmania_mexicana_MHOM/GT/2001/U1103 product=hypothetical protein, conserved location=LmxM.21:499904-502423(-) length=839 sequence_SO=chromosome SO=protein_coding	839	0.9873	2.6	1	2	1e-10	0	1e-10	0	1.709e-08	1	1e-10	0	#N/A	#N/A	-6.42543	-6.42543	0.22403	0	null	#N/A	#N/A
LmxM.32.1680	organism=Leishmania_mexicana_MHOM/GT/2001/U1103 product=thiamine biosynthesis-like protein location=LmxM.32:650051-652438(+) length=795 sequence_SO=chromosome SO=protein_coding	795	1	4.9	9	4	9.289e-08	3	6.322e-08	3	4.506e-08	2	8.313e-09	1	LmxM.32.1680	#N/A	-0.947465	1.54838	0.332115	0	null	#N/A	#N/A
LmxM.08_29.1310	organism=Leishmania_mexicana_MHOM/GT/2001/U1103 product=carnitine/choline acetyltransferase, putative location=LmxM.08:630309-632192(-) length=627 sequence_SO=chromosome SO=protein_coding	627	1	36.4	56	17	4.672e-07	12	2.352e-06	39	1.205e-07	3	6.287e-08	2	LmxM.08_29.1310	#N/A	2.03879	3.94246	0.447749	0	null	#N/A	#N/A
LmxM.36.6680	organism=Leishmania_mexicana_MHOM/GT/2001/U1103 product=hypothetical protein, conserved location=LmxM.20:2533173-2533658(-) length=161 sequence_SO=chromosome SO=protein_coding	161	0.9747	16.8	1	2	1e-10	0	1e-10	0	1.047e-07	1	1e-10	0	#N/A	#N/A	-9.03342	-9.03342	0.302119	0	null	#N/A	#N/A
LmxM.21.0430	organism=Leishmania_mexicana_MHOM/GT/2001/U1103 product=hypothetical protein, conserved location=LmxM.21:129786-131045(+) length=419 sequence_SO=chromosome SO=protein_coding	419	1	54.2	125	25	7.447e-06	59	6.422e-06	41	9.152e-07	12	7.318e-07	11	LmxM.21.0430	#N/A	-0.225173	3.07395	0.519078	0	null	#N/A	#N/A
LmxM.10.1160	organism=Leishmania_mexicana_MHOM/GT/2001/U1103 product=rab1 small GTP-binding protein, putative location=LmxM.10:455665-456315(-) length=216 sequence_SO=chromosome SO=protein_coding	216	1	44.4	13	11	7.634e-07	3	2.404e-06	8	1.073e-07	1	1e-10	0	LmxM.10.1160	#N/A	1.46525	4.88223	0.451518	0	null	#N/A	#N/A
LmxM.09.0850	organism=Leishmania_mexicana_MHOM/GT/2001/U1103 product=ras family protein-like protein location=LmxM.09:317842-318666(-) length=274 sequence_SO=chromosome SO=protein_coding	274	1	16.1	2	3	1e-10	0	1e-10	0	2.129e-07	2	1e-10	0	#N/A	#N/A	-10.0566	-10.0566	0.332879	0	null	#N/A	#N/A
LmxM.27.0560	organism=Leishmania_mexicana_MHOM/GT/2001/U1103 product=protein kinase, putative,cdc2-related kinase, putative location=LmxM.27:214674-215657(+) length=327 sequence_SO=chromosome SO=protein_coding	327	1	13.1	13	5	4.824e-07	5.54	1.771e-07	2.54	2.723e-08	0.54	8.18e-08	1.54	LmxM.27.0560	#N/A	-0.977055	2.59665	0.388566	0	null	#N/A	#N/A
LmxM.34.0950	organism=Leishmania_mexicana_MHOM/GT/2001/U1103 product=hypothetical protein, conserved location=LmxM.34:348548-349792(+) length=414 sequence_SO=chromosome SO=protein_coding	414	0.9909	5.1	2	2	1.527e-07	2	1e-10	0	1e-10	0	1e-10	0	LmxM.34.0950	#N/A	-9.57743	9.57743	0.318469	0	null	#N/A	#N/A
LmxM.16.1050	organism=Leishmania_mexicana_MHOM/GT/2001/U1103 product=hypothetical protein, conserved location=LmxM.16:390684-393740(+) length=1018 sequence_SO=chromosome SO=protein_coding	1018	0.9992	12.5	3	10	1e-10	0	1.371e-08	3	1e-10	0	1e-10	0	#N/A	#N/A	6.10957	6.10957	0.214644	1	null	#N/A	#N/A
LmxM.15.0890	organism=Leishmania_mexicana_MHOM/GT/2001/U1103 product=ABC transporter, putative location=LmxM.15:356611-358842(-) length=743 sequence_SO=chromosome SO=protein_coding	743	1	20.9	37	13	4.063e-07	15	9.221e-08	4	4.837e-07	11.5	1.03e-07	4.5	LmxM.15.0890	#N/A	-2.18878	-0.235001	0.403551	5	null	#N/A	#N/A
LmxM.25.1130	organism=Leishmania_mexicana_MHOM/GT/2001/U1103 product=cytochrome c oxidase VII, putative location=LmxM.25:444649-445146(-) length=165 sequence_SO=chromosome SO=protein_coding	165	1	46.7	23	10	1.657e-06	4	4.917e-06	9	9.131e-07	5	2.554e-06	5	LmxM.25.1130	#N/A	1.53948	0.923042	0.500178	1	null	#N/A	#N/A
LmxM.23_177418_176818_177418_+	LmxM.23_177418_176818_177418_+	200	0.9727	14.5	2	2	1e-10	0	1e-10	0	2.265e-07	2	1e-10	0	#N/A	#N/A	-10.1459	-10.1459	0.335564	#N/A	#N/A	#N/A	#N/A
LmxM.36.2840	organism=Leishmania_mexicana_MHOM/GT/2001/U1103 product=hypothetical protein, conserved location=LmxM.20:1142481-1145918(-) length=1145 sequence_SO=chromosome SO=protein_coding	1145	1	16.4	35	16	1.308e-08	2	1e-10	0	5.274e-09	1	4.805e-07	32	LmxM.36.2840	#N/A	4.71067	-5.20386	0.369806	0	null	#N/A	#N/A
LmxM.34.3790	organism=Leishmania_mexicana_MHOM/GT/2001/U1103 product=60S ribosomal protein L23, putative location=LmxM.34:1420115-1420534(-) length=139 sequence_SO=chromosome SO=protein_coding	139	1	82	64	15	1.252e-05	18	1.323e-05	20	4.314e-06	10	7.603e-06	15	LmxM.34.3790	#N/A	0.307493	1.11155	0.557596	0	null	#N/A	#N/A
LmxM.02.0310	organism=Leishmania_mexicana_MHOM/GT/2001/U1103 product=unspecified product location=LmxM.02:121563-123572(-) length=669 sequence_SO=chromosome SO=protein_coding	669	1	47.8	95	27	8.699e-07	20	1e-10	0	5.901e-06	72	1e-10	0	LmxM.02.0310	Paraflagellar rod	-15.0471	-2.7619	0.483066	0	null	#N/A	Paraflagellar rod
LmxM.29.3600	organism=Leishmania_mexicana_MHOM/GT/2001/U1103 product=ATP synthase, epsilon chain, putative location=LmxM.29:1280947-1281492(+) length=181 sequence_SO=chromosome SO=protein_coding	181	1	35.4	27	7	1.359e-06	4	1.23e-06	5	1.342e-06	7	3.369e-06	10	LmxM.29.3600	#N/A	0.767827	-0.863638	0.486332	0	null	#N/A	#N/A
LmxM.36.4180	organism=Leishmania_mexicana_MHOM/GT/2001/U1103 product=UDP-N-acetylglucosamine--dolichyl-phosphaten-ac et ylglucosaminephosphotransferase location=LmxM.20:1570836-1572236(+) length=466 sequence_SO=chromosome SO=protein_coding	466	0.9944	5.6	2	2	6.685e-08	2	1e-10	0	1e-10	0	1e-10	0	#N/A	#N/A	-8.38694	8.38694	0.282705	9	NN Sum: 2, NN D: .44, HMM Prob: .57	#N/A	#N/A
LmxM.19.0580	organism=Leishmania_mexicana_MHOM/GT/2001/U1103 product=hypothetical protein, conserved location=LmxM.19:231764-240991(+) length=3075 sequence_SO=chromosome SO=protein_coding	3075	0.9999	0.9	2	2	1e-10	0	3.839e-09	2	1e-10	0	1e-10	0	LmxM.19.0580	#N/A	4.29976	4.29976	0.16169	0	null	#N/A	#N/A
LmxM.18.0150	organism=Leishmania_mexicana_MHOM/GT/2001/U1103 product=serine/threonine protein phosphatase type 5, putative location=LmxM.18:45873-47282(-) length=469 sequence_SO=chromosome SO=protein_coding	469	1	31.6	50	13	8.784e-07	18	9.595e-07	20	6.228e-08	2	1.548e-07	7	LmxM.18.0150	#N/A	0.244362	3.08176	0.431281	0	null	#N/A	#N/A
LmxM.16.1550	organism=Leishmania_mexicana_MHOM/GT/2001/U1103 product=hypothetical protein, conserved location=LmxM.16:633490-637197(+) length=1235 sequence_SO=chromosome SO=protein_coding	1235	1	38.6	77	48	8.36e-08	11	1e-10	0	1.183e-06	66	1e-10	0	LmxM.16.1550	#N/A	-12.6287	-3.8212	0.410271	0	null	#N/A	#N/A
LmxM.09.0210	organism=Leishmania_mexicana_MHOM/GT/2001/U1103 product=hypothetical protein, conserved location=LmxM.09:71676-72593(+) length=305 sequence_SO=chromosome SO=protein_coding	305	1	33.8	13	9	2.41e-08	1	1e-10	0	1.586e-06	12	1e-10	0	LmxM.09.0210	#N/A	-12.9749	-6.03433	0.420691	0	null	#N/A	#N/A
LmxM.01.0690	organism=Leishmania_mexicana_MHOM/GT/2001/U1103 product=hypothetical protein, unknown function location=LmxM.01:200878-201567(+) length=229 sequence_SO=chromosome SO=protein_coding	229	0.9746	12.7	1	2	1e-10	0	9.596e-08	1	1e-10	0	1e-10	0	LmxM.01.0690	#N/A	8.90779	8.90779	0.298345	0	null	#N/A	#N/A
LmxM.34.2640	organism=Leishmania_mexicana_MHOM/GT/2001/U1103 product=hypothetical protein, conserved location=LmxM.34:989273-991111(-) length=612 sequence_SO=chromosome SO=protein_coding	612	0.9988	5.1	2	3	2.964e-08	2	1e-10	0	1e-10	0	1e-10	0	LmxM.34.2640	#N/A	-7.21626	7.21626	0.247625	0	null	ACCEPT	#N/A
LmxM.32.2810	organism=Leishmania_mexicana_MHOM/GT/2001/U1103 product=transcription elongation factor-like protein location=LmxM.32:1145212-1146642(+) length=476 sequence_SO=chromosome SO=protein_coding	476	1	19.5	9	7	4.139e-07	7	2.24e-07	2	1e-10	0	1e-10	0	LmxM.32.2810	#N/A	-0.885488	11.6391	0.380489	0	null	#N/A	#N/A
LmxM.34.1200	organism=Leishmania_mexicana_MHOM/GT/2001/U1103 product=pre-mRNA splicing factor ATP-dependent RNA helicase, putative location=LmxM.34:466508-468622(+) length=704 sequence_SO=chromosome SO=protein_coding	704	1	13.6	10	10	2.147e-07	9	1e-10	0	1e-10	0	1e-10	0	LmxM.34.1200	#N/A	-10.0688	10.0688	0.333244	0	null	#N/A	#N/A
LmxM.27.1820	organism=Leishmania_mexicana_MHOM/GT/2001/U1103 product=hypothetical protein, unknown function location=LmxM.27:756896-763705(-) length=2269 sequence_SO=chromosome SO=protein_coding	2269	1	17.9	40	17	2.22e-07	34.1	1.46e-08	3	9.392e-09	2	1e-10	0	LmxM.27.1820	#N/A	-3.97645	4.63959	0.33911	0	null	#N/A	#N/A
LmxM.20.0260	organism=Leishmania_mexicana_MHOM/GT/2001/U1103 product=hypothetical protein, conserved location=LmxM.20:2720402-2734870(-) length=4822 sequence_SO=chromosome SO=protein_coding	4822	1	6.2	29	26	3.095e-08	24	6.378e-09	4	1.08e-09	1	1e-10	0	LmxM.20.0260	#N/A	-2.3058	4.9834	0.258555	0	null	#N/A	#N/A
LmxM.26.0370	organism=Leishmania_mexicana_MHOM/GT/2001/U1103 product=hypothetical protein, conserved location=LmxM.26:94879-97440(-) length=853 sequence_SO=chromosome SO=protein_coding	853	1	9.3	8	8	1e-10	0	1e-10	0	1.005e-07	8	1e-10	0	#N/A	#N/A	-8.97441	-8.97441	0.300346	0	null	#N/A	#N/A
LmxM.31.2750	organism=Leishmania_mexicana_MHOM/GT/2001/U1103 product=hypothetical protein, conserved location=LmxM.31:1066371-1070945(-) length=1524 sequence_SO=chromosome SO=protein_coding	1524	1	3.7	4	4	4.379e-08	4	1e-10	0	1e-10	0	1e-10	0	#N/A	#N/A	-7.77775	7.77775	0.264434	0	NN Sum: 0, NN D: .15, HMM Prob: .78	#N/A	#N/A
LmxM.36.5260	organism=Leishmania_mexicana_MHOM/GT/2001/U1103 product=adaptin, putative location=LmxM.20:2006453-2009002(-) length=849 sequence_SO=chromosome SO=protein_coding	849	1	4.9	3	3	3.366e-08	3	1e-10	0	1e-10	0	1e-10	0	#N/A	#N/A	-7.39917	7.39917	0.253097	0	null	#N/A	#N/A
LmxM.27.2330	organism=Leishmania_mexicana_MHOM/GT/2001/U1103 product=GTP binding protein, putative location=LmxM.27:964646-965824(-) length=392 sequence_SO=chromosome SO=protein_coding	392	1	17.1	28	6	8.853e-07	8	9.646e-07	11	2.828e-07	3	5.137e-07	5	LmxM.27.2330	#N/A	0.339775	1.2157	0.442266	0	null	#N/A	#N/A
LmxM.02.0090	organism=Leishmania_mexicana_MHOM/GT/2001/U1103 product=hypothetical protein, conserved location=LmxM.02:19609-20673(-) length=354 sequence_SO=chromosome SO=protein_coding	354	1	17.8	4	4	1e-10	0	1.831e-07	4	1e-10	0	1e-10	0	LmxM.02.0090	#N/A	9.8392	9.8392	0.32634	0	null	#N/A	#N/A
LmxM.06.0570	organism=Leishmania_mexicana_MHOM/GT/2001/U1103 product=60S ribosomal protein L23a, putative location=LmxM.06:197736-198173(+) length=145 sequence_SO=chromosome SO=protein_coding	145	1	73.8	103	21	4.82e-06	13	1.103e-05	16	8.844e-06	32	3.748e-05	41	LmxM.06.0570	#N/A	1.8279	-1.54728	0.579361	0	null	#N/A	#N/A
LmxM.05.0400	organism=Leishmania_mexicana_MHOM/GT/2001/U1103 product=structural maintenance of chromosome (SMC), putative location=LmxM.05:136035-139673(+) length=1212 sequence_SO=chromosome SO=protein_coding	1212	1	16.3	19	18	8.087e-08	16	1.121e-08	3	1e-10	0	1e-10	0	LmxM.05.0400	#N/A	-2.83979	8.84674	0.296511	0	null	#N/A	#N/A
LmxM.29.3650	organism=Leishmania_mexicana_MHOM/GT/2001/U1103 product=ribosomal protein L15, putative location=LmxM.29:1296385-1296999(+) length=204 sequence_SO=chromosome SO=protein_coding	204	1	52.9	147	17	9.033e-07	15	2.55e-06	36	4.265e-06	30	9.543e-06	60	LmxM.29.3650	#N/A	1.22641	-1.99946	0.523707	0	null	#N/A	#N/A
LmxM.11.1250	organism=Leishmania_mexicana_MHOM/GT/2001/U1103 product=ATP-binding cassette protein subfamily A, member 4, putative location=LmxM.11:493829-500117(+) length=2062 sequence_SO=chromosome SO=protein_coding	2062	1	4.6	10	6	1e-10	0	1.898e-08	6.99	1e-10	0	7.17e-09	3	LmxM.11.1250	#N/A	7.03067	1.39203	0.242078	15	null	#N/A	#N/A
LmxM.34.1150	organism=Leishmania_mexicana_MHOM/GT/2001/U1103 product=oligosaccharyl transferase-like protein location=LmxM.34:435711-438227(+) length=838 sequence_SO=chromosome SO=protein_coding	838	0.9988	15.8	3	12	4.714e-08	2	2.21e-08	1	1e-10	0	1e-10	0	LmxM.34.1150	#N/A	-1.08945	8.43546	0.284161	9	null	#N/A	#N/A
LmxM.33.0730	organism=Leishmania_mexicana_MHOM/GT/2001/U1103 product=hypothetical protein, conserved location=LmxM.33:313981-314613(+) length=210 sequence_SO=chromosome SO=protein_coding	210	0.9999	9.5	3	2	6.964e-07	2	5.513e-08	1	1e-10	0	1e-10	0	#N/A	#N/A	-3.6566	11.8756	0.387606	0	null	#N/A	#N/A
LmxM.30.2290	organism=Leishmania_mexicana_MHOM/GT/2001/U1103 product=phosphatidylethanolaminen-methyltransferase-lik e protein location=LmxM.30:1102839-1103516(-) length=225 sequence_SO=chromosome SO=protein_coding	225	1	22.7	4	4	8.818e-07	4	1e-10	0	1e-10	0	1e-10	0	#N/A	#N/A	-12.1064	12.1064	0.394552	3	null	#N/A	#N/A
LmxM.34.3840	organism=Leishmania_mexicana_MHOM/GT/2001/U1103 product=proteasome beta 2 subunit, putative location=LmxM.34:1428252-1429016(-) length=254 sequence_SO=chromosome SO=protein_coding	254	1	42.5	28	11	2.884e-07	2	3.014e-06	10	1e-10	0	3.46e-06	16	LmxM.34.3840	#N/A	4.48801	-0.0672989	0.483011	0	null	#N/A	#N/A
LmxM.08.1100	organism=Leishmania_mexicana_MHOM/GT/2001/U1103 product=hypothetical protein, conserved location=LmxM.08:1606778-1607875(+) length=365 sequence_SO=chromosome SO=protein_coding	365	1	61.4	203	38	3.618e-06	23	5.209e-06	66	8.892e-06	37	1.133e-05	75	LmxM.08.1100	#N/A	0.40279	-1.19593	0.546313	0	NN Sum: 1, NN D: .31, HMM Prob: .82	#N/A	#N/A
LmxM.14.1160	organism=Leishmania_mexicana_MHOM/GT/2001/U1103 product=enolase location=LmxM.14:494585-495874(+) length=429 sequence_SO=chromosome SO=protein_coding	429	1	81.6	166	37	9.088e-07	11	8.487e-06	70	4.388e-07	7	8.101e-06	77	LmxM.14.1160	#N/A	3.62168	0.137814	0.525372	0	null	#N/A	#N/A
LmxM.36.3090	organism=Leishmania_mexicana_MHOM/GT/2001/U1103 product=hypothetical protein, conserved location=LmxM.20:1222024-1224501(-) length=825 sequence_SO=chromosome SO=protein_coding	825	1	21.2	42	17	8.224e-08	7	1.688e-08	2	8.081e-07	24	1.428e-07	8	LmxM.36.3090	#N/A	-2.47917	-3.26205	0.40212	0	null	#N/A	#N/A
LmxM.32.0610	organism=Leishmania_mexicana_MHOM/GT/2001/U1103 product=hypothetical protein, conserved location=LmxM.32:209402-209779(+) length=125 sequence_SO=chromosome SO=protein_coding	125	1	39.2	14	5	1.016e-06	4	1e-10	0	6.506e-07	4	2.986e-06	6	LmxM.32.0610	Paraflagellar rod	0.841355	-1.83955	0.466771	0	null	#N/A	Paraflagellar rod
LmxM.21.0470	organism=Leishmania_mexicana_MHOM/GT/2001/U1103 product=vacuolar sorting-associated-like protein location=LmxM.21:140283-143330(+) length=1015 sequence_SO=chromosome SO=protein_coding	1015	1	4.8	8	5	6.098e-08	4	1.01e-08	1	3.626e-08	3	1e-10	0	LmxM.21.0470	#N/A	-3.25298	0.967091	0.303117	0	null	#N/A	#N/A
LmxM.19.0500	organism=Leishmania_mexicana_MHOM/GT/2001/U1103 product=hypothetical protein, conserved location=LmxM.19:190020-190919(+) length=299 sequence_SO=chromosome SO=protein_coding	299	1	19.4	5	5	1e-10	0	1e-10	0	3.975e-07	5	1e-10	0	LmxM.19.0500	#N/A	-10.9571	-10.9571	0.359966	0	null	#N/A	#N/A
LmxM.08_29.2810	organism=Leishmania_mexicana_MHOM/GT/2001/U1103 product=unspecified product location=LmxM.08:13566-15785(-) length=739 sequence_SO=chromosome SO=protein_coding	739	1	42.1	60	29	1.095e-07	5	1.494e-07	5	1.932e-06	47	9.029e-08	3	LmxM.08_29.2810	#N/A	-3.09039	-2.96552	0.435816	0	null	#N/A	#N/A
LmxM.08_29.2110	organism=Leishmania_mexicana_MHOM/GT/2001/U1103 product=hypothetical protein, conserved location=LmxM.08:270290-275563(+) length=1757 sequence_SO=chromosome SO=protein_coding	1757	1	10.2	70	18	3.138e-07	32	3.773e-07	31	5.638e-09	1	2.281e-08	4	LmxM.08_29.2110	#N/A	0.324861	4.6025	0.385706	0	NN Sum: 2, NN D: .46, HMM Prob: .78	#N/A	#N/A
LmxM.30.2370	organism=Leishmania_mexicana_MHOM/GT/2001/U1103 product=hypothetical protein, conserved location=LmxM.30:1136752-1138317(-) length=521 sequence_SO=chromosome SO=protein_coding	521	1	22.1	21	10	8.179e-07	14	8.941e-08	4	6.885e-08	2	1e-10	0	LmxM.30.2370	#N/A	-3.30841	3.71797	0.398957	0	NN Sum: 1, NN D: .18, HMM Prob: .86	#N/A	#N/A
LmxM.27.1605	organism=Leishmania_mexicana_MHOM/GT/2001/U1103 product=ghistone H1 like location=LmxM.27:629936-630115(+) length=59 sequence_SO=chromosome SO=protein_coding	59	0.9997	16.9	3	2	6.398e-07	3	1e-10	0	1e-10	0	1e-10	0	#N/A	#N/A	-11.6436	11.6436	0.380625	0	null	#N/A	#N/A
LmxM.28.1110	organism=Leishmania_mexicana_MHOM/GT/2001/U1103 product=hypothetical protein, conserved location=LmxM.28:404240-406129(+) length=629 sequence_SO=chromosome SO=protein_coding	629	1	30.4	65	19	1.028e-06	13	1e-10	0	4.488e-06	43	1.667e-07	5	LmxM.28.1110	Conserved ancestral centriolar protein	-5.04743	-2.17871	0.475456	0	null	#N/A	Conserved ancestral centriolar protein
LmxM.11.0590	organism=Leishmania_mexicana_MHOM/GT/2001/U1103 product=3-methylcrotonoyl-CoA carboxylase beta subunit, putative location=LmxM.11:210036-211640(+) length=534 sequence_SO=chromosome SO=protein_coding	534	1	18.4	13	9	3.032e-07	10	1.206e-08	1	2.923e-08	1	1e-10	0	LmxM.11.0590	#N/A	-4.77284	3.42609	0.35373	0	null	#N/A	#N/A
LmxM.36.2170	organism=Leishmania_mexicana_MHOM/GT/2001/U1103 product=hypothetical protein, conserved location=LmxM.20:856458-858746(+) length=762 sequence_SO=chromosome SO=protein_coding	762	0.9969	4.9	3	4	3.48e-08	2	4.3e-09	1	1e-10	0	1e-10	0	LmxM.36.2170	#N/A	-2.98765	7.61102	0.259439	0	null	#N/A	#N/A
LmxM.14.0530	organism=Leishmania_mexicana_MHOM/GT/2001/U1103 product=hypothetical protein, conserved location=LmxM.14:186049-187563(-) length=504 sequence_SO=chromosome SO=protein_coding	504	0.9993	3.2	2	2	8.924e-08	2	1e-10	0	1e-10	0	1e-10	0	#N/A	#N/A	-8.80316	8.80316	0.295202	6	null	#N/A	#N/A
LmxM.10.0400	organism=Leishmania_mexicana_MHOM/GT/2001/U1103 product=pteridine transporter ft5, putative location=LmxM.10:154082-156220(+) length=712 sequence_SO=chromosome SO=protein_coding	712	0.9999	5.2	3	3	1e-10	0	1.458e-07	1	1e-10	0	4.415e-08	2	LmxM.10.0400	#N/A	9.8914	1.72123	0.32791	11	null	#N/A	#N/A
LmxM.13.0560	organism=Leishmania_mexicana_MHOM/GT/2001/U1103 product=60S ribosomal protein L18, putative location=LmxM.13:155860-156456(+) length=198 sequence_SO=chromosome SO=protein_coding	198	1	62.6	107	14	2.571e-06	6.5	4.228e-06	10.5	2.231e-06	10.5	1.816e-05	25	LmxM.13.0560	#N/A	2.22102	-1.58454	0.543441	0	null	#N/A	#N/A
LmxM.27.0070	organism=Leishmania_mexicana_MHOM/GT/2001/U1103 product=hypothetical protein, conserved location=LmxM.27:16671-17612(-) length=313 sequence_SO=chromosome SO=protein_coding	313	1	20.8	10	4	7.865e-07	5	4.415e-07	2	1.306e-07	2	1.594e-07	1	LmxM.27.0070	#N/A	-0.609954	2.08219	0.418127	1	NN Sum: 4, NN D: .92, HMM Prob: 1	#N/A	#N/A
LmxM.19.0200	organism=Leishmania_mexicana_MHOM/GT/2001/U1103 product=ADP,ATP carrier protein 1, mitochondrial precursor, putative location=LmxM.19:50719-51672(-) length=317 sequence_SO=chromosome SO=protein_coding	317	1	63.7	176	23	4.696e-06	27	1.583e-06	13	1.79e-06	21	4.083e-06	29.5	LmxM.19.0200	#N/A	-0.194998	0.0964372	0.508465	3	null	#N/A	#N/A
LmxM.33.0810	organism=Leishmania_mexicana_MHOM/GT/2001/U1103 product=serine/threonine-protein phosphatase PP1, putative location=LmxM.33:342909-343814(+) length=301 sequence_SO=chromosome SO=protein_coding	301	1	25.6	10	8	8.921e-08	1.5	1e-10	0	1.14e-07	1.5	1.364e-07	4.5	#N/A	#N/A	-0.57407	-1.48734	0.353111	0	null	#N/A	#N/A
LmxM.36.1860	organism=Leishmania_mexicana_MHOM/GT/2001/U1103 product=hypothetical protein, conserved location=LmxM.20:725462-726757(-) length=431 sequence_SO=chromosome SO=protein_coding	431	1	8.1	4	3	1.705e-07	2	5.644e-08	1	8.055e-08	1	1e-10	0	#N/A	#N/A	-2.15063	1.49256	0.348797	0	null	#N/A	#N/A
LmxM.25.0980	organism=Leishmania_mexicana_MHOM/GT/2001/U1103 product=dynein heavy chain, putative location=LmxM.25:356453-370561(+) length=4702 sequence_SO=chromosome SO=protein_coding	4702	1	51.8	960	292	5.032e-07	225.53	6.19e-08	45.35	3.671e-06	545.77	1.762e-07	107.74	LmxM.25.0980	Outer or Inner dynein arm	-4.13186	-2.76723	0.464467	0	null	#N/A	Outer or Inner dynein arm
LmxM.06.0870	organism=Leishmania_mexicana_MHOM/GT/2001/U1103 product=hypothetical protein, conserved location=LmxM.06:350308-351630(+) length=440 sequence_SO=chromosome SO=protein_coding	440	1	18	11	8	6.927e-07	9	1e-10	0	2.599e-08	1	2.408e-08	1	LmxM.06.0870	#N/A	-4.89348	3.79042	0.387091	0	null	#N/A	#N/A
LmxM.06.0920	organism=Leishmania_mexicana_MHOM/GT/2001/U1103 product=hypothetical protein, conserved location=LmxM.06:367374-368681(+) length=435 sequence_SO=chromosome SO=protein_coding	435	1	14.5	12	6	5.769e-07	11	1e-10	0	5.071e-08	1	1e-10	0	LmxM.06.0920	#N/A	-11.6157	3.50539	0.379783	0	null	#N/A	#N/A
LmxM.25.0590	organism=Leishmania_mexicana_MHOM/GT/2001/U1103 product=hypothetical protein, conserved location=LmxM.25:199507-199806(-) length=99 sequence_SO=chromosome SO=protein_coding	99	0.9987	21.2	3	2	1e-10	0	1e-10	0	1e-10	0	1.105e-06	3	LmxM.25.0590	#N/A	12.4319	-12.4319	0.404348	0	null	#N/A	#N/A
LmxM.33.0010	organism=Leishmania_mexicana_MHOM/GT/2001/U1103 product=hypothetical protein, conserved location=LmxM.33:2928-3848(-) length=306 sequence_SO=chromosome SO=protein_coding	306	1	49.3	54	15	6.401e-06	31	4.086e-07	2	1.438e-06	14	9.595e-07	7	LmxM.33.0010	#N/A	-2.5185	1.50604	0.496412	2	NN Sum: 2, NN D: .61, HMM Prob: .92	#N/A	#N/A
LmxM.28.0825	organism=Leishmania_mexicana_MHOM/GT/2001/U1103 product=RNA binding protein rbp16, putative location=LmxM.28:286062-286490(+) length=142 sequence_SO=chromosome SO=protein_coding	142	1	47.9	21	6	7.947e-06	9	7.848e-06	10	8.252e-08	1	1.335e-07	1	LmxM.28.0825	#N/A	-0.00865384	6.19216	0.520442	0	null	#N/A	#N/A
LmxM.18.1420	organism=Leishmania_mexicana_MHOM/GT/2001/U1103 product=pumilio protein, putative location=LmxM.18:582918-585551(+) length=877 sequence_SO=chromosome SO=protein_coding	877	1	6.2	4	4	8.312e-08	4	1e-10	0	1e-10	0	1e-10	0	#N/A	#N/A	-8.70079	8.70079	0.292127	0	null	#N/A	#N/A
LmxM.32.1540	organism=Leishmania_mexicana_MHOM/GT/2001/U1103 product=elongation factor 1-gamma, putative location=LmxM.32:611893-612555(+) length=220 sequence_SO=chromosome SO=protein_coding	220	0.9983	9.1	1	2	4.68e-07	1	1e-10	0	1e-10	0	1e-10	0	LmxM.32.1540	#N/A	-11.1926	11.1926	0.367052	0	null	#N/A	#N/A
LmxM.33.3880	organism=Leishmania_mexicana_MHOM/GT/2001/U1103 product=dynein heavy chain, putative location=LmxM.33:1454373-1468307(+) length=4644 sequence_SO=chromosome SO=protein_coding	4644	1	28.6	352	133	1.677e-07	78	3.063e-09	4	1.375e-06	256	2.176e-08	7	LmxM.33.3880	Outer or Inner dynein arm	-5.95764	-3.03202	0.419521	0	null	#N/A	Outer or Inner dynein arm
LmxM.27.1710	organism=Leishmania_mexicana_MHOM/GT/2001/U1103 product=eukaryotic translation release factor, putative location=LmxM.27:684293-685654(+) length=453 sequence_SO=chromosome SO=protein_coding	453	1	35.8	29	16	1.871e-06	24	8.298e-08	1	2.292e-07	3	5.812e-08	1	LmxM.27.1710	#N/A	-3.89574	2.76569	0.43505	0	null	#N/A	#N/A
LmxM.31.3150	organism=Leishmania_mexicana_MHOM/GT/2001/U1103 product=hypothetical protein, conserved location=LmxM.31:1228378-1235511(+) length=2377 sequence_SO=chromosome SO=protein_coding	2377	1	25.8	56	23	2.029e-08	5	1e-10	0	5.328e-07	46	2.652e-08	3	LmxM.31.3150	#N/A	-4.37693	-4.77774	0.376321	0	null	#N/A	#N/A
LmxM.08_29.1570	organism=Leishmania_mexicana_MHOM/GT/2001/U1103 product=glutamamyl carboxypeptidase, putative,metallo-peptidase, Clan MH, Family M18 location=LmxM.08:462146-463351(+) length=401 sequence_SO=chromosome SO=protein_coding	401	0.999	5.2	3	2	7.644e-08	1	1.31e-07	2	1e-10	0	1e-10	0	LmxM.08_29.1570	#N/A	0.776382	10.0185	0.331731	0	null	#N/A	#N/A
LmxM.36.6270	organism=Leishmania_mexicana_MHOM/GT/2001/U1103 product=chaperone protein DNAj, putative location=LmxM.20:2370294-2371331(-) length=345 sequence_SO=chromosome SO=protein_coding	345	1	17.1	17	5	8.325e-07	9	7.928e-08	2	1e-10	0	2.029e-07	5	LmxM.36.6270	#N/A	-1.56101	2.16721	0.404719	0	null	#N/A	#N/A
LmxM.30.0080	organism=Leishmania_mexicana_MHOM/GT/2001/U1103 product=hypothetical protein, conserved location=LmxM.30:22118-22840(-) length=240 sequence_SO=chromosome SO=protein_coding	240	0.9991	11.2	8	2	2.977e-07	2	1.023e-06	4	1e-10	0	6.069e-07	2	LmxM.30.0080	#N/A	2.45237	1.12153	0.428504	0	null	#N/A	#N/A
LmxM.27.0300	organism=Leishmania_mexicana_MHOM/GT/2001/U1103 product=methylmalonyl-coenzyme a mutase, putative location=LmxM.27:73865-76036(+) length=723 sequence_SO=chromosome SO=protein_coding	723	0.9992	2.8	3	2	1.305e-08	1	2.404e-08	2	1e-10	0	1e-10	0	#N/A	#N/A	0.876363	7.53489	0.257159	0	NN Sum: 0, NN D: .31, HMM Prob: .72	#N/A	#N/A
LmxM.17.0191	organism=Leishmania_mexicana_MHOM/GT/2001/U1103 product=receptor-type adenylate cyclase a location=LmxM.17:68270-72448(-) length=1392 sequence_SO=chromosome SO=protein_coding	1392	1	35.3	144	39	7.377e-08	10	1.777e-07	14.5	3.409e-07	22.5	5.169e-07	33.5	LmxM.17.0191	#N/A	0.744219	-1.77026	0.404504	0	NN Sum: 3, NN D: .33, HMM Prob: .9	#N/A	#N/A
LmxM.18.0610	organism=Leishmania_mexicana_MHOM/GT/2001/U1103 product=ATP-dependent zinc metallopeptidase, putative,metallo-peptidase, Clan MA(E), Family M41 location=LmxM.18:244019-245815(+) length=598 sequence_SO=chromosome SO=protein_coding	598	1	22.6	39	12	6.084e-08	2	7.419e-07	21.5	1e-10	0	2.62e-07	13	LmxM.18.0610	#N/A	4.04208	1.61482	0.402728	1	null	#N/A	#N/A
LmxM.29.3090	organism=Leishmania_mexicana_MHOM/GT/2001/U1103 product=hypothetical protein, conserved location=LmxM.29:1100772-1101770(-) length=332 sequence_SO=chromosome SO=protein_coding	332	1	19.9	30	5	2.345e-06	7	3.482e-06	12	9.757e-07	8	8.449e-07	3	LmxM.29.3090	#N/A	0.381846	1.67834	0.488353	0	null	#N/A	#N/A
LmxM.29.3240	organism=Leishmania_mexicana_MHOM/GT/2001/U1103 product=glutamyl-tRNA synthetase, putative location=LmxM.29:1158316-1160100(+) length=594 sequence_SO=chromosome SO=protein_coding	594	1	26.9	57	20	1.919e-07	12	1.355e-06	38	3.784e-08	1	6.227e-08	3	LmxM.29.3240	#N/A	2.62504	3.94972	0.42167	0	NN Sum: 4, NN D: .57, HMM Prob: .06	#N/A	#N/A
LmxM.36.1580	organism=Leishmania_mexicana_MHOM/GT/2001/U1103 product=hypothetical protein, conserved location=LmxM.20:592822-598308(-) length=1828 sequence_SO=chromosome SO=protein_coding	1828	1	2	3	3	4.53e-08	3	1e-10	0	1e-10	0	1e-10	0	LmxM.36.1580	#N/A	-7.82655	7.82655	0.265896	0	null	#N/A	#N/A
LmxM.23.1310	organism=Leishmania_mexicana_MHOM/GT/2001/U1103 product=dynein heavy chain, putative location=LmxM.23:599991-614264(+) length=4757 sequence_SO=chromosome SO=protein_coding	4757	1	37.7	348	182	1.47e-07	84.61	9.086e-09	7	1.673e-06	238.18	8.309e-09	5	LmxM.23.1310	Outer or Inner dynein arm	-6.70912	-3.42917	0.42642	0	null	#N/A	Outer or Inner dynein arm
LmxM.25.2090	organism=Leishmania_mexicana_MHOM/GT/2001/U1103 product=hypothetical protein, conserved location=LmxM.25:783216-783686(-) length=156 sequence_SO=chromosome SO=protein_coding	156	1	42.3	10	4	3.414e-07	2	7.481e-07	3	8.465e-07	2	1.683e-06	3	LmxM.25.2090	#N/A	1.0332	-1.21519	0.455859	1	null	#N/A	#N/A
LmxM.26.1610	organism=Leishmania_mexicana_MHOM/GT/2001/U1103 product=proline oxidase, mitochondrial precursor-like protein location=LmxM.26:562078-563763(+) length=561 sequence_SO=chromosome SO=protein_coding	561	1	10.9	16	6	5.037e-07	9	1.281e-07	2	2.792e-08	1	1.466e-07	2	LmxM.26.1610	#N/A	-0.952538	1.85608	0.390651	0	NN Sum: 0, NN D: .28, HMM Prob: .91	#N/A	#N/A
LmxM.33.3040	organism=Leishmania_mexicana_MHOM/GT/2001/U1103 product=hypothetical protein, conserved location=LmxM.33:1164394-1166193(+) length=599 sequence_SO=chromosome SO=protein_coding	599	1	31.1	27	13	6.637e-08	4	1e-10	0	1.465e-06	23	1e-10	0	LmxM.33.3040	#N/A	-12.9025	-4.46215	0.418514	0	null	#N/A	#N/A
LmxM.33.3940	organism=Leishmania_mexicana_MHOM/GT/2001/U1103 product=phosphatidylinositol 3-kinase-like protein location=LmxM.33:1486371-1494257(+) length=2628 sequence_SO=chromosome SO=protein_coding	2628	1	3.7	10	9	2.936e-08	10	1e-10	0	1e-10	0	1e-10	0	LmxM.33.3940	#N/A	-7.20261	7.20261	0.247217	0	null	#N/A	#N/A
LmxM.08_29.1500	organism=Leishmania_mexicana_MHOM/GT/2001/U1103 product=hypothetical protein, conserved location=LmxM.08:488185-490203(+) length=672 sequence_SO=chromosome SO=protein_coding	672	1	15.3	60	15	2.59e-07	5	6.753e-07	20	5.069e-07	14	5.416e-07	19	LmxM.08_29.1500	#N/A	0.667983	-0.166369	0.429728	14	NN Sum: 4, NN D: .58, HMM Prob: .6	#N/A	#N/A
LmxM.08_29.1170	organism=Leishmania_mexicana_MHOM/GT/2001/U1103 product=hypothetical protein, conserved location=LmxM.08:699799-700890(-) length=363 sequence_SO=chromosome SO=protein_coding	363	1	56.5	40	15	7.884e-07	12	1.168e-07	1	2.301e-06	23	4.876e-07	4	LmxM.08_29.1170	Paraflagellar rod	-2.35375	-1.62323	0.456747	0	null	#N/A	Paraflagellar rod
LmxM.25.1190	organism=Leishmania_mexicana_MHOM/GT/2001/U1103 product=ribosomal protein S25 location=LmxM.25:463913-464275(-) length=120 sequence_SO=chromosome SO=protein_coding	120	0.9983	59.2	4	10	3.153e-06	1	2.574e-06	1	1.564e-06	1	6.128e-06	1	LmxM.25.1190	#N/A	0.883477	-0.425579	0.512772	0	null	#N/A	#N/A
LmxM.08.1110	organism=Leishmania_mexicana_MHOM/GT/2001/U1103 product=stress-induced protein sti1 location=LmxM.08:1608858-1610495(+) length=545 sequence_SO=chromosome SO=protein_coding	545	1	59.3	188	41	2.787e-06	52	4.017e-06	94	6.462e-07	15	8.091e-07	21	LmxM.08.1110	#N/A	0.491304	2.22507	0.491694	0	null	#N/A	#N/A
LmxM.22.0220	organism=Leishmania_mexicana_MHOM/GT/2001/U1103 product=hypothetical protein, unknown function location=LmxM.22:86614-89298(-) length=894 sequence_SO=chromosome SO=protein_coding	894	1	3.7	6	3	3.228e-08	2	5.701e-08	3	1e-10	0	1e-10	0	#N/A	#N/A	0.81864	8.80235	0.295177	11	NN Sum: 2, NN D: .46, HMM Prob: .94	#N/A	#N/A
LmxM.28.2070	organism=Leishmania_mexicana_MHOM/GT/2001/U1103 product=hypothetical protein, conserved location=LmxM.28:801119-802267(-) length=382 sequence_SO=chromosome SO=protein_coding	382	0.974	5	3	2	2.729e-07	3	1e-10	0	1e-10	0	1e-10	0	LmxM.28.2070	#N/A	-10.4147	10.4147	0.343648	0	null	#N/A	#N/A
LmxM.31.1100	organism=Leishmania_mexicana_MHOM/GT/2001/U1103 product=exportin 1, putative location=LmxM.31:426236-429349(+) length=1037 sequence_SO=chromosome SO=protein_coding	1037	1	12.5	16	12	1.142e-07	12	8.24e-09	1	1.167e-08	3	1e-10	0	LmxM.31.1100	#N/A	-3.91574	3.37889	0.312778	0	null	#N/A	#N/A
LmxM.23.1550	organism=Leishmania_mexicana_MHOM/GT/2001/U1103 product=hypothetical protein, conserved location=LmxM.23:729768-732152(+) length=794 sequence_SO=chromosome SO=protein_coding	794	1	11.6	5	8	1.068e-07	5	1e-10	0	1e-10	0	1e-10	0	LmxM.23.1550	#N/A	-9.06205	9.06205	0.302979	0	null	#N/A	#N/A
LmxM.10.0405	organism=Leishmania_mexicana_MHOM/GT/2001/U1103 product=GP63, leishmanolysin location=LmxM.10:182927-184861(+) length=644 sequence_SO=chromosome SO=protein_coding	644	1	29.2	8	17	9.131e-09	0.5	7.943e-08	3	1e-10	0	3.064e-08	1	#N/A	#N/A	3.57579	1.52655	0.307664	2	NN Sum: 2, NN D: .32, HMM Prob: .96	#N/A	#N/A
LmxM.11.1310	organism=Leishmania_mexicana_MHOM/GT/2001/U1103 product=hypothetical protein, conserved location=LmxM.11:532616-533824(+) length=402 sequence_SO=chromosome SO=protein_coding	402	1	24.4	9	7	1e-10	0	1e-10	0	1.25e-06	8	1.52e-08	1	LmxM.11.1310	#N/A	-6.35237	-12.6271	0.410223	0	null	#N/A	#N/A
LmxM.36.2250	organism=Leishmania_mexicana_MHOM/GT/2001/U1103 product=developmentally regulated GTP-binding protein 1, putative location=LmxM.20:888869-889975(+) length=368 sequence_SO=chromosome SO=protein_coding	368	1	32.9	43	11	2.886e-06	24	8.282e-07	8	4.448e-07	7	1.874e-07	4	LmxM.36.2250	#N/A	-1.71354	2.5546	0.463813	0	null	#N/A	#N/A
LmxM.15.0820	organism=Leishmania_mexicana_MHOM/GT/2001/U1103 product=hypothetical protein, conserved location=LmxM.15:333450-336551(-) length=1033 sequence_SO=chromosome SO=protein_coding	1033	1	12.3	25	10	7.529e-08	7	2.113e-07	16	1e-10	0	1.654e-08	2	LmxM.15.0820	#N/A	1.59558	4.10626	0.348177	0	null	#N/A	#N/A
LmxM.06.1270	organism=Leishmania_mexicana_MHOM/GT/2001/U1103 product=coproporphyrinogen III oxidase, putative location=LmxM.06:472209-473114(-) length=301 sequence_SO=chromosome SO=protein_coding	301	1	36.5	29	12	7.663e-07	6	5.718e-07	8	4.528e-08	1	1.258e-06	12	LmxM.06.1270	#N/A	1.17288	0.0380389	0.442183	0	null	#N/A	#N/A
LmxM.07.0080	organism=Leishmania_mexicana_MHOM/GT/2001/U1103 product=Golgi/lysosome glycoprotein, putative location=LmxM.07:25307-27178(+) length=623 sequence_SO=chromosome SO=protein_coding	623	1	10.4	12	7	4.326e-08	2	2.544e-07	7	1e-10	0	9.252e-08	3	LmxM.07.0080	#N/A	3.00017	1.68427	0.359138	2	NN Sum: 4, NN D: .83, HMM Prob: .98	#N/A	#N/A
LmxM.21.0600	organism=Leishmania_mexicana_MHOM/GT/2001/U1103 product=hypothetical protein, conserved location=LmxM.21:175681-177027(-) length=448 sequence_SO=chromosome SO=protein_coding	448	1	8.9	7	4	1.51e-07	4	3.339e-08	3	1e-10	0	1e-10	0	#N/A	#N/A	-2.1737	9.84854	0.326621	0	null	#N/A	#N/A
LmxM.19.0680	organism=Leishmania_mexicana_MHOM/GT/2001/U1103 product=kinesin, putative location=LmxM.19:283443-286829(+) length=1128 sequence_SO=chromosome SO=protein_coding	1128	1	19.3	31	21	3.388e-07	25.64	1e-10	0	1e-10	0	1.122e-08	1	LmxM.19.0680	Flagellar attachment zone	-4.90391	4.90391	0.354434	0	null	#N/A	Flagellar attachment zone
LmxM.34.0370	organism=Leishmania_mexicana_MHOM/GT/2001/U1103 product=ATP-dependent DEAD-box RNA helicase, putative location=LmxM.34:90445-91662(+) length=405 sequence_SO=chromosome SO=protein_coding	405	1	46.9	81	19	8.829e-06	43	8.291e-07	12	2.952e-06	18	5.448e-07	7	LmxM.34.0370	#N/A	-3.10011	1.4657	0.511909	0	null	#N/A	#N/A
LmxM.22.1640	organism=Leishmania_mexicana_MHOM/GT/2001/U1103 product=hypothetical protein, conserved location=LmxM.22:666673-666984(+) length=103 sequence_SO=chromosome SO=protein_coding	103	1	32	9	3	1.918e-06	2	1.173e-06	1	9.312e-07	3	1.446e-06	2	#N/A	#N/A	-0.121541	0.37881	0.473784	0	null	#N/A	#N/A
LmxM.29.0310	organism=Leishmania_mexicana_MHOM/GT/2001/U1103 product=hypothetical protein, conserved location=LmxM.29:92826-96803(-) length=1325 sequence_SO=chromosome SO=protein_coding	1325	0.9998	2.3	6	3	8.228e-09	2	4.85e-08	4	1e-10	0	1e-10	0	LmxM.29.0310	#N/A	2.54491	8.14792	0.275533	1	null	#N/A	#N/A
LmxM.20.0100	organism=Leishmania_mexicana_MHOM/GT/2001/U1103 product=phosphoglycerate kinase C, glycosomal location=LmxM.20:2669990-2671429(-) length=479 sequence_SO=chromosome SO=protein_coding	479	1	64.9	146	31	1.776e-06	16	4.265e-06	43	1.139e-07	2	1.301e-06	16.5	LmxM.20.0100	#N/A	1.55833	2.09409	0.48725	1	null	#N/A	#N/A
LmxM.07.0560	organism=Leishmania_mexicana_MHOM/GT/2001/U1103 product=ras-related protein rab-14, putative location=LmxM.07:253444-254121(+) length=225 sequence_SO=chromosome SO=protein_coding	225	1	12.4	3	2	2.569e-07	2	9.661e-08	1	1e-10	0	1e-10	0	#N/A	#N/A	-1.41003	10.7875	0.354865	0	null	#N/A	#N/A
LmxM.28.0540	organism=Leishmania_mexicana_MHOM/GT/2001/U1103 product=ribosomal protein S26, putative location=LmxM.28:183084-183422(-) length=112 sequence_SO=chromosome SO=protein_coding	112	1	58	31	9	3.4e-06	10	5.832e-06	11	1.329e-06	5	1.226e-06	3	LmxM.28.0540	#N/A	0.577724	1.85332	0.50714	0	null	#N/A	#N/A
LmxM.36.0930	organism=Leishmania_mexicana_MHOM/GT/2001/U1103 product=40S ribosomal protein S18, putative location=LmxM.20:348875-349336(+) length=153 sequence_SO=chromosome SO=protein_coding	153	1	73.9	83	24	8.439e-06	19	3.773e-05	19	4.635e-06	16	1.848e-05	27	LmxM.36.0930	#N/A	2.10413	0.998095	0.584063	0	null	#N/A	#N/A
LmxM.34.2910	organism=Leishmania_mexicana_MHOM/GT/2001/U1103 product=hypothetical protein, conserved location=LmxM.34:1100635-1101006(-) length=123 sequence_SO=chromosome SO=protein_coding	123	1	26.8	9	3	3.733e-07	2	3.115e-07	2	7.544e-07	4	1e-10	0	#N/A	Outer or Inner dynein arm	-1.85562	-0.139838	0.415815	0	null	#N/A	Outer or Inner dynein arm
LmxM.16.0690	organism=Leishmania_mexicana_MHOM/GT/2001/U1103 product=hypothetical protein, conserved location=LmxM.16:235360-237015(-) length=551 sequence_SO=chromosome SO=protein_coding	551	1	12.3	14	6	4.039e-07	7	2.83e-07	4	1e-10	0	1.513e-08	1	LmxM.16.0690	#N/A	-0.438414	5.49511	0.384642	0	NN Sum: 3, NN D: .41, HMM Prob: .39	#N/A	#N/A
LmxM.30.2150	organism=Leishmania_mexicana_MHOM/GT/2001/U1103 product=prostaglandin f2-alpha synthase location=LmxM.30:1026690-1027544(-) length=284 sequence_SO=chromosome SO=protein_coding	284	1	41.2	39	12	2.5e-06	15	5.474e-07	5	4.035e-07	5	7.307e-07	8	LmxM.30.2150	#N/A	-1.18379	1.4259	0.462134	0	null	#N/A	#N/A
LmxM.08_29.1100	organism=Leishmania_mexicana_MHOM/GT/2001/U1103 product=hypothetical protein, conserved location=LmxM.08:732811-733893(-) length=360 sequence_SO=chromosome SO=protein_coding	360	1	38.6	49	15	1.466e-06	12	8.834e-08	2	1.713e-06	12	2.126e-06	23	LmxM.08_29.1100	#N/A	-0.521696	-1.30443	0.473186	0	null	#N/A	#N/A
LmxM.09.1140	organism=Leishmania_mexicana_MHOM/GT/2001/U1103 product=hypothetical protein, conserved location=LmxM.09:424547-425155(-) length=202 sequence_SO=chromosome SO=protein_coding	202	1	15.8	5	2	2.066e-07	2	1.396e-07	1	1.623e-07	1	1.339e-07	1	#N/A	#N/A	-0.431689	0.225034	0.380781	0	null	#N/A	#N/A
LmxM.33.3710	organism=Leishmania_mexicana_MHOM/GT/2001/U1103 product=hypothetical protein, conserved location=LmxM.33:1408297-1408848(+) length=183 sequence_SO=chromosome SO=protein_coding	183	1	29	5	5	1e-10	0	1e-10	0	6.593e-07	4	1e-10	0	#N/A	#N/A	-11.6869	-11.6869	0.381928	0	null	#N/A	#N/A
LmxM.30.1260	organism=Leishmania_mexicana_MHOM/GT/2001/U1103 product=hypothetical protein, conserved location=LmxM.30:500527-502410(-) length=627 sequence_SO=chromosome SO=protein_coding	627	0.9999	4.6	3	3	2.541e-08	3	1e-10	0	1e-10	0	1e-10	0	#N/A	#N/A	-6.99492	6.99492	0.24101	0	null	#N/A	#N/A
LmxM.30.2310	organism=Leishmania_mexicana_MHOM/GT/2001/U1103 product=3'-nucleotidase/nuclease location=LmxM.30:1108077-1109213(-) length=378 sequence_SO=chromosome SO=protein_coding	378	1	21.4	24	7	1e-10	0	4.513e-07	11	1e-10	0	8.935e-07	12	LmxM.30.2310	#N/A	12.7151	-0.985223	0.412872	2	NN Sum: 4, NN D: .78, HMM Prob: 1	#N/A	#N/A
LmxM.29.2400	organism=Leishmania_mexicana_MHOM/GT/2001/U1103 product=hypothetical protein, conserved location=LmxM.29:882740-883561(-) length=273 sequence_SO=chromosome SO=protein_coding	273	1	15.8	11	5	5.742e-07	5	2.586e-07	3	3.446e-07	3	1e-10	0	#N/A	#N/A	-1.82847	1.27263	0.407096	0	null	#N/A	#N/A
LmxM.17.0237	organism=Leishmania_mexicana_MHOM/GT/2001/U1103 product=receptor-type adenylate cyclase b location=LmxM.17:80920-84912(-) length=1330 sequence_SO=chromosome SO=protein_coding	1330	0.9999	7.8	11	8	4.893e-09	1.5	2.69e-08	4	1.476e-08	1	1.068e-08	2	#N/A	#N/A	0.935216	0.32161	0.275765	1	null	#N/A	#N/A
LmxM.10.1110	organism=Leishmania_mexicana_MHOM/GT/2001/U1103 product=hypothetical protein, conserved location=LmxM.10:439183-440766(-) length=527 sequence_SO=chromosome SO=protein_coding	527	1	10.6	9	4	2.948e-07	4	6.774e-07	5	1e-10	0	1e-10	0	LmxM.10.1110	#N/A	1.2	12.247	0.398784	0	null	#N/A	#N/A
LmxM.27.1970	organism=Leishmania_mexicana_MHOM/GT/2001/U1103 product=small nuclear ribonucleoprotein protein, putative location=LmxM.27:825733-826068(-) length=111 sequence_SO=chromosome SO=protein_coding	111	1	66.7	12	10	1.348e-06	5.99	5.103e-07	4	4.069e-08	1	1e-10	0	LmxM.27.1970	#N/A	-1.44402	5.50962	0.427855	0	null	#N/A	#N/A
LmxM.36.1960	organism=Leishmania_mexicana_MHOM/GT/2001/U1103 product=phosphomannomutase, putative location=LmxM.20:768785-769528(+) length=247 sequence_SO=chromosome SO=protein_coding	247	1	41.7	27	10	9.303e-07	6	3.396e-06	10	1.305e-07	2	3.151e-06	9	LmxM.36.1960	#N/A	2.62568	0.398778	0.488126	0	null	#N/A	#N/A
LmxM.31.1280	organism=Leishmania_mexicana_MHOM/GT/2001/U1103 product=RNA polymerase-like protein, putative location=LmxM.31:490983-491582(+) length=199 sequence_SO=chromosome SO=protein_coding	199	1	39.2	8	6	1.293e-06	5	2.022e-07	2	1.182e-08	1	1e-10	0	LmxM.31.1280	#N/A	-2.68928	6.97081	0.417815	0	null	#N/A	#N/A
LmxM.18.0510	organism=Leishmania_mexicana_MHOM/GT/2001/U1103 product=aconitase, putative location=LmxM.18:195250-197940(-) length=896 sequence_SO=chromosome SO=protein_coding	896	1	46.5	224	42	1.862e-06	53	8.426e-06	131	9.124e-08	5	1.033e-06	32	LmxM.18.0510	#N/A	2.27582	3.19394	0.505737	0	null	#N/A	#N/A
LmxM.08_29.0710	organism=Leishmania_mexicana_MHOM/GT/2001/U1103 product=hypothetical protein, conserved location=LmxM.08:893100-895667(+) length=855 sequence_SO=chromosome SO=protein_coding	855	0.9998	2.9	3	2	3.232e-08	2	1e-10	0	1.179e-08	1	1e-10	0	#N/A	#N/A	-7.78496	1.44714	0.26465	0	null	#N/A	#N/A
LmxM.14.0100	organism=Leishmania_mexicana_MHOM/GT/2001/U1103 product=hypothetical protein, conserved location=LmxM.14:23010-26099(+) length=1029 sequence_SO=chromosome SO=protein_coding	1029	1	25.2	43	24	2.635e-09	1	1e-10	0	6.885e-07	41	1e-10	0	LmxM.14.0100	#N/A	-11.7548	-7.97598	0.383969	0	null	#N/A	#N/A
LmxM.30.1570	organism=Leishmania_mexicana_MHOM/GT/2001/U1103 product=cytochrome c oxidase VIII (COX VIII), putative location=LmxM.30:756926-757399(-) length=157 sequence_SO=chromosome SO=protein_coding	157	1	43.3	12	5	2.601e-07	2	2.381e-06	6	8.871e-08	1	2.917e-07	2	#N/A	#N/A	2.93778	2.79551	0.448022	1	null	#N/A	#N/A
LmxM.30.2560	organism=Leishmania_mexicana_MHOM/GT/2001/U1103 product=hypothetical protein, conserved location=LmxM.30:1211542-1214637(-) length=1031 sequence_SO=chromosome SO=protein_coding	1031	0.9906	1.6	2	2	3.068e-08	2	1e-10	0	1e-10	0	1e-10	0	#N/A	#N/A	-7.26585	7.26585	0.249108	0	NN Sum: 4, NN D: .65, HMM Prob: 1	#N/A	#N/A
LmxM.08_29.0320	organism=Leishmania_mexicana_MHOM/GT/2001/U1103 product=hypothetical protein, conserved location=LmxM.08:1045939-1046988(+) length=349 sequence_SO=chromosome SO=protein_coding	349	1	45	31	10	1.88e-07	2	2.023e-06	22	5.352e-08	1	5.759e-07	5	LmxM.08_29.0320	#N/A	3.42769	1.8126	0.445338	0	NN Sum: 0, NN D: .12, HMM Prob: .82	#N/A	#N/A
LmxM.21.0250	organism=Leishmania_mexicana_MHOM/GT/2001/U1103 product=hexokinase, putative location=LmxM.21:77908-79323(+) length=471 sequence_SO=chromosome SO=protein_coding	471	1	78.6	200	40	1.04e-05	78	1.029e-06	34	6.588e-06	53	1.579e-06	35	LmxM.21.0250	#N/A	-2.7035	0.484821	0.529217	0	null	#N/A	#N/A
LmxM.29.2350	organism=Leishmania_mexicana_MHOM/GT/2001/U1103 product=sphingosine phosphate lyase-like protein, putative location=LmxM.29:858347-859960(-) length=537 sequence_SO=chromosome SO=protein_coding	537	1	14.9	18	8	1.223e-06	14	2.893e-08	1	2.091e-07	3	1e-10	0	LmxM.29.2350	#N/A	-5.62444	2.5812	0.416469	0	null	#N/A	#N/A
LmxM.29.3170	organism=Leishmania_mexicana_MHOM/GT/2001/U1103 product=hypothetical protein, conserved location=LmxM.29:1138056-1139291(-) length=411 sequence_SO=chromosome SO=protein_coding	411	1	64.2	47	32	4.285e-07	8	1e-10	0	6.25e-06	39	1e-10	0	LmxM.29.3170	#N/A	-15.0272	-3.86618	0.482469	0	null	#N/A	#N/A
LmxM.08_29.2340	organism=Leishmania_mexicana_MHOM/GT/2001/U1103 product=hypothetical protein, conserved location=LmxM.08:171789-172343(+) length=184 sequence_SO=chromosome SO=protein_coding	184	0.9999	10.3	6	2	5.468e-07	3	3.021e-07	2	7.078e-08	1	1e-10	0	LmxM.08_29.2340	#N/A	-1.03112	3.58214	0.396368	0	null	#N/A	#N/A
LmxM.34.2080	organism=Leishmania_mexicana_MHOM/GT/2001/U1103 product=calcium motive p-type ATPase, putative location=LmxM.34:757196-760873(+) length=1225 sequence_SO=chromosome SO=protein_coding	1225	1	25	157	29	3.188e-07	19	1.478e-06	64	4.569e-07	27	9.499e-07	45	LmxM.34.2080	#N/A	1.64614	0.353013	0.450564	8	null	#N/A	#N/A
LmxM.16.0780	organism=Leishmania_mexicana_MHOM/GT/2001/U1103 product=hypothetical protein, conserved location=LmxM.16:271479-288455(-) length=5658 sequence_SO=chromosome SO=protein_coding	5658	1	4.4	37	21	6.379e-08	28	3.65e-10	1	4.521e-08	6	3.493e-09	1	LmxM.16.0780	#N/A	-4.82033	0.397551	0.305253	0	null	#N/A	#N/A
LmxM.16.0890	organism=Leishmania_mexicana_MHOM/GT/2001/U1103 product=hypothetical protein, conserved location=LmxM.16:317784-319760(-) length=658 sequence_SO=chromosome SO=protein_coding	658	1	12.5	7	7	1.268e-07	4	1.027e-08	1	1.192e-08	1	2.235e-08	1	LmxM.16.0890	#N/A	-2.08835	1.99989	0.323386	0	null	#N/A	#N/A
LmxM.31.1210	organism=Leishmania_mexicana_MHOM/GT/2001/U1103 product=hypothetical protein, conserved location=LmxM.31:463030-465435(+) length=801 sequence_SO=chromosome SO=protein_coding	801	1	13.1	19	10	1.508e-08	2	1e-10	0	6.395e-07	17	1e-10	0	LmxM.31.1210	#N/A	-11.6764	-5.39693	0.38161	0	null	#N/A	#N/A
LmxM.20.1280	organism=Leishmania_mexicana_MHOM/GT/2001/U1103 product=calpain-like cysteine peptidase, putative,calpain-like cysteine peptidase, Clan CA, family C2 location=LmxM.20:3194683-3195138(+) length=151 sequence_SO=chromosome SO=protein_coding	151	1	84.1	46	11	7.49e-06	13	4.329e-06	8	3.386e-06	13	4.135e-06	12	LmxM.20.1280	#N/A	-0.361737	0.652112	0.528646	0	null	#N/A	#N/A
LmxM.26.0620	organism=Leishmania_mexicana_MHOM/GT/2001/U1103 product=10 kDa heat shock protein, putative location=LmxM.26:161623-161925(-) length=100 sequence_SO=chromosome SO=protein_coding	100	1	69	11	5	5.032e-06	4	1.286e-05	3	4.409e-07	1	2.434e-06	3	LmxM.26.0620	#N/A	1.48259	2.63773	0.531737	0	null	#N/A	#N/A
LmxM.27.0910	organism=Leishmania_mexicana_MHOM/GT/2001/U1103 product=hypothetical protein, conserved location=LmxM.27:358896-362171(-) length=1091 sequence_SO=chromosome SO=protein_coding	1091	1	5.9	6	5	4.205e-08	5	1.997e-09	1	1e-10	0	1e-10	0	LmxM.27.0910	#N/A	-4.32913	7.7829	0.264588	0	null	#N/A	#N/A
LmxM.22.1610	organism=Leishmania_mexicana_MHOM/GT/2001/U1103 product=hypothetical protein, conserved location=LmxM.22:650022-652214(+) length=730 sequence_SO=chromosome SO=protein_coding	730	1	12.3	11	9	3.171e-07	6	3.875e-08	3	6.712e-08	2	1e-10	0	LmxM.22.1610	#N/A	-3.30595	2.40431	0.362641	0	null	#N/A	#N/A
LmxM.24.1560	organism=Leishmania_mexicana_MHOM/GT/2001/U1103 product=hypothetical protein, conserved location=LmxM.24:585345-587147(+) length=600 sequence_SO=chromosome SO=protein_coding	600	1	39.8	87	19	7.934e-07	21.24	1e-10	0	4.046e-06	53.1	2.542e-07	8.62	LmxM.24.1560	Paraflagellar rod	-4.25022	-2.4381	0.470703	0	null	#N/A	Paraflagellar rod
LmxM.29.2740	organism=Leishmania_mexicana_MHOM/GT/2001/U1103 product=TPR domain protein, conserved location=LmxM.29:1001341-1002549(-) length=402 sequence_SO=chromosome SO=protein_coding	402	1	57.2	69	26	7.668e-08	2	3.117e-06	52	1e-10	0	7.126e-07	13	LmxM.29.2740	#N/A	5.64032	2.16385	0.459177	0	null	#N/A	#N/A
LmxM.27.2220	organism=Leishmania_mexicana_MHOM/GT/2001/U1103 product=ribosomal protein L11, putative location=LmxM.27:924301-925338(-) length=345 sequence_SO=chromosome SO=protein_coding	345	1	26.4	15	10	4.221e-07	6	2.22e-07	4	1.104e-07	2	1.324e-07	3	LmxM.27.2220	#N/A	-0.587403	1.40752	0.394787	0	null	#N/A	#N/A
LmxM.22.0230	organism=Leishmania_mexicana_MHOM/GT/2001/U1103 product=amino acid permease, putative location=LmxM.22:96145-97599(-) length=484 sequence_SO=chromosome SO=protein_coding	484	1	7.4	22	4	3.231e-07	6	1.638e-07	5	1.634e-07	3	2.577e-07	7	#N/A	#N/A	-0.206907	0.209463	0.395809	10	null	#N/A	#N/A
LmxM.21.1760	organism=Leishmania_mexicana_MHOM/GT/2001/U1103 product=centromere/microtubule binding protein cbf5, putative location=LmxM.21:705369-706661(+) length=430 sequence_SO=chromosome SO=protein_coding	430	1	42.3	57	21	2.467e-06	21	7.354e-07	10	1.611e-06	10	1.302e-06	13	LmxM.21.1760	#N/A	-1.00113	0.136648	0.478642	0	null	#N/A	#N/A
LmxM.17.1110	organism=Leishmania_mexicana_MHOM/GT/2001/U1103 product=kinesin, putative location=LmxM.17:522097-526389(+) length=1430 sequence_SO=chromosome SO=protein_coding	1430	1	11.1	45	14	3.199e-07	11	4.183e-08	4	3.829e-07	23	2.266e-08	4	LmxM.17.1110	#N/A	-3.44597	-0.165002	0.388496	0	null	#N/A	#N/A
LmxM.36.4260	organism=Leishmania_mexicana_MHOM/GT/2001/U1103 product=hypothetical protein, conserved location=LmxM.20:1615591-1616886(+) length=431 sequence_SO=chromosome SO=protein_coding	431	1	19.5	11	8	1e-10	0	1e-10	0	7.502e-07	10	1e-10	0	LmxM.36.4260	#N/A	-11.8733	-11.8733	0.387535	0	null	#N/A	#N/A
LmxM.20.0010	organism=Leishmania_mexicana_MHOM/GT/2001/U1103 product=DNA-directed RNA polymerase polypeptide, putative location=LmxM.20:2637516-2640914(-) length=1132 sequence_SO=chromosome SO=protein_coding	1132	0.9981	3.6	3	4	1.337e-08	3	1e-10	0	1e-10	0	1e-10	0	#N/A	#N/A	-6.07361	6.07361	0.213577	0	null	#N/A	#N/A
LmxM.34.0600	organism=Leishmania_mexicana_MHOM/GT/2001/U1103 product=60S ribosomal protein L18a, putative location=LmxM.34:211819-212358(+) length=179 sequence_SO=chromosome SO=protein_coding	179	1	75.4	81	18	3.076e-06	5.5	8.56e-06	7	2.843e-06	7.5	1.9e-05	20.5	LmxM.34.0600	#N/A	2.21915	-0.908576	0.552477	0	null	#N/A	#N/A
LmxM.02.0460	organism=Leishmania_mexicana_MHOM/GT/2001/U1103 product=hypothetical protein, conserved location=LmxM.02:171610-172485(-) length=291 sequence_SO=chromosome SO=protein_coding	291	1	45.7	53	14	2.501e-06	14	2.833e-06	12	9.144e-07	7	3.481e-06	17	LmxM.02.0460	#N/A	0.8865	0.279223	0.498809	0	null	#N/A	#N/A
LmxM.04.0470	organism=Leishmania_mexicana_MHOM/GT/2001/U1103 product=60S ribosomal protein L11 (L5, L16) location=LmxM.04:169454-170020(-) length=188 sequence_SO=chromosome SO=protein_coding	188	1	71.8	83	21	3.155e-06	7.98	5.071e-06	11.98	3.319e-06	13.93	2.297e-05	39.96	LmxM.04.0470	#N/A	2.11481	-1.6762	0.553801	0	null	#N/A	#N/A
LmxM.10.0420	organism=Leishmania_mexicana_MHOM/GT/2001/U1103 product=dihydroxyacetone kinase 1-like protein location=LmxM.10:158202-159971(+) length=589 sequence_SO=chromosome SO=protein_coding	589	1	4.4	3	2	1.33e-07	2	1e-10	0	1e-10	0	1e-10	0	LmxM.10.0420	#N/A	-9.37829	9.37829	0.312483	0	null	#N/A	#N/A
LmxM.25.1170	organism=Leishmania_mexicana_MHOM/GT/2001/U1103 product=ATPase beta subunit, putative location=LmxM.25:458026-459603(-) length=525 sequence_SO=chromosome SO=protein_coding	525	1	72.8	494	36	1.315e-05	87.92	1.611e-05	109.89	1.542e-05	77.94	3.052e-05	196.84	LmxM.25.1170	#N/A	0.706757	-0.650821	0.587622	0	NN Sum: 2, NN D: .34, HMM Prob: .78	#N/A	#N/A
LmxM.03.0540	organism=Leishmania_mexicana_MHOM/GT/2001/U1103 product=26S protease regulatory subunit, putative,serine peptidase, Clan SJ, family S16, putative location=LmxM.03:193496-194686(+) length=396 sequence_SO=chromosome SO=protein_coding	396	1	34.6	34	15	1.191e-06	14	4.593e-07	7	3.725e-07	8	1.42e-07	3	LmxM.03.0540	#N/A	-1.37862	1.68149	0.433542	0	null	#N/A	#N/A
LmxM.09.1530	organism=Leishmania_mexicana_MHOM/GT/2001/U1103 product=hypothetical protein, conserved location=LmxM.09:537919-538404(-) length=161 sequence_SO=chromosome SO=protein_coding	161	1	32.9	3	3	1e-10	0	2.201e-07	1	2.675e-07	2	1e-10	0	#N/A	#N/A	-0.281264	-0.281264	0.368824	0	null	#N/A	#N/A
LmxM.13.0670	organism=Leishmania_mexicana_MHOM/GT/2001/U1103 product=lectin, putative location=LmxM.13:193103-194446(+) length=447 sequence_SO=chromosome SO=protein_coding	447	1	18.8	9	6	4.692e-08	1	5.427e-07	8	1e-10	0	1e-10	0	LmxM.13.0670	#N/A	3.52907	11.5256	0.377072	0	null	#N/A	#N/A
LmxM.10.0490	organism=Leishmania_mexicana_MHOM/GT/2001/U1103 product=mitogen-activated protein kinase (MPK3) location=LmxM.10:202598-203764(+) length=388 sequence_SO=chromosome SO=protein_coding	388	1	19.3	9	7	2.583e-07	4	1e-10	0	1.775e-08	1	1.211e-07	3	LmxM.10.0490	Paraflagellar rod	-1.18754	0.896079	0.359906	0	null	#N/A	Paraflagellar rod
LmxM.08_29.1920	organism=Leishmania_mexicana_MHOM/GT/2001/U1103 product=hypothetical protein, unknown function location=LmxM.08:351218-352045(+) length=275 sequence_SO=chromosome SO=protein_coding	275	0.999	9.1	2	2	2.038e-07	2	1e-10	0	1e-10	0	1e-10	0	LmxM.08_29.1920	#N/A	-9.99365	9.99365	0.330984	0	null	#N/A	#N/A
LmxM.27.2590	organism=Leishmania_mexicana_MHOM/GT/2001/U1103 product=dynein heavy chain (pseudogene), putative,dynein heavy chain, point mutation location=LmxM.27:1025062-1038075(+) length=4337 sequence_SO=chromosome SO=protein_coding	4337	1	36.8	276	158	1.092e-07	52.98	9.994e-09	3.98	1.258e-06	193.98	2.68e-08	22	LmxM.27.2590	#N/A	-5.21561	-3.43016	0.414737	0	NN Sum: 1, NN D: .22, HMM Prob: .89	#N/A	#N/A
LmxM.18.1150	organism=Leishmania_mexicana_MHOM/GT/2001/U1103 product=hypothetical protein, conserved location=LmxM.18:468213-469295(+) length=360 sequence_SO=chromosome SO=protein_coding	360	0.9997	11.7	5	4	4.073e-09	1	1e-10	0	1e-10	0	1.075e-07	4	#N/A	#N/A	4.68845	-4.68845	0.304834	0	null	#N/A	#N/A
LmxM.36.0180	organism=Leishmania_mexicana_MHOM/GT/2001/U1103 product=elongation factor 2 location=LmxM.20:53406-55943(-) length=845 sequence_SO=chromosome SO=protein_coding	845	1	72.9	877	63	1.64e-05	280.92	1.331e-05	199.95	9.461e-06	204.95	7.096e-06	167.95	LmxM.36.0180	#N/A	-0.341785	0.843507	0.566527	0	null	#N/A	#N/A
LmxM.26.0010	organism=Leishmania_mexicana_MHOM/GT/2001/U1103 product=brix domain containing-like protein location=LmxM.26:2475-3563(-) length=362 sequence_SO=chromosome SO=protein_coding	362	1	21	16	8	5.161e-07	7	4.73e-07	7	6.716e-08	1	1.174e-08	1	LmxM.26.0010	#N/A	-0.266928	3.64802	0.402857	0	null	#N/A	#N/A
LmxM.10.0460	organism=Leishmania_mexicana_MHOM/GT/2001/U1103 product=GP63, leishmanolysin location=LmxM.10:175230-177197(+) length=655 sequence_SO=chromosome SO=protein_coding	655	1	26.6	10	15	8.978e-09	0.5	2.524e-07	4	1e-10	0	3.798e-07	2	#N/A	#N/A	6.12186	-0.539482	0.380705	2	NN Sum: 2, NN D: .34, HMM Prob: .96	#N/A	#N/A
LmxM.24.1350	organism=Leishmania_mexicana_MHOM/GT/2001/U1103 product=hypothetical protein, conserved location=LmxM.24:477765-480431(+) length=888 sequence_SO=chromosome SO=protein_coding	888	1	10.1	6	8	1e-10	0	1e-10	0	2.311e-07	6	1e-10	0	#N/A	#N/A	-10.1749	-10.1749	0.336436	0	null	#N/A	#N/A
LmxM.07.0980	organism=Leishmania_mexicana_MHOM/GT/2001/U1103 product=RNA binding protein, putative location=LmxM.07:492997-493353(+) length=118 sequence_SO=chromosome SO=protein_coding	118	0.9998	29.7	3	2	2.946e-07	2	1e-10	0	9.267e-08	1	1e-10	0	#N/A	#N/A	-10.9191	1.66752	0.358824	0	null	#N/A	#N/A
LmxM.20.0230	organism=Leishmania_mexicana_MHOM/GT/2001/U1103 product=hypothetical protein, conserved location=LmxM.20:2714061-2714510(-) length=149 sequence_SO=chromosome SO=protein_coding	149	0.9853	11.4	2	2	2.486e-07	1	8.972e-08	1	1e-10	0	1e-10	0	#N/A	#N/A	-1.4693	10.7242	0.352958	1	null	#N/A	#N/A
LmxM.29.0220	organism=Leishmania_mexicana_MHOM/GT/2001/U1103 product=hypothetical protein, conserved location=LmxM.29:62944-64104(-) length=386 sequence_SO=chromosome SO=protein_coding	386	0.9999	4.9	2	2	1.515e-07	2	1e-10	0	1e-10	0	1e-10	0	#N/A	#N/A	-9.56605	9.56605	0.318127	0	null	#N/A	#N/A
LmxM.22.0140	organism=Leishmania_mexicana_MHOM/GT/2001/U1103 product=hypothetical protein, conserved location=LmxM.22:54737-56107(-) length=456 sequence_SO=chromosome SO=protein_coding	456	1	15.8	9	6	1e-10	0	1.788e-07	4	1e-10	0	5.06e-07	5	LmxM.22.0140	#N/A	11.7415	-1.50027	0.383569	0	null	#N/A	#N/A
LmxM.36.6320	organism=Leishmania_mexicana_MHOM/GT/2001/U1103 product=phosphatidylinositol 3 kinase, putative location=LmxM.20:2392593-2400434(-) length=2613 sequence_SO=chromosome SO=protein_coding	2613	1	9.6	25	22	4.877e-08	24	1e-10	0	9.913e-10	1	1e-10	0	LmxM.36.6320	#N/A	-7.95888	5.48483	0.269863	0	null	#N/A	#N/A
LmxM.27.0240	organism=Leishmania_mexicana_MHOM/GT/2001/U1103 product=kinetoplast-associated protein-like protein location=LmxM.27:54117-58157(-) length=1346 sequence_SO=chromosome SO=protein_coding	1346	1	92.3	49	11	4.249e-08	5	2.004e-06	35	6.498e-09	1	5.027e-08	6	LmxM.27.0240	#N/A	5.39005	5.17193	0.432289	1	null	#N/A	#N/A
LmxM.19.0520	organism=Leishmania_mexicana_MHOM/GT/2001/U1103 product=hypothetical protein, conserved location=LmxM.19:197042-198751(+) length=569 sequence_SO=chromosome SO=protein_coding	569	1	18.5	21	12	2.83e-07	4	1e-10	0	1.166e-06	15	1.846e-07	2	LmxM.19.0520	Paraflagellar rod	-2.9718	-2.25422	0.421317	0	null	#N/A	Paraflagellar rod
LmxM.33.0350	organism=Leishmania_mexicana_MHOM/GT/2001/U1103 product=eukaryotic translation initiation factor 5, putative location=LmxM.33:122306-123442(+) length=378 sequence_SO=chromosome SO=protein_coding	378	1	43.4	35	16	2.425e-06	20	2.739e-07	8	6.308e-07	7	1e-10	0	LmxM.33.0350	#N/A	-3.4793	2.09689	0.452242	0	null	#N/A	#N/A
LmxM.34.0350	organism=Leishmania_mexicana_MHOM/GT/2001/U1103 product=hypothetical protein, conserved location=LmxM.34:85701-87812(+) length=703 sequence_SO=chromosome SO=protein_coding	703	0.9983	3	2	2	3.796e-09	1	1e-10	0	1e-10	0	1.357e-08	1	#N/A	#N/A	1.81095	-1.81095	0.224467	0	NN Sum: 1, NN D: .34, HMM Prob: .89	#N/A	#N/A
LmxM.20.0560	organism=Leishmania_mexicana_MHOM/GT/2001/U1103 product=cytidine triphosphate synthase, putative location=LmxM.20:2835119-2836909(+) length=596 sequence_SO=chromosome SO=protein_coding	596	1	13.1	13	6	5.916e-08	2	4.728e-08	3	1.917e-09	1	1.8e-07	7	LmxM.20.0560	#N/A	1.89577	-0.77324	0.345993	0	null	#N/A	#N/A
LmxM.30.2880	organism=Leishmania_mexicana_MHOM/GT/2001/U1103 product=aldehyde reductase, putative,oxidoreductase, putative location=LmxM.30:1324914-1325774(-) length=286 sequence_SO=chromosome SO=protein_coding	286	0.9999	7.3	2	2	1.36e-07	1	1e-10	0	1e-10	0	1.896e-07	1	#N/A	#N/A	0.479053	-0.479053	0.351295	0	null	#N/A	#N/A
LmxM.36.2150	organism=Leishmania_mexicana_MHOM/GT/2001/U1103 product=COP-coated vesicle membrane protein erv25 precursor, putative,ER--golgi transport protein erv25 precursor, putative location=LmxM.20:849314-850120(+) length=268 sequence_SO=chromosome SO=protein_coding	268	1	26.9	10	7	2.122e-07	2	1.926e-06	8	1e-10	0	1e-10	0	LmxM.36.2150	#N/A	3.18151	13.3841	0.433009	2	NN Sum: 4, NN D: .66, HMM Prob: 1	#N/A	#N/A
LmxM.07.0930	organism=Leishmania_mexicana_MHOM/GT/2001/U1103 product=hypothetical protein, conserved location=LmxM.07:462382-463374(+) length=330 sequence_SO=chromosome SO=protein_coding	330	1	30.9	23	11	3.718e-07	4	2.384e-07	2	2.963e-06	14	1.86e-07	3	LmxM.07.0930	#N/A	-2.9741	-2.36754	0.45751	0	NN Sum: 2, NN D: .37, HMM Prob: .8	#N/A	#N/A
LmxM.30.3040	organism=Leishmania_mexicana_MHOM/GT/2001/U1103 product=hypothetical protein, conserved location=LmxM.30:1387040-1387786(-) length=248 sequence_SO=chromosome SO=protein_coding	248	0.9996	8.9	5	2	7.136e-08	1	3.5e-07	2	6.276e-08	1	8.136e-08	1	LmxM.30.3040	#N/A	1.68537	1.54778	0.375242	1	NN Sum: 0, NN D: .32, HMM Prob: .87	#N/A	#N/A
LmxM.14.1330	organism=Leishmania_mexicana_MHOM/GT/2001/U1103 product=hypothetical protein, conserved location=LmxM.14:550452-552161(+) length=569 sequence_SO=chromosome SO=protein_coding	569	1	20.6	14	10	4.973e-07	13	1e-10	0	4.132e-09	1	1e-10	0	LmxM.14.1330	#N/A	-11.2918	6.87692	0.370039	1	NN Sum: 3, NN D: .55, HMM Prob: .83	#N/A	#N/A
LmxM.36.6640	organism=Leishmania_mexicana_MHOM/GT/2001/U1103 product=hypothetical protein, conserved location=LmxM.20:2521875-2522468(-) length=197 sequence_SO=chromosome SO=protein_coding	197	1	26.9	12	6	1.679e-06	5	6.344e-07	3	5.372e-07	4	1e-10	0	LmxM.36.6640	#N/A	-1.8044	2.10621	0.445495	0	null	#N/A	#N/A
LmxM.22_389830_389632_389830_+	LmxM.22_389830_389632_389830_+	66	1	37.9	2	2	1e-10	0	3.378e-06	2	1e-10	0	1e-10	0	#N/A	#N/A	14.0439	14.0439	0.45287	#N/A	#N/A	#N/A	#N/A
LmxM.09.0840	organism=Leishmania_mexicana_MHOM/GT/2001/U1103 product=hypothetical protein, conserved location=LmxM.09:315740-316936(-) length=398 sequence_SO=chromosome SO=protein_coding	398	1	18.6	22	8	3.836e-07	3	7.931e-07	11	4.725e-08	2	5.422e-07	6	LmxM.09.0840	#N/A	1.63191	0.997305	0.424703	0	null	#N/A	#N/A
LmxM.30.2630	organism=Leishmania_mexicana_MHOM/GT/2001/U1103 product=serine/threonine protein phosphatase pp1(5.9), putative location=LmxM.30:1238638-1239735(-) length=365 sequence_SO=chromosome SO=protein_coding	365	0.9983	8.2	1	3	6.352e-08	1	1e-10	0	1e-10	0	1e-10	0	#N/A	#N/A	-8.31334	8.31334	0.280496	0	null	#N/A	#N/A
LmxM.34.3540	organism=Leishmania_mexicana_MHOM/GT/2001/U1103 product=hypothetical protein, conserved location=LmxM.34:1347449-1348114(-) length=221 sequence_SO=chromosome SO=protein_coding	221	1	24	12	5	3.965e-07	4	7.157e-08	2	1.647e-07	3	4.791e-07	3	LmxM.34.3540	#N/A	-0.027327	-0.459888	0.404605	0	null	#N/A	#N/A
LmxM.36.3760	organism=Leishmania_mexicana_MHOM/GT/2001/U1103 product=60S ribosomal protein L10a, putative location=LmxM.20:1420192-1420836(+) length=214 sequence_SO=chromosome SO=protein_coding	214	1	89.7	138	31	3.802e-06	15.99	1.144e-05	26.99	4.299e-06	29.98	2.106e-05	63.97	LmxM.36.3760	#N/A	2.00427	-0.734446	0.560854	0	null	#N/A	#N/A
LmxM.29.3080	organism=Leishmania_mexicana_MHOM/GT/2001/U1103 product=homoserine kinase, putative location=LmxM.29:1097234-1098259(-) length=341 sequence_SO=chromosome SO=protein_coding	341	1	12	6	4	2.818e-07	4	1e-10	0	1.64e-07	2	1e-10	0	LmxM.29.3080	#N/A	-11.1222	0.780608	0.364933	0	null	#N/A	#N/A
LmxM.32.1460partial	organism=Leishmania_mexicana_MHOM/GT/2001/U1103 product=hypothetical protein, conserved location=LmxM.32:559354-559875(+) length=174 sequence_SO=chromosome SO=protein_coding	174	1	23	4	4	1.537e-06	4	1e-10	0	1e-10	0	1e-10	0	#N/A	#N/A	-12.9079	12.9079	0.418676	0	null	#N/A	#N/A
LmxM.29.1205	organism=Leishmania_mexicana_MHOM/GT/2001/U1103 product=small nuclear ribonucleoprotein polypeptide e, putative location=LmxM.29:404260-404520(+) length=86 sequence_SO=chromosome SO=protein_coding	86	1	34.9	5	3	1.079e-06	4	6.655e-07	1	1e-10	0	1e-10	0	LmxM.29.1205	#N/A	-0.697101	13.0905	0.424172	0	null	#N/A	#N/A
LmxM.31.1750	organism=Leishmania_mexicana_MHOM/GT/2001/U1103 product=hypothetical protein, conserved location=LmxM.31:673424-675763(-) length=779 sequence_SO=chromosome SO=protein_coding	779	1	19.1	35	12	7.746e-07	28	6.243e-09	1	9.629e-08	6	1e-10	0	LmxM.31.1750	#N/A	-7.10118	3.01808	0.394311	0	null	#N/A	#N/A
LmxM.21.0640	organism=Leishmania_mexicana_MHOM/GT/2001/U1103 product=phosphoglucomutase, putative location=LmxM.21:185286-187055(-) length=589 sequence_SO=chromosome SO=protein_coding	589	0.9797	5.8	3	3	8.523e-08	3	1e-10	0	1e-10	0	1e-10	0	LmxM.21.0640	#N/A	-8.73691	8.73691	0.293212	0	null	#N/A	#N/A
LmxM.29.2810	organism=Leishmania_mexicana_MHOM/GT/2001/U1103 product=hypothetical protein, conserved location=LmxM.29:1016483-1017100(-) length=205 sequence_SO=chromosome SO=protein_coding	205	1	32.2	6	5	8.376e-07	5	1e-10	0	1.153e-07	1	1e-10	0	LmxM.29.2810	#N/A	-12.2181	2.85979	0.397914	0	null	#N/A	#N/A
LmxM.17.1280	organism=Leishmania_mexicana_MHOM/GT/2001/U1103 product=hypothetical protein, conserved location=LmxM.17:594621-594824(+) length=67 sequence_SO=chromosome SO=protein_coding	67	1	40.3	2	2	1e-10	0	2.593e-06	1	1e-10	0	2.64e-07	1	#N/A	#N/A	13.8022	3.29552	0.445594	1	null	#N/A	#N/A
LmxM.36.1910	organism=Leishmania_mexicana_MHOM/GT/2001/U1103 product=T-lymphocyte triggering factor, putative location=LmxM.20:746318-747697(-) length=459 sequence_SO=chromosome SO=protein_coding	459	1	37	16	18	4.421e-08	1	1e-10	0	1.397e-06	15	1e-10	0	LmxM.36.1910	#N/A	-12.815	-4.97866	0.415879	0	null	#N/A	#N/A
LmxM.32.1410	organism=Leishmania_mexicana_MHOM/GT/2001/U1103 product=hypothetical protein, conserved location=LmxM.32:519527-521296(+) length=589 sequence_SO=chromosome SO=protein_coding	589	1	8.1	5	5	3.892e-08	5	1e-10	0	1e-10	0	1e-10	0	#N/A	#N/A	-7.60807	7.60807	0.259351	0	null	#N/A	#N/A
LmxM.34.0670	organism=Leishmania_mexicana_MHOM/GT/2001/U1103 product=hypothetical protein, conserved location=LmxM.34:237085-249597(+) length=4170 sequence_SO=chromosome SO=protein_coding	4170	1	4.6	20	18	3.143e-08	20	1e-10	0	1e-10	0	1e-10	0	LmxM.34.0670	#N/A	-7.30058	7.30058	0.250147	0	NN Sum: 0, NN D: .12, HMM Prob: .62	#N/A	#N/A
LmxM.31.0270	organism=Leishmania_mexicana_MHOM/GT/2001/U1103 product=hypothetical protein, conserved location=LmxM.31:95492-99382(-) length=1296 sequence_SO=chromosome SO=protein_coding	1296	1	21.1	95	24	1.128e-07	17	7.74e-07	55	1e-10	0	1.505e-07	22	LmxM.31.0270	#N/A	3.03363	2.55789	0.401595	2	NN Sum: 4, NN D: .84, HMM Prob: .99	#N/A	#N/A
LmxM.08_29.0210	organism=Leishmania_mexicana_MHOM/GT/2001/U1103 product=hypothetical protein, conserved location=LmxM.08:1085555-1086358(+) length=267 sequence_SO=chromosome SO=protein_coding	267	0.9999	10.1	2	3	4.731e-07	2	1e-10	0	1e-10	0	1e-10	0	LmxM.08_29.0210	#N/A	-11.2082	11.2082	0.367523	3	NN Sum: 4, NN D: .89, HMM Prob: 1	#N/A	#N/A
LmxM.36.3300	organism=Leishmania_mexicana_MHOM/GT/2001/U1103 product=hypothetical protein, conserved location=LmxM.20:1292272-1294737(-) length=821 sequence_SO=chromosome SO=protein_coding	821	1	8.4	7	7	1e-10	0	1e-10	0	1.554e-07	6	1e-10	0	#N/A	#N/A	-9.6027	-9.6027	0.319229	0	null	#N/A	#N/A
LmxM.08_29.2460	organism=Leishmania_mexicana_MHOM/GT/2001/U1103 product=60S ribosomal protein L13, putative location=LmxM.08:130752-131414(-) length=220 sequence_SO=chromosome SO=protein_coding	220	1	78.2	236	30	6.333e-06	25	1.306e-05	45	1.827e-05	56	7.348e-05	102	LmxM.08_29.2460	#N/A	1.81453	-2.24217	0.604588	0	null	#N/A	#N/A
LmxM.21.1830	organism=Leishmania_mexicana_MHOM/GT/2001/U1103 product=proteasome alpha 5 subunit, putative,20S proteasome subunit alpha 5, (putative) location=LmxM.21:718657-719391(+) length=244 sequence_SO=chromosome SO=protein_coding	244	1	76.2	39	18	2.957e-07	2	3.046e-06	16	1e-10	0	6.839e-06	21	LmxM.21.1830	#N/A	5.06255	-1.03322	0.500778	0	null	#N/A	#N/A
LmxM.34.1820	organism=Leishmania_mexicana_MHOM/GT/2001/U1103 product=hypothetical protein, conserved location=LmxM.34:663411-664232(+) length=273 sequence_SO=chromosome SO=protein_coding	273	0.9586	5.5	3	2	1.864e-07	1	1.511e-07	2	1e-10	0	1e-10	0	LmxM.34.1820	#N/A	-0.302717	10.7207	0.352853	0	null	#N/A	#N/A
LmxM.16.1130	organism=Leishmania_mexicana_MHOM/GT/2001/U1103 product=tyrosyl or methionyl-tRNA synthetase-like protein location=LmxM.16:438306-438848(+) length=180 sequence_SO=chromosome SO=protein_coding	180	1	39.4	16	6	2.889e-06	10	9.382e-07	3	7.292e-08	1	3.259e-07	1	LmxM.16.1130	#N/A	-1.22842	3.26248	0.462593	0	null	#N/A	#N/A
LmxM.28.1200	organism=Leishmania_mexicana_MHOM/GT/2001/U1103 product=glucose-regulated protein 78, putative location=LmxM.28:441356-443332(+) length=658 sequence_SO=chromosome SO=protein_coding	658	1	73.7	644	65	4.861e-06	115.92	2.35e-05	312.86	2.869e-06	49.97	5.032e-06	147.9	LmxM.28.1200	#N/A	1.88404	1.8438	0.555945	1	NN Sum: 4, NN D: .9, HMM Prob: .99	#N/A	#N/A
LmxM.18.1370	organism=Leishmania_mexicana_MHOM/GT/2001/U1103 product=heat shock protein, putative location=LmxM.18:565201-567672(+) length=823 sequence_SO=chromosome SO=protein_coding	823	1	75	522	63	5.98e-06	124	1.059e-05	226	2.92e-06	65	3.326e-06	99	LmxM.18.1370	#N/A	0.644867	1.40757	0.535824	0	null	#N/A	#N/A
LmxM.16.1230	organism=Leishmania_mexicana_MHOM/GT/2001/U1103 product=hypothetical protein, conserved location=LmxM.16:474200-479644(-) length=1814 sequence_SO=chromosome SO=protein_coding	1814	1	12.8	38	23	1.126e-07	25	3.312e-08	8	2.033e-08	5	1e-10	0	LmxM.16.1230	#N/A	-2.00054	2.83444	0.32205	0	NN Sum: 0, NN D: .16, HMM Prob: .96	#N/A	#N/A
LmxM.06.1050	organism=Leishmania_mexicana_MHOM/GT/2001/U1103 product=protein disulfide isomerase location=LmxM.06:411835-412236(+) length=133 sequence_SO=chromosome SO=protein_coding	133	1	41.4	14	5	2.265e-06	5	4.377e-06	6	9.789e-08	1	6.232e-07	2	LmxM.06.1050	#N/A	1.08143	3.20337	0.486706	1	NN Sum: 4, NN D: .93, HMM Prob: 1	#N/A	#N/A
LmxM.13.0570	organism=Leishmania_mexicana_MHOM/GT/2001/U1103 product=40S ribosomal protein S12, putative location=LmxM.13:157680-158105(+) length=141 sequence_SO=chromosome SO=protein_coding	141	1	87.2	74	18	1.369e-05	16	2.321e-05	16	8.025e-06	18	2.5e-05	23	LmxM.13.0570	#N/A	1.15064	0.160062	0.584463	0	null	#N/A	#N/A
LmxM.08.0470	organism=Leishmania_mexicana_MHOM/GT/2001/U1103 product=small ubiquitin protein, putative location=LmxM.08:1343682-1344035(+) length=117 sequence_SO=chromosome SO=protein_coding	117	0.994	23.1	1	2	1e-10	0	5.352e-07	1	1e-10	0	1e-10	0	#N/A	#N/A	11.3861	11.3861	0.372876	0	null	#N/A	#N/A
LmxM.17.0980	organism=Leishmania_mexicana_MHOM/GT/2001/U1103 product=hypothetical protein, conserved location=LmxM.17:452252-454477(+) length=741 sequence_SO=chromosome SO=protein_coding	741	1	25.2	55	16	5.399e-07	19	7.327e-07	25	1.11e-07	6	3.921e-08	4	LmxM.17.0980	#N/A	0.245997	3.08273	0.415315	0	null	#N/A	#N/A
LmxM.30.1130	organism=Leishmania_mexicana_MHOM/GT/2001/U1103 product=N-acyl-L-amino acid amidohydrolase, putative location=LmxM.30:436719-437936(-) length=405 sequence_SO=chromosome SO=protein_coding	405	1	24.2	30	8	5.166e-07	4	1.42e-06	13	9.561e-08	1	1.066e-06	12	LmxM.30.1130	#N/A	2.02173	0.7374	0.449111	0	null	#N/A	#N/A
LmxM.22.0620	organism=Leishmania_mexicana_MHOM/GT/2001/U1103 product=proteasome regulatory ATPase subunit 5, putative location=LmxM.22:226998-228332(-) length=444 sequence_SO=chromosome SO=protein_coding	444	1	22.7	18	6	3.063e-07	5	4.433e-07	6	3.37e-07	5	7.28e-08	2	LmxM.22.0620	#N/A	-0.317841	0.871201	0.406423	0	null	#N/A	#N/A
LmxM.33.3970	organism=Leishmania_mexicana_MHOM/GT/2001/U1103 product=adaptor gamma-1 chain, putative location=LmxM.33:1514030-1516525(+) length=831 sequence_SO=chromosome SO=protein_coding	831	1	16.4	24	12	4.613e-07	16	1.341e-07	5	1.206e-08	1	1e-10	0	LmxM.33.3970	#N/A	-1.81855	5.61364	0.378359	0	null	#N/A	#N/A
LmxM.26.0800	organism=Leishmania_mexicana_MHOM/GT/2001/U1103 product=type II (glutathione peroxidase-like) tryparedoxin peroxidase location=LmxM.26:222264-222815(-) length=183 sequence_SO=chromosome SO=protein_coding	183	1	27	12	6	1.678e-06	5	4.585e-07	2	1.101e-07	1	7.496e-07	4	LmxM.26.0800	#N/A	-0.565688	1.31334	0.447657	0	null	#N/A	#N/A
LmxM.15.0390	organism=Leishmania_mexicana_MHOM/GT/2001/U1103 product=cytoplasmic l-asparaginase i-like protein location=LmxM.15:142833-144029(+) length=398 sequence_SO=chromosome SO=protein_coding	398	1	14.6	5	4	4.269e-07	5	1e-10	0	1e-10	0	1e-10	0	LmxM.15.0390	#N/A	-11.06	11.06	0.363063	0	null	#N/A	#N/A
LmxM.33.2610	organism=Leishmania_mexicana_MHOM/GT/2001/U1103 product=ATP-dependent DNA helicase, putative,ruvb DNA helicase-like protein, putative location=LmxM.33:999386-1000837(+) length=483 sequence_SO=chromosome SO=protein_coding	483	1	52.2	89	21	1.578e-06	24	3.358e-06	47	1.854e-07	5	4.339e-07	13	LmxM.33.2610	#N/A	1.10456	2.99463	0.474471	0	null	#N/A	#N/A
LmxM.34.2200	organism=Leishmania_mexicana_MHOM/GT/2001/U1103 product=RNA-binding protein, putative location=LmxM.34:807751-808575(+) length=274 sequence_SO=chromosome SO=protein_coding	274	1	75.5	50	18	7.617e-06	34	1.505e-06	14	1e-10	0	1.172e-07	1	LmxM.34.2200	#N/A	-2.23129	6.28108	0.496564	0	null	#N/A	#N/A
LmxM.26.0500	organism=Leishmania_mexicana_MHOM/GT/2001/U1103 product=hypothetical protein, conserved location=LmxM.26:129876-131297(-) length=473 sequence_SO=chromosome SO=protein_coding	473	1	34	13	11	3.748e-08	1	1e-10	0	1.756e-06	12	1e-10	0	LmxM.26.0500	#N/A	-13.1305	-5.54627	0.425374	0	null	#N/A	#N/A
LmxM.36.0050	organism=Leishmania_mexicana_MHOM/GT/2001/U1103 product=PUF1, putative location=LmxM.20:16690-18351(-) length=553 sequence_SO=chromosome SO=protein_coding	553	0.9746	4.7	1	2	9.371e-09	1	1e-10	0	1e-10	0	1e-10	0	LmxM.36.0050	#N/A	-5.56544	5.56544	0.198547	0	null	#N/A	#N/A
LmxM.31.3390	organism=Leishmania_mexicana_MHOM/GT/2001/U1103 product=hypothetical protein, conserved location=LmxM.31:1346092-1347894(+) length=600 sequence_SO=chromosome SO=protein_coding	600	0.9907	3.8	2	2	1.018e-07	2	1e-10	0	1e-10	0	1e-10	0	LmxM.31.3390	#N/A	-8.99294	8.99294	0.300903	0	null	#N/A	#N/A
LmxM.29.0380	organism=Leishmania_mexicana_MHOM/GT/2001/U1103 product=phosphatase 2C, putative location=LmxM.29:121375-122529(-) length=384 sequence_SO=chromosome SO=protein_coding	384	1	25.5	16	8	2.973e-07	4	7.175e-07	6	1e-10	0	5.123e-07	6	LmxM.29.0380	#N/A	2.04795	0.985853	0.41839	0	null	#N/A	#N/A
LmxM.25.0260	organism=Leishmania_mexicana_MHOM/GT/2001/U1103 product=Dynein light chain 1, cytoplasmic, putative location=LmxM.25:78076-78345(-) length=89 sequence_SO=chromosome SO=protein_coding	89	1	29.2	5	2	3.779e-07	1	1e-10	0	6.694e-07	3	6.234e-07	1	LmxM.25.0260	#N/A	-0.748213	-1.77404	0.422292	0	null	#N/A	#N/A
LmxM.31.3040	organism=Leishmania_mexicana_MHOM/GT/2001/U1103 product=protein phosphatase 2A catalytic subunit, putative location=LmxM.31:1186242-1187168(+) length=308 sequence_SO=chromosome SO=protein_coding	308	1	19.5	13	4	4.186e-07	4	7.731e-07	5	4.011e-07	2	2.734e-07	2	LmxM.31.3040	#N/A	0.352404	0.821131	0.427096	0	null	#N/A	#N/A
LmxM.14.1180	organism=Leishmania_mexicana_MHOM/GT/2001/U1103 product=poly(A) polymerase, putative,polynucleotide adenylyltransferase, putative location=LmxM.14:502236-504356(+) length=706 sequence_SO=chromosome SO=protein_coding	706	1	7.4	6	5	6.334e-08	3	1.018e-07	3	1e-10	0	1e-10	0	LmxM.14.1180	#N/A	0.683689	9.68947	0.321838	0	null	#N/A	#N/A
LmxM.07.0900	organism=Leishmania_mexicana_MHOM/GT/2001/U1103 product=serine/threonine kinase, putative,protein kinase, putative location=LmxM.07:441328-442218(+) length=296 sequence_SO=chromosome SO=protein_coding	296	1	25	12	10	2.238e-06	10	1e-10	0	2.231e-07	2	1e-10	0	LmxM.07.0900	#N/A	-13.587	3.32587	0.439116	0	null	#N/A	#N/A
LmxM.31.2690	organism=Leishmania_mexicana_MHOM/GT/2001/U1103 product=ribosomal protein L27, putative location=LmxM.31:1051324-1051728(-) length=134 sequence_SO=chromosome SO=protein_coding	134	1	85.8	148	20	9.042e-06	26	2.123e-05	37	1.707e-05	33	4.222e-05	51	LmxM.31.2690	#N/A	1.28091	-0.969805	0.595212	0	null	#N/A	#N/A
LmxM.27.0760	organism=Leishmania_mexicana_MHOM/GT/2001/U1103 product=small GTP-binding protein Rab1, putative location=LmxM.27:291189-291791(+) length=200 sequence_SO=chromosome SO=protein_coding	200	1	78.5	31	15	1.618e-06	7	6.096e-06	12.99	3.46e-07	2	1.566e-06	8.99	LmxM.27.0760	#N/A	1.96393	2.0124	0.498345	0	null	#N/A	#N/A
LmxM.08_29.2060	organism=Leishmania_mexicana_MHOM/GT/2001/U1103 product=hypothetical protein, conserved location=LmxM.08:293603-296884(+) length=1093 sequence_SO=chromosome SO=protein_coding	1093	1	10.8	25	10	8.059e-08	15	1.655e-08	4	3.879e-08	6	1e-10	0	#N/A	#N/A	-2.84197	1.32067	0.313363	0	null	#N/A	#N/A
LmxM.11.0070	organism=Leishmania_mexicana_MHOM/GT/2001/U1103 product=hypothetical protein, conserved location=LmxM.11:17488-22278(+) length=1562 sequence_SO=chromosome SO=protein_coding	1562	1	38	41	14	8.297e-08	15	1.495e-07	21	1.179e-08	1	2.043e-08	4	LmxM.11.0070	#N/A	0.84259	2.85102	0.342274	0	null	#N/A	#N/A
LmxM.36.1380	organism=Leishmania_mexicana_MHOM/GT/2001/U1103 product=hypothetical protein, conserved location=LmxM.20:496035-497903(-) length=622 sequence_SO=chromosome SO=protein_coding	622	1	10.8	17	7	2.735e-07	8	1e-10	0	4.356e-07	7	1e-10	0	LmxM.36.1380	#N/A	-11.7918	-0.671267	0.385083	0	NN Sum: 4, NN D: .48, HMM Prob: .99	#N/A	#N/A
LmxM.24.0140	organism=Leishmania_mexicana_MHOM/GT/2001/U1103 product=ankyrin/TPR repeat protein location=LmxM.24:26174-27358(+) length=394 sequence_SO=chromosome SO=protein_coding	394	1	32.5	35	13	1.614e-06	11	9.649e-07	14	1.128e-07	2	4.882e-07	7	LmxM.24.0140	#N/A	-0.248967	2.10132	0.450241	0	null	#N/A	#N/A
LmxM.04.0550	organism=Leishmania_mexicana_MHOM/GT/2001/U1103 product=hypothetical protein, conserved location=LmxM.04:205352-209992(-) length=1546 sequence_SO=chromosome SO=protein_coding	1546	1	11.6	37	17	1.48e-07	16	8.265e-09	2	1.518e-07	15	1.853e-08	3	LmxM.04.0550	Intrflagellar transport	-3.48396	-0.124338	0.351401	0	null	#N/A	Intrflagellar transport
LmxM.25.2040	organism=Leishmania_mexicana_MHOM/GT/2001/U1103 product=hypothetical protein, conserved location=LmxM.25:767979-769130(-) length=383 sequence_SO=chromosome SO=protein_coding	383	1	17	8	6	1.156e-07	3	2.035e-07	4	1e-10	0	1e-10	0	LmxM.25.2040	#N/A	0.815349	10.6398	0.35042	1	null	#N/A	#N/A
LmxM.31.2540	organism=Leishmania_mexicana_MHOM/GT/2001/U1103 product=hypothetical protein, conserved location=LmxM.31:990091-992112(-) length=673 sequence_SO=chromosome SO=protein_coding	673	1	8	9	5	2.351e-07	6	8.143e-08	3	1e-10	0	1e-10	0	LmxM.31.2540	#N/A	-1.52849	10.6281	0.350069	0	null	#N/A	#N/A
LmxM.26.2250	organism=Leishmania_mexicana_MHOM/GT/2001/U1103 product=hypothetical protein, conserved location=LmxM.26:849779-852250(+) length=823 sequence_SO=chromosome SO=protein_coding	823	1	30.3	40	20	9.173e-09	1	1e-10	0	8.395e-07	36	5.693e-09	1	LmxM.26.2250	#N/A	-7.19475	-6.5101	0.393169	0	null	#N/A	#N/A
LmxM.29.0480	organism=Leishmania_mexicana_MHOM/GT/2001/U1103 product=bystin, putative location=LmxM.29:154217-155626(-) length=469 sequence_SO=chromosome SO=protein_coding	469	1	12.4	9	5	3.416e-07	6	3.887e-08	2	8.067e-09	1	1e-10	0	LmxM.29.0480	#N/A	-3.16555	5.54183	0.358954	0	null	#N/A	#N/A
LmxM.32.2500	organism=Leishmania_mexicana_MHOM/GT/2001/U1103 product=hypothetical protein, conserved location=LmxM.32:996303-997262(+) length=319 sequence_SO=chromosome SO=protein_coding	319	1	48	27	13	4.705e-07	5	1e-10	0	2.521e-06	18	1.756e-07	3	LmxM.32.2500	Radial spoke protein	-4.08968	-2.51857	0.450068	0	null	#N/A	Radial spoke protein
LmxM.36.3210	organism=Leishmania_mexicana_MHOM/GT/2001/U1103 product=14-3-3 protein-like protein location=LmxM.20:1265465-1266241(-) length=258 sequence_SO=chromosome SO=protein_coding	258	1	62	82	17	4.037e-06	25	4.142e-06	29	5.691e-07	8	4.085e-06	18	LmxM.36.3210	#N/A	0.836821	0.813422	0.510833	0	null	#N/A	#N/A
LmxM.17.0725	organism=Leishmania_mexicana_MHOM/GT/2001/U1103 product=guanosine monophosphate reductase location=LmxM.17:371175-372653(-) length=492 sequence_SO=chromosome SO=protein_coding	492	1	47	96	19	2.32e-06	27	1.945e-06	28	1.323e-06	11	1.355e-06	29	LmxM.17.0725	#N/A	-0.142661	0.67139	0.484155	0	null	#N/A	#N/A
LmxM.29.0460	organism=Leishmania_mexicana_MHOM/GT/2001/U1103 product=aspartyl-tRNA synthetase, putative location=LmxM.29:148890-150542(-) length=550 sequence_SO=chromosome SO=protein_coding	550	1	57.3	156	30	2.89e-06	54	2.808e-06	53	7.548e-07	12	2.076e-06	36	LmxM.29.0460	#N/A	0.422224	1.00925	0.493089	0	null	#N/A	#N/A
LmxM.26.0470	organism=Leishmania_mexicana_MHOM/GT/2001/U1103 product=hypothetical protein, conserved location=LmxM.26:119816-122908(-) length=1030 sequence_SO=chromosome SO=protein_coding	1030	1	7.9	9	6	6.2e-08	6	2.57e-09	1	2.16e-08	2	1e-10	0	#N/A	#N/A	-4.96859	1.57317	0.293586	0	null	#N/A	#N/A
LmxM.23.0840	organism=Leishmania_mexicana_MHOM/GT/2001/U1103 product=hypothetical protein, unknown function location=LmxM.23:408768-410351(-) length=527 sequence_SO=chromosome SO=protein_coding	527	0.9994	3.8	3	2	1e-10	0	1e-10	0	1e-10	0	8.11e-08	3	#N/A	#N/A	8.66534	-8.66534	0.291062	1	NN Sum: 4, NN D: .69, HMM Prob: 1	#N/A	#N/A
LmxM.34.1880	organism=Leishmania_mexicana_MHOM/GT/2001/U1103 product=60S ribosomal protein L5, putative location=LmxM.34:687824-688741(+) length=305 sequence_SO=chromosome SO=protein_coding	305	1	84.6	223	40	4.07e-06	24	1.077e-05	53	1.346e-05	44	3.115e-05	91	LmxM.34.1880	#N/A	1.25781	-1.58788	0.577415	0	null	#N/A	#N/A
LmxM.11.0700	organism=Leishmania_mexicana_MHOM/GT/2001/U1103 product=anion-transporting ATPase-like protein location=LmxM.11:266174-267403(+) length=409 sequence_SO=chromosome SO=protein_coding	409	1	9.5	5	3	2.542e-07	3	6.186e-08	1	1e-10	0	1e-10	0	LmxM.11.0700	#N/A	-2.03712	10.626	0.350004	0	null	#N/A	#N/A
LmxM.04.0010	organism=Leishmania_mexicana_MHOM/GT/2001/U1103 product=calcium-translocating P-type ATPase,organelle-type calcium ATPase location=LmxM.04:4372-7413(+) length=1013 sequence_SO=chromosome SO=protein_coding	1013	1	18	36	16	7.311e-07	23	3.84e-07	5	3.249e-08	5	8.094e-08	3	LmxM.04.0010	#N/A	-0.715754	3.2973	0.408939	7	null	#N/A	#N/A
LmxM.36.2660	organism=Leishmania_mexicana_MHOM/GT/2001/U1103 product=dihydrolipoamide acetyltransferase precursor, putative location=LmxM.20:1073108-1074508(-) length=466 sequence_SO=chromosome SO=protein_coding	466	1	33	96	12	6.264e-06	52	3.14e-07	5	5.485e-06	21	1.263e-06	17	LmxM.36.2660	#N/A	-2.89728	-0.036811	0.51247	0	NN Sum: 2, NN D: .52, HMM Prob: .8	#N/A	#N/A
LmxM.14.1370	organism=Leishmania_mexicana_MHOM/GT/2001/U1103 product=tyrosyl-tRNA synthetase, putative location=LmxM.14:565743-567791(+) length=682 sequence_SO=chromosome SO=protein_coding	682	1	20.7	32	13	5.012e-07	13	4.114e-07	10	2.799e-09	1	1.633e-07	7	LmxM.14.1370	#N/A	0.189388	2.45794	0.40329	0	null	#N/A	#N/A
LmxM.30.1140	organism=Leishmania_mexicana_MHOM/GT/2001/U1103 product=monoglyceride lipase, putative location=LmxM.30:439481-440416(-) length=311 sequence_SO=chromosome SO=protein_coding	311	0.9998	8	6	2	1.023e-07	1	3.448e-07	3	1e-10	0	1.86e-07	2	LmxM.30.1140	#N/A	2.37395	1.26452	0.380154	0	null	#N/A	#N/A
LmxM.11.1050	organism=Leishmania_mexicana_MHOM/GT/2001/U1103 product=pretranslocation protein, alpha subunit, putative,SEC61-like (pretranslocation process) protein, putative location=LmxM.11:422922-424382(+) length=486 sequence_SO=chromosome SO=protein_coding	486	1	17.5	56	9	8.75e-07	11	1.307e-06	21	4.265e-07	7	2.3e-07	8	LmxM.11.1050	#N/A	0.239942	1.73278	0.445309	9	null	#N/A	#N/A
LmxM.15.1480	organism=Leishmania_mexicana_MHOM/GT/2001/U1103 product=cAMP specific phosphodiesterase, putative location=LmxM.15:539421-542213(-) length=930 sequence_SO=chromosome SO=protein_coding	930	1	37.4	153	34	1.765e-07	8.5	1e-10	0	2.821e-06	64.5	1.706e-07	8.5	LmxM.15.1480	Paraflagellar rod	-4.13422	-4.08236	0.450081	0	null	#N/A	Paraflagellar rod
LmxM.28.1530	organism=Leishmania_mexicana_MHOM/GT/2001/U1103 product=DEAD box RNA helicase, putative location=LmxM.28:556663-557832(+) length=389 sequence_SO=chromosome SO=protein_coding	389	1	24.7	15	8	1.21e-06	15	1e-10	0	1e-10	0	1e-10	0	LmxM.28.1530	#N/A	-12.5628	12.5628	0.408289	0	null	#N/A	#N/A
LmxM.23.0050	organism=Leishmania_mexicana_MHOM/GT/2001/U1103 product=cyclophilin, putative,peptidyl-prolyl cis-trans isomerase, putative location=LmxM.23:12677-13549(+) length=290 sequence_SO=chromosome SO=protein_coding	290	1	15.2	4	4	1.125e-06	4	1e-10	0	1e-10	0	1e-10	0	LmxM.23.0050	#N/A	-12.4578	12.4578	0.405127	0	null	#N/A	#N/A
LmxM.19.0995	organism=Leishmania_mexicana_MHOM/GT/2001/U1103 product=4-coumarate:coa ligase-like protein location=LmxM.19:383344-385245(+) length=633 sequence_SO=chromosome SO=protein_coding	633	1	14.1	16	8	6.025e-08	3	5.457e-07	12	1e-10	0	1.332e-08	1	LmxM.19.0995	#N/A	3.21147	5.49674	0.379195	0	NN Sum: 0, NN D: .33, HMM Prob: .92	#N/A	#N/A
LmxM.27.2300	organism=Leishmania_mexicana_MHOM/GT/2001/U1103 product=transcription elongation regulator-like protein location=LmxM.27:957431-959539(-) length=702 sequence_SO=chromosome SO=protein_coding	702	1	23.9	15	14	2.936e-07	14	1e-10	0	1.571e-08	1	1e-10	0	LmxM.27.2300	#N/A	-10.5948	4.21543	0.349067	0	null	#N/A	#N/A
LmxM.08_29.0090	organism=Leishmania_mexicana_MHOM/GT/2001/U1103 product=GTP-binding protein-like protein location=LmxM.08:1135950-1136510(+) length=186 sequence_SO=chromosome SO=protein_coding	186	0.998	15.1	5	3	2.897e-07	2	1e-10	0	3.955e-07	2	1e-10	0	LmxM.08_29.0090	Intrflagellar transport	-11.7423	-0.448985	0.383594	0	null	#N/A	Intrflagellar transport
LmxM.04.0630	organism=Leishmania_mexicana_MHOM/GT/2001/U1103 product=hypothetical protein, conserved location=LmxM.04:245957-246553(-) length=198 sequence_SO=chromosome SO=protein_coding	198	1	28.3	22	10	3.311e-07	1	1.768e-07	1	1.808e-06	7	5.751e-06	10	LmxM.04.0630	#N/A	1.47049	-3.89558	0.490671	1	null	#N/A	#N/A
LmxM.36.4450	organism=Leishmania_mexicana_MHOM/GT/2001/U1103 product=mitochondrial intermediate peptidase, putative,metallo-peptidase, Clan MA(E), Family M3 location=LmxM.20:1701374-1703404(+) length=676 sequence_SO=chromosome SO=protein_coding	676	1	8.7	17	6	7.168e-08	4	4.131e-07	12	2.021e-08	1	1e-10	0	LmxM.36.4450	#N/A	2.16886	4.57707	0.370337	0	NN Sum: 1, NN D: .41, HMM Prob: .86	#N/A	#N/A
LmxM.33.3740	organism=Leishmania_mexicana_MHOM/GT/2001/U1103 product=serine palmitoyltransferase-like protein location=LmxM.33:1413193-1414659(+) length=488 sequence_SO=chromosome SO=protein_coding	488	1	18.2	32	7	9.995e-07	13	7.752e-07	11	3.232e-07	5	3.168e-08	1	LmxM.33.3740	#N/A	-0.71306	2.32217	0.432829	3	null	#N/A	#N/A
LmxM.31.2010	organism=Leishmania_mexicana_MHOM/GT/2001/U1103 product=calpain-like cysteine peptidase, putative,cysteine peptidase, Clan CA, family C2, putative location=LmxM.31:779715-780602(-) length=295 sequence_SO=chromosome SO=protein_coding	295	1	15.6	3	3	1e-10	0	1e-10	0	3.226e-07	3	1e-10	0	LmxM.31.2010	#N/A	-10.656	-10.656	0.350907	0	null	#N/A	#N/A
LmxM.07.0960	organism=Leishmania_mexicana_MHOM/GT/2001/U1103 product=hypothetical protein, conserved location=LmxM.07:484422-487889(+) length=1155 sequence_SO=chromosome SO=protein_coding	1155	1	9.1	10	11	9.555e-08	7	2.39e-10	1	7.736e-08	2	1e-10	0	LmxM.07.0960	#N/A	-8.99452	0.306408	0.323867	0	null	#N/A	#N/A
LmxM.19.0260	organism=Leishmania_mexicana_MHOM/GT/2001/U1103 product=C-terminal motor kinesin, putative location=LmxM.19:80734-83259(+) length=841 sequence_SO=chromosome SO=protein_coding	841	1	19.9	35	14	6.932e-07	24	9.249e-08	4	1.036e-07	6	1e-10	0	LmxM.19.0260	#N/A	-3.10529	2.92154	0.394909	0	null	#N/A	#N/A
LmxM.04.1170	organism=Leishmania_mexicana_MHOM/GT/2001/U1103 product=RNA-binding protein, putative location=LmxM.04:406901-407806(-) length=301 sequence_SO=chromosome SO=protein_coding	301	1	32.9	20	8	1.628e-06	17	1.052e-07	1	1.835e-07	2	1e-10	0	LmxM.04.1170	#N/A	-4.10461	3.2388	0.428258	0	null	#N/A	#N/A
LmxM.31.2560	organism=Leishmania_mexicana_MHOM/GT/2001/U1103 product=GPI transamidase component Tta1, putative location=LmxM.31:999208-1000467(-) length=419 sequence_SO=chromosome SO=protein_coding	419	1	7.9	2	2	1e-10	0	6.702e-08	2	1e-10	0	1e-10	0	#N/A	#N/A	8.3906	8.3906	0.282814	1	null	#N/A	#N/A
LmxM.36.6650	organism=Leishmania_mexicana_MHOM/GT/2001/U1103 product=2,3-bisphosphoglycerate-independent phosphoglycerate mutase,2,3-bisphosphoglycerate-independentphosphoglyce ra temutase location=LmxM.20:2525628-2527289(-) length=553 sequence_SO=chromosome SO=protein_coding	553	1	42.9	90	26	2.486e-07	7	2.497e-06	39	2.225e-08	1	2.375e-06	43	LmxM.36.6650	#N/A	4.16895	0.195741	0.47112	0	null	#N/A	#N/A
LmxM.15.0440a	organism=Leishmania_mexicana_MHOM/GT/2001/U1103 product=unspecified product location=LmxM.00:369521-372049(+) length=842 sequence_SO=random_sequence SO=protein_coding	842	1	23	21	11	1e-10	0	7.867e-08	2	1e-10	0	1.483e-07	18	LmxM.15.0440a	#N/A	10.1483	-0.913773	0.335635	0	null	#N/A	#N/A
LmxM.14.1430	organism=Leishmania_mexicana_MHOM/GT/2001/U1103 product=hypothetical protein, conserved location=LmxM.14:583222-588486(+) length=1754 sequence_SO=chromosome SO=protein_coding	1754	1	30.3	84	53	6.889e-08	5	1e-10	0	1.473e-06	77	1e-10	0	LmxM.14.1430	#N/A	-12.9124	-4.41632	0.418811	0	null	#N/A	#N/A
LmxM.07.0710	organism=Leishmania_mexicana_MHOM/GT/2001/U1103 product=centrin, putative,caltractin, putative location=LmxM.07:311482-312045(+) length=187 sequence_SO=chromosome SO=protein_coding	187	0.9999	10.7	2	2	1e-10	0	1e-10	0	3.306e-07	2	1e-10	0	#N/A	Conserved ancestral centriolar protein	-10.6913	-10.6913	0.35197	0	null	#N/A	Conserved ancestral centriolar protein
LmxM.25.1420	organism=Leishmania_mexicana_MHOM/GT/2001/U1103 product=GTP-binding protein, putative location=LmxM.25:549154-549804(-) length=216 sequence_SO=chromosome SO=protein_coding	216	1	29.6	27	8	2.136e-06	8.99	3.766e-06	9	1.664e-06	7	3.246e-07	1	LmxM.25.1420	#N/A	0.106313	1.56945	0.489711	0	null	#N/A	#N/A
LmxM.31.1680	organism=Leishmania_mexicana_MHOM/GT/2001/U1103 product=hypothetical protein, conserved location=LmxM.31:647683-648093(-) length=136 sequence_SO=chromosome SO=protein_coding	136	1	36.8	5	4	1e-10	0	1e-10	0	1.367e-06	5	1e-10	0	LmxM.31.1680	Paraflagellar rod	-12.7388	-12.7388	0.413586	0	null	#N/A	Paraflagellar rod
LmxM.08_29.0390	organism=Leishmania_mexicana_MHOM/GT/2001/U1103 product=RNA binding protein, putative location=LmxM.08:1019348-1020130(+) length=260 sequence_SO=chromosome SO=protein_coding	260	1	13.1	3	3	3.495e-07	3	1e-10	0	1e-10	0	1e-10	0	LmxM.08_29.0390	#N/A	-10.7715	10.7715	0.354382	0	null	#N/A	#N/A
LmxM.16.1600	organism=Leishmania_mexicana_MHOM/GT/2001/U1103 product=hypothetical protein, conserved location=LmxM.16:650815-652722(+) length=635 sequence_SO=chromosome SO=protein_coding	635	1	14	9	8	3.351e-07	9	1e-10	0	1e-10	0	1e-10	0	LmxM.16.1600	#N/A	-10.7108	10.7108	0.352556	0	null	#N/A	#N/A
LmxM.24.0640	organism=Leishmania_mexicana_MHOM/GT/2001/U1103 product=MCAK-like kinesin, putative location=LmxM.24:224104-225837(+) length=577 sequence_SO=chromosome SO=protein_coding	577	1	8.7	16	5	4.34e-07	9	1e-10	0	4.14e-07	6	1e-10	0	LmxM.24.0640	#N/A	-12.0498	0.0680482	0.39285	0	null	#N/A	#N/A
LmxM.31.2070	organism=Leishmania_mexicana_MHOM/GT/2001/U1103 product=hypothetical protein, conserved location=LmxM.31:798681-799685(-) length=334 sequence_SO=chromosome SO=protein_coding	334	1	16.2	3	4	5.695e-08	2	1e-10	0	1e-10	0	1.622e-08	1	LmxM.31.2070	#N/A	-1.80559	1.80559	0.286552	0	null	#N/A	#N/A
LmxM.34.1380	organism=Leishmania_mexicana_MHOM/GT/2001/U1103 product=mitochondrial processing peptidase, beta subunit, putative,metallo-peptidase, Clan ME, Family M16 location=LmxM.34:511999-513471(+) length=490 sequence_SO=chromosome SO=protein_coding	490	1	74.3	285	42	2.012e-06	24	9.444e-06	87	2.467e-06	21	1.451e-05	150	LmxM.34.1380	#N/A	2.41902	-0.567478	0.545382	0	null	#N/A	#N/A
LmxM.34.3700	organism=Leishmania_mexicana_MHOM/GT/2001/U1103 product=Gim5A protein, putative,glycosomal membrane protein location=LmxM.34:1398193-1398870(-) length=225 sequence_SO=chromosome SO=protein_coding	225	1	52.9	55	15	3.969e-06	11	1.681e-05	26	1.416e-06	8	2.315e-06	7	LmxM.34.3700	#N/A	1.82844	2.47749	0.538934	0	null	#N/A	#N/A
LmxM.36.1560	organism=Leishmania_mexicana_MHOM/GT/2001/U1103 product=hypothetical protein, conserved location=LmxM.20:587065-588576(-) length=503 sequence_SO=chromosome SO=protein_coding	503	0.9997	7	2	3	1e-10	0	1e-10	0	3.287e-08	2	1e-10	0	#N/A	#N/A	-7.36501	-7.36501	0.252075	0	NN Sum: 0, NN D: .28, HMM Prob: .77	#N/A	#N/A
LmxM.15.0240	organism=Leishmania_mexicana_MHOM/GT/2001/U1103 product=nonspecific lipid-transfer protein, putative,sterol carrier protein, putative location=LmxM.15:94204-95421(+) length=405 sequence_SO=chromosome SO=protein_coding	405	0.9999	6.4	2	2	1e-10	0	5.407e-08	2	1e-10	0	1e-10	0	#N/A	#N/A	8.08135	8.08135	0.273536	0	null	#N/A	#N/A
LmxM.08_29.1160	organism=Leishmania_mexicana_MHOM/GT/2001/U1103 product=tryparedoxin location=LmxM.08:702063-702500(-) length=145 sequence_SO=chromosome SO=protein_coding	145	1	67.6	46	10	1.579e-05	19	5.447e-06	10	1.664e-06	5	7.791e-06	12	LmxM.08_29.1160	#N/A	-0.398873	1.16743	0.548703	0	null	#N/A	#N/A
LmxM.15.1300	organism=Leishmania_mexicana_MHOM/GT/2001/U1103 product=ubiquitin hydrolase, putative,cysteine peptidase, Clan CA, family C19, putative location=LmxM.15:479298-483548(-) length=1416 sequence_SO=chromosome SO=protein_coding	1416	1	14.1	24	16	6.531e-08	13	5.727e-08	10	1e-10	0	1e-10	0	LmxM.15.1300	#N/A	-0.189215	9.25951	0.308913	0	null	#N/A	#N/A
LmxM.28.0850	organism=Leishmania_mexicana_MHOM/GT/2001/U1103 product=minichromosome maintenance (MCM) complex subunit, putative location=LmxM.28:301380-304295(+) length=971 sequence_SO=chromosome SO=protein_coding	971	0.9998	2.8	2	2	1e-10	0	1.449e-08	2	1e-10	0	1e-10	0	#N/A	#N/A	6.18884	6.18884	0.216997	0	null	#N/A	#N/A
LmxM.21.1290	organism=Leishmania_mexicana_MHOM/GT/2001/U1103 product=vesicule-associated membrane protein, putative location=LmxM.21:509605-510381(-) length=258 sequence_SO=chromosome SO=protein_coding	258	1	21.3	4	5	1.274e-07	2	6.965e-07	2	1e-10	0	1e-10	0	LmxM.21.1290	#N/A	2.44983	12.0083	0.391598	1	null	#N/A	#N/A
LmxM.08_29.1440	organism=Leishmania_mexicana_MHOM/GT/2001/U1103 product=clathrin coat assembly protein ap19, putative,sigma adaptin, putative location=LmxM.08:523786-524262(-) length=158 sequence_SO=chromosome SO=protein_coding	158	0.9998	11.4	2	2	4.558e-07	2	1e-10	0	1e-10	0	1e-10	0	#N/A	#N/A	-11.1545	11.1545	0.365906	0	null	#N/A	#N/A
LmxM.31.2530	organism=Leishmania_mexicana_MHOM/GT/2001/U1103 product=hypothetical protein, conserved location=LmxM.31:985946-988822(-) length=958 sequence_SO=chromosome SO=protein_coding	958	0.9768	4	3	4	5.174e-08	3	1e-10	0	1e-10	0	1e-10	0	LmxM.31.2530	#N/A	-8.01792	8.01792	0.271634	0	null	#N/A	#N/A
LmxM.08_29.2860	organism=Leishmania_mexicana_MHOM/GT/2001/U1103 product=40S ribosomal protein S19-like protein location=LmxM.08:3017-3502(-) length=161 sequence_SO=chromosome SO=protein_coding	161	1	45.3	40	9	6.011e-06	6	1.106e-05	9	1.46e-06	5	9.914e-06	18	LmxM.08_29.2860	#N/A	1.48923	0.585808	0.545401	0	null	#N/A	#N/A
LmxM.33.0160	organism=Leishmania_mexicana_MHOM/GT/2001/U1103 product=malate dehydrogenase, putative location=LmxM.33:51871-52848(+) length=325 sequence_SO=chromosome SO=protein_coding	325	0.9983	7.4	1	2	1.596e-07	1	1e-10	0	1e-10	0	1e-10	0	LmxM.33.0160	#N/A	-9.64115	9.64115	0.320385	0	NN Sum: 2, NN D: .52, HMM Prob: .95	#N/A	#N/A
LmxM.04.1230	organism=Leishmania_mexicana_MHOM/GT/2001/U1103 product=actin location=LmxM.04:433272-434402(-) length=376 sequence_SO=chromosome SO=protein_coding	376	1	57.7	140	18	5.244e-06	43	3.178e-06	26	6.559e-06	33	5.297e-06	36	LmxM.04.1230	#N/A	-0.477868	-0.493383	0.530703	0	null	#N/A	#N/A
LmxM.34.2350	organism=Leishmania_mexicana_MHOM/GT/2001/U1103 product=aminopeptidase P, putative location=LmxM.34:878263-879717(+) length=484 sequence_SO=chromosome SO=protein_coding	484	1	26.2	65	13	6.862e-08	1	1.57e-06	27	1e-10	0	2.14e-06	36	LmxM.34.2350	#N/A	5.75455	-0.385197	0.457734	0	null	#N/A	#N/A
LmxM.25.1350	organism=Leishmania_mexicana_MHOM/GT/2001/U1103 product=hypothetical protein, conserved location=LmxM.25:523473-531188(-) length=2571 sequence_SO=chromosome SO=protein_coding	2571	1	1.8	5	4	1e-10	0	1e-10	0	4.149e-08	5	1e-10	0	LmxM.25.1350	#N/A	-7.70009	-7.70009	0.262107	0	null	#N/A	#N/A
LmxM.32.0830	organism=Leishmania_mexicana_MHOM/GT/2001/U1103 product=2,4-dienoyl-coa reductase fadh1, putative location=LmxM.32:288169-290361(+) length=730 sequence_SO=chromosome SO=protein_coding	730	1	5.9	5	4	7.369e-08	4	1.529e-08	1	1e-10	0	1e-10	0	LmxM.32.0830	#N/A	-2.26143	8.79734	0.295027	0	null	#N/A	#N/A
LmxM.24.0520	organism=Leishmania_mexicana_MHOM/GT/2001/U1103 product=DNAJ domain protein, putative location=LmxM.24:185440-187818(+) length=792 sequence_SO=chromosome SO=protein_coding	792	1	26.3	49	19	3.597e-07	9	1.228e-06	34	5.438e-09	1	5.667e-08	4	LmxM.24.0520	#N/A	1.81488	4.67602	0.421743	0	NN Sum: 3, NN D: .69, HMM Prob: .98	#N/A	#N/A
LmxM.22.1140	organism=Leishmania_mexicana_MHOM/GT/2001/U1103 product=adaptor complex AP-1 medium subunit, putative,Mu-adaptin 1, putative location=LmxM.22:464525-465826(+) length=433 sequence_SO=chromosome SO=protein_coding	433	1	19.6	17	8	1.102e-06	12	1.124e-07	1	1.198e-07	3	1e-10	0	LmxM.22.1140	#N/A	-3.44101	3.34034	0.412525	0	null	#N/A	#N/A
LmxM.01.0050	organism=Leishmania_mexicana_MHOM/GT/2001/U1103 product=carboxylase, putative location=LmxM.01:14846-16843(-) length=665 sequence_SO=chromosome SO=protein_coding	665	1	14.4	21	9	2.177e-07	11	1.802e-07	10	1e-10	0	1e-10	0	LmxM.01.0050	#N/A	-0.272605	10.9582	0.359999	0	null	#N/A	#N/A
LmxM.33.2340	organism=Leishmania_mexicana_MHOM/GT/2001/U1103 product=asparaginyl-tRNA synthetase, putative location=LmxM.33:846936-849590(-) length=884 sequence_SO=chromosome SO=protein_coding	884	1	16.9	42	15	2.149e-07	10	6.535e-07	19	1.731e-08	1	2.552e-07	11	LmxM.33.2340	#N/A	1.96837	1.67205	0.405725	0	null	#N/A	#N/A
LmxM.36.6020	organism=Leishmania_mexicana_MHOM/GT/2001/U1103 product=hypothetical protein, conserved location=LmxM.20:2277560-2278366(-) length=268 sequence_SO=chromosome SO=protein_coding	268	0.9997	9.7	5	3	4.22e-07	5	1e-10	0	1e-10	0	1e-10	0	LmxM.36.6020	#N/A	-11.0434	11.0434	0.362562	0	null	#N/A	#N/A
LmxM.13.1060	organism=Leishmania_mexicana_MHOM/GT/2001/U1103 product=NADH-cytochrome b5 reductase, putative location=LmxM.13:335869-336795(-) length=308 sequence_SO=chromosome SO=protein_coding	308	1	37	29	11	8.187e-07	7	3.613e-06	15	1e-10	0	7.421e-07	7	LmxM.13.1060	#N/A	2.41112	2.57798	0.471382	1	NN Sum: 2, NN D: .56, HMM Prob: .98	#N/A	#N/A
LmxM.34.4470	organism=Leishmania_mexicana_MHOM/GT/2001/U1103 product=hypothetical protein, conserved location=LmxM.34:1676163-1676771(+) length=202 sequence_SO=chromosome SO=protein_coding	202	1	43.1	29	9	4.838e-06	9	7.626e-06	8	1.992e-06	4	2.958e-06	6	LmxM.34.4470	#N/A	0.631927	1.33227	0.52409	0	null	#N/A	#N/A
LmxM.05.0240	organism=Leishmania_mexicana_MHOM/GT/2001/U1103 product=viscerotropic leishmaniasis antigen, putative location=LmxM.05:77820-81203(+) length=1127 sequence_SO=chromosome SO=protein_coding	1127	1	54.6	9	6	2.258e-08	2	1.316e-07	6	1e-10	0	1e-10	0	#N/A	#N/A	2.53776	9.5904	0.318859	1	null	#N/A	#N/A
LmxM.36.6690	organism=Leishmania_mexicana_MHOM/GT/2001/U1103 product=hypothetical protein, conserved,f2o10.10 protein-like protein location=LmxM.20:2535030-2536148(-) length=372 sequence_SO=chromosome SO=protein_coding	372	0.9906	5.1	3	2	1.777e-07	2	3.792e-08	1	1e-10	0	1e-10	0	#N/A	#N/A	-2.22542	10.0743	0.333409	7	null	#N/A	#N/A
LmxM.36.1450	organism=Leishmania_mexicana_MHOM/GT/2001/U1103 product=hypothetical protein, conserved location=LmxM.20:539909-540373(-) length=154 sequence_SO=chromosome SO=protein_coding	154	1	33.8	2	2	1e-10	0	1e-10	0	2.032e-07	2	1e-10	0	#N/A	#N/A	-9.98939	-9.98939	0.330856	0	null	#N/A	#N/A
LmxM.26.0690	organism=Leishmania_mexicana_MHOM/GT/2001/U1103 product=hypothetical protein, conserved location=LmxM.26:178751-179503(-) length=250 sequence_SO=chromosome SO=protein_coding	250	1	10.8	6	2	1e-10	0	6.643e-08	4	1e-10	0	7.135e-09	1	#N/A	#N/A	8.52288	3.20094	0.286785	1	null	ACCEPT	#N/A
LmxM.04.0940	organism=Leishmania_mexicana_MHOM/GT/2001/U1103 product=unspecified product location=LmxM.04:338321-339802(-) length=493 sequence_SO=chromosome SO=protein_coding	493	1	9.1	6	5	5.692e-07	6	1e-10	0	1e-10	0	1e-10	0	LmxM.04.0940	#N/A	-11.475	11.475	0.375549	0	NN Sum: 0, NN D: .18, HMM Prob: .97	#N/A	#N/A
LmxM.19.0720	organism=Leishmania_mexicana_MHOM/GT/2001/U1103 product=hypothetical protein, conserved location=LmxM.19:311767-312594(+) length=275 sequence_SO=chromosome SO=protein_coding	275	1	20.7	7	6	4.906e-07	6	1e-10	0	1e-10	0	1e-10	0	#N/A	#N/A	-11.2606	11.2606	0.369099	0	null	#N/A	#N/A
LmxM.30.0930	organism=Leishmania_mexicana_MHOM/GT/2001/U1103 product=sodium stibogluconate resistance protein, putative location=LmxM.30:350767-352632(-) length=621 sequence_SO=chromosome SO=protein_coding	621	1	21.4	27	11	6.123e-07	13	1.302e-08	1	4.936e-07	7.99	2.946e-07	3	LmxM.30.0930	#N/A	-1.846	-0.333967	0.41503	0	null	#N/A	#N/A
LmxM.01.0490	organism=Leishmania_mexicana_MHOM/GT/2001/U1103 product=long-chain-fatty-acid-CoA ligase, putative location=LmxM.01:127701-129797(+) length=698 sequence_SO=chromosome SO=protein_coding	698	1	25.2	87	22	2.835e-07	7	1.311e-06	28.5	6.383e-08	2	1.272e-06	32.5	LmxM.01.0490	#N/A	2.89467	0.255368	0.446692	0	null	#N/A	#N/A
LmxM.36.1360	organism=Leishmania_mexicana_MHOM/GT/2001/U1103 product=adenylate kinase, putative location=LmxM.20:488450-489112(-) length=220 sequence_SO=chromosome SO=protein_coding	220	1	12.3	2	2	1.912e-07	2	1e-10	0	1e-10	0	1e-10	0	#N/A	#N/A	-9.90162	9.90162	0.328217	0	null	#N/A	#N/A
LmxM.33.3050	organism=Leishmania_mexicana_MHOM/GT/2001/U1103 product=hypothetical protein, conserved location=LmxM.33:1167413-1167949(+) length=178 sequence_SO=chromosome SO=protein_coding	178	1	18	4	2	3.051e-07	1	7.545e-07	3	1e-10	0	1e-10	0	LmxM.33.3050	#N/A	1.30596	12.3712	0.402522	1	NN Sum: 3, NN D: .49, HMM Prob: .79	#N/A	#N/A
LmxM.28.2740	organism=Leishmania_mexicana_MHOM/GT/2001/U1103 product=activated protein kinase c receptor (LACK) location=LmxM.28:1036347-1037285(-) length=312 sequence_SO=chromosome SO=protein_coding	312	1	52.2	98	18	2.912e-06	17	1.179e-05	21	2.068e-06	12	1.355e-05	47	LmxM.28.2740	#N/A	2.3472	-0.0871973	0.548173	0	null	#N/A	#N/A
LmxM.33.0680	organism=Leishmania_mexicana_MHOM/GT/2001/U1103 product=hypothetical protein, conserved location=LmxM.33:292245-295619(-) length=1124 sequence_SO=chromosome SO=protein_coding	1124	1	28.6	39	18	2.925e-07	26.5	1e-10	0	1.455e-08	1	1e-10	0	LmxM.33.0680	Flagellar attachment zone	-10.5843	4.31996	0.348749	0	null	#N/A	Flagellar attachment zone
LmxM.08.0960	organism=Leishmania_mexicana_MHOM/GT/2001/U1103 product=hypothetical protein, conserved location=LmxM.08:1556090-1557787(-) length=565 sequence_SO=chromosome SO=protein_coding	565	1	69	105	35	4.234e-07	10	5.675e-08	2	8.979e-06	84	1.109e-07	7	LmxM.08.0960	Radial spoke protein	-5.8095	-4.24271	0.498091	0	null	#N/A	Radial spoke protein
LmxM.34.1760	organism=Leishmania_mexicana_MHOM/GT/2001/U1103 product=hypothetical protein, conserved location=LmxM.34:653328-654068(+) length=246 sequence_SO=chromosome SO=protein_coding	246	1	34.6	18	7	9.13e-07	6	1.572e-06	7	4.203e-07	4	1.166e-07	1	LmxM.34.1760	#N/A	0.340826	2.21052	0.448028	0	null	#N/A	#N/A
LmxM.36.5620	organism=Leishmania_mexicana_MHOM/GT/2001/U1103 product=isoleucyl-tRNA synthetase, putative location=LmxM.20:2134373-2137672(-) length=1099 sequence_SO=chromosome SO=protein_coding	1099	1	29.5	186	31	7.6e-07	38	1.9e-06	92	1.202e-07	9	6.424e-07	46	LmxM.36.5620	#N/A	1.53029	1.80243	0.453436	2	null	ACCEPT	#N/A
LmxM.32.0010	organism=Leishmania_mexicana_MHOM/GT/2001/U1103 product=hypothetical protein, conserved location=LmxM.32:2043-4511(-) length=822 sequence_SO=chromosome SO=protein_coding	822	1	10.5	10	7	9.553e-08	6	1e-10	0	5.816e-08	4	1e-10	0	LmxM.32.0010	#N/A	-9.58581	0.714958	0.318721	0	null	#N/A	#N/A
LmxM.36.0870	organism=Leishmania_mexicana_MHOM/GT/2001/U1103 product=DEAH-box RNA helicase, putative location=LmxM.20:313880-316447(+) length=856 sequence_SO=chromosome SO=protein_coding	856	1	3.3	3	2	1.675e-08	3	1e-10	0	1e-10	0	1e-10	0	LmxM.36.0870	#N/A	-6.3966	6.3966	0.223172	0	null	#N/A	#N/A
LmxM.29.2890	organism=Leishmania_mexicana_MHOM/GT/2001/U1103 product=hypothetical protein, conserved location=LmxM.29:1034209-1035582(-) length=457 sequence_SO=chromosome SO=protein_coding	457	1	9.2	3	3	1.985e-07	3	1e-10	0	1e-10	0	1e-10	0	LmxM.29.2890	#N/A	-9.95565	9.95565	0.329842	0	null	#N/A	#N/A
LmxM.04_422972_423229_422971_-	LmxM.04_422972_423229_422971_-	86	1	30.2	9	3	3.191e-07	2	1.615e-06	4	2.902e-07	1	5.3e-07	2	#N/A	#N/A	1.81575	1.23761	0.444001	#N/A	#N/A	#N/A	#N/A
LmxM.20.0810	organism=Leishmania_mexicana_MHOM/GT/2001/U1103 product=vesicle-fusing ATPase, putative,N-ethylmaleimide-sensitive factor, putative location=LmxM.20:2956461-2958677(+) length=738 sequence_SO=chromosome SO=protein_coding	738	1	41.6	86	28	3.913e-07	17	2.631e-06	58	6.273e-08	2	4.212e-08	1	LmxM.20.0810	#N/A	2.55767	4.84925	0.449515	0	null	#N/A	#N/A
LmxM.30.1000	organism=Leishmania_mexicana_MHOM/GT/2001/U1103 product=hypothetical protein, conserved location=LmxM.30:370082-373453(-) length=1123 sequence_SO=chromosome SO=protein_coding	1123	1	9.4	16	10	9.431e-08	13	2.97e-09	1	1e-10	0	1e-10	0	LmxM.30.1000	Tripartite attachment zone	-4.94263	8.926	0.298892	0	null	#N/A	Tripartite attachment zone
LmxM.27.0550	organism=Leishmania_mexicana_MHOM/GT/2001/U1103 product=replication factor C, subunit 4, putative location=LmxM.27:212381-213463(+) length=360 sequence_SO=chromosome SO=protein_coding	360	1	14.4	5	4	3.512e-07	5	1e-10	0	1e-10	0	1e-10	0	LmxM.27.0550	#N/A	-10.7785	10.7785	0.354593	0	null	#N/A	#N/A
LmxM.33.0140	organism=Leishmania_mexicana_MHOM/GT/2001/U1103 product=malate dehydrogenase location=LmxM.33:44235-45185(+) length=316 sequence_SO=chromosome SO=protein_coding	316	1	57.6	75	13	6e-06	27	8.006e-06	24.5	1.086e-06	10	9.541e-07	9	LmxM.33.0140	#N/A	0.338543	2.77933	0.520537	0	NN Sum: 4, NN D: .54, HMM Prob: .97	#N/A	#N/A
LmxM.36.1060	organism=Leishmania_mexicana_MHOM/GT/2001/U1103 product=hypothetical protein, conserved location=LmxM.20:405395-408406(+) length=1003 sequence_SO=chromosome SO=protein_coding	1003	0.9654	3	2	2	1.328e-08	2	1e-10	0	1e-10	0	1e-10	0	LmxM.36.1060	#N/A	-6.06393	6.06393	0.21329	0	null	#N/A	#N/A
LmxM.31.0590	organism=Leishmania_mexicana_MHOM/GT/2001/U1103 product=hypothetical protein, conserved location=LmxM.31:204770-205720(+) length=316 sequence_SO=chromosome SO=protein_coding	316	1	14.6	5	5	9.344e-08	1	1.421e-07	3	4.962e-08	1	1e-10	0	#N/A	#N/A	-0.00869888	2.24407	0.345524	1	null	#N/A	#N/A
LmxM.32.2570	organism=Leishmania_mexicana_MHOM/GT/2001/U1103 product=aminopeptidase, putative,metallo-peptidase, Clan MF, Family M17 location=LmxM.32:1028165-1029748(+) length=527 sequence_SO=chromosome SO=protein_coding	527	1	6.6	3	2	1e-10	0	9.668e-08	3	1e-10	0	1e-10	0	LmxM.32.2570	#N/A	8.91857	8.91857	0.298668	0	null	ACCEPT	#N/A
LmxM.18.1360	organism=Leishmania_mexicana_MHOM/GT/2001/U1103 product=hypothetical protein, conserved location=LmxM.18:560969-563854(+) length=961 sequence_SO=chromosome SO=protein_coding	961	1	9.9	9	8	8.995e-08	8	1e-10	0	1e-10	0	1e-10	0	LmxM.18.1360	#N/A	-8.81458	8.81458	0.295545	0	null	#N/A	#N/A
LmxM.33.0040	organism=Leishmania_mexicana_MHOM/GT/2001/U1103 product=hypothetical protein, conserved location=LmxM.33:9492-11531(+) length=679 sequence_SO=chromosome SO=protein_coding	679	1	5.2	3	3	4.095e-08	3	1e-10	0	1e-10	0	1e-10	0	LmxM.33.0040	#N/A	-7.68124	7.68124	0.261542	3	null	#N/A	#N/A
LmxM.15.0275	organism=Leishmania_mexicana_MHOM/GT/2001/U1103 product=ribonucleoprotein p18, mitochondrial precursor, putative location=LmxM.15:109675-110238(+) length=187 sequence_SO=chromosome SO=protein_coding	187	1	76.5	54	15	1.849e-06	9	8.322e-06	18	1.39e-06	8	4.787e-06	18	LmxM.15.0275	#N/A	2.01694	0.719483	0.521346	0	NN Sum: 1, NN D: .43, HMM Prob: .98	#N/A	#N/A
LmxM.11.0940	organism=Leishmania_mexicana_MHOM/GT/2001/U1103 product=hypothetical protein, unknown function location=LmxM.11:364631-368869(+) length=1412 sequence_SO=chromosome SO=protein_coding	1412	1	3.5	4	4	1e-10	0	1e-10	0	8.651e-09	3	3.834e-08	1	LmxM.11.0940	#N/A	2.13509	-7.87624	0.267386	0	null	#N/A	#N/A
LmxM.31.0140	organism=Leishmania_mexicana_MHOM/GT/2001/U1103 product=hypothetical protein, conserved location=LmxM.31:44005-47133(-) length=1042 sequence_SO=chromosome SO=protein_coding	1042	0.9938	2.7	3	2	1.933e-08	3	1e-10	0	1e-10	0	1e-10	0	#N/A	#N/A	-6.60214	6.60214	0.229292	0	null	#N/A	#N/A
LmxM.05.0920	organism=Leishmania_mexicana_MHOM/GT/2001/U1103 product=paraflagellar rod protein, putative location=LmxM.05:342773-345997(+) length=1074 sequence_SO=chromosome SO=protein_coding	1074	0.9698	1.5	1	2	1e-10	0	1e-10	0	1.816e-08	1	1e-10	0	LmxM.05.0920	Paraflagellar rod	-6.51254	-6.51254	0.226623	0	null	#N/A	Paraflagellar rod
LmxM.13.1590	organism=Leishmania_mexicana_MHOM/GT/2001/U1103 product=hypothetical protein, conserved location=LmxM.13:556465-558717(-) length=750 sequence_SO=chromosome SO=protein_coding	750	0.9997	3.6	2	2	4.4e-08	2	1e-10	0	1e-10	0	1e-10	0	#N/A	Conserved ancestral centriolar protein	-7.78463	7.78463	0.26464	0	null	#N/A	Conserved ancestral centriolar protein
LmxM.22.1190	organism=Leishmania_mexicana_MHOM/GT/2001/U1103 product=hypothetical protein, conserved location=LmxM.22:479756-480448(+) length=230 sequence_SO=chromosome SO=protein_coding	230	0.9996	16.1	5	3	3.107e-07	3	1e-10	0	1e-10	0	1e-10	0	LmxM.22.1190	#N/A	-10.6018	10.6018	0.349276	0	null	#N/A	#N/A
LmxM.36.5930	organism=Leishmania_mexicana_MHOM/GT/2001/U1103 product=hypothetical protein, conserved location=LmxM.20:2243400-2244278(-) length=292 sequence_SO=chromosome SO=protein_coding	292	1	24.7	9	6	2.087e-07	2	1.874e-07	4	1e-10	0	4.808e-08	2	LmxM.36.5930	#N/A	0.173483	3.03936	0.364766	0	null	#N/A	#N/A
LmxM.36.1940	organism=Leishmania_mexicana_MHOM/GT/2001/U1103 product=nucleoside transporter 1, putative location=LmxM.20:759425-760924(-) length=499 sequence_SO=chromosome SO=protein_coding	499	1	20	52	9	7.713e-07	8	1.288e-06	18	5.476e-07	5	1.853e-06	15	LmxM.36.1940	#N/A	1.25189	-0.221241	0.464933	10	null	#N/A	#N/A
LmxM.33.1000	organism=Leishmania_mexicana_MHOM/GT/2001/U1103 product=myosin IB heavy chain, putative location=LmxM.33:427653-431750(+) length=1365 sequence_SO=chromosome SO=protein_coding	1365	1	6.4	6	7	1.961e-08	5	1e-10	0	2.028e-08	1	1e-10	0	#N/A	#N/A	-7.63988	-0.0482263	0.260304	0	null	#N/A	#N/A
LmxM.20.1690	organism=Leishmania_mexicana_MHOM/GT/2001/U1103 product=soluble n-ethylmaleimide sensitive factor, putative location=LmxM.20:3306563-3307411(-) length=282 sequence_SO=chromosome SO=protein_coding	282	1	38.7	28	13	1.45e-06	10	1.094e-06	11	2.972e-07	4	4.462e-08	1	LmxM.20.1690	#N/A	-0.617758	2.89579	0.446027	0	null	#N/A	#N/A
LmxM.18.0540	organism=Leishmania_mexicana_MHOM/GT/2001/U1103 product=hypothetical protein, conserved location=LmxM.18:210041-211576(-) length=511 sequence_SO=chromosome SO=protein_coding	511	1	7.8	4	4	2.251e-07	4	1e-10	0	1e-10	0	1e-10	0	#N/A	#N/A	-10.137	10.137	0.335295	2	null	#N/A	#N/A
LmxM.32.0314	organism=Leishmania_mexicana_MHOM/GT/2001/U1103 product=heat shock protein 83-1 location=LmxM.32:112338-114443(-) length=701 sequence_SO=chromosome SO=protein_coding	701	1	86.2	1236	97	3.099e-05	330.83	3.16e-05	384.86	1.853e-05	251.86	1.153e-05	216.9	LmxM.32.0314	#N/A	-0.19932	1.05809	0.596685	0	null	#N/A	#N/A
LmxM.08.1190	organism=Leishmania_mexicana_MHOM/GT/2001/U1103 product=hypothetical protein, conserved location=LmxM.08:1634699-1638442(+) length=1247 sequence_SO=chromosome SO=protein_coding	1247	1	9.1	20	11	6.013e-08	8	1.656e-08	2	1.006e-07	8	9.076e-09	2	LmxM.08.1190	Intrflagellar transport	-2.6484	-0.516137	0.327037	0	null	#N/A	Intrflagellar transport
LmxM.09.0780	organism=Leishmania_mexicana_MHOM/GT/2001/U1103 product=hypothetical protein, conserved location=LmxM.09:297536-298285(-) length=249 sequence_SO=chromosome SO=protein_coding	249	1	29.7	8	7	1.099e-07	2	1e-10	0	7.858e-07	6	1e-10	0	#N/A	#N/A	-12.1288	-2.83684	0.395226	0	null	#N/A	#N/A
LmxM.04.1130	organism=Leishmania_mexicana_MHOM/GT/2001/U1103 product=cytochrome c oxidase assembly factor, putative location=LmxM.04:389832-390722(-) length=296 sequence_SO=chromosome SO=protein_coding	296	1	10.8	5	3	1.386e-07	1	2.941e-07	4	1e-10	0	1e-10	0	LmxM.04.1130	#N/A	1.08483	11.0792	0.363639	0	null	#N/A	#N/A
LmxM.24.0590	organism=Leishmania_mexicana_MHOM/GT/2001/U1103 product=hypothetical protein, unknown function location=LmxM.24:201322-203385(+) length=687 sequence_SO=chromosome SO=protein_coding	687	0.9999	5.7	3	4	4.136e-08	1	1e-10	0	1e-10	0	2.282e-08	2	LmxM.24.0590	#N/A	-0.855113	0.855113	0.280875	0	null	#N/A	#N/A
LmxM.21.1555	organism=Leishmania_mexicana_MHOM/GT/2001/U1103 product=hypothetical protein, conserved location=LmxM.21:617435-618622(-) length=395 sequence_SO=chromosome SO=protein_coding	395	1	39	110	19	1.825e-06	16	3.901e-06	38	3.292e-06	17	5.966e-06	36	LmxM.21.1555	#N/A	0.947313	-0.693173	0.517563	1	null	#N/A	#N/A
LmxM.27.1530	organism=Leishmania_mexicana_MHOM/GT/2001/U1103 product=hypothetical protein, conserved location=LmxM.27:605742-606068(+) length=108 sequence_SO=chromosome SO=protein_coding	108	0.9983	26.9	2	2	3.349e-07	2	1e-10	0	1e-10	0	1e-10	0	#N/A	#N/A	-10.7099	10.7099	0.35253	0	null	#N/A	#N/A
LmxM.02.0040	organism=Leishmania_mexicana_MHOM/GT/2001/U1103 product=aminopeptidase P1, putative,metallo-peptidase, Clan MG, Family M24 location=LmxM.02:1523-3376(-) length=617 sequence_SO=chromosome SO=protein_coding	617	1	7.6	7	5	1e-10	0	1.942e-07	5	1e-10	0	8.007e-08	2	LmxM.02.0040	#N/A	10.4214	1.27715	0.343849	0	NN Sum: 1, NN D: .13, HMM Prob: .57	#N/A	#N/A
LmxM.36.6980	organism=Leishmania_mexicana_MHOM/GT/2001/U1103 product=eukaryotic translation initiation factor 3 subunit 8, putative location=LmxM.20:2625783-2627975(-) length=730 sequence_SO=chromosome SO=protein_coding	730	1	48.1	210	41	2.248e-06	61.99	2.612e-06	63.99	3.032e-06	47.99	7.31e-07	29	LmxM.36.6980	#N/A	-0.659395	0.369073	0.493566	0	null	#N/A	#N/A
LmxM.27.0745	organism=Leishmania_mexicana_MHOM/GT/2001/U1103 product=hypothetical protein, conserved (pseudogene) location=LmxM.27:287660-287992(+) length=110 sequence_SO=chromosome SO=protein_coding	110	1	42.7	8	4	1.755e-06	5	1.161e-06	3	1e-10	0	1e-10	0	LmxM.27.0745	#N/A	-0.596061	13.8317	0.446482	0	null	#N/A	#N/A
LmxM.36.3070	organism=Leishmania_mexicana_MHOM/GT/2001/U1103 product=fibrillarin location=LmxM.20:1218947-1219651(-) length=234 sequence_SO=chromosome SO=protein_coding	234	1	49.1	34	14	3.14e-06	20.5	8.482e-07	4.5	4.11e-07	4	6.477e-08	2	LmxM.36.3070	#N/A	-1.95959	3.0674	0.464972	0	null	#N/A	#N/A
LmxM.13.0140	organism=Leishmania_mexicana_MHOM/GT/2001/U1103 product=hypothetical protein, conserved location=LmxM.13:42045-42605(-) length=186 sequence_SO=chromosome SO=protein_coding	186	1	18.3	3	2	5.578e-08	1	9.902e-09	1	1e-10	0	1e-10	0	LmxM.13.0140	#N/A	-2.48204	8.35935	0.281877	0	null	#N/A	#N/A
LmxM.24.1500	organism=Leishmania_mexicana_MHOM/GT/2001/U1103 product=IgE-dependent histamine-releasing factor, putative location=LmxM.24:566194-567024(+) length=276 sequence_SO=chromosome SO=protein_coding	276	1	66.5	30	13	1.929e-06	10	2.642e-06	7	6.907e-07	7	1.768e-06	6	LmxM.24.1500	#N/A	0.751377	0.894614	0.484694	0	null	#N/A	#N/A
LmxM.21.1060	organism=Leishmania_mexicana_MHOM/GT/2001/U1103 product=40S ribosomal protein S23, putative location=LmxM.21:421289-421720(+) length=143 sequence_SO=chromosome SO=protein_coding	143	1	75.5	45	11	3.458e-06	10	8.538e-06	11	1.695e-06	11	6.755e-06	12	LmxM.21.1060	#N/A	1.56939	0.50553	0.531061	0	null	#N/A	#N/A
LmxM.33.2980	organism=Leishmania_mexicana_MHOM/GT/2001/U1103 product=hypothetical protein, conserved location=LmxM.33:1143717-1144748(+) length=343 sequence_SO=chromosome SO=protein_coding	343	1	25.1	13	7	1.453e-07	2	1e-10	0	1.267e-06	11	1e-10	0	LmxM.33.2980	#N/A	-12.7858	-3.12343	0.414999	0	null	#N/A	#N/A
LmxM.27.2360	organism=Leishmania_mexicana_MHOM/GT/2001/U1103 product=hypothetical protein, conserved location=LmxM.27:997211-998368(+) length=385 sequence_SO=chromosome SO=protein_coding	385	1	15.1	7	4	4.749e-07	6	1e-10	0	1.282e-08	1	1e-10	0	LmxM.27.2360	#N/A	-11.2518	5.20025	0.368835	0	null	#N/A	#N/A
LmxM.07.0940	organism=Leishmania_mexicana_MHOM/GT/2001/U1103 product=hypothetical protein, conserved location=LmxM.07:465551-472855(+) length=2434 sequence_SO=chromosome SO=protein_coding	2434	1	4.6	13	10	2.323e-08	10	3.048e-09	2	1e-10	0	1e-10	0	LmxM.07.0940	#N/A	-2.88968	7.03771	0.242289	0	null	#N/A	#N/A
LmxM.11.0630	organism=Leishmania_mexicana_MHOM/GT/2001/U1103 product=aminopeptidase, putative,metallo-peptidase, Clan MF, Family M17 location=LmxM.11:233800-235407(+) length=535 sequence_SO=chromosome SO=protein_coding	535	1	33.8	78	16	1.841e-06	21	5.544e-06	45	1e-10	0	5.133e-07	12	LmxM.11.0630	#N/A	1.71811	3.84644	0.489754	0	null	#N/A	#N/A
LmxM.23.1450	organism=Leishmania_mexicana_MHOM/GT/2001/U1103 product=hypothetical protein, conserved location=LmxM.23:697206-698678(+) length=490 sequence_SO=chromosome SO=protein_coding	490	1	49	47	27	3.129e-08	3	1e-10	0	4.705e-06	43	1e-10	0	LmxM.23.1450	#N/A	-14.5315	-7.22778	0.467546	0	null	#N/A	#N/A
LmxM.15.0680	organism=Leishmania_mexicana_MHOM/GT/2001/U1103 product=hypothetical protein, conserved location=LmxM.15:263334-263942(+) length=202 sequence_SO=chromosome SO=protein_coding	202	0.9999	10.4	2	2	2.694e-07	2	1e-10	0	1e-10	0	1e-10	0	LmxM.15.0680	#N/A	-10.3961	10.3961	0.343088	0	null	#N/A	#N/A
LmxM.34.4880	organism=Leishmania_mexicana_MHOM/GT/2001/U1103 product=hypothetical protein, conserved location=LmxM.34:1782457-1783605(+) length=382 sequence_SO=chromosome SO=protein_coding	382	1	23.8	19	8	1.406e-06	9	1.307e-06	7	1.234e-07	3	1e-10	0	LmxM.34.4880	#N/A	-0.226596	4.45731	0.445278	4	null	#N/A	#N/A
LmxM.32.2740	organism=Leishmania_mexicana_MHOM/GT/2001/U1103 product=translation initiation factor IF-2, putative location=LmxM.32:1104684-1107140(+) length=818 sequence_SO=chromosome SO=protein_coding	818	1	17.4	32	12	5.755e-07	23	2.533e-08	3	8.251e-08	6	1e-10	0	LmxM.32.2740	#N/A	-4.69351	2.86257	0.38347	0	null	#N/A	#N/A
LmxM.01.0200	organism=Leishmania_mexicana_MHOM/GT/2001/U1103 product=hypothetical protein, conserved location=LmxM.01:47634-48530(-) length=298 sequence_SO=chromosome SO=protein_coding	298	0.9746	5.7	1	2	1.676e-08	1	1e-10	0	1e-10	0	1e-10	0	#N/A	#N/A	-6.39746	6.39746	0.223198	0	NN Sum: 0, NN D: .21, HMM Prob: .97	#N/A	#N/A
LmxM.33.1040	organism=Leishmania_mexicana_MHOM/GT/2001/U1103 product=uracil phosphoribosyltransferase, putative location=LmxM.33:443243-443971(+) length=242 sequence_SO=chromosome SO=protein_coding	242	1	26.9	14	6	5.055e-07	4	1.186e-06	5	1.017e-07	2	2.963e-07	2	LmxM.33.1040	#N/A	1.28759	2.08746	0.432004	0	null	#N/A	#N/A
LmxM.32.2150	organism=Leishmania_mexicana_MHOM/GT/2001/U1103 product=hypothetical protein, conserved location=LmxM.32:838176-840797(+) length=873 sequence_SO=chromosome SO=protein_coding	873	1	5.4	4	4	1.484e-07	4	1e-10	0	1e-10	0	1e-10	0	#N/A	#N/A	-9.53625	9.53625	0.317231	0	null	#N/A	#N/A
LmxM.03.0040	organism=Leishmania_mexicana_MHOM/GT/2001/U1103 product=2-aminoethylphosphonate:pyruvateaminotransferas e-like protein location=LmxM.03:10431-11531(+) length=366 sequence_SO=chromosome SO=protein_coding	366	1	15.8	9	6	5.427e-07	8	1e-10	0	1e-10	0	1e-10	0	LmxM.03.0040	#N/A	-11.4062	11.4062	0.37348	0	null	#N/A	#N/A
LmxM.27.2100	organism=Leishmania_mexicana_MHOM/GT/2001/U1103 product=RNA-binding protein, putative location=LmxM.27:874543-875814(-) length=423 sequence_SO=chromosome SO=protein_coding	423	1	20.8	47	9	2.078e-06	36	5.02e-08	5	3.997e-07	5	1.214e-08	1	LmxM.27.2100	#N/A	-5.3127	2.36948	0.440484	0	null	#N/A	#N/A
LmxM.29.0350	organism=Leishmania_mexicana_MHOM/GT/2001/U1103 product=kinesin, putative location=LmxM.29:110217-112049(-) length=610 sequence_SO=chromosome SO=protein_coding	610	1	9.8	10	5	2.269e-07	10	1e-10	0	1e-10	0	1e-10	0	LmxM.29.0350	#N/A	-10.1485	10.1485	0.335641	0	null	#N/A	#N/A
LmxM.19.0160	organism=Leishmania_mexicana_MHOM/GT/2001/U1103 product=aminopeptidase, putative,metallo-peptidase, Clan MG, Family M24 location=LmxM.19:32659-33801(-) length=380 sequence_SO=chromosome SO=protein_coding	380	1	58.7	100	26	2.607e-06	17	5.411e-06	43	2.709e-06	14	3.8e-06	26	LmxM.19.0160	#N/A	0.793017	0.300807	0.516218	0	null	#N/A	#N/A
LmxM.05.1050	organism=Leishmania_mexicana_MHOM/GT/2001/U1103 product=hypothetical protein, unknown function location=LmxM.05:385998-387329(+) length=443 sequence_SO=chromosome SO=protein_coding	443	1	21.7	14	9	1e-10	0	5.297e-07	13	1e-10	0	1e-10	0	LmxM.05.1050	#N/A	11.3712	11.3712	0.372428	0	null	#N/A	#N/A
LmxM.36.4070	organism=Leishmania_mexicana_MHOM/GT/2001/U1103 product=phosphoglycerate mutase-like protein location=LmxM.20:1530347-1531390(+) length=347 sequence_SO=chromosome SO=protein_coding	347	1	18.2	13	8	2.644e-07	6	1e-10	0	1.604e-07	3	1.365e-07	4	LmxM.36.4070	#N/A	-1.63683	-0.166709	0.374927	0	NN Sum: 4, NN D: .55, HMM Prob: .96	#N/A	#N/A
LmxM.25.0530	organism=Leishmania_mexicana_MHOM/GT/2001/U1103 product=ABC transporter, putative location=LmxM.25:179832-181802(-) length=656 sequence_SO=chromosome SO=protein_coding	656	1	22.7	32	14	3.669e-07	10.99	5.055e-07	15	9.693e-08	4	3.057e-08	2	LmxM.25.0530	#N/A	0.208825	2.77449	0.399996	4	null	#N/A	#N/A
LmxM.17.0120	organism=Leishmania_mexicana_MHOM/GT/2001/U1103 product=hypothetical protein, conserved location=LmxM.17:93970-94923(-) length=317 sequence_SO=chromosome SO=protein_coding	317	1	39.7	46	13	1.125e-06	9	2.343e-06	23	7.475e-08	1	8.116e-07	12	LmxM.17.0120	#N/A	1.39472	1.96816	0.463892	0	null	#N/A	#N/A
LmxM.16.1010	organism=Leishmania_mexicana_MHOM/GT/2001/U1103 product=hypothetical protein, conserved location=LmxM.16:370077-372968(+) length=963 sequence_SO=chromosome SO=protein_coding	963	0.9945	12.9	6	10	1.395e-08	2.5	1.195e-08	1.5	1e-10	0	1e-10	0	LmxM.16.1010	#N/A	-0.221537	7.01681	0.241664	1	null	#N/A	#N/A
LmxM.05.0880	organism=Leishmania_mexicana_MHOM/GT/2001/U1103 product=hypothetical protein, conserved location=LmxM.05:327337-327942(+) length=201 sequence_SO=chromosome SO=protein_coding	201	1	14.4	2	2	1e-10	0	3.244e-07	2	1e-10	0	1e-10	0	#N/A	#N/A	10.664	10.664	0.351148	1	NN Sum: 2, NN D: .41, HMM Prob: 1	#N/A	#N/A
LmxM.36.5030	organism=Leishmania_mexicana_MHOM/GT/2001/U1103 product=hypothetical protein, conserved location=LmxM.20:1921302-1922468(-) length=388 sequence_SO=chromosome SO=protein_coding	388	0.9679	5.7	1	2	2.953e-08	1	1e-10	0	1e-10	0	1e-10	0	#N/A	#N/A	-7.21091	7.21091	0.247465	0	null	#N/A	#N/A
LmxM.24.2210	organism=Leishmania_mexicana_MHOM/GT/2001/U1103 product=60S ribosomal protein L12, putative location=LmxM.24:806813-807307(-) length=164 sequence_SO=chromosome SO=protein_coding	164	1	51.2	28	8	1.824e-06	5	3.736e-06	6	1.391e-06	5	6.752e-06	11	LmxM.24.2210	#N/A	1.70585	-0.550476	0.513682	0	null	#N/A	#N/A
LmxM.34.2400	organism=Leishmania_mexicana_MHOM/GT/2001/U1103 product=hypothetical protein, conserved location=LmxM.34:900728-906097(+) length=1789 sequence_SO=chromosome SO=protein_coding	1789	1	5.4	29	8	6.429e-08	14	1e-10	0	1.153e-07	9	3.841e-08	5	LmxM.34.2400	#N/A	-2.2214	-1.2553	0.333866	0	NN Sum: 0, NN D: .25, HMM Prob: .93	ACCEPT	#N/A
LmxM.22.1590	organism=Leishmania_mexicana_MHOM/GT/2001/U1103 product=hypothetical protein, conserved location=LmxM.22:635931-640556(+) length=1541 sequence_SO=chromosome SO=protein_coding	1541	1	3	4	4	1.669e-08	4	1e-10	0	1e-10	0	1e-10	0	#N/A	#N/A	-6.39146	6.39146	0.223019	0	null	#N/A	#N/A
LmxM.04.0680	organism=Leishmania_mexicana_MHOM/GT/2001/U1103 product=ubiquitin-conjugating enzyme e2, putative location=LmxM.04:258996-259442(-) length=148 sequence_SO=chromosome SO=protein_coding	148	1	39.9	5	6	2.366e-06	4	2.627e-07	1	1e-10	0	1e-10	0	LmxM.04.0680	#N/A	-3.17047	13.6821	0.441977	0	null	#N/A	#N/A
LmxM.14.0240	organism=Leishmania_mexicana_MHOM/GT/2001/U1103 product=hypothetical protein, conserved location=LmxM.14:66040-66468(+) length=142 sequence_SO=chromosome SO=protein_coding	142	1	27.5	7	4	2.385e-07	2	6.765e-07	1	1e-10	0	1.496e-06	4	LmxM.14.0240	#N/A	3.18669	-0.709363	0.438222	0	null	#N/A	#N/A
LmxM.11.0930	organism=Leishmania_mexicana_MHOM/GT/2001/U1103 product=hypothetical protein, conserved location=LmxM.11:362931-364064(+) length=377 sequence_SO=chromosome SO=protein_coding	377	0.9999	11.9	3	4	7.214e-08	2	4.299e-08	1	1e-10	0	1e-10	0	LmxM.11.0930	#N/A	-0.745445	9.16905	0.306194	0	null	#N/A	#N/A
LmxM.34.4870	organism=Leishmania_mexicana_MHOM/GT/2001/U1103 product=hypothetical protein, conserved location=LmxM.34:1778277-1781276(+) length=999 sequence_SO=chromosome SO=protein_coding	999	1	37.3	58	32	1e-10	0	5.55e-09	1	7.782e-07	53	2.185e-08	4	LmxM.34.4870	#N/A	-4.82808	-7.1457	0.390617	0	null	#N/A	#N/A
LmxM.36.0710	organism=Leishmania_mexicana_MHOM/GT/2001/U1103 product=hypothetical protein, conserved location=LmxM.20:207133-207912(+) length=259 sequence_SO=chromosome SO=protein_coding	259	1	23.9	5	5	2.845e-07	5	1e-10	0	1e-10	0	1e-10	0	#N/A	#N/A	-10.4747	10.4747	0.345454	0	null	#N/A	#N/A
LmxM.29.0700	organism=Leishmania_mexicana_MHOM/GT/2001/U1103 product=nuclear movement protein, putative,NUDC-like protein location=LmxM.29:219705-220190(-) length=161 sequence_SO=chromosome SO=protein_coding	161	1	24.8	4	4	1.314e-06	4	1e-10	0	1e-10	0	1e-10	0	#N/A	#N/A	-12.6818	12.6818	0.411869	0	null	#N/A	#N/A
LmxM.27.0810	organism=Leishmania_mexicana_MHOM/GT/2001/U1103 product=glutaredoxin-like protein location=LmxM.27:310509-310838(+) length=109 sequence_SO=chromosome SO=protein_coding	109	1	42.2	3	3	8.818e-07	3	1e-10	0	1e-10	0	1e-10	0	LmxM.27.0810	#N/A	-12.1064	12.1064	0.394552	0	null	#N/A	#N/A
LmxM.24.0150	organism=Leishmania_mexicana_MHOM/GT/2001/U1103 product=glycosomal membrane like protein location=LmxM.24:28295-28957(+) length=220 sequence_SO=chromosome SO=protein_coding	220	1	54.5	26	11	4.073e-06	11	1.857e-06	9	4.378e-07	5	1e-10	0	LmxM.24.0150	#N/A	-1.28033	3.75936	0.4804	2	null	#N/A	#N/A
LmxM.34.0700	organism=Leishmania_mexicana_MHOM/GT/2001/U1103 product=vacuolar ATP synthase subunit d, putative location=LmxM.34:258814-259644(+) length=276 sequence_SO=chromosome SO=protein_coding	276	1	27.9	14	8	1e-10	0	2.105e-06	13	1e-10	0	5.941e-08	1	LmxM.34.0700	#N/A	13.4017	5.14461	0.433538	0	null	#N/A	#N/A
LmxM.36.3950	organism=Leishmania_mexicana_MHOM/GT/2001/U1103 product=hypothetical protein, conserved location=LmxM.20:1485347-1486099(+) length=250 sequence_SO=chromosome SO=protein_coding	250	1	13.6	10	5	1e-10	0	1e-10	0	5.246e-07	4	3.817e-07	5	#N/A	#N/A	-0.458676	-12.1458	0.395737	0	null	#N/A	#N/A
LmxM.25.0710	organism=Leishmania_mexicana_MHOM/GT/2001/U1103 product=hypothetical protein, conserved location=LmxM.25:251324-252406(-) length=360 sequence_SO=chromosome SO=protein_coding	360	1	11.7	3	4	5.825e-08	1	2.167e-07	2	1e-10	0	1e-10	0	#N/A	#N/A	1.89356	10.425	0.343957	4	null	#N/A	#N/A
LmxM.28.1550	organism=Leishmania_mexicana_MHOM/GT/2001/U1103 product=hypothetical protein, conserved location=LmxM.28:567140-567859(+) length=239 sequence_SO=chromosome SO=protein_coding	239	0.9991	8.8	2	2	2.543e-07	2	1e-10	0	1e-10	0	1e-10	0	#N/A	#N/A	-10.3129	10.3129	0.340586	2	null	#N/A	#N/A
LmxM.21.1090	organism=Leishmania_mexicana_MHOM/GT/2001/U1103 product=T-complex protein 1, delta subunit, putative location=LmxM.21:428303-429958(+) length=551 sequence_SO=chromosome SO=protein_coding	551	1	61.3	132	34	3.556e-06	64	2.715e-06	42	6.272e-07	10	3.15e-07	10	LmxM.21.1090	#N/A	-0.465289	2.73459	0.485813	0	null	#N/A	#N/A
LmxM.36.1000	organism=Leishmania_mexicana_MHOM/GT/2001/U1103 product=hypothetical protein, conserved,predicted WD40 repeat protein location=LmxM.20:379080-382970(+) length=1296 sequence_SO=chromosome SO=protein_coding	1296	1	14.3	36	17	2.67e-07	21	3.559e-09	1	1.192e-07	11	1.795e-08	3	LmxM.36.1000	Intrflagellar transport	-4.16634	0.980189	0.361035	0	null	#N/A	Intrflagellar transport
LmxM.13.1360	organism=Leishmania_mexicana_MHOM/GT/2001/U1103 product=hypothetical protein, conserved location=LmxM.13:444312-446825(-) length=837 sequence_SO=chromosome SO=protein_coding	837	1	22.6	47	17	1.02e-06	27	3.841e-07	16	3.476e-08	2	6.49e-08	1	LmxM.13.1360	#N/A	-1.23213	3.81649	0.417718	0	null	#N/A	#N/A
LmxM.08_29.2800	organism=Leishmania_mexicana_MHOM/GT/2001/U1103 product=unspecified product location=LmxM.08:18444-19445(-) length=333 sequence_SO=chromosome SO=protein_coding	333	1	20.7	19	9	1e-10	0	3.677e-07	8	1e-10	0	9.576e-07	11	LmxM.08_29.2800	#N/A	12.694	-1.38065	0.412238	0	null	#N/A	#N/A
LmxM.36.6870	organism=Leishmania_mexicana_MHOM/GT/2001/U1103 product=hypothetical protein, conserved location=LmxM.20:2597697-2598182(-) length=161 sequence_SO=chromosome SO=protein_coding	161	0.9999	14.3	2	2	6.301e-07	2	1e-10	0	1e-10	0	1e-10	0	#N/A	#N/A	-11.6216	11.6216	0.379962	0	null	#N/A	#N/A
LmxM.33.4110	organism=Leishmania_mexicana_MHOM/GT/2001/U1103 product=hypothetical protein, conserved location=LmxM.33:1548533-1556326(+) length=2597 sequence_SO=chromosome SO=protein_coding	2597	1	6.4	30	17	6.197e-09	3	3.836e-09	1	1.694e-07	22.99	5.353e-09	1	#N/A	#N/A	-4.25622	-4.12249	0.326667	0	null	#N/A	#N/A
LmxM.30.0740	organism=Leishmania_mexicana_MHOM/GT/2001/U1103 product=hypothetical protein, conserved location=LmxM.30:283476-284471(-) length=331 sequence_SO=chromosome SO=protein_coding	331	1	10.6	3	3	2.628e-07	3	1e-10	0	1e-10	0	1e-10	0	#N/A	#N/A	-10.3603	10.3603	0.342012	0	null	#N/A	#N/A
LmxM.21.0980	organism=Leishmania_mexicana_MHOM/GT/2001/U1103 product=hypothetical protein, conserved location=LmxM.21:385802-391204(+) length=1800 sequence_SO=chromosome SO=protein_coding	1800	1	21.2	171	36	1.752e-07	43	2.169e-07	50	2.455e-07	44	6.317e-08	24	LmxM.21.0980	Intrflagellar transport	-0.587004	0.345156	0.384558	0	null	#N/A	Intrflagellar transport
LmxM.08_29.1760	organism=Leishmania_mexicana_MHOM/GT/2001/U1103 product=paraflagellar rod protein 1D, putative location=LmxM.08:390087-391874(+) length=595 sequence_SO=chromosome SO=protein_coding	595	1	94.1	777	91	4.71e-06	79	9.433e-07	21.5	2.709e-05	204.5	4.123e-06	79	#N/A	#N/A	-2.65002	-2.46498	0.556663	0	null	#N/A	#N/A
LmxM.26.2700	organism=Leishmania_mexicana_MHOM/GT/2001/U1103 product=6-phosphogluconolactonase location=LmxM.26:1023948-1024751(+) length=267 sequence_SO=chromosome SO=protein_coding	267	1	24.3	11	5	6.178e-07	5	1e-10	0	3.443e-07	2	9.979e-07	4	LmxM.26.2700	#N/A	0.052853	-1.11915	0.429228	0	null	#N/A	#N/A
LmxM.08_29.1690	organism=Leishmania_mexicana_MHOM/GT/2001/U1103 product=hypothetical protein, conserved location=LmxM.08:411353-412549(+) length=398 sequence_SO=chromosome SO=protein_coding	398	1	7.8	5	3	1.264e-07	2	2.337e-08	2	1e-10	0	1.554e-08	1	#N/A	#N/A	-1.70092	3.25944	0.321856	0	NN Sum: 4, NN D: .62, HMM Prob: .93	#N/A	#N/A
LmxM.19.1210	organism=Leishmania_mexicana_MHOM/GT/2001/U1103 product=hypothetical protein, conserved location=LmxM.19:501482-502111(+) length=209 sequence_SO=chromosome SO=protein_coding	209	0.9991	5.3	2	2	3.986e-07	2	1e-10	0	1e-10	0	1e-10	0	#N/A	#N/A	-10.9611	10.9611	0.360086	0	null	#N/A	#N/A
LmxM.31.1500	organism=Leishmania_mexicana_MHOM/GT/2001/U1103 product=ATP-dependent zinc metallopeptidase, putative,metallo-peptidase, Clan MA(E), Family M41 location=LmxM.31:580182-582341(-) length=719 sequence_SO=chromosome SO=protein_coding	719	1	21.7	42	14	1.271e-08	1	8.601e-07	36	1e-10	0	7.915e-08	5	LmxM.31.1500	#N/A	6.19617	3.46118	0.397866	1	null	#N/A	#N/A
LmxM.36.1290	organism=Leishmania_mexicana_MHOM/GT/2001/U1103 product=hypothetical protein, conserved location=LmxM.20:469564-470145(+) length=193 sequence_SO=chromosome SO=protein_coding	193	0.9998	16.6	3	3	1e-10	0	1e-10	0	3.62e-07	3	1e-10	0	LmxM.36.1290	#N/A	-10.8222	-10.8222	0.355907	0	null	#N/A	#N/A
LmxM.11.0080	organism=Leishmania_mexicana_MHOM/GT/2001/U1103 product=hypothetical protein, conserved location=LmxM.11:23403-24056(+) length=217 sequence_SO=chromosome SO=protein_coding	217	1	23.5	7	5	5.302e-07	6	2.68e-08	1	1e-10	0	1e-10	0	LmxM.11.0080	#N/A	-4.30113	11.4435	0.374601	0	null	#N/A	#N/A
LmxM.18.1520	organism=Leishmania_mexicana_MHOM/GT/2001/U1103 product=P-type H -ATPase, putative location=LmxM.18:637381-640305(+) length=974 sequence_SO=chromosome SO=protein_coding	974	1	37.6	423	37	1.63e-06	57.5	5.464e-06	124	2.901e-06	74	3.733e-06	93	LmxM.18.1520	#N/A	1.02133	0.0967203	0.513761	8	null	#N/A	#N/A
LmxM.34.3070	organism=Leishmania_mexicana_MHOM/GT/2001/U1103 product=hypothetical protein, conserved location=LmxM.34:1162384-1164852(-) length=822 sequence_SO=chromosome SO=protein_coding	822	1	7.5	10	5	1.583e-07	8	1e-10	0	1.135e-08	1	1e-10	0	LmxM.34.3070	#N/A	-9.72835	3.79015	0.323007	0	null	#N/A	#N/A
LmxM.36.2950	organism=Leishmania_mexicana_MHOM/GT/2001/U1103 product=succinyl-CoA ligase [GDP-forming] beta-chain, putative location=LmxM.20:1192604-1193845(-) length=413 sequence_SO=chromosome SO=protein_coding	413	1	53.3	113	23	5.091e-06	34	1.119e-05	59	8.085e-07	9	9.165e-07	11	LmxM.36.2950	#N/A	1.03712	3.23852	0.525542	0	null	#N/A	#N/A
LmxM.36.5290	organism=Leishmania_mexicana_MHOM/GT/2001/U1103 product=hypothetical protein, conserved location=LmxM.20:2018082-2018669(-) length=195 sequence_SO=chromosome SO=protein_coding	195	0.9991	19.5	2	4	1e-10	0	1e-10	0	3.521e-07	2	1e-10	0	LmxM.36.5290	#N/A	-10.7822	-10.7822	0.354704	0	null	#N/A	#N/A
LmxM.06.0160	organism=Leishmania_mexicana_MHOM/GT/2001/U1103 product=hypothetical protein, conserved location=LmxM.06:55549-56913(-) length=454 sequence_SO=chromosome SO=protein_coding	454	0.9998	5.1	2	2	4.277e-08	1	1.788e-08	1	1e-10	0	1e-10	0	#N/A	#N/A	-1.25358	8.24436	0.278426	0	null	#N/A	#N/A
LmxM.08_29.0110	organism=Leishmania_mexicana_MHOM/GT/2001/U1103 product=hypothetical protein, conserved location=LmxM.08:1122592-1131114(+) length=2840 sequence_SO=chromosome SO=protein_coding	2840	1	37.2	133	48	2.314e-07	73	1.71e-07	39.98	4.21e-08	15	5.67e-09	4	LmxM.08_29.0110	#N/A	-0.630484	3.07445	0.365338	0	null	#N/A	#N/A
LmxM.06.1070	organism=Leishmania_mexicana_MHOM/GT/2001/U1103 product=deoxyribose-phosphate aldolase, putative location=LmxM.06:416605-417450(+) length=281 sequence_SO=chromosome SO=protein_coding	281	1	23.8	10	7	4.566e-07	5	1e-10	0	5.723e-08	1	1.774e-07	3	LmxM.06.1070	#N/A	-1.53347	0.960859	0.383969	0	null	#N/A	#N/A
LmxM.29.3220	organism=Leishmania_mexicana_MHOM/GT/2001/U1103 product=hypothetical protein, conserved location=LmxM.29:1151575-1152714(-) length=379 sequence_SO=chromosome SO=protein_coding	379	1	17.9	6	5	3.619e-07	6	1e-10	0	1e-10	0	1e-10	0	#N/A	#N/A	-10.8218	10.8218	0.355895	0	null	#N/A	#N/A
LmxM.17.0360	organism=Leishmania_mexicana_MHOM/GT/2001/U1103 product=cytidine deaminase-like protein location=LmxM.17:160307-160855(-) length=182 sequence_SO=chromosome SO=protein_coding	182	0.98	12.1	2	2	3.567e-07	2	1e-10	0	1e-10	0	1e-10	0	#N/A	#N/A	-10.8009	10.8009	0.355267	0	null	#N/A	#N/A
LmxM.28.0510	organism=Leishmania_mexicana_MHOM/GT/2001/U1103 product=hypothetical protein, conserved location=LmxM.28:173509-174666(-) length=385 sequence_SO=chromosome SO=protein_coding	385	1	10.6	2	3	1.831e-07	2	1e-10	0	1e-10	0	1e-10	0	LmxM.28.0510	#N/A	-9.8392	9.8392	0.32634	0	null	#N/A	#N/A
LmxM.21.0825	organism=Leishmania_mexicana_MHOM/GT/2001/U1103 product=hypothetical protein, conserved location=LmxM.21:274123-284091(+) length=3322 sequence_SO=chromosome SO=protein_coding	3322	1	28.9	93	61	1.737e-07	71.99	1.033e-07	18	1.131e-08	3	1e-10	0	LmxM.21.0825	#N/A	-0.839367	4.60152	0.346001	0	null	#N/A	#N/A
LmxM.16.0250	organism=Leishmania_mexicana_MHOM/GT/2001/U1103 product=protein tyrosine phosphatase-likie protein location=LmxM.16:83931-84461(-) length=176 sequence_SO=chromosome SO=protein_coding	176	1	44.3	9	5	5.509e-07	3	5.28e-07	4	5.331e-08	1	1.821e-07	1	#N/A	#N/A	0.232972	2.19631	0.41187	0	null	#N/A	#N/A
LmxM.08.0440	organism=Leishmania_mexicana_MHOM/GT/2001/U1103 product=hypothetical protein, conserved location=LmxM.08:1330201-1337427(+) length=2408 sequence_SO=chromosome SO=protein_coding	2408	1	7.3	22	15	5.723e-08	22	1e-10	0	1e-10	0	1e-10	0	LmxM.08.0440	#N/A	-8.16315	8.16315	0.275989	0	null	#N/A	#N/A
LmxM.13.0440	organism=Leishmania_mexicana_MHOM/GT/2001/U1103 product=mitogen-activated protein kinase kinase 2 location=LmxM.13:113427-116699(-) length=1090 sequence_SO=chromosome SO=protein_coding	1090	0.9998	1.7	5	3	2.946e-08	4	1e-10	0	3.227e-09	1	1e-10	0	#N/A	#N/A	-7.35257	3.15135	0.251702	0	null	#N/A	#N/A
LmxM.36.3590	organism=Leishmania_mexicana_MHOM/GT/2001/U1103 product=cysteine synthase, putative location=LmxM.20:1371047-1372048(-) length=333 sequence_SO=chromosome SO=protein_coding	333	1	69.7	79	17	2.628e-06	25	1.819e-06	20	8.624e-07	11	1.924e-06	22	LmxM.36.3590	#N/A	0.100803	0.67443	0.485934	0	null	#N/A	#N/A
LmxM.26.1630	organism=Leishmania_mexicana_MHOM/GT/2001/U1103 product=40S ribosomal protein S33, putative location=LmxM.26:569998-570261(+) length=87 sequence_SO=chromosome SO=protein_coding	87	1	80.5	33	10	4.806e-06	10	1.067e-05	7	2.854e-06	5	1.441e-05	11	LmxM.26.1630	#N/A	1.71112	-0.157734	0.551508	0	null	#N/A	#N/A
LmxM.27.0940	organism=Leishmania_mexicana_MHOM/GT/2001/U1103 product=hypothetical protein, conserved location=LmxM.27:372845-374581(-) length=578 sequence_SO=chromosome SO=protein_coding	578	1	4.5	4	3	1e-10	0	1e-10	0	1e-10	0	7.246e-08	4	LmxM.27.0940	#N/A	8.50303	-8.50303	0.286189	0	null	#N/A	#N/A
LmxM.29.2600	organism=Leishmania_mexicana_MHOM/GT/2001/U1103 product=C-1-tetrahydrofolate synthase, cytoplasmic, putative location=LmxM.29:956031-957899(-) length=622 sequence_SO=chromosome SO=protein_coding	622	1	9.6	10	5	5.346e-08	3	5.477e-08	2	1e-10	0	9.369e-08	5	LmxM.29.2600	#N/A	1.47085	0.206594	0.330539	0	null	#N/A	#N/A
LmxM.03.0130	organism=Leishmania_mexicana_MHOM/GT/2001/U1103 product=acetyltransferase, putative location=LmxM.03:35126-35674(+) length=182 sequence_SO=chromosome SO=protein_coding	182	1	25.3	4	3	5.781e-07	4	1e-10	0	1e-10	0	1e-10	0	#N/A	#N/A	-11.4974	11.4974	0.376223	0	null	#N/A	#N/A
LmxM.26.1020	organism=Leishmania_mexicana_MHOM/GT/2001/U1103 product=dynein heavy chain, putative location=LmxM.26:293630-305767(+) length=4045 sequence_SO=chromosome SO=protein_coding	4045	1	36.8	251	156	1.188e-07	52.5	2.366e-09	3	1.37e-06	189.5	3.641e-10	1	LmxM.26.1020	#N/A	-9.09098	-3.4995	0.417363	0	null	#N/A	#N/A
LmxM.18.1490	organism=Leishmania_mexicana_MHOM/GT/2001/U1103 product=chaperone protein DNAj, putative location=LmxM.18:626323-626877(+) length=184 sequence_SO=chromosome SO=protein_coding	184	0.9994	11.4	2	2	2.529e-07	2	1e-10	0	1e-10	0	1e-10	0	#N/A	#N/A	-10.3049	10.3049	0.340346	0	null	#N/A	#N/A
LmxM.29.1625	organism=Leishmania_mexicana_MHOM/GT/2001/U1103 product=hypothetical protein, conserved location=LmxM.29:559665-560117(+) length=150 sequence_SO=chromosome SO=protein_coding	150	1	14.7	5	2	6.594e-07	2	2.232e-07	2	1.297e-07	1	1e-10	0	#N/A	#N/A	-1.82122	2.76547	0.400535	2	null	#N/A	#N/A
LmxM.05.0860	organism=Leishmania_mexicana_MHOM/GT/2001/U1103 product=hypothetical protein, conserved location=LmxM.05:319302-319769(+) length=155 sequence_SO=chromosome SO=protein_coding	155	1	14.8	2	2	4.517e-07	2	1e-10	0	1e-10	0	1e-10	0	#N/A	#N/A	-11.1415	11.1415	0.365514	0	null	#N/A	#N/A
LmxM.18.0230	organism=Leishmania_mexicana_MHOM/GT/2001/U1103 product=60S ribosomal protein L7, putative location=LmxM.18:106860-107756(-) length=298 sequence_SO=chromosome SO=protein_coding	298	1	22.1	13	6	8.485e-07	8	1.601e-07	4	1e-10	0	1e-10	0	LmxM.18.0230	#N/A	-2.40521	12.3001	0.400381	0	null	#N/A	#N/A
LmxM.23.0260	organism=Leishmania_mexicana_MHOM/GT/2001/U1103 product=argininosuccinate synthase, putative location=LmxM.23:93782-95041(+) length=419 sequence_SO=chromosome SO=protein_coding	419	1	9.3	9	4	4.349e-07	3	1.711e-07	3	1e-10	0	1.98e-07	2	LmxM.23.0260	#N/A	-0.237004	1.61309	0.390531	0	null	#N/A	#N/A
LmxM.05.0350	organism=Leishmania_mexicana_MHOM/GT/2001/U1103 product=trypanothione reductase location=LmxM.05:113762-115237(+) length=491 sequence_SO=chromosome SO=protein_coding	491	1	36.9	107	17	3.886e-07	7	3.79e-06	57	3.41e-07	4	2.131e-06	37	LmxM.05.0350	#N/A	3.02066	0.757341	0.482286	0	null	#N/A	#N/A
LmxM.36.5880	organism=Leishmania_mexicana_MHOM/GT/2001/U1103 product=small GTPase, putative location=LmxM.20:2220192-2221289(-) length=365 sequence_SO=chromosome SO=protein_coding	365	0.9978	4.9	2	2	7.05e-08	1	2.586e-08	1	1e-10	0	1e-10	0	#N/A	#N/A	-1.44338	8.91229	0.29848	0	null	#N/A	#N/A
LmxM.33.0360	organism=Leishmania_mexicana_MHOM/GT/2001/U1103 product=DNA-directed RNA polymerase III largest subunit , putative location=LmxM.33:124460-129229(+) length=1589 sequence_SO=chromosome SO=protein_coding	1589	0.9994	2	3	3	1.334e-08	3	1e-10	0	1e-10	0	1e-10	0	#N/A	#N/A	-6.07039	6.07039	0.213481	0	null	#N/A	#N/A
LmxM.26.0140	organism=Leishmania_mexicana_MHOM/GT/2001/U1103 product=adenine phosphoribosyltransferase location=LmxM.26:27265-27978(-) length=237 sequence_SO=chromosome SO=protein_coding	237	1	14.8	4	3	9.694e-08	1	1e-10	0	4.513e-07	3	1e-10	0	LmxM.26.0140	#N/A	-11.4206	-2.21775	0.373913	0	null	#N/A	#N/A
LmxM.14.0990	organism=Leishmania_mexicana_MHOM/GT/2001/U1103 product=ADP/ATP mitochondrial carrier-like protein location=LmxM.14:391385-392515(-) length=376 sequence_SO=chromosome SO=protein_coding	376	1	29.8	23	11	8.253e-07	10	4.431e-07	6	2.561e-07	5	1e-10	0	LmxM.14.0990	#N/A	-1.28687	2.30767	0.418316	1	null	#N/A	#N/A
LmxM.22.0260	organism=Leishmania_mexicana_MHOM/GT/2001/U1103 product=hypothetical protein, conserved location=LmxM.22:107821-108669(-) length=282 sequence_SO=chromosome SO=protein_coding	282	1	45.7	34	10	7.073e-07	7	1.682e-06	19	1e-10	0	5.449e-07	7	LmxM.22.0260	#N/A	1.65444	2.13226	0.44675	2	NN Sum: 4, NN D: .93, HMM Prob: 1	#N/A	#N/A
LmxM.24.0040	organism=Leishmania_mexicana_MHOM/GT/2001/U1103 product=60S ribosomal protein L17, putative location=LmxM.24:7920-8420(+) length=166 sequence_SO=chromosome SO=protein_coding	166	1	59	80	15	4.658e-06	12	6.287e-06	14	7.38e-06	20	2.424e-05	33	LmxM.24.0040	#N/A	1.34249	-1.53057	0.562905	0	null	#N/A	#N/A
LmxM.31.0750	organism=Leishmania_mexicana_MHOM/GT/2001/U1103 product=RNA binding protein, putative location=LmxM.31:258223-258930(+) length=235 sequence_SO=chromosome SO=protein_coding	235	1	90.2	240	28	6.672e-06	26.98	1.355e-05	42.98	1.218e-05	65.98	4.363e-05	99.98	LmxM.31.0750	#N/A	1.60079	-1.4646	0.5881	0	null	#N/A	#N/A
LmxM.33.3580	organism=Leishmania_mexicana_MHOM/GT/2001/U1103 product=hypothetical protein, conserved location=LmxM.33:1355610-1358222(+) length=870 sequence_SO=chromosome SO=protein_coding	870	1	4	2	2	1e-10	0	1e-10	0	2.712e-08	2	1e-10	0	#N/A	#N/A	-7.08852	-7.08852	0.243807	0	null	#N/A	#N/A
LmxM.23.0220	organism=Leishmania_mexicana_MHOM/GT/2001/U1103 product=multidrug resistance protein, putative,p-glycoprotein, putative,ABC transporter, putative location=LmxM.23:72700-77382(+) length=1560 sequence_SO=chromosome SO=protein_coding	1560	1	12.5	17	17	4.157e-08	8	6.466e-08	7	5.463e-09	1	2.224e-09	1	LmxM.23.0220	#N/A	0.507988	3.78863	0.305659	10	null	#N/A	#N/A
LmxM.36.4330	organism=Leishmania_mexicana_MHOM/GT/2001/U1103 product=hypothetical protein, conserved location=LmxM.20:1651962-1656842(+) length=1626 sequence_SO=chromosome SO=protein_coding	1626	1	3.3	5	5	4.302e-08	5	1e-10	0	1e-10	0	1e-10	0	LmxM.36.4330	#N/A	-7.75221	7.75221	0.263669	0	null	#N/A	#N/A
LmxM.25.0670	organism=Leishmania_mexicana_MHOM/GT/2001/U1103 product=epsin, putative location=LmxM.25:225888-227795(-) length=635 sequence_SO=chromosome SO=protein_coding	635	1	11.5	20	7	7.083e-07	9	5.123e-07	5	2.34e-07	5	1.618e-08	1	LmxM.25.0670	#N/A	-0.834338	2.28655	0.416755	0	null	#N/A	#N/A
LmxM.09.0790	organism=Leishmania_mexicana_MHOM/GT/2001/U1103 product=hypothetical protein, conserved location=LmxM.09:298682-302326(-) length=1214 sequence_SO=chromosome SO=protein_coding	1214	1	2.4	9	2	1.862e-08	2	1.299e-07	6	1e-10	0	1.547e-08	1	#N/A	#N/A	2.95708	3.25382	0.321508	12	null	#N/A	#N/A
LmxM.27.0420	organism=Leishmania_mexicana_MHOM/GT/2001/U1103 product=ribokinase, putative location=LmxM.27:116342-117331(+) length=329 sequence_SO=chromosome SO=protein_coding	329	1	34.3	26	10	8.423e-07	7	2.012e-06	13	1e-10	0	3.032e-07	6	LmxM.27.0420	#N/A	1.45856	3.23432	0.449936	0	null	#N/A	#N/A
LmxM.33.4330	organism=Leishmania_mexicana_MHOM/GT/2001/U1103 product=quinonoid dihydropteridine reductase location=LmxM.33:1617175-1617864(+) length=229 sequence_SO=chromosome SO=protein_coding	229	1	27.1	4	4	1e-10	0	2.36e-07	3	1e-10	0	5.464e-08	1	#N/A	#N/A	10.505	2.10873	0.346365	0	null	#N/A	#N/A
LmxM.25.1445	organism=Leishmania_mexicana_MHOM/GT/2001/U1103 product=hypothetical protein, conserved location=LmxM.25:566008-566781(-) length=257 sequence_SO=chromosome SO=protein_coding	257	1	15.6	9	4	9.257e-07	5	1.962e-07	1	3.566e-07	2	1.043e-07	1	LmxM.25.1445	#N/A	-2.0933	1.28342	0.419943	4	null	#N/A	#N/A
LmxM.31_1377213_1376787_1377213_+	LmxM.31_1377213_1376787_1377213_+	142	1	28.9	6	3	5.721e-07	4	5.286e-07	2	1e-10	0	1e-10	0	LmxM.31_1377213_1376787_1377213_+	#N/A	-0.11407	12.4261	0.404175	#N/A	#N/A	#N/A	#N/A
LmxM.04.0810	organism=Leishmania_mexicana_MHOM/GT/2001/U1103 product=hypothetical protein, conserved location=LmxM.04:297665-299680(-) length=671 sequence_SO=chromosome SO=protein_coding	671	1	5.1	4	4	7.45e-08	2	5.67e-08	2	1e-10	0	1e-10	0	LmxM.04.0810	#N/A	-0.393285	9.35755	0.31186	0	null	#N/A	#N/A
LmxM.05.0830	organism=Leishmania_mexicana_MHOM/GT/2001/U1103 product=methylthioadenosine phosphorylase, putative location=LmxM.05:306947-307867(+) length=306 sequence_SO=chromosome SO=protein_coding	306	1	17	11	4	2.984e-07	2	2.508e-07	2	8.713e-08	1	7.704e-07	6	LmxM.05.0830	#N/A	1.40535	-0.642856	0.414821	0	null	#N/A	#N/A
LmxM.06.0860	organism=Leishmania_mexicana_MHOM/GT/2001/U1103 product=dihydrofolate reductase-thymidylate synthase location=LmxM.06:347314-348876(+) length=520 sequence_SO=chromosome SO=protein_coding	520	1	29.4	68	16	2.418e-06	40	1.792e-07	8	2.952e-07	7	3.798e-07	13	LmxM.06.0860	#N/A	-2.27908	1.944	0.451484	0	null	#N/A	#N/A
LmxM.07.0350	organism=Leishmania_mexicana_MHOM/GT/2001/U1103 product=hypothetical protein, conserved location=LmxM.07:154979-156952(-) length=657 sequence_SO=chromosome SO=protein_coding	657	0.9922	4.1	2	2	2.441e-08	1	4.509e-08	1	1e-10	0	1e-10	0	LmxM.07.0350	#N/A	0.882633	8.44087	0.284323	0	null	#N/A	#N/A
LmxM.23.0480	organism=Leishmania_mexicana_MHOM/GT/2001/U1103 product=hypothetical protein, conserved location=LmxM.23:171947-176218(+) length=1423 sequence_SO=chromosome SO=protein_coding	1423	1	4.7	7	7	1.84e-08	6	1e-10	0	1e-10	0	1.862e-08	1	LmxM.23.0480	#N/A	0.0170552	-0.0170552	0.257078	0	null	#N/A	#N/A
LmxM.23.1510	organism=Leishmania_mexicana_MHOM/GT/2001/U1103 product=vacuolar proton translocating ATPase subunit A, putative location=LmxM.23:714766-717093(+) length=775 sequence_SO=chromosome SO=protein_coding	775	1	28.6	57	17	1.61e-08	2	1.925e-06	42	1.76e-08	1	1.303e-07	12	LmxM.23.1510	#N/A	5.93046	3.71418	0.431994	6	null	#N/A	#N/A
LmxM.28.1490	organism=Leishmania_mexicana_MHOM/GT/2001/U1103 product=hypothetical protein, conserved location=LmxM.28:546214-546630(+) length=138 sequence_SO=chromosome SO=protein_coding	138	1	29.7	11	4	2.485e-06	4	5.238e-06	4	1e-10	0	1.07e-06	2	LmxM.28.1490	#N/A	1.34388	2.85142	0.494414	4	NN Sum: 2, NN D: .41, HMM Prob: .68	#N/A	#N/A
LmxM.36.4280	organism=Leishmania_mexicana_MHOM/GT/2001/U1103 product=hypothetical protein, conserved location=LmxM.20:1624871-1627336(+) length=821 sequence_SO=chromosome SO=protein_coding	821	1	5.1	4	4	3.293e-08	4	1e-10	0	1e-10	0	1e-10	0	LmxM.36.4280	#N/A	-7.36763	7.36763	0.252153	0	null	#N/A	#N/A
LmxM.32.2550	organism=Leishmania_mexicana_MHOM/GT/2001/U1103 product=isocitrate dehydrogenase, putative location=LmxM.32:1014631-1015908(+) length=425 sequence_SO=chromosome SO=protein_coding	425	1	22.4	32	8	1.002e-06	10	1.041e-06	12	1.561e-08	1	4.121e-07	7	LmxM.32.2550	#N/A	0.513949	2.25598	0.439282	0	null	#N/A	#N/A
LmxM.34.3620	organism=Leishmania_mexicana_MHOM/GT/2001/U1103 product=iron-sulfur cluster assembly protein, putative location=LmxM.34:1373683-1374168(-) length=161 sequence_SO=chromosome SO=protein_coding	161	0.9887	19.9	2	2	3.049e-07	2	1e-10	0	1e-10	0	1e-10	0	LmxM.34.3620	#N/A	-10.5746	10.5746	0.348458	0	NN Sum: 1, NN D: .38, HMM Prob: .84	#N/A	#N/A
LmxM.33.3670	organism=Leishmania_mexicana_MHOM/GT/2001/U1103 product=vacuolar ATP synthase catalytic subunit A, putative location=LmxM.33:1395244-1397076(+) length=610 sequence_SO=chromosome SO=protein_coding	610	1	53.1	149	28	1.265e-06	27.26	5.72e-06	84.89	4.008e-07	9	9.143e-07	23	LmxM.33.3670	#N/A	1.99373	2.40909	0.491908	0	null	#N/A	#N/A
LmxM.31.2900	organism=Leishmania_mexicana_MHOM/GT/2001/U1103 product=hypothetical protein, conserved location=LmxM.31:1133589-1135445(-) length=618 sequence_SO=chromosome SO=protein_coding	618	1	56.5	64	41	1.535e-08	1	1e-10	0	5.764e-06	61	1e-10	0	LmxM.31.2900	Outer or Inner dynein arm	-14.8186	-8.54334	0.476189	0	null	#N/A	Outer or Inner dynein arm
LmxM.27.1260	organism=Leishmania_mexicana_MHOM/GT/2001/U1103 product=T-complex protein 1, beta subunit, putative location=LmxM.27:509524-511113(-) length=529 sequence_SO=chromosome SO=protein_coding	529	1	72.6	128	33	3.216e-06	56	5.234e-06	55	3.749e-07	7	4.887e-07	10	LmxM.27.1260	#N/A	0.672351	3.29052	0.496912	0	null	#N/A	#N/A
LmxM.23.1460	organism=Leishmania_mexicana_MHOM/GT/2001/U1103 product=hypothetical protein, conserved location=LmxM.23:702829-704397(+) length=522 sequence_SO=chromosome SO=protein_coding	522	0.9996	5.6	3	2	4.008e-08	1	1e-10	0	1e-10	0	2.526e-08	1	#N/A	#N/A	-0.663923	0.663923	0.281651	0	null	#N/A	#N/A
LmxM.31.1980	organism=Leishmania_mexicana_MHOM/GT/2001/U1103 product=hypothetical protein, conserved location=LmxM.31:771878-774100(-) length=740 sequence_SO=chromosome SO=protein_coding	740	1	18.5	21	13	1e-10	0	1e-10	0	7.853e-07	18	1.65e-08	1	LmxM.31.1980	#N/A	-5.56417	-11.969	0.390417	0	null	#N/A	#N/A
LmxM.23.0370	organism=Leishmania_mexicana_MHOM/GT/2001/U1103 product=hypothetical protein, conserved location=LmxM.23:131787-132143(+) length=118 sequence_SO=chromosome SO=protein_coding	118	1	41.5	34	11	1.724e-06	6	6.503e-06	12	1.951e-06	7	4.743e-06	9	LmxM.23.0370	#N/A	1.6136	0.297498	0.51738	0	NN Sum: 2, NN D: .31, HMM Prob: .98	#N/A	#N/A
LmxM.16.0050	organism=Leishmania_mexicana_MHOM/GT/2001/U1103 product=hypothetical protein, conserved location=LmxM.16:8970-10943(-) length=657 sequence_SO=chromosome SO=protein_coding	657	0.9634	4.6	2	2	1.126e-07	2	1e-10	0	1e-10	0	1e-10	0	LmxM.16.0050	#N/A	-9.13827	9.13827	0.305269	0	null	#N/A	#N/A
LmxM.15.0590	organism=Leishmania_mexicana_MHOM/GT/2001/U1103 product=hypothetical protein, conserved location=LmxM.15:211833-212540(+) length=235 sequence_SO=chromosome SO=protein_coding	235	1	23	6	5	5.476e-08	1	1e-10	0	1.062e-06	5	1e-10	0	LmxM.15.0590	#N/A	-12.447	-4.27502	0.404804	0	null	#N/A	#N/A
LmxM.16.1420	organism=Leishmania_mexicana_MHOM/GT/2001/U1103 product=hypothetical protein, conserved location=LmxM.16:567662-568732(-) length=356 sequence_SO=chromosome SO=protein_coding	356	1	52.5	52	20	5.913e-06	31	4.646e-08	1	1.77e-06	11	1.758e-07	3	LmxM.16.1420	#N/A	-5.11135	1.61482	0.489792	0	null	#N/A	#N/A
LmxM.33.0820	organism=Leishmania_mexicana_MHOM/GT/2001/U1103 product=elongation factor 1-beta location=LmxM.33:349992-350726(+) length=244 sequence_SO=chromosome SO=protein_coding	244	1	73.8	57	17	2.675e-06	14	2.244e-06	21	1.635e-06	10	1.321e-06	12	LmxM.33.0820	#N/A	-0.273786	0.734719	0.489625	0	null	#N/A	#N/A
LmxM.25.1000	organism=Leishmania_mexicana_MHOM/GT/2001/U1103 product=hypothetical protein, conserved location=LmxM.25:375079-377355(+) length=758 sequence_SO=chromosome SO=protein_coding	758	0.9988	3.7	2	2	1e-10	0	1e-10	0	9.792e-08	2	1e-10	0	#N/A	#N/A	-8.93693	-8.93693	0.29922	0	null	#N/A	#N/A
LmxM.31.1850	organism=Leishmania_mexicana_MHOM/GT/2001/U1103 product=chaperonin HSP60, mitochondrial precursor, putative location=LmxM.31:709329-711113(-) length=594 sequence_SO=chromosome SO=protein_coding	594	0.9696	7.2	6	4	9.087e-08	3	1.615e-07	3	1e-10	0	1e-10	0	LmxM.31.1850	#N/A	0.828964	10.3013	0.340238	0	null	#N/A	#N/A
LmxM.18.0940	organism=Leishmania_mexicana_MHOM/GT/2001/U1103 product=hypothetical protein, conserved location=LmxM.18:381785-385621(+) length=1278 sequence_SO=chromosome SO=protein_coding	1278	1	19	33	23	3.469e-07	32.99	1e-10	0	1e-10	0	1e-10	0	LmxM.18.0940	#N/A	-10.7607	10.7607	0.354058	0	null	#N/A	#N/A
LmxM.11.0880	organism=Leishmania_mexicana_MHOM/GT/2001/U1103 product=hypothetical protein, conserved location=LmxM.11:340676-341662(+) length=328 sequence_SO=chromosome SO=protein_coding	328	1	15.2	9	4	5.839e-07	6	1e-10	0	3.636e-08	1	1.869e-07	2	#N/A	#N/A	-1.72983	1.38724	0.390701	0	null	#N/A	#N/A
LmxM.10.0390	organism=Leishmania_mexicana_MHOM/GT/2001/U1103 product=GP63, leishmanolysin location=LmxM.10:180317-182125(+) length=602 sequence_SO=chromosome SO=protein_coding	602	1	28.7	17	17	9.293e-08	3	2.686e-07	4	2.496e-07	2	5.787e-07	8	LmxM.10.0390	#N/A	1.30664	-1.19604	0.407548	1	NN Sum: 2, NN D: .32, HMM Prob: .98	ACCEPT	#N/A
LmxM.15.0040	organism=Leishmania_mexicana_MHOM/GT/2001/U1103 product=hypothetical protein, conserved location=LmxM.15:7053-8051(-) length=332 sequence_SO=chromosome SO=protein_coding	332	1	28	23	10	9.318e-07	10	5.505e-07	5	3.395e-07	5	4.063e-07	3	LmxM.15.0040	#N/A	-0.410015	0.990977	0.434793	0	null	#N/A	#N/A
LmxM.22.0050	organism=Leishmania_mexicana_MHOM/GT/2001/U1103 product=hypothetical protein, conserved location=LmxM.22:15171-16583(-) length=470 sequence_SO=chromosome SO=protein_coding	470	1	14.3	7	7	1e-10	0	1.893e-07	6	1.835e-08	1	1e-10	0	LmxM.22.0050	#N/A	3.35974	3.35974	0.331775	0	null	#N/A	#N/A
LmxM.24.2160	organism=Leishmania_mexicana_MHOM/GT/2001/U1103 product=hypothetical protein, conserved location=LmxM.24:790063-791064(-) length=333 sequence_SO=chromosome SO=protein_coding	333	1	10.2	13	4	1.554e-07	3	9.635e-07	8	1e-10	0	2.718e-08	1	LmxM.24.2160	#N/A	2.6715	5.35809	0.405925	0	NN Sum: 4, NN D: .71, HMM Prob: 1	#N/A	#N/A
LmxM.31.3230	organism=Leishmania_mexicana_MHOM/GT/2001/U1103 product=dynein light intermediate chain, putative location=LmxM.31:1274782-1276059(+) length=425 sequence_SO=chromosome SO=protein_coding	425	1	9.9	7	4	3.827e-07	4	1e-10	0	8.353e-08	2	1e-10	0	LmxM.31.3230	#N/A	-11.1868	2.1945	0.366879	0	null	#N/A	#N/A
LmxM.11.0770	organism=Leishmania_mexicana_MHOM/GT/2001/U1103 product=40S ribosomal protein S21, putative location=LmxM.11:290145-290624(+) length=159 sequence_SO=chromosome SO=protein_coding	159	1	61	95	11	3.405e-06	6.24	3.999e-06	8.32	3.039e-06	12.92	7.911e-06	21.32	LmxM.11.0770	#N/A	0.886145	-0.564554	0.526373	0	null	#N/A	#N/A
LmxM.34.3760	organism=Leishmania_mexicana_MHOM/GT/2001/U1103 product=60S ribosomal protein L27A/L29, putative location=LmxM.34:1414116-1414553(-) length=145 sequence_SO=chromosome SO=protein_coding	145	1	71.7	59	14	4.607e-06	9	3.305e-06	6	3.073e-06	8	9.802e-05	35	LmxM.34.3760	#N/A	3.72174	-3.6755	0.603745	0	null	#N/A	#N/A
LmxM.25.0890	organism=Leishmania_mexicana_MHOM/GT/2001/U1103 product=hypothetical protein, conserved location=LmxM.25:332381-333136(+) length=251 sequence_SO=chromosome SO=protein_coding	251	1	17.5	5	4	3.68e-07	3	1e-10	0	2.206e-08	1	1e-10	0	LmxM.25.0890	#N/A	-10.9295	4.05407	0.359135	0	NN Sum: 0, NN D: .33, HMM Prob: .98	#N/A	#N/A
LmxM.28.0930	organism=Leishmania_mexicana_MHOM/GT/2001/U1103 product=hypothetical protein, conserved location=LmxM.28:331811-333046(+) length=411 sequence_SO=chromosome SO=protein_coding	411	1	33.8	57	16	3.458e-06	21	2.067e-06	24	8.617e-07	9	1.14e-07	3	LmxM.28.0930	#N/A	-0.985941	2.50146	0.481296	1	NN Sum: 1, NN D: .42, HMM Prob: .53	#N/A	#N/A
LmxM.09.1120	organism=Leishmania_mexicana_MHOM/GT/2001/U1103 product=mitochondrial RNA binding protein 2,MRP2, gBP25 location=LmxM.09:421185-421913(-) length=242 sequence_SO=chromosome SO=protein_coding	242	1	35.5	26	8	1.201e-06	2	2.113e-06	7	1.539e-06	6	3.901e-06	9	LmxM.09.1120	#N/A	1.13415	-0.715033	0.494221	0	NN Sum: 1, NN D: .32, HMM Prob: .95	#N/A	#N/A
LmxM.24.1630	organism=Leishmania_mexicana_MHOM/GT/2001/U1103 product=succinate dehydrogenase flavoprotein, putative location=LmxM.24:617572-619395(+) length=607 sequence_SO=chromosome SO=protein_coding	607	1	49.3	140	29	1.008e-06	19	3.298e-06	52	7.309e-07	13	4.158e-06	48	LmxM.24.1630	#N/A	2.10023	-0.183162	0.496355	0	null	#N/A	#N/A
LmxM.36.5820	organism=Leishmania_mexicana_MHOM/GT/2001/U1103 product=mkiaa0324 protein-like protein location=LmxM.20:2193382-2194884(-) length=500 sequence_SO=chromosome SO=protein_coding	500	1	26.4	29	17	2.243e-07	20	4.891e-08	6	2.313e-08	2	1e-10	0	LmxM.36.5820	#N/A	-2.33587	3.55595	0.347194	0	null	#N/A	#N/A
LmxM.13.0870	organism=Leishmania_mexicana_MHOM/GT/2001/U1103 product=mitochondrial processing peptidase alpha subunit, putative,metallo-peptidase, Clan ME, Family M16 location=LmxM.13:272274-273860(-) length=528 sequence_SO=chromosome SO=protein_coding	528	1	49.1	108	22	2.604e-07	4	3.885e-06	35	2.116e-07	6	5.844e-06	62	LmxM.13.0870	#N/A	4.36543	-0.546759	0.500864	0	NN Sum: 1, NN D: .35, HMM Prob: .97	#N/A	#N/A
LmxM.05.0280	organism=Leishmania_mexicana_MHOM/GT/2001/U1103 product=protein tyrosine phosphatase, putative location=LmxM.05:93930-94604(+) length=224 sequence_SO=chromosome SO=protein_coding	224	1	28.1	19	5	2.085e-06	8	2.64e-06	6	3.866e-07	3	6.08e-07	2	LmxM.05.0280	#N/A	0.394106	2.24813	0.475737	4	null	#N/A	#N/A
LmxM.34.4300	organism=Leishmania_mexicana_MHOM/GT/2001/U1103 product=hypothetical protein, conserved location=LmxM.34:1624480-1625229(+) length=249 sequence_SO=chromosome SO=protein_coding	249	1	10	9	2	5.254e-07	3	6.209e-07	2	1.666e-07	2	3.096e-07	2	LmxM.34.4300	#N/A	0.427234	1.26735	0.421018	0	NN Sum: 1, NN D: .25, HMM Prob: .96	#N/A	#N/A
LmxM.36.1430	organism=Leishmania_mexicana_MHOM/GT/2001/U1103 product=translation elongation factor 1-beta, putative location=LmxM.20:519611-520237(-) length=208 sequence_SO=chromosome SO=protein_coding	208	1	66.3	19	14	1.957e-06	11	2.587e-07	3	8.325e-07	3	4.158e-07	2	LmxM.36.1430	#N/A	-2.04812	0.827798	0.453958	0	null	#N/A	#N/A
LmxM.27.0670	organism=Leishmania_mexicana_MHOM/GT/2001/U1103 product=amino acid permease, putative location=LmxM.27:250930-252432(+) length=500 sequence_SO=chromosome SO=protein_coding	500	1	8.6	20	5	5.679e-08	1	1.293e-07	3	1.319e-06	6	1.209e-06	9	LmxM.27.0670	#N/A	-0.0398587	-3.76392	0.443362	11	null	#N/A	#N/A
LmxM.17.0640	organism=Leishmania_mexicana_MHOM/GT/2001/U1103 product=hypothetical protein, conserved location=LmxM.17:336564-338237(-) length=557 sequence_SO=chromosome SO=protein_coding	557	0.9997	5	4	3	2.873e-07	4	1e-10	0	1e-10	0	1e-10	0	LmxM.17.0640	#N/A	-10.4888	10.4888	0.345879	0	null	#N/A	#N/A
LmxM.31.1370	organism=Leishmania_mexicana_MHOM/GT/2001/U1103 product=hypothetical protein, conserved location=LmxM.31:525611-528001(+) length=796 sequence_SO=chromosome SO=protein_coding	796	1	9	11	5	1.527e-07	7	1.117e-07	4	1e-10	0	1e-10	0	LmxM.31.1370	#N/A	-0.450724	10.3685	0.342259	0	null	#N/A	#N/A
LmxM.33.2810	organism=Leishmania_mexicana_MHOM/GT/2001/U1103 product=zinc carboxypeptidase, putative,metallo-peptidase, Clan MC, Family M14 location=LmxM.33:1100825-1103479(+) length=884 sequence_SO=chromosome SO=protein_coding	884	0.9747	3.6	1	2	1.109e-08	1	1e-10	0	1e-10	0	1e-10	0	#N/A	#N/A	-5.80607	5.80607	0.205652	0	null	#N/A	#N/A
LmxM.34.4720	organism=Leishmania_mexicana_MHOM/GT/2001/U1103 product=glycine cleavage system H protein, putative location=LmxM.34:1740740-1741063(+) length=107 sequence_SO=chromosome SO=protein_coding	107	1	22.4	5	3	1.91e-07	1	1.976e-06	4	1e-10	0	1e-10	0	LmxM.34.4720	#N/A	3.37026	13.4034	0.43359	0	null	#N/A	#N/A
LmxM.05.1020	organism=Leishmania_mexicana_MHOM/GT/2001/U1103 product=hypothetical protein, conserved location=LmxM.05:379268-382027(-) length=919 sequence_SO=chromosome SO=protein_coding	919	1	29.9	47	26	1.422e-08	2	1e-10	0	7.923e-07	44	1e-10	0	LmxM.05.1020	Dynein regulatory complex	-11.9775	-5.79013	0.390672	0	null	#N/A	Dynein regulatory complex
LmxM.09.0220	organism=Leishmania_mexicana_MHOM/GT/2001/U1103 product=hypothetical protein, conserved location=LmxM.09:74828-77269(+) length=813 sequence_SO=chromosome SO=protein_coding	813	1	13.3	18	9	9.493e-08	4	2.927e-07	13	1e-10	0	1e-10	0	LmxM.09.0220	#N/A	1.62346	10.9205	0.358864	2	null	#N/A	#N/A
LmxM.32.2220	organism=Leishmania_mexicana_MHOM/GT/2001/U1103 product=hypothetical protein, conserved location=LmxM.32:880579-882846(+) length=755 sequence_SO=chromosome SO=protein_coding	755	1	41.7	56	33	1e-10	0	1e-10	0	2.526e-06	54	1e-10	0	LmxM.32.2220	#N/A	-13.6246	-13.6246	0.440248	0	null	#N/A	#N/A
LmxM.34.5070	organism=Leishmania_mexicana_MHOM/GT/2001/U1103 product=hypothetical protein, conserved location=LmxM.34:1858738-1859244(+) length=168 sequence_SO=chromosome SO=protein_coding	168	0.9998	13.7	3	2	5.116e-07	1	2.028e-07	1	6.745e-08	1	1e-10	0	LmxM.34.5070	#N/A	-1.51292	3.4027	0.389318	0	null	#N/A	#N/A
LmxM.34.0710	organism=Leishmania_mexicana_MHOM/GT/2001/U1103 product=hypothetical protein, conserved location=LmxM.34:261879-263474(+) length=531 sequence_SO=chromosome SO=protein_coding	531	1	4.7	3	2	1.172e-07	3	1e-10	0	1e-10	0	1e-10	0	#N/A	#N/A	-9.19599	9.19599	0.307004	1	null	#N/A	#N/A
LmxM.36.0460	organism=Leishmania_mexicana_MHOM/GT/2001/U1103 product=vacuolar protein sorting-associated protein, putative location=LmxM.20:125451-127304(-) length=617 sequence_SO=chromosome SO=protein_coding	617	1	8.4	9	5	2.612e-08	1	2.741e-07	8	1e-10	0	1e-10	0	#N/A	#N/A	3.38649	10.5518	0.347773	0	null	#N/A	#N/A
LmxM.33.2650	organism=Leishmania_mexicana_MHOM/GT/2001/U1103 product=hypothetical protein, conserved location=LmxM.33:1015625-1017451(+) length=608 sequence_SO=chromosome SO=protein_coding	608	1	12.7	12	7	2.409e-07	7	2.327e-08	1	5.83e-08	1	1e-10	0	LmxM.33.2650	#N/A	-3.67838	2.17743	0.350862	2	NN Sum: 3, NN D: .51, HMM Prob: 1	#N/A	#N/A
LmxM.18_241026_240768_241026_+	LmxM.18_241026_240768_241026_+	86	1	80.2	31	8	1.091e-06	3	2.513e-05	7	5.013e-06	9	1.295e-05	12	LmxM.18_241026_240768_241026_+	#N/A	2.64121	0.545694	0.564527	#N/A	#N/A	#N/A	#N/A
LmxM.13.1130	organism=Leishmania_mexicana_MHOM/GT/2001/U1103 product=hypothetical protein, conserved location=LmxM.13:366526-368301(-) length=591 sequence_SO=chromosome SO=protein_coding	591	0.9966	2.9	2	2	3.394e-08	1	1.961e-08	1	1e-10	0	1e-10	0	#N/A	#N/A	-0.788303	8.06474	0.273038	1	null	#N/A	#N/A
LmxM.17.0480	organism=Leishmania_mexicana_MHOM/GT/2001/U1103 product=hypothetical protein, unknown function location=LmxM.17:235389-236990(-) length=533 sequence_SO=chromosome SO=protein_coding	533	1	21.2	22	10	6.754e-07	10	5.847e-08	1	2.225e-07	3	6.776e-07	8	LmxM.17.0480	#N/A	-0.286712	-0.294561	0.421324	0	null	#N/A	#N/A
LmxM.27.0210	organism=Leishmania_mexicana_MHOM/GT/2001/U1103 product=hypothetical protein, conserved location=LmxM.27:47431-48300(-) length=289 sequence_SO=chromosome SO=protein_coding	289	1	22.5	14	7	1e-10	0	1.473e-06	12	1e-10	0	1.977e-07	1	#N/A	#N/A	13.0282	2.89674	0.422295	5	null	#N/A	#N/A
LmxM.18.1510	organism=Leishmania_mexicana_MHOM/GT/2001/U1103 product=P-type H -ATPase, putative location=LmxM.18:633573-635276(+) length=533 sequence_SO=chromosome SO=protein_coding	533	1	34.5	45	17	5.928e-07	13	6.954e-07	14	4.138e-07	9	5.089e-07	9	LmxM.18.1510	#N/A	0.258704	0.481423	0.434457	3	null	#N/A	#N/A
LmxM.36.4210	organism=Leishmania_mexicana_MHOM/GT/2001/U1103 product=hypothetical protein, conserved location=LmxM.20:1580944-1583898(+) length=984 sequence_SO=chromosome SO=protein_coding	984	1	17.3	24	15	2.883e-07	17	6.415e-08	5	1.581e-08	2	1e-10	0	LmxM.36.4210	#N/A	-2.24282	4.46941	0.356627	0	null	#N/A	#N/A
LmxM.09.1010	organism=Leishmania_mexicana_MHOM/GT/2001/U1103 product=hypothetical protein, conserved location=LmxM.09:383929-385779(+) length=616 sequence_SO=chromosome SO=protein_coding	616	1	37.3	105	23	1.7e-06	39	2.429e-06	51	4.185e-07	10	1.351e-08	1	LmxM.09.1010	#N/A	0.205321	3.25666	0.465906	1	NN Sum: 2, NN D: .46, HMM Prob: .93	#N/A	#N/A
LmxM.03.0030	organism=Leishmania_mexicana_MHOM/GT/2001/U1103 product=D-3-phosphoglycerate dehydrogenase-like protein location=LmxM.03:8255-9478(+) length=407 sequence_SO=chromosome SO=protein_coding	407	1	25.1	18	9	7.154e-08	1	3.535e-07	7	1e-10	0	6.807e-07	10	LmxM.03.0030	#N/A	3.85161	-0.679632	0.404369	0	null	#N/A	#N/A
LmxM.09.0530	organism=Leishmania_mexicana_MHOM/GT/2001/U1103 product=leucine-rich repeat protein, putative location=LmxM.09:197514-200471(+) length=985 sequence_SO=chromosome SO=protein_coding	985	1	15.3	31	11	5.45e-08	2	1e-10	0	8.157e-07	27	1e-10	0	LmxM.09.0530	#N/A	-12.0871	-3.90124	0.393972	0	null	#N/A	#N/A
LmxM.05.0890	organism=Leishmania_mexicana_MHOM/GT/2001/U1103 product=hypothetical protein, conserved location=LmxM.05:329338-335286(+) length=1982 sequence_SO=chromosome SO=protein_coding	1982	1	18.6	59	30	2.502e-07	53	1.023e-08	5	1e-10	0	1e-10	0	LmxM.05.0890	#N/A	-4.59875	10.3467	0.341602	0	null	#N/A	#N/A
LmxM.31.1730	organism=Leishmania_mexicana_MHOM/GT/2001/U1103 product=coatomer epsilon subunit, putative location=LmxM.31:666390-667361(-) length=323 sequence_SO=chromosome SO=protein_coding	323	1	44.3	24	11	9.899e-07	10	6.003e-07	11	1.794e-07	3	1e-10	0	LmxM.31.1730	#N/A	-0.961649	3.14715	0.42479	0	null	#N/A	#N/A
LmxM.27.0380	organism=Leishmania_mexicana_MHOM/GT/2001/U1103 product=nucleoporin, putative,serine peptidase, Clan SP, family S59, putative location=LmxM.27:102876-107519(+) length=1547 sequence_SO=chromosome SO=protein_coding	1547	1	6.2	18	9	2.505e-07	16	4.031e-08	2	1e-10	0	1e-10	0	LmxM.27.0380	#N/A	-2.6326	10.5059	0.346391	0	null	#N/A	#N/A
LmxM.15.0580	organism=Leishmania_mexicana_MHOM/GT/2001/U1103 product=hypothetical protein, conserved location=LmxM.15:210193-211170(+) length=325 sequence_SO=chromosome SO=protein_coding	325	0.9987	11.1	2	2	1e-10	0	1.485e-07	2	1e-10	0	1e-10	0	#N/A	#N/A	9.53722	9.53722	0.31726	1	NN Sum: 2, NN D: .47, HMM Prob: .71	#N/A	#N/A
LmxM.06.0030	organism=Leishmania_mexicana_MHOM/GT/2001/U1103 product=hypothetical protein, conserved location=LmxM.06:13674-15695(-) length=673 sequence_SO=chromosome SO=protein_coding	673	1	32.7	104	18	2.185e-06	47	8.829e-07	20	8.972e-07	22	5.816e-07	14	LmxM.06.0030	#N/A	-1.07355	1.05282	0.46577	0	null	#N/A	#N/A
LmxM.12.0600	organism=Leishmania_mexicana_MHOM/GT/2001/U1103 product=hypothetical protein, conserved location=LmxM.12:310387-311943(+) length=518 sequence_SO=chromosome SO=protein_coding	518	1	9.7	7	3	1e-10	0	1.857e-07	6	1e-10	0	1.897e-08	1	LmxM.12.0600	#N/A	9.99908	3.28437	0.331148	2	null	#N/A	#N/A
LmxM.36.5870	organism=Leishmania_mexicana_MHOM/GT/2001/U1103 product=hypothetical protein, conserved location=LmxM.20:2217020-2219407(-) length=795 sequence_SO=chromosome SO=protein_coding	795	1	38.7	103	26	2.521e-07	12	1e-10	0	3.527e-06	78	2.432e-07	13	LmxM.36.5870	Paraflagellar rod	-3.95723	-3.902	0.460449	0	null	#N/A	Paraflagellar rod
LmxM.22.1280	organism=Leishmania_mexicana_MHOM/GT/2001/U1103 product=hypothetical protein, unknown function location=LmxM.22:509993-511162(-) length=389 sequence_SO=chromosome SO=protein_coding	389	1	56.6	22	13	2.555e-08	1	1e-10	0	3.392e-06	20	1e-10	0	LmxM.22.1280	#N/A	-14.0607	-7.04708	0.453374	0	null	#N/A	#N/A
LmxM.13.0080	organism=Leishmania_mexicana_MHOM/GT/2001/U1103 product=mitochondrial DNA polymerase I protein B, putative location=LmxM.13:16066-20355(-) length=1429 sequence_SO=chromosome SO=protein_coding	1429	1	3.8	5	5	1.863e-08	4	1e-10	0	3.39e-09	1	1e-10	0	LmxM.13.0080	#N/A	-6.78267	2.42405	0.234674	0	NN Sum: 0, NN D: .23, HMM Prob: .5	#N/A	#N/A
LmxM.27.0860	organism=Leishmania_mexicana_MHOM/GT/2001/U1103 product=hypothetical protein, conserved location=LmxM.27:333484-336591(+) length=1035 sequence_SO=chromosome SO=protein_coding	1035	1	6.5	11	6	2.802e-08	1	1e-10	0	1.394e-08	1	1.786e-07	9	#N/A	#N/A	2.09045	-2.77549	0.334372	0	null	#N/A	#N/A
LmxM.31.2780	organism=Leishmania_mexicana_MHOM/GT/2001/U1103 product=hypothetical protein, conserved location=LmxM.31:1083554-1086841(-) length=1095 sequence_SO=chromosome SO=protein_coding	1095	1	4	3	3	7.44e-08	3	1e-10	0	1e-10	0	1e-10	0	LmxM.31.2780	#N/A	-8.5411	8.5411	0.287332	0	null	#N/A	#N/A
LmxM.26.2330	organism=Leishmania_mexicana_MHOM/GT/2001/U1103 product=60S ribosomal protein L35, putative location=LmxM.26:875562-875945(+) length=127 sequence_SO=chromosome SO=protein_coding	127	1	56.7	71	14	6.085e-06	9	8.871e-06	8	9.594e-06	20	4.939e-05	32	LmxM.26.2330	#N/A	1.8937	-1.9796	0.586888	0	null	#N/A	#N/A
LmxM.13.0070	organism=Leishmania_mexicana_MHOM/GT/2001/U1103 product=hypothetical protein, unknown function location=LmxM.13:14708-15298(-) length=196 sequence_SO=chromosome SO=protein_coding	196	0.9956	15.3	2	2	1e-10	0	1e-10	0	1.729e-07	2	1e-10	0	#N/A	#N/A	-9.75656	-9.75656	0.323855	0	null	#N/A	#N/A
LmxM.22.0710	organism=Leishmania_mexicana_MHOM/GT/2001/U1103 product=hypothetical protein, conserved location=LmxM.22:274915-276027(-) length=370 sequence_SO=chromosome SO=protein_coding	370	0.9982	7.3	3	2	1.203e-07	1	2.498e-08	1	2.116e-08	1	1e-10	0	#N/A	#N/A	-2.49578	2.77262	0.322152	0	NN Sum: 3, NN D: .54, HMM Prob: .99	#N/A	#N/A
LmxM.10.0180	organism=Leishmania_mexicana_MHOM/GT/2001/U1103 product=leucine-rich repeat protein, putative location=LmxM.10:63502-64218(+) length=238 sequence_SO=chromosome SO=protein_coding	238	1	18.5	7	3	3.316e-07	3	1e-10	0	8.083e-07	4	1e-10	0	LmxM.10.0180	Paraflagellar rod	-12.4766	-1.28519	0.405694	0	null	#N/A	Paraflagellar rod
LmxM.13.0260	organism=Leishmania_mexicana_MHOM/GT/2001/U1103 product=N-acetyltransferase subunit ARD1, putative location=LmxM.13:80807-81589(-) length=260 sequence_SO=chromosome SO=protein_coding	260	1	11.5	3	4	3.827e-07	3	1e-10	0	1e-10	0	1e-10	0	LmxM.13.0260	#N/A	-10.9024	10.9024	0.35832	0	null	#N/A	#N/A
LmxM.29.2820	organism=Leishmania_mexicana_MHOM/GT/2001/U1103 product=chaperonin HSP60/CNP60, putative location=LmxM.29:1018050-1019666(-) length=538 sequence_SO=chromosome SO=protein_coding	538	1	9.5	2	3	1.853e-08	1	2.617e-08	1	1e-10	0	1e-10	0	#N/A	#N/A	0.495789	7.80413	0.265225	0	null	#N/A	#N/A
LmxM.34.3340	organism=Leishmania_mexicana_MHOM/GT/2001/U1103 product=6-phosphogluconate dehydrogenase, decarboxylating, putative location=LmxM.34:1276711-1278150(-) length=479 sequence_SO=chromosome SO=protein_coding	479	1	38.8	70	15	2.783e-06	30	1.904e-06	16	8.122e-07	11	8.845e-07	11	LmxM.34.3340	#N/A	-0.366583	1.46593	0.480507	0	null	#N/A	#N/A
LmxM.18.1580	organism=Leishmania_mexicana_MHOM/GT/2001/U1103 product=nonspecific nucleoside hydrolase location=LmxM.18:659261-660205(+) length=314 sequence_SO=chromosome SO=protein_coding	314	1	27.4	18	5	1.583e-07	1	1.024e-06	9	1e-10	0	7.922e-07	8	LmxM.18.1580	#N/A	3.51928	0.577477	0.429548	0	null	#N/A	#N/A
LmxM.29.0940	organism=Leishmania_mexicana_MHOM/GT/2001/U1103 product=hypothetical protein, conserved location=LmxM.29:304457-306811(+) length=784 sequence_SO=chromosome SO=protein_coding	784	0.9996	2.7	2	2	2.361e-08	2	1e-10	0	1e-10	0	1e-10	0	LmxM.29.0940	#N/A	-6.88935	6.88935	0.237858	0	null	#N/A	#N/A
LmxM.05.0030	organism=Leishmania_mexicana_MHOM/GT/2001/U1103 product=small GTP-binding protein, putative location=LmxM.05:10247-10834(+) length=195 sequence_SO=chromosome SO=protein_coding	195	1	37.9	14	6	1.922e-06	6	1.246e-06	5	3.691e-07	3	1e-10	0	LmxM.05.0030	#N/A	-0.878621	3.1011	0.454866	0	null	#N/A	#N/A
LmxM.36.2360	organism=Leishmania_mexicana_MHOM/GT/2001/U1103 product=tyrosine aminotransferase, putative location=LmxM.20:934726-936072(+) length=448 sequence_SO=chromosome SO=protein_coding	448	1	50.2	62	17	1.668e-06	20	1.122e-06	14	6.189e-07	8	1.341e-06	19	LmxM.36.2360	#N/A	0.107023	0.509485	0.467668	0	null	#N/A	#N/A
LmxM.18.1130	organism=Leishmania_mexicana_MHOM/GT/2001/U1103 product=ras-related protein rab-5, putative location=LmxM.18:458368-459078(+) length=236 sequence_SO=chromosome SO=protein_coding	236	1	34.7	8	6	1.213e-06	5	3.452e-07	2	1e-10	0	7.745e-08	1	LmxM.18.1130	#N/A	-1.52116	4.32861	0.421372	0	null	#N/A	#N/A
LmxM.21.1150	organism=Leishmania_mexicana_MHOM/GT/2001/U1103 product=hypothetical protein, conserved location=LmxM.21:448030-453303(-) length=1757 sequence_SO=chromosome SO=protein_coding	1757	1	4.1	5	7	2.159e-08	4	1e-10	0	1e-10	0	3.637e-09	1	#N/A	#N/A	-2.53708	2.53708	0.24053	0	null	#N/A	#N/A
LmxM.33.0670	organism=Leishmania_mexicana_MHOM/GT/2001/U1103 product=ABC transporter-like protein location=LmxM.33:280350-286622(+) length=2090 sequence_SO=chromosome SO=protein_coding	2090	1	4.2	9	9	6.81e-08	7.99	1.137e-08	1	1e-10	0	1e-10	0	#N/A	#N/A	-2.57191	8.63427	0.290129	11	NN Sum: 1, NN D: .34, HMM Prob: .72	#N/A	#N/A
LmxM.16.1510	organism=Leishmania_mexicana_MHOM/GT/2001/U1103 product=hypothetical protein, conserved location=LmxM.16:617692-618033(-) length=113 sequence_SO=chromosome SO=protein_coding	113	1	36.3	6	5	4.112e-07	1	1e-10	0	1.488e-06	5	1e-10	0	#N/A	#N/A	-13.2131	-1.85521	0.427862	0	null	#N/A	#N/A
LmxM.30.0040	organism=Leishmania_mexicana_MHOM/GT/2001/U1103 product=hypothetical protein, unknown function location=LmxM.30:13256-14896(-) length=546 sequence_SO=chromosome SO=protein_coding	546	1	11.5	16	6	1e-10	0	9.415e-07	11	1e-10	0	3.135e-07	5	#N/A	#N/A	12.6154	1.58619	0.409871	10	null	#N/A	#N/A
LmxM.36.6540	organism=Leishmania_mexicana_MHOM/GT/2001/U1103 product=similarity to endo-1-like protein location=LmxM.20:2490555-2491277(-) length=240 sequence_SO=chromosome SO=protein_coding	240	1	25	18	6	1.172e-06	7	8.021e-07	4	1.109e-07	1	1.217e-06	4	LmxM.36.6540	#N/A	0.654304	0.572049	0.451878	0	null	#N/A	#N/A
LmxM.11.1030	organism=Leishmania_mexicana_MHOM/GT/2001/U1103 product=hypothetical protein, conserved location=LmxM.11:405366-406172(+) length=268 sequence_SO=chromosome SO=protein_coding	268	1	82.8	80	18	2.886e-06	13	3.624e-06	13	4.091e-06	21	9.822e-06	33	LmxM.11.1030	#N/A	0.946498	-1.0957	0.531012	0	NN Sum: 4, NN D: .55, HMM Prob: 1	#N/A	#N/A
LmxM.29.0970	organism=Leishmania_mexicana_MHOM/GT/2001/U1103 product=p22 protein precursor, putative location=LmxM.29:316635-317336(+) length=233 sequence_SO=chromosome SO=protein_coding	233	1	31.3	12	7	2.666e-07	1	1.715e-06	9	1e-10	0	1.994e-07	1	LmxM.29.0970	#N/A	2.8436	3.31221	0.433868	0	NN Sum: 0, NN D: .26, HMM Prob: .91	#N/A	#N/A
LmxM.22.0420	organism=Leishmania_mexicana_MHOM/GT/2001/U1103 product=40S ribosomal protein S15, putative location=LmxM.22:170014-170472(-) length=152 sequence_SO=chromosome SO=protein_coding	152	1	58.6	22	10	5.427e-06	4	3.862e-06	5	1.299e-06	6	5.714e-06	6	LmxM.22.0420	#N/A	0.509674	0.405492	0.521224	0	null	#N/A	#N/A
LmxM.06.0140	organism=Leishmania_mexicana_MHOM/GT/2001/U1103 product=proteasome beta 6 subunit, putative,20S proteasome beta 6 subunit, putative location=LmxM.06:53128-53871(-) length=247 sequence_SO=chromosome SO=protein_coding	247	1	40.1	20	8	2.747e-07	1	2.499e-06	8	1.109e-07	1	1.817e-06	9	LmxM.06.0140	#N/A	3.48452	0.524782	0.467225	0	null	#N/A	#N/A
LmxM.08_29.2160	organism=Leishmania_mexicana_MHOM/GT/2001/U1103 product=rab-GDP dissociation inhibitor, putative location=LmxM.08:244855-246192(+) length=445 sequence_SO=chromosome SO=protein_coding	445	1	48.5	54	16	1.497e-06	15	1.064e-06	15	2.651e-07	4	9.377e-07	18	LmxM.08_29.2160	#N/A	0.18393	1.09031	0.457563	0	null	#N/A	#N/A
LmxM.33.2240	organism=Leishmania_mexicana_MHOM/GT/2001/U1103 product=hypothetical protein, conserved location=LmxM.33:812428-815973(-) length=1181 sequence_SO=chromosome SO=protein_coding	1181	1	3.6	6	4	2.734e-08	5	2.386e-09	1	1e-10	0	1e-10	0	LmxM.33.2240	#N/A	-3.46438	7.21558	0.247605	0	null	#N/A	#N/A
LmxM.07.0460	organism=Leishmania_mexicana_MHOM/GT/2001/U1103 product=acyl-CoA dehydrogenase, mitochondrial precursor, putative location=LmxM.07:196495-198054(-) length=519 sequence_SO=chromosome SO=protein_coding	519	1	21.2	9	8	3.128e-07	5	1.068e-08	1	1.066e-07	2	7.506e-08	1	LmxM.07.0460	#N/A	-2.29029	0.832436	0.370341	0	null	#N/A	#N/A
LmxM.30.1670	organism=Leishmania_mexicana_MHOM/GT/2001/U1103 product=hypothetical protein, conserved location=LmxM.30:776374-777222(-) length=282 sequence_SO=chromosome SO=protein_coding	282	1	39.7	20	14	4.695e-07	3	1e-10	0	2.021e-06	17	1e-10	0	LmxM.30.1670	#N/A	-13.6041	-2.10564	0.439632	0	null	#N/A	#N/A
LmxM.30.0680	organism=Leishmania_mexicana_MHOM/GT/2001/U1103 product=hypothetical protein, conserved location=LmxM.30:260764-261612(-) length=282 sequence_SO=chromosome SO=protein_coding	282	1	11.3	6	3	1.645e-07	1	1e-10	0	1.912e-07	2	4.646e-07	3	#N/A	#N/A	0.385639	-1.99429	0.391403	0	null	#N/A	#N/A
LmxM.30.3145	organism=Leishmania_mexicana_MHOM/GT/2001/U1103 product=dynein-associated protein, putative location=LmxM.30:1420428-1420787(-) length=119 sequence_SO=chromosome SO=protein_coding	119	0.9997	16	3	2	1.84e-07	1	1e-10	0	9.3e-07	2	1e-10	0	LmxM.30.3145	#N/A	-12.4435	-2.3369	0.404696	0	null	#N/A	#N/A
LmxM.36.1760	organism=Leishmania_mexicana_MHOM/GT/2001/U1103 product=aldehyde dehydrogenase, putative location=LmxM.20:689153-690682(-) length=509 sequence_SO=chromosome SO=protein_coding	509	1	15.7	13	8	1.311e-08	1	3.232e-07	8	1e-10	0	1e-10	0	LmxM.36.1760	#N/A	4.61317	10.7156	0.3527	0	null	#N/A	#N/A
LmxM.27_628647_628461_628647_+	LmxM.27_628647_628461_628647_+	62	0.9992	43.5	9	3	1.834e-06	2	2.76e-06	2	1.168e-06	1	3.631e-06	4	LmxM.27_628647_628461_628647_+	#N/A	1.09012	-0.062983	0.49728	#N/A	#N/A	#N/A	#N/A
LmxM.11.0100	organism=Leishmania_mexicana_MHOM/GT/2001/U1103 product=seryl-tRNA synthetase, putative location=LmxM.11:27613-29037(+) length=474 sequence_SO=chromosome SO=protein_coding	474	1	45.1	97	20	6.156e-07	8	3.395e-06	42	2.449e-07	4	2.9e-06	41	LmxM.11.0100	#N/A	2.87096	0.350804	0.485464	0	null	#N/A	#N/A
LmxM.33.3980	organism=Leishmania_mexicana_MHOM/GT/2001/U1103 product=nucleolar protein family a member-like protein location=LmxM.33:1517722-1518168(+) length=148 sequence_SO=chromosome SO=protein_coding	148	1	72.3	25	12	2.633e-06	9	1.559e-06	3	5.5e-07	4	2.184e-06	8	LmxM.33.3980	#N/A	0.233808	0.616625	0.484048	0	null	#N/A	#N/A
LmxM.34.4820	organism=Leishmania_mexicana_MHOM/GT/2001/U1103 product=hypothetical protein, conserved location=LmxM.34:1764480-1765487(+) length=335 sequence_SO=chromosome SO=protein_coding	335	1	27.5	15	8	4.848e-07	8	2.411e-07	5	1e-10	0	5.183e-08	1	#N/A	#N/A	-0.727131	3.80513	0.389088	1	NN Sum: 3, NN D: .68, HMM Prob: 1	#N/A	#N/A
LmxM.28.1140	organism=Leishmania_mexicana_MHOM/GT/2001/U1103 product=electron-transfer-flavoprotein, alpha polypeptide, putative location=LmxM.28:420370-421347(+) length=325 sequence_SO=chromosome SO=protein_coding	325	1	48.3	36	9	8.917e-07	7	2.565e-06	24	1e-10	0	1.933e-07	5	LmxM.28.1140	#N/A	1.62899	4.15974	0.45623	0	NN Sum: 4, NN D: .63, HMM Prob: .76	#N/A	#N/A
LmxM.07.0680	organism=Leishmania_mexicana_MHOM/GT/2001/U1103 product=40S ribosomal protein S9, putative location=LmxM.07:298560-299129(+) length=189 sequence_SO=chromosome SO=protein_coding	189	1	58.2	104	19	6.556e-06	20	1.121e-05	26	1.305e-05	24	2.616e-05	30	LmxM.07.0680	#N/A	0.930585	-1.1421	0.575569	0	null	#N/A	#N/A
LmxM.09.1320	organism=Leishmania_mexicana_MHOM/GT/2001/U1103 product=paraflagellar rod component, putative location=LmxM.09:485712-487529(-) length=605 sequence_SO=chromosome SO=protein_coding	605	1	51.7	78	33	3.969e-07	15	1e-10	0	6.894e-06	60	3.525e-08	2	LmxM.09.1320	Paraflagellar rod	-7.68824	-4.12549	0.486488	0	null	#N/A	Paraflagellar rod
LmxM.30.3150	organism=Leishmania_mexicana_MHOM/GT/2001/U1103 product=hypothetical protein, conserved location=LmxM.30:1421244-1425653(-) length=1469 sequence_SO=chromosome SO=protein_coding	1469	1	34.9	120	50	4.416e-08	9	1e-10	0	1.375e-06	107	1e-10	0	LmxM.30.3150	#N/A	-12.7927	-4.95739	0.415209	0	null	#N/A	#N/A
LmxM.26.2490	organism=Leishmania_mexicana_MHOM/GT/2001/U1103 product=hypothetical protein, conserved location=LmxM.26:943347-947780(+) length=1477 sequence_SO=chromosome SO=protein_coding	1477	1	8.9	19	12	1.668e-08	1	1.526e-07	17	1.361e-08	1	1e-10	0	LmxM.26.2490	#N/A	2.33379	3.62611	0.326243	0	null	#N/A	#N/A
LmxM.33.0120	organism=Leishmania_mexicana_MHOM/GT/2001/U1103 product=adenylate kinase b, putative location=LmxM.33:40685-41374(+) length=229 sequence_SO=chromosome SO=protein_coding	229	0.9998	14.4	3	2	8.118e-08	2	2.384e-08	1	1e-10	0	1e-10	0	LmxM.33.0120	#N/A	-1.76348	9.03645	0.30221	0	null	#N/A	#N/A
LmxM.27.0840	organism=Leishmania_mexicana_MHOM/GT/2001/U1103 product=hypothetical protein, conserved location=LmxM.27:327477-330083(+) length=868 sequence_SO=chromosome SO=protein_coding	868	1	9.8	9	8	1.081e-07	9	1e-10	0	1e-10	0	1e-10	0	#N/A	#N/A	-9.07948	9.07948	0.303503	0	NN Sum: 2, NN D: .5, HMM Prob: .97	#N/A	#N/A
LmxM.14.0210	organism=Leishmania_mexicana_MHOM/GT/2001/U1103 product=hypothetical protein, conserved location=LmxM.14:53249-54580(+) length=443 sequence_SO=chromosome SO=protein_coding	443	1	16	9	6	1e-10	0	1e-10	0	6.57e-07	9	1e-10	0	LmxM.14.0210	#N/A	-11.6819	-11.6819	0.381776	0	null	#N/A	#N/A
LmxM.17.0140	organism=Leishmania_mexicana_MHOM/GT/2001/U1103 product=peptidase t, putative,peptidase T, putative, metallo-peptidase, ClanMH, family M20B location=LmxM.17:101037-102308(-) length=423 sequence_SO=chromosome SO=protein_coding	423	1	42.8	50	16	1.795e-07	4	3.836e-06	38	6.302e-08	1	3.657e-07	6	LmxM.17.0140	#N/A	4.1148	3.22747	0.46478	0	null	#N/A	#N/A
LmxM.15.0610	organism=Leishmania_mexicana_MHOM/GT/2001/U1103 product=hypothetical protein, unknown function location=LmxM.15:225373-226926(+) length=517 sequence_SO=chromosome SO=protein_coding	517	1	3.9	3	2	8.561e-08	1	5.096e-08	2	1e-10	0	1e-10	0	LmxM.15.0610	#N/A	-0.74727	9.41542	0.313599	0	null	#N/A	#N/A
LmxM.28.1010	organism=Leishmania_mexicana_MHOM/GT/2001/U1103 product=ribosomal protein S20, putative location=LmxM.28:359033-359383(+) length=116 sequence_SO=chromosome SO=protein_coding	116	1	92.2	73	18	1.776e-05	14	2.462e-05	16	2.009e-05	19	4.338e-05	24	LmxM.28.1010	#N/A	0.845241	-0.582691	0.602469	0	null	#N/A	#N/A
LmxM.13.1110	organism=Leishmania_mexicana_MHOM/GT/2001/U1103 product=hypothetical protein, conserved location=LmxM.13:362212-363762(-) length=516 sequence_SO=chromosome SO=protein_coding	516	1	57.8	58	34	1.607e-07	7	1e-10	0	4.38e-06	50	1e-10	0	LmxM.13.1110	#N/A	-14.4706	-4.76762	0.465714	0	null	#N/A	#N/A
LmxM.30.1720	organism=Leishmania_mexicana_MHOM/GT/2001/U1103 product=hypothetical protein, conserved location=LmxM.30:790859-794455(-) length=1198 sequence_SO=chromosome SO=protein_coding	1198	0.9994	4.3	3	4	1.791e-08	2	1e-10	0	1e-10	0	4.049e-09	1	LmxM.30.1720	#N/A	-2.11796	2.11796	0.234555	0	null	#N/A	#N/A
LmxM.10.0960	organism=Leishmania_mexicana_MHOM/GT/2001/U1103 product=hypothetical protein, conserved location=LmxM.10:395229-397649(-) length=806 sequence_SO=chromosome SO=protein_coding	806	0.9922	2.5	1	2	1.619e-08	1	1e-10	0	1e-10	0	1e-10	0	LmxM.10.0960	#N/A	-6.34784	6.34784	0.221722	0	null	#N/A	#N/A
LmxM.21.1440	organism=Leishmania_mexicana_MHOM/GT/2001/U1103 product=hypothetical protein, conserved location=LmxM.21:564205-564870(-) length=221 sequence_SO=chromosome SO=protein_coding	221	1	24	6	4	1.046e-07	1	1e-10	0	4.447e-07	5	1e-10	0	#N/A	#N/A	-11.4234	-2.0869	0.373997	0	null	#N/A	#N/A
LmxM.21.0845	organism=Leishmania_mexicana_MHOM/GT/2001/U1103 product=hypoxanthine-guanine phosphoribosyltransferase location=LmxM.21:299702-300337(+) length=211 sequence_SO=chromosome SO=protein_coding	211	1	51.7	14	9	1.051e-06	3	1.973e-06	6	2.652e-07	1	1.053e-06	4	LmxM.21.0845	#N/A	1.20103	1.19789	0.463771	0	null	#N/A	#N/A
LmxM.34.4340	organism=Leishmania_mexicana_MHOM/GT/2001/U1103 product=hypothetical protein, conserved location=LmxM.34:1632822-1633850(+) length=342 sequence_SO=chromosome SO=protein_coding	342	1	11.1	9	5	4.183e-07	5	1.222e-07	2	1e-10	0	1.469e-07	2	LmxM.34.4340	#N/A	-0.63674	1.87848	0.383727	1	NN Sum: 3, NN D: .49, HMM Prob: .53	#N/A	#N/A
LmxM.08_29.0940	organism=Leishmania_mexicana_MHOM/GT/2001/U1103 product=hypothetical protein, conserved location=LmxM.08:798039-800312(-) length=757 sequence_SO=chromosome SO=protein_coding	757	1	19.6	51	13	4.88e-07	24	1.957e-07	10	6.028e-08	4	2.848e-07	13	LmxM.08_29.0940	#N/A	-0.190376	0.986433	0.401232	0	null	#N/A	#N/A
LmxM.26.0320	organism=Leishmania_mexicana_MHOM/GT/2001/U1103 product=C-1-tetrahydrofolate synthase, cytoplasmic, putative location=LmxM.26:77243-78139(-) length=298 sequence_SO=chromosome SO=protein_coding	298	1	36.9	21	10	4.315e-07	5	3.58e-07	5	1e-10	0	5.897e-07	10	LmxM.26.0320	#N/A	1.13474	0.420713	0.413966	0	null	#N/A	#N/A
LmxM.25.1710	organism=Leishmania_mexicana_MHOM/GT/2001/U1103 product=pyruvate dehydrogenase E1 beta subunit, putative location=LmxM.25:668694-669746(-) length=350 sequence_SO=chromosome SO=protein_coding	350	1	54.9	70	22	5.997e-06	33	6.77e-07	6	2.558e-06	16	1.67e-06	15	LmxM.25.1710	#N/A	-1.86595	0.658576	0.503751	0	NN Sum: 4, NN D: .64, HMM Prob: .99	#N/A	#N/A
LmxM.32.3210	organism=Leishmania_mexicana_MHOM/GT/2001/U1103 product=beta prime cop protein, putative location=LmxM.32:1386807-1389461(+) length=884 sequence_SO=chromosome SO=protein_coding	884	1	21.7	60	17	6.053e-07	27	5.42e-07	23	1.249e-07	8	6.838e-09	1	LmxM.32.3210	#N/A	-0.411911	3.1225	0.410688	0	null	#N/A	#N/A
LmxM.02.0370	organism=Leishmania_mexicana_MHOM/GT/2001/U1103 product=proteasome regulatory non-ATPase subunit 6, putative location=LmxM.02:142555-144144(-) length=529 sequence_SO=chromosome SO=protein_coding	529	1	36.5	76	19	8.135e-07	16	1.089e-06	30	7.718e-07	19	1.895e-07	9	LmxM.02.0370	#N/A	-0.310304	0.984838	0.445694	0	null	#N/A	#N/A
LmxM.36.6750	organism=Leishmania_mexicana_MHOM/GT/2001/U1103 product=prolyl oligopeptidase, putative location=LmxM.20:2552846-2554939(-) length=697 sequence_SO=chromosome SO=protein_coding	697	1	9.5	19	5	1.434e-07	6	1.344e-07	4	1e-10	0	1.866e-07	8	LmxM.36.6750	#N/A	1.16152	0.573325	0.366699	0	null	#N/A	#N/A
LmxM.26.2170	organism=Leishmania_mexicana_MHOM/GT/2001/U1103 product=hypothetical protein, unknown function location=LmxM.26:814136-825659(+) length=3807 sequence_SO=chromosome SO=protein_coding	3807	0.9922	8.8	2	2	1e-10	0	1e-10	0	3.058e-09	1	9.891e-10	1	#N/A	#N/A	-1.53587	-4.33882	0.162809	0	null	#N/A	#N/A
LmxM.32.2390	organism=Leishmania_mexicana_MHOM/GT/2001/U1103 product=heat shock protein, putative location=LmxM.32:955036-956940(+) length=634 sequence_SO=chromosome SO=protein_coding	634	1	46.2	121	30	1.289e-06	34	3.532e-06	78	5.792e-08	5	1e-10	0	LmxM.32.2390	#N/A	1.39086	6.37664	0.468833	0	null	#N/A	#N/A
LmxM.03.0140	organism=Leishmania_mexicana_MHOM/GT/2001/U1103 product=hypothetical protein, conserved location=LmxM.03:36586-37005(+) length=139 sequence_SO=chromosome SO=protein_coding	139	1	30.2	5	5	1e-10	0	1e-10	0	1.044e-06	5	1e-10	0	LmxM.03.0140	#N/A	-12.35	-12.35	0.401883	0	null	#N/A	#N/A
LmxM.21.0530	organism=Leishmania_mexicana_MHOM/GT/2001/U1103 product=hypothetical protein, conserved location=LmxM.21:157043-160498(-) length=1151 sequence_SO=chromosome SO=protein_coding	1151	1	21.4	46	19	4.301e-08	5	1e-10	0	1.004e-06	41	1e-10	0	LmxM.21.0530	#N/A	-12.354	-4.54174	0.402003	0	NN Sum: 0, NN D: .32, HMM Prob: .97	#N/A	#N/A
LmxM.34.0360	organism=Leishmania_mexicana_MHOM/GT/2001/U1103 product=enoyl-CoA hydratase/isomerase family protein, conserved location=LmxM.34:88873-89766(+) length=297 sequence_SO=chromosome SO=protein_coding	297	1	52.5	25	10	1.672e-06	16	3.406e-07	5	1.51e-07	2	1e-10	0	LmxM.34.0360	#N/A	-2.41974	3.73548	0.43352	0	NN Sum: 0, NN D: .3, HMM Prob: .91	#N/A	#N/A
LmxM.31.0890	organism=Leishmania_mexicana_MHOM/GT/2001/U1103 product=ethanolamine-phosphate cytidylyltransferase, putative location=LmxM.31:327668-328876(+) length=402 sequence_SO=chromosome SO=protein_coding	402	0.9997	10.9	6	4	2.549e-07	4	1e-10	0	5.822e-08	1	1e-10	0	#N/A	#N/A	-10.6125	2.12843	0.349599	0	null	#N/A	#N/A
LmxM.36.0370	organism=Leishmania_mexicana_MHOM/GT/2001/U1103 product=phosphatidylinositol-4-phosphate 5-kinase-like protein location=LmxM.20:97604-98971(-) length=455 sequence_SO=chromosome SO=protein_coding	455	0.9988	4.8	4	2	1.105e-07	2	1e-10	0	1.87e-08	1	8.925e-09	1	#N/A	#N/A	-3.83954	2.00131	0.314059	0	NN Sum: 3, NN D: .44, HMM Prob: .94	#N/A	#N/A
LmxM.15.1240	organism=Leishmania_mexicana_MHOM/GT/2001/U1103 product=nucleoside transporter 1, putative location=LmxM.15:456684-458159(-) length=491 sequence_SO=chromosome SO=protein_coding	491	1	13.6	18	7	1e-10	0	5.986e-07	9	1e-10	0	7.111e-07	8	LmxM.15.1240	#N/A	12.6769	-0.248422	0.411724	11	null	#N/A	#N/A
LmxM.32.2270	organism=Leishmania_mexicana_MHOM/GT/2001/U1103 product=hypothetical protein, conserved location=LmxM.32:897118-899553(+) length=811 sequence_SO=chromosome SO=protein_coding	811	1	67.9	65	15	2.133e-07	9	2.254e-06	44	1.31e-07	4	2.257e-07	7	LmxM.32.2270	#N/A	2.84843	2.79015	0.445086	0	null	#N/A	#N/A
LmxM.36.3810	organism=Leishmania_mexicana_MHOM/GT/2001/U1103 product=aminomethyltransferase, mitochondrial precursor, putative location=LmxM.20:1435314-1436447(+) length=377 sequence_SO=chromosome SO=protein_coding	377	1	14.6	6	5	5.404e-07	4	1.983e-08	1	1e-10	0	1e-10	0	LmxM.36.3810	#N/A	-4.76128	11.4518	0.374852	0	null	#N/A	#N/A
LmxM.36.2790	organism=Leishmania_mexicana_MHOM/GT/2001/U1103 product=hypothetical protein, conserved location=LmxM.20:1118810-1126873(-) length=2687 sequence_SO=chromosome SO=protein_coding	2687	1	15.2	70	40	3.977e-08	15	1e-10	0	3.3e-07	40	2.822e-08	14	LmxM.36.2790	#N/A	-3.70674	-3.16747	0.359998	0	null	#N/A	#N/A
LmxM.21.1569	organism=Leishmania_mexicana_MHOM/GT/2001/U1103 product=hypothetical protein, conserved location=LmxM.21:647904-650699(-) length=931 sequence_SO=chromosome SO=protein_coding	931	0.9938	6.1	2	2	7.531e-08	2	1e-10	0	1e-10	0	1e-10	0	#N/A	#N/A	-8.55861	8.55861	0.287858	0	null	#N/A	#N/A
LmxM.14.0440	organism=Leishmania_mexicana_MHOM/GT/2001/U1103 product=hypothetical protein, conserved location=LmxM.14:147556-149208(+) length=550 sequence_SO=chromosome SO=protein_coding	550	0.9997	4.4	3	2	6.032e-08	2	1e-10	0	8.42e-09	1	1e-10	0	#N/A	#N/A	-8.42501	2.8261	0.283847	0	NN Sum: 4, NN D: .67, HMM Prob: .99	#N/A	#N/A
LmxM.11.0660a	organism=Leishmania_mexicana_MHOM/GT/2001/U1103 product=protein associated with differentiation 4, putative location=LmxM.00:506210-508096(+) length=628 sequence_SO=random_sequence SO=protein_coding	628	0.9998	6.4	10	4	1e-10	0	1.454e-07	5	1.587e-08	1	9.793e-08	2	LmxM.11.0660a	#N/A	3.92948	0.354519	0.34138	13	null	#N/A	#N/A
LmxM.29.2660	organism=Leishmania_mexicana_MHOM/GT/2001/U1103 product=hypothetical protein, conserved location=LmxM.29:975067-976623(-) length=518 sequence_SO=chromosome SO=protein_coding	518	1	14.7	10	7	4.838e-07	6	6.101e-08	2	1.274e-07	2	1e-10	0	LmxM.29.2660	#N/A	-3.32216	2.09526	0.382757	1	NN Sum: 4, NN D: .66, HMM Prob: .99	#N/A	#N/A
LmxM.09.0400	organism=Leishmania_mexicana_MHOM/GT/2001/U1103 product=protein kinase, putative location=LmxM.09:146140-147408(+) length=422 sequence_SO=chromosome SO=protein_coding	422	0.9999	6.2	3	2	2.378e-07	3	1e-10	0	1e-10	0	1e-10	0	LmxM.09.0400	#N/A	-10.2161	10.2161	0.337676	0	null	#N/A	#N/A
LmxM.24.2240	organism=Leishmania_mexicana_MHOM/GT/2001/U1103 product=hypothetical protein, conserved location=LmxM.24:813014-814144(-) length=376 sequence_SO=chromosome SO=protein_coding	376	0.998	4.8	2	2	8.203e-08	1	1.946e-07	1	1e-10	0	1e-10	0	#N/A	#N/A	1.24527	10.4337	0.344221	1	NN Sum: 2, NN D: .57, HMM Prob: .91	#N/A	#N/A
LmxM.21.1567	organism=Leishmania_mexicana_MHOM/GT/2001/U1103 product=hypothetical protein, conserved location=LmxM.21:645897-646922(-) length=341 sequence_SO=chromosome SO=protein_coding	341	0.9999	9.1	5	3	2.545e-07	3	1e-10	0	5.202e-08	1	2.726e-08	1	LmxM.21.1567	#N/A	-3.48584	1.6832	0.352359	0	null	#N/A	#N/A
LmxM.36.1370	organism=Leishmania_mexicana_MHOM/GT/2001/U1103 product=Transitional endoplasmic reticulum ATPase, putative,valosin-containing protein homolog location=LmxM.20:490580-492937(-) length=785 sequence_SO=chromosome SO=protein_coding	785	1	53.4	308	52	1.673e-06	69.98	3.816e-06	136.96	8.791e-07	41	1.043e-06	54.98	LmxM.36.1370	#N/A	0.928975	1.51386	0.486988	0	null	#N/A	#N/A
LmxM.29.3150	organism=Leishmania_mexicana_MHOM/GT/2001/U1103 product=hypothetical protein, conserved location=LmxM.29:1133019-1133657(-) length=212 sequence_SO=chromosome SO=protein_coding	212	1	48.1	25	9	1.474e-06	5	6.564e-06	10	4.124e-07	4	1.542e-06	4	LmxM.29.3150	#N/A	2.10335	2.04011	0.499967	1	NN Sum: 4, NN D: .86, HMM Prob: 1	#N/A	#N/A
LmxM.08_29.1030	organism=Leishmania_mexicana_MHOM/GT/2001/U1103 product=hypothetical protein, conserved location=LmxM.08:757112-757705(-) length=197 sequence_SO=chromosome SO=protein_coding	197	0.9995	14.2	4	3	1e-10	0	1e-10	0	4.01e-07	4	1e-10	0	#N/A	#N/A	-10.9697	-10.9697	0.360347	0	null	#N/A	#N/A
LmxM.34.1220	organism=Leishmania_mexicana_MHOM/GT/2001/U1103 product=short chain dehydrogenase, putative location=LmxM.34:470287-470988(+) length=233 sequence_SO=chromosome SO=protein_coding	233	1	30.9	15	6	1.64e-06	7	4.7e-07	2	6.34e-08	1	7.8e-07	4	LmxM.34.1220	#N/A	-0.446489	1.32295	0.447032	0	null	#N/A	#N/A
LmxM.07.1140	organism=Leishmania_mexicana_MHOM/GT/2001/U1103 product=peptide methionine sulfoxide reductase-like,peptide Met(O) reductase, putative,methionine-S-sulfoxide reductase, putative location=LmxM.07:544274-544804(+) length=176 sequence_SO=chromosome SO=protein_coding	176	1	38.1	8	6	1.331e-06	5	4.809e-07	2	1e-10	0	2.318e-07	1	LmxM.07.1140	#N/A	-0.901252	2.96593	0.431044	0	null	#N/A	#N/A
LmxM.06.1170	organism=Leishmania_mexicana_MHOM/GT/2001/U1103 product=nuclear transport factor 2 protein(NFT2), putative location=LmxM.06:444192-444599(+) length=135 sequence_SO=chromosome SO=protein_coding	135	1	27.4	10	5	1.095e-06	4	4.065e-07	2	2.212e-07	2	1.417e-07	1	LmxM.06.1170	#N/A	-1.2636	2.04876	0.427054	0	null	#N/A	#N/A
LmxM.28.2760	organism=Leishmania_mexicana_MHOM/GT/2001/U1103 product=gamma-tubulin complex subunit, putative location=LmxM.28:1037984-1039768(-) length=594 sequence_SO=chromosome SO=protein_coding	594	1	15.7	8	8	2.956e-07	8	1e-10	0	1e-10	0	1e-10	0	#N/A	#N/A	-10.5299	10.5299	0.347114	0	null	#N/A	#N/A
LmxM.21.1020	organism=Leishmania_mexicana_MHOM/GT/2001/U1103 product=dynein arm light chain, putative location=LmxM.21:403436-404383(+) length=315 sequence_SO=chromosome SO=protein_coding	315	1	31.1	14	9	2.422e-07	3	1e-10	0	1.007e-06	11	1e-10	0	LmxM.21.1020	#N/A	-12.6087	-2.05534	0.40967	0	null	#N/A	#N/A
LmxM.36.1630	organism=Leishmania_mexicana_MHOM/GT/2001/U1103 product=clathrin heavy chain, putative location=LmxM.20:620761-625842(-) length=1693 sequence_SO=chromosome SO=protein_coding	1693	1	40.8	400	67	1.433e-06	153	9.633e-07	115	8.109e-07	76	3.076e-07	52	LmxM.36.1630	#N/A	-0.820158	1.09924	0.45459	0	null	#N/A	#N/A
LmxM.34.5190	organism=Leishmania_mexicana_MHOM/GT/2001/U1103 product=NIMA-related kinase, putative location=LmxM.34:1894280-1895716(+) length=478 sequence_SO=chromosome SO=protein_coding	478	0.9996	6.7	2	3	6.649e-08	2	1e-10	0	1e-10	0	1e-10	0	LmxM.34.5190	#N/A	-8.37916	8.37916	0.282471	0	null	#N/A	#N/A
LmxM.34.0320	organism=Leishmania_mexicana_MHOM/GT/2001/U1103 product=serine palmitoyltransferase, putative location=LmxM.34:76691-78271(+) length=526 sequence_SO=chromosome SO=protein_coding	526	1	16.2	14	7	2.369e-07	6	2.645e-07	8	1e-10	0	1e-10	0	LmxM.34.0320	#N/A	0.158926	11.2917	0.370036	0	null	#N/A	#N/A
LmxM.21.0280	organism=Leishmania_mexicana_MHOM/GT/2001/U1103 product=hypothetical protein, conserved location=LmxM.21:88744-90372(+) length=542 sequence_SO=chromosome SO=protein_coding	542	0.976	3.1	3	2	1.468e-07	3	1e-10	0	1e-10	0	1e-10	0	#N/A	#N/A	-9.52062	9.52062	0.316761	0	NN Sum: 3, NN D: .45, HMM Prob: .29	#N/A	#N/A
LmxM.03.0770	organism=Leishmania_mexicana_MHOM/GT/2001/U1103 product=unspecified product location=LmxM.03:280836-282458(-) length=540 sequence_SO=chromosome SO=protein_coding	540	1	13.7	19	7	3.484e-07	8.5	1.601e-07	6	8.897e-09	1	1.756e-07	3	LmxM.03.0770	#N/A	-0.0899513	1.46265	0.384073	0	null	#N/A	#N/A
LmxM.14.0660	organism=Leishmania_mexicana_MHOM/GT/2001/U1103 product=fatty acid elongase, putative location=LmxM.14:232854-233708(-) length=284 sequence_SO=chromosome SO=protein_coding	284	1	35.9	84	10	5.446e-06	32	3.504e-06	25	1.732e-06	16	1.295e-06	11	LmxM.14.0660	#N/A	-0.580848	1.564	0.507835	6	null	#N/A	#N/A
LmxM.19.0240	organism=Leishmania_mexicana_MHOM/GT/2001/U1103 product=hypothetical protein, conserved location=LmxM.19:71915-73930(+) length=671 sequence_SO=chromosome SO=protein_coding	671	1	7.9	6	4	1.5e-07	5	1.878e-08	1	1e-10	0	1e-10	0	LmxM.19.0240	#N/A	-2.99099	9.72093	0.322784	0	null	#N/A	#N/A
LmxM.30.2490	organism=Leishmania_mexicana_MHOM/GT/2001/U1103 product=adrenodoxin-like protein,ferredoxin, 2fe-2s-like protein location=LmxM.30:1193896-1194333(-) length=145 sequence_SO=chromosome SO=protein_coding	145	0.9736	11	2	2	1e-10	0	4.98e-07	2	1e-10	0	1e-10	0	#N/A	#N/A	11.2822	11.2822	0.369749	0	NN Sum: 3, NN D: .55, HMM Prob: .99	#N/A	#N/A
LmxM.30.1800	organism=Leishmania_mexicana_MHOM/GT/2001/U1103 product=amino acid permease location=LmxM.30:829941-832271(-) length=776 sequence_SO=chromosome SO=protein_coding	776	0.9999	5	5	2	1e-10	0	1e-10	0	9.498e-08	2	1.285e-08	1	LmxM.30.1800	#N/A	-2.87619	-9.07454	0.303354	11	null	#N/A	#N/A
LmxM.31.2020	organism=Leishmania_mexicana_MHOM/GT/2001/U1103 product=cop-coated vesicle membrane protein p24 precursor, putative,ER--golgi transport protein p24, putative location=LmxM.31:782071-782553(-) length=160 sequence_SO=chromosome SO=protein_coding	160	1	35	8	5	7.428e-07	2	2.217e-06	4	1.769e-07	1	2.251e-07	1	#N/A	#N/A	1.40889	2.88023	0.452657	1	null	#N/A	#N/A
LmxM.14.0670	organism=Leishmania_mexicana_MHOM/GT/2001/U1103 product=fatty acid elongase, putative location=LmxM.14:237248-238132(-) length=294 sequence_SO=chromosome SO=protein_coding	294	1	19.7	59	7	2.581e-06	23	2.292e-06	17	2.062e-06	9	1.367e-06	10	LmxM.14.0670	#N/A	-0.343608	0.507022	0.491918	5	null	#N/A	#N/A
LmxM.15.0130	organism=Leishmania_mexicana_MHOM/GT/2001/U1103 product=ATP-dependent RNA helicase, putative location=LmxM.15:40165-42114(-) length=649 sequence_SO=chromosome SO=protein_coding	649	1	5.7	6	4	1.881e-07	5	2.428e-08	1	1e-10	0	1e-10	0	LmxM.15.0130	#N/A	-2.9485	10.0524	0.332752	0	null	#N/A	#N/A
LmxM.17.1360	organism=Leishmania_mexicana_MHOM/GT/2001/U1103 product=L-gulonolactone oxidase, putative location=LmxM.17:618764-620272(+) length=502 sequence_SO=chromosome SO=protein_coding	502	1	10	7	5	3.783e-08	1	3.881e-07	6	1e-10	0	1e-10	0	LmxM.17.1360	#N/A	3.35539	11.0564	0.362954	0	null	#N/A	#N/A
LmxM.09.0520	organism=Leishmania_mexicana_MHOM/GT/2001/U1103 product=hypothetical protein, conserved location=LmxM.09:191429-193741(+) length=770 sequence_SO=chromosome SO=protein_coding	770	1	24.4	41	18	1.291e-06	36	2.606e-08	2	1e-10	0	1e-10	0	LmxM.09.0520	Flagellar attachment zone	-5.62509	12.685	0.411967	0	null	#N/A	Flagellar attachment zone
LmxM.30.1110	organism=Leishmania_mexicana_MHOM/GT/2001/U1103 product=hypothetical protein, conserved location=LmxM.30:432502-433149(-) length=215 sequence_SO=chromosome SO=protein_coding	215	1	38.6	14	8	6.404e-07	3	1.348e-06	5	3.308e-07	3	2.469e-07	2	#N/A	#N/A	0.715626	1.78322	0.440927	2	NN Sum: 4, NN D: .62, HMM Prob: .98	#N/A	#N/A
LmxM.29.2310	organism=Leishmania_mexicana_MHOM/GT/2001/U1103 product=hypothetical protein, conserved location=LmxM.29:842682-844076(-) length=464 sequence_SO=chromosome SO=protein_coding	464	0.9922	4.5	1	2	4.309e-08	1	1e-10	0	1e-10	0	1e-10	0	LmxM.29.2310	#N/A	-7.75455	7.75455	0.263739	0	null	#N/A	#N/A
LmxM.36.2420	organism=Leishmania_mexicana_MHOM/GT/2001/U1103 product=dipeptidyl-peptidase 8-like serine peptidase, putative,serine peptidase, Clan SC, Family S9B location=LmxM.20:969278-971836(+) length=852 sequence_SO=chromosome SO=protein_coding	852	1	12.9	14	8	7.408e-08	3	6.435e-08	2	1e-10	0	1.642e-07	9	LmxM.36.2420	#N/A	1.62341	-0.247176	0.348106	0	null	#N/A	#N/A
LmxM.34.3310	organism=Leishmania_mexicana_MHOM/GT/2001/U1103 product=hypothetical protein, conserved location=LmxM.34:1262313-1263224(-) length=303 sequence_SO=chromosome SO=protein_coding	303	1	35	14	7	1.166e-06	8	6.695e-07	3	1.478e-07	2	1.028e-08	1	LmxM.34.3310	#N/A	-0.950606	3.53745	0.429963	0	NN Sum: 1, NN D: .22, HMM Prob: .6	#N/A	#N/A
LmxM.11.0830	organism=Leishmania_mexicana_MHOM/GT/2001/U1103 product=hypothetical protein, conserved location=LmxM.11:309988-314229(+) length=1413 sequence_SO=chromosome SO=protein_coding	1413	1	4.5	9	6	7.076e-08	8	5.089e-10	1	1e-10	0	1e-10	0	LmxM.11.0830	#N/A	-6.86262	8.47713	0.285412	0	null	#N/A	#N/A
LmxM.31.0360	organism=Leishmania_mexicana_MHOM/GT/2001/U1103 product=hypothetical protein, conserved location=LmxM.31:129997-131097(-) length=366 sequence_SO=chromosome SO=protein_coding	366	1	64.5	111	35	1.673e-06	17	1e-10	0	1.542e-05	90	1e-10	0	LmxM.31.0360	#N/A	-16.383	-3.20422	0.523282	0	null	#N/A	#N/A
LmxM.03.0600	organism=Leishmania_mexicana_MHOM/GT/2001/U1103 product=arginine N-methyltransferase, putative location=LmxM.03:214461-215660(+) length=399 sequence_SO=chromosome SO=protein_coding	399	1	31.1	32	12	1.658e-06	14	1.323e-06	11	7.082e-08	2	3.338e-07	4	LmxM.03.0600	#N/A	-0.0613882	2.88116	0.452964	0	null	#N/A	#N/A
LmxM.07.0800	organism=Leishmania_mexicana_MHOM/GT/2001/U1103 product=flavoprotein subunit-like protein location=LmxM.07:358307-360325(+) length=672 sequence_SO=chromosome SO=protein_coding	672	1	23.5	26	12	4.779e-07	21	1.435e-07	4	1e-10	0	1e-10	0	LmxM.07.0800	#N/A	-1.73495	11.6013	0.379351	0	null	#N/A	#N/A
LmxM.36.5010	organism=Leishmania_mexicana_MHOM/GT/2001/U1103 product=40S ribosomal protein SA, putative location=LmxM.20:1916111-1916851(-) length=246 sequence_SO=chromosome SO=protein_coding	246	1	77.6	132	21	4.828e-06	18	1.006e-05	29	1.951e-05	31	4.595e-05	53	LmxM.36.5010	#N/A	1.20247	-2.13646	0.590498	0	null	#N/A	#N/A
LmxM.31.2150	organism=Leishmania_mexicana_MHOM/GT/2001/U1103 product=hypothetical protein, conserved location=LmxM.31:825481-828729(-) length=1082 sequence_SO=chromosome SO=protein_coding	1082	1	20.3	101	21	3.971e-07	30	5.641e-07	29	2.894e-07	22	2.664e-07	19	LmxM.31.2150	#N/A	0.27472	0.790271	0.418099	0	null	#N/A	#N/A
LmxM.29.3690	organism=Leishmania_mexicana_MHOM/GT/2001/U1103 product=hypothetical protein, conserved location=LmxM.29:1303998-1305743(+) length=581 sequence_SO=chromosome SO=protein_coding	581	1	29.1	53	17	8.361e-07	15	8.969e-07	17.99	7.504e-07	13	3.933e-08	2	LmxM.29.3690	#N/A	-0.760913	1.13384	0.440187	2	null	#N/A	#N/A
LmxM.36.2130	organism=Leishmania_mexicana_MHOM/GT/2001/U1103 product=DEAD box RNA helicase, putative location=LmxM.20:842212-843927(+) length=571 sequence_SO=chromosome SO=protein_coding	571	1	28	23	14	1.325e-06	22	4.051e-08	1	1e-10	0	1e-10	0	LmxM.36.2130	#N/A	-5.02812	12.7372	0.413536	0	null	#N/A	#N/A
LmxM.05.0150	organism=Leishmania_mexicana_MHOM/GT/2001/U1103 product=hypothetical protein, conserved location=LmxM.05:45032-46360(+) length=442 sequence_SO=chromosome SO=protein_coding	442	1	22.2	10	9	1e-10	0	1e-10	0	1.313e-06	10	1e-10	0	LmxM.05.0150	#N/A	-12.6807	-12.6807	0.411836	0	null	#N/A	#N/A
LmxM.15.0780	organism=Leishmania_mexicana_MHOM/GT/2001/U1103 product=hypothetical protein, conserved location=LmxM.15:316862-318829(-) length=655 sequence_SO=chromosome SO=protein_coding	655	1	12.8	10	7	2.295e-07	7	6.522e-08	2	1e-10	0	2.324e-08	1	LmxM.15.0780	#N/A	-1.37603	3.65847	0.350251	0	null	#N/A	#N/A
LmxM.19.0090	organism=Leishmania_mexicana_MHOM/GT/2001/U1103 product=hypothetical protein, conserved location=LmxM.19:14573-15784(-) length=403 sequence_SO=chromosome SO=protein_coding	403	1	37.2	22	17	1.765e-07	1	1.462e-06	19	1e-10	0	5.978e-09	1	LmxM.19.0090	#N/A	3.05527	8.07456	0.421605	2	null	#N/A	#N/A
LmxM.23.0550	organism=Leishmania_mexicana_MHOM/GT/2001/U1103 product=ubiquitin-activating enzyme e1, putative location=LmxM.23:242074-245208(-) length=1044 sequence_SO=chromosome SO=protein_coding	1044	1	8.9	18	9	8.63e-08	10	9.77e-08	4	1e-10	0	4.62e-08	3	LmxM.23.0550	#N/A	0.735963	1.99062	0.336229	0	null	#N/A	#N/A
LmxM.19.0020	organism=Leishmania_mexicana_MHOM/GT/2001/U1103 product=hypothetical protein, conserved location=LmxM.19:4034-5158(-) length=374 sequence_SO=chromosome SO=protein_coding	374	1	10.7	8	4	8.446e-07	6	3.695e-07	2	1e-10	0	1e-10	0	LmxM.19.0020	#N/A	-1.19247	12.5676	0.408433	0	null	#N/A	#N/A
LmxM.07.0310	organism=Leishmania_mexicana_MHOM/GT/2001/U1103 product=hypothetical protein, conserved location=LmxM.07:132982-135408(-) length=808 sequence_SO=chromosome SO=protein_coding	808	1	52.1	85	36	2.84e-08	3	1e-10	0	3.442e-06	78	1e-10	0	LmxM.07.0310	Paraflagellar rod	-14.0828	-6.91618	0.45404	0	null	#N/A	Paraflagellar rod
LmxM.29.3280	organism=Leishmania_mexicana_MHOM/GT/2001/U1103 product=serine/threonine phosphatase, putative location=LmxM.29:1168585-1169700(+) length=371 sequence_SO=chromosome SO=protein_coding	371	1	7	3	3	1.014e-07	2	3.317e-08	1	1e-10	0	1e-10	0	LmxM.29.3280	#N/A	-1.60919	9.39414	0.312959	3	NN Sum: 4, NN D: .76, HMM Prob: 1	#N/A	#N/A
LmxM.10.1010	organism=Leishmania_mexicana_MHOM/GT/2001/U1103 product=nucleoside phosphorylase-like protein location=LmxM.10:407575-408600(-) length=341 sequence_SO=chromosome SO=protein_coding	341	1	8.2	5	3	2.882e-07	3	1.396e-07	1	1e-10	0	3.363e-08	1	#N/A	#N/A	-0.734882	3.66483	0.36642	0	null	#N/A	#N/A
LmxM.08_29.0140	organism=Leishmania_mexicana_MHOM/GT/2001/U1103 product=DNA-directed RNA polymerase I-like protein location=LmxM.08:1111434-1112447(+) length=337 sequence_SO=chromosome SO=protein_coding	337	1	20.5	10	5	6.213e-07	8	4.97e-08	2	1e-10	0	1e-10	0	LmxM.08_29.0140	#N/A	-3.6413	11.7121	0.382685	0	null	#N/A	#N/A
LmxM.36.4780	organism=Leishmania_mexicana_MHOM/GT/2001/U1103 product=hypothetical protein, conserved location=LmxM.20:1827782-1828735(+) length=317 sequence_SO=chromosome SO=protein_coding	317	1	56.5	45	20	1.716e-06	13	1e-10	0	5.538e-06	29	9.084e-08	3	LmxM.36.4780	Paraflagellar rod	-6.31772	-1.7137	0.486599	0	null	#N/A	Paraflagellar rod
LmxM.20.0580	organism=Leishmania_mexicana_MHOM/GT/2001/U1103 product=hypothetical protein location=LmxM.20:2843562-2844857(+) length=431 sequence_SO=chromosome SO=protein_coding	431	0.9773	3.7	4	2	1e-10	0	2.371e-08	1	2.11e-07	3	1e-10	0	#N/A	#N/A	-3.14829	-3.14829	0.33709	0	null	#N/A	#N/A
LmxM.26.1620	organism=Leishmania_mexicana_MHOM/GT/2001/U1103 product=cdp-diacylglycerol synthetase-like protein location=LmxM.26:567498-568787(+) length=429 sequence_SO=chromosome SO=protein_coding	429	1	7.7	4	2	2.072e-07	3	8.482e-09	1	1e-10	0	1e-10	0	#N/A	#N/A	-4.59426	10.0747	0.333422	7	null	#N/A	#N/A
LmxM.29.0880	organism=Leishmania_mexicana_MHOM/GT/2001/U1103 product=adenosine kinase, putative location=LmxM.29:277659-278696(+) length=345 sequence_SO=chromosome SO=protein_coding	345	1	44.1	28	10	1.688e-07	5	4.77e-07	6	1e-10	0	1.585e-06	17	LmxM.29.0880	#N/A	3.6098	-1.29541	0.434848	0	null	#N/A	#N/A
LmxM.36.3580	organism=Leishmania_mexicana_MHOM/GT/2001/U1103 product=hypothetical protein, conserved location=LmxM.20:1367164-1368567(-) length=467 sequence_SO=chromosome SO=protein_coding	467	1	6.2	2	2	9.595e-08	2	1e-10	0	1e-10	0	1e-10	0	LmxM.36.3580	#N/A	-8.90764	8.90764	0.29834	0	null	#N/A	#N/A
LmxM.08_29.2550	organism=Leishmania_mexicana_MHOM/GT/2001/U1103 product=hypothetical protein, conserved location=LmxM.08:97705-100326(-) length=873 sequence_SO=chromosome SO=protein_coding	873	1	4.8	4	4	5.877e-08	4	1e-10	0	1e-10	0	1e-10	0	LmxM.08_29.2550	#N/A	-8.20139	8.20139	0.277137	0	null	#N/A	#N/A
LmxM.13.0850	organism=Leishmania_mexicana_MHOM/GT/2001/U1103 product=hypothetical protein, conserved location=LmxM.13:265262-267871(-) length=869 sequence_SO=chromosome SO=protein_coding	869	1	18.4	30	12	1e-10	0	1e-10	0	7.946e-07	27	1.442e-08	2	LmxM.13.0850	#N/A	-5.7743	-11.982	0.390807	0	null	#N/A	#N/A
LmxM.32.2430	organism=Leishmania_mexicana_MHOM/GT/2001/U1103 product=hypothetical protein, conserved location=LmxM.32:967801-969750(+) length=649 sequence_SO=chromosome SO=protein_coding	649	1	13.6	10	7	2.224e-07	9	1e-10	0	1e-10	0	1e-10	0	LmxM.32.2430	#N/A	-10.1196	10.1196	0.334772	0	null	#N/A	#N/A
LmxM.14.0450	organism=Leishmania_mexicana_MHOM/GT/2001/U1103 product=hypothetical protein, conserved location=LmxM.14:151773-152741(+) length=322 sequence_SO=chromosome SO=protein_coding	322	1	43.2	52	15	1.442e-06	17	2.012e-06	26	9.833e-08	1	4.709e-07	8	LmxM.14.0450	#N/A	0.688787	2.60118	0.460457	0	null	#N/A	#N/A
LmxM.18.0820	organism=Leishmania_mexicana_MHOM/GT/2001/U1103 product=hypothetical protein, conserved location=LmxM.18:323326-331311(+) length=2661 sequence_SO=chromosome SO=protein_coding	2661	1	28.8	239	67	6.12e-07	152	1.426e-07	47	1.074e-07	31	8.865e-09	5	LmxM.18.0820	#N/A	-2.24781	2.6983	0.393995	0	null	#N/A	#N/A
LmxM.30.0640	organism=Leishmania_mexicana_MHOM/GT/2001/U1103 product=hypothetical protein, conserved location=LmxM.30:241813-244587(-) length=924 sequence_SO=chromosome SO=protein_coding	924	1	5.1	6	4	2.718e-08	1	1.305e-07	5	1e-10	0	1e-10	0	#N/A	#N/A	2.25924	9.62278	0.319833	0	NN Sum: 3, NN D: .48, HMM Prob: .97	#N/A	#N/A
LmxM.34.1180	organism=Leishmania_mexicana_MHOM/GT/2001/U1103 product=NADH-dependent fumarate reductase, putative location=LmxM.34:452502-455945(+) length=1147 sequence_SO=chromosome SO=protein_coding	1147	1	37.6	136	38	2.66e-06	83.3	9.324e-07	25.65	1.532e-07	6.55	1.92e-07	11.1	LmxM.34.1180	#N/A	-1.32306	3.37944	0.459523	0	null	#N/A	#N/A
LmxM.26.1380	organism=Leishmania_mexicana_MHOM/GT/2001/U1103 product=prefoldin-like protein location=LmxM.26:450017-450601(+) length=194 sequence_SO=chromosome SO=protein_coding	194	1	44.3	24	9	1.575e-06	6	4.717e-06	10	6.286e-07	4	7.683e-07	3	LmxM.26.1380	#N/A	1.31571	2.17129	0.488586	0	null	#N/A	#N/A
LmxM.08.0550	organism=Leishmania_mexicana_MHOM/GT/2001/U1103 product=translation initiation factor-like protein location=LmxM.08:1377212-1378246(+) length=344 sequence_SO=chromosome SO=protein_coding	344	1	41.9	49	14	4.416e-06	23	6.59e-07	12	1.019e-06	11	1.072e-07	2	LmxM.08.0550	#N/A	-2.82649	2.17194	0.479248	0	null	#N/A	#N/A
LmxM.26.2030	organism=Leishmania_mexicana_MHOM/GT/2001/U1103 product=hypothetical protein, conserved location=LmxM.26:736080-738458(+) length=792 sequence_SO=chromosome SO=protein_coding	792	0.9746	2.3	2	2	5.635e-08	2	1e-10	0	1e-10	0	1e-10	0	LmxM.26.2030	#N/A	-8.14083	8.14083	0.27532	0	null	#N/A	#N/A
LmxM.18.0140	organism=Leishmania_mexicana_MHOM/GT/2001/U1103 product=hypothetical protein, conserved location=LmxM.18:41296-43530(-) length=744 sequence_SO=chromosome SO=protein_coding	744	1	10.1	6	7	1.338e-07	6	1e-10	0	1e-10	0	1e-10	0	#N/A	#N/A	-9.38694	9.38694	0.312743	3	NN Sum: 3, NN D: .57, HMM Prob: .85	#N/A	#N/A
LmxM.34.4390	organism=Leishmania_mexicana_MHOM/GT/2001/U1103 product=hypothetical protein, conserved location=LmxM.34:1652376-1653614(+) length=412 sequence_SO=chromosome SO=protein_coding	412	1	17.7	9	8	1e-10	0	1e-10	0	9.613e-07	9	1e-10	0	LmxM.34.4390	#N/A	-12.2309	-12.2309	0.398299	0	null	#N/A	#N/A
LmxM.07.0630	organism=Leishmania_mexicana_MHOM/GT/2001/U1103 product=vacuolar-type Ca2 -ATPase, putative location=LmxM.07:279066-282380(+) length=1104 sequence_SO=chromosome SO=protein_coding	1104	1	26.4	72	27	7.843e-09	0.5	6.12e-07	28.5	1e-10	0	1.395e-07	10.5	LmxM.07.0630	#N/A	6.56395	2.1506	0.38805	10	null	#N/A	#N/A
LmxM.32.3270	organism=Leishmania_mexicana_MHOM/GT/2001/U1103 product=fatty acid desaturase, putative location=LmxM.32:1404127-1405311(+) length=394 sequence_SO=chromosome SO=protein_coding	394	1	20.3	26	8	8.462e-07	6	1.151e-06	11	3.045e-07	4	2.733e-07	4	LmxM.32.3270	#N/A	0.307741	1.78934	0.441078	3	null	#N/A	#N/A
LmxM.23.1480	organism=Leishmania_mexicana_MHOM/GT/2001/U1103 product=hypothetical protein, conserved location=LmxM.23:706801-707538(+) length=245 sequence_SO=chromosome SO=protein_coding	245	1	42	22	11	1.62e-06	8	6.806e-07	3	1.852e-07	2	2.488e-06	9	LmxM.23.1480	#N/A	0.811687	-0.216558	0.469669	0	null	#N/A	#N/A
LmxM.33.3190	organism=Leishmania_mexicana_MHOM/GT/2001/U1103 product=hypothetical protein, conserved location=LmxM.33:1220194-1221726(+) length=510 sequence_SO=chromosome SO=protein_coding	510	1	15.7	19	8	4.406e-07	5	7.744e-07	11	4.997e-08	1	1.112e-07	2	LmxM.33.3190	#N/A	0.852196	2.9143	0.413867	2	null	ACCEPT	#N/A
LmxM.26.0670	organism=Leishmania_mexicana_MHOM/GT/2001/U1103 product=hypothetical protein, conserved location=LmxM.26:175206-175709(-) length=167 sequence_SO=chromosome SO=protein_coding	167	1	16.8	2	3	2.704e-07	2	1e-10	0	1e-10	0	1e-10	0	#N/A	#N/A	-10.4014	10.4014	0.343249	1	NN Sum: 4, NN D: .68, HMM Prob: .68	#N/A	#N/A
LmxM.16.1370	organism=Leishmania_mexicana_MHOM/GT/2001/U1103 product=hypothetical protein, conserved location=LmxM.16:550595-550921(-) length=108 sequence_SO=chromosome SO=protein_coding	108	0.9991	25	4	2	7.056e-07	1	1.373e-06	2	1e-10	0	1.968e-07	1	LmxM.16.1370	#N/A	1.15345	3.40008	0.435708	0	null	#N/A	#N/A
LmxM.31.0520	organism=Leishmania_mexicana_MHOM/GT/2001/U1103 product=profilin, putative location=LmxM.31:186213-186665(+) length=150 sequence_SO=chromosome SO=protein_coding	150	1	56	10	5	1.997e-06	8	2.362e-07	1	1.263e-07	1	1e-10	0	LmxM.31.0520	#N/A	-3.16762	4.14304	0.437284	0	null	#N/A	#N/A
LmxM.14.1360	organism=Leishmania_mexicana_MHOM/GT/2001/U1103 product=myo-inositol-1-phosphate synthase location=LmxM.14:561207-562787(+) length=526 sequence_SO=chromosome SO=protein_coding	526	1	30	71	16	5.543e-08	3	1.587e-06	36	1e-10	0	9.405e-07	31	LmxM.14.1360	#N/A	5.5083	0.804179	0.441213	0	null	#N/A	#N/A
LmxM.34.2730	organism=Leishmania_mexicana_MHOM/GT/2001/U1103 product=acyl-CoA dehydrogenase, putative location=LmxM.34:1021275-1022510(-) length=411 sequence_SO=chromosome SO=protein_coding	411	1	26.5	37	9	1.11e-06	8	2.218e-06	26	2.205e-07	3	1e-10	0	LmxM.34.2730	#N/A	0.737356	3.91515	0.455006	0	NN Sum: 1, NN D: .22, HMM Prob: .96	#N/A	#N/A
LmxM.36.5420	organism=Leishmania_mexicana_MHOM/GT/2001/U1103 product=branch point binding protein, putative location=LmxM.20:2065955-2066824(-) length=289 sequence_SO=chromosome SO=protein_coding	289	0.9987	6.6	4	2	7.379e-08	1	1.951e-07	3	1e-10	0	1e-10	0	LmxM.36.5420	#N/A	1.4015	10.3928	0.34299	0	null	#N/A	#N/A
LmxM.27.1090	organism=Leishmania_mexicana_MHOM/GT/2001/U1103 product=hypothetical protein, conserved location=LmxM.27:448225-448818(-) length=197 sequence_SO=chromosome SO=protein_coding	197	1	23.4	9	4	5.235e-07	2	1.255e-06	5	1e-10	0	3.677e-07	2	LmxM.27.1090	#N/A	1.63186	2.27367	0.433169	4	NN Sum: 4, NN D: .69, HMM Prob: .93	#N/A	#N/A
LmxM.13.0680	organism=Leishmania_mexicana_MHOM/GT/2001/U1103 product=hypothetical protein, conserved location=LmxM.13:195238-196935(+) length=565 sequence_SO=chromosome SO=protein_coding	565	1	20.9	44	12	2.498e-07	8	4.356e-07	13	3.296e-07	6	6.111e-07	14	LmxM.13.0680	#N/A	0.853216	-0.456789	0.421115	0	null	#N/A	#N/A
LmxM.31.2980	organism=Leishmania_mexicana_MHOM/GT/2001/U1103 product=ATP binding protein-like protein location=LmxM.31:1157433-1158002(-) length=189 sequence_SO=chromosome SO=protein_coding	189	1	52.9	15	8	1.818e-06	8	1.105e-06	3	3.9e-07	4	1e-10	0	LmxM.31.2980	#N/A	-0.998563	2.90553	0.452023	0	null	#N/A	#N/A
LmxM.31.0720	organism=Leishmania_mexicana_MHOM/GT/2001/U1103 product=hypothetical protein, conserved location=LmxM.31:249500-250945(+) length=481 sequence_SO=chromosome SO=protein_coding	481	1	17.5	14	7	5.355e-07	10	6.871e-08	2	3.793e-08	1	6.642e-09	1	LmxM.31.0720	#N/A	-2.9279	3.76084	0.38121	0	null	#N/A	#N/A
LmxM.30.0100	organism=Leishmania_mexicana_MHOM/GT/2001/U1103 product=O-sialoglycoprotein endopeptidase, putative,metallo-peptidase, Clan MK, Family M67 location=LmxM.30:25558-26652(-) length=364 sequence_SO=chromosome SO=protein_coding	364	1	7.7	2	2	5.645e-08	2	1e-10	0	1e-10	0	1e-10	0	LmxM.30.0100	#N/A	-8.14338	8.14338	0.275397	0	null	#N/A	#N/A
LmxM.23.1490	organism=Leishmania_mexicana_MHOM/GT/2001/U1103 product=hypothetical protein, unknown function location=LmxM.23:709025-709942(+) length=305 sequence_SO=chromosome SO=protein_coding	305	0.9999	9.8	3	2	3.059e-08	1	1e-10	0	1.728e-07	2	1e-10	0	#N/A	#N/A	-9.99003	-2.4941	0.330876	0	null	#N/A	#N/A
LmxM.10.0050	organism=Leishmania_mexicana_MHOM/GT/2001/U1103 product=hypothetical protein, conserved location=LmxM.10:13343-16105(+) length=920 sequence_SO=chromosome SO=protein_coding	920	1	4.5	2	3	1.063e-08	2	1e-10	0	1e-10	0	1e-10	0	#N/A	#N/A	-5.74551	5.74551	0.203862	0	null	#N/A	#N/A
LmxM.11.1130	organism=Leishmania_mexicana_MHOM/GT/2001/U1103 product=60S ribosomal protein L28, putative location=LmxM.11:446934-447377(+) length=147 sequence_SO=chromosome SO=protein_coding	147	1	63.9	69	14	5.473e-06	9	1.13e-05	12	4.686e-06	12	3.212e-05	35	LmxM.11.1130	#N/A	2.0956	-1.1338	0.572899	0	null	#N/A	#N/A
LmxM.15.1340	organism=Leishmania_mexicana_MHOM/GT/2001/U1103 product=hypothetical protein, conserved location=LmxM.15:498866-499981(-) length=371 sequence_SO=chromosome SO=protein_coding	371	1	25.6	12	8	1.222e-07	1	1e-10	0	1.301e-06	11	1e-10	0	LmxM.15.1340	#N/A	-12.7969	-3.41124	0.415333	0	null	#N/A	#N/A
LmxM.36.2610	organism=Leishmania_mexicana_MHOM/GT/2001/U1103 product=folylpolyglutamate synthetase location=LmxM.20:1039636-1041249(-) length=537 sequence_SO=chromosome SO=protein_coding	537	1	12.8	10	7	4.394e-07	10	1e-10	0	1e-10	0	1e-10	0	LmxM.36.2610	#N/A	-11.1016	11.1016	0.364316	0	null	#N/A	#N/A
LmxM.36.5460	organism=Leishmania_mexicana_MHOM/GT/2001/U1103 product=hypothetical protein, conserved location=LmxM.20:2074186-2075754(-) length=522 sequence_SO=chromosome SO=protein_coding	522	1	16.7	7	8	1.823e-07	6	1e-10	0	6.109e-08	1	1e-10	0	LmxM.36.5460	#N/A	-10.2491	1.57574	0.338666	0	NN Sum: 4, NN D: .47, HMM Prob: .64	#N/A	#N/A
LmxM.34.4770	organism=Leishmania_mexicana_MHOM/GT/2001/U1103 product=peptidyl-prolyl cis-trans isomerase (cyclophilin- 40), putative location=LmxM.34:1748872-1749936(+) length=354 sequence_SO=chromosome SO=protein_coding	354	1	9.6	8	4	1.462e-07	1	2.996e-07	3	8.493e-08	1	2.064e-07	3	LmxM.34.4770	#N/A	1.13043	0.613742	0.386754	0	null	#N/A	#N/A
LmxM.07.0570	organism=Leishmania_mexicana_MHOM/GT/2001/U1103 product=hypothetical protein, conserved location=LmxM.07:255899-257305(+) length=468 sequence_SO=chromosome SO=protein_coding	468	1	12	4	5	7.501e-08	4	1e-10	0	1e-10	0	1e-10	0	LmxM.07.0570	#N/A	-8.55286	8.55286	0.287685	0	null	#N/A	#N/A
LmxM.21.0120	organism=Leishmania_mexicana_MHOM/GT/2001/U1103 product=calpain, putative,cysteine peptidase, Clan CA, family C2, putative location=LmxM.21:25977-30857(+) length=1626 sequence_SO=chromosome SO=protein_coding	1626	1	19.2	53	26	3.095e-08	7	1.644e-09	1	2.695e-07	36	5.104e-08	7	LmxM.21.0120	#N/A	-2.51169	-3.29783	0.354794	0	null	#N/A	#N/A
LmxM.18.0270	organism=Leishmania_mexicana_MHOM/GT/2001/U1103 product=protein kinase, putative,glycogen synthase kinase, putative location=LmxM.18:120833-121900(-) length=355 sequence_SO=chromosome SO=protein_coding	355	1	28.5	20	9	1.47e-06	15	2.252e-08	1	6.368e-08	1	9.089e-08	3	LmxM.18.0270	#N/A	-3.75738	3.27142	0.421672	0	null	#N/A	#N/A
LmxM.07.0120	organism=Leishmania_mexicana_MHOM/GT/2001/U1103 product=hypothetical protein, conserved location=LmxM.07:43504-50109(+) length=2201 sequence_SO=chromosome SO=protein_coding	2201	0.9577	1	2	2	2.99e-09	2	1e-10	0	1e-10	0	1e-10	0	#N/A	#N/A	-3.94953	3.94953	0.15172	0	null	#N/A	#N/A
LmxM.36.6090	organism=Leishmania_mexicana_MHOM/GT/2001/U1103 product=hypothetical protein, conserved location=LmxM.20:2306766-2308364(-) length=532 sequence_SO=chromosome SO=protein_coding	532	0.9999	5.1	4	2	7.355e-08	4	1e-10	0	1e-10	0	1e-10	0	#N/A	#N/A	-8.52454	8.52454	0.286835	1	NN Sum: 3, NN D: .54, HMM Prob: .8	#N/A	#N/A
LmxM.28.0240	organism=Leishmania_mexicana_MHOM/GT/2001/U1103 product=glycerol-3-phosphate dehydrogenase, putative location=LmxM.28:72635-74461(+) length=608 sequence_SO=chromosome SO=protein_coding	608	1	23	35	13	4.101e-07	10	4.814e-07	11	1.499e-07	4	1.744e-07	8	LmxM.28.0240	#N/A	0.227829	1.45891	0.408486	1	NN Sum: 4, NN D: .47, HMM Prob: .72	#N/A	#N/A
LmxM.27.1450	organism=Leishmania_mexicana_MHOM/GT/2001/U1103 product=hypothetical protein, conserved location=LmxM.27:580517-583078(+) length=853 sequence_SO=chromosome SO=protein_coding	853	1	4	9	3	1.288e-07	7	1e-10	0	3.549e-09	1	7.421e-09	1	LmxM.27.1450	#N/A	-4.13728	3.55462	0.314572	0	null	#N/A	#N/A
LmxM.10.0310	organism=Leishmania_mexicana_MHOM/GT/2001/U1103 product=protein transport protein Sec23, putative location=LmxM.10:123592-126006(+) length=804 sequence_SO=chromosome SO=protein_coding	804	1	5.8	6	4	1.407e-07	5	3.069e-08	1	1e-10	0	1e-10	0	LmxM.10.0310	#N/A	-2.19311	9.74307	0.323449	0	NN Sum: 3, NN D: .44, HMM Prob: .08	#N/A	#N/A
LmxM.26.0030	organism=Leishmania_mexicana_MHOM/GT/2001/U1103 product=glycine dehydrogenase, putative location=LmxM.26:6417-9338(-) length=973 sequence_SO=chromosome SO=protein_coding	973	1	7.3	6	7	3.391e-08	3	2.413e-08	3	1e-10	0	1e-10	0	LmxM.26.0030	#N/A	-0.489165	8.1809	0.276522	0	null	#N/A	#N/A
LmxM.22.0380	organism=Leishmania_mexicana_MHOM/GT/2001/U1103 product=hypothetical protein, conserved location=LmxM.22:147628-151473(-) length=1281 sequence_SO=chromosome SO=protein_coding	1281	1	6.5	12	7	1.579e-07	12	1e-10	0	1e-10	0	1e-10	0	LmxM.22.0380	#N/A	-9.62571	9.62571	0.319921	0	null	#N/A	#N/A
LmxM.30.0890	organism=Leishmania_mexicana_MHOM/GT/2001/U1103 product=hypothetical protein, conserved location=LmxM.30:340108-340584(-) length=158 sequence_SO=chromosome SO=protein_coding	158	1	22.2	4	5	1e-10	0	1e-10	0	3.544e-07	4	1e-10	0	#N/A	#N/A	-10.7916	-10.7916	0.354986	0	null	#N/A	#N/A
LmxM.34.3870	organism=Leishmania_mexicana_MHOM/GT/2001/U1103 product=nucleoside diphosphate kinase, putative location=LmxM.34:1435982-1436995(-) length=337 sequence_SO=chromosome SO=protein_coding	337	1	30.3	16	8	4.486e-07	4	1e-10	0	1.023e-06	11	1.022e-08	1	LmxM.34.3870	#N/A	-7.1558	-1.20332	0.417082	0	null	#N/A	#N/A
LmxM.03.0630	organism=Leishmania_mexicana_MHOM/GT/2001/U1103 product=hypothetical protein, conserved location=LmxM.03:223028-223996(+) length=322 sequence_SO=chromosome SO=protein_coding	322	1	8.4	7	3	1.657e-07	3	8.954e-08	3	8.162e-09	1	1e-10	0	LmxM.03.0630	#N/A	-0.955728	4.94922	0.342078	0	null	#N/A	#N/A
LmxM.16.0730	organism=Leishmania_mexicana_MHOM/GT/2001/U1103 product=ubiquitin hydrolase, putative,cysteine peptidase, Clan CA, family C19, putative location=LmxM.16:248029-253722(-) length=1897 sequence_SO=chromosome SO=protein_coding	1897	0.9982	3.2	3	4	3.517e-09	3	1e-10	0	1e-10	0	1e-10	0	#N/A	#N/A	-4.17672	4.17672	0.158172	0	NN Sum: 1, NN D: .38, HMM Prob: .97	#N/A	#N/A
LmxM.05.0520	organism=Leishmania_mexicana_MHOM/GT/2001/U1103 product=nuclear receptor binding factor-like protein location=LmxM.05:176688-177710(+) length=340 sequence_SO=chromosome SO=protein_coding	340	1	9.1	4	3	2.197e-07	2	1.04e-07	2	1e-10	0	1e-10	0	LmxM.05.0520	#N/A	-1.07822	10.6604	0.351041	0	null	#N/A	#N/A
LmxM.06.0370	organism=Leishmania_mexicana_MHOM/GT/2001/U1103 product=glutamine synthetase, putative location=LmxM.06:125908-127047(+) length=379 sequence_SO=chromosome SO=protein_coding	379	1	32.2	71	14	2.033e-06	19	5.18e-06	29	3.846e-07	7	1.061e-06	16	LmxM.06.0370	#N/A	1.3682	2.31893	0.493745	0	null	#N/A	#N/A
LmxM.13.1050	organism=Leishmania_mexicana_MHOM/GT/2001/U1103 product=hypothetical protein, conserved location=LmxM.13:333359-334063(-) length=234 sequence_SO=chromosome SO=protein_coding	234	1	61.1	35	14	1.784e-06	12	1.244e-07	1	5.227e-06	21	1.83e-07	1	LmxM.13.1050	#N/A	-4.51143	-1.50327	0.486442	0	null	#N/A	#N/A
LmxM.31.0950	organism=Leishmania_mexicana_MHOM/GT/2001/U1103 product=hypothetical protein, conserved location=LmxM.31:352819-355623(+) length=934 sequence_SO=chromosome SO=protein_coding	934	1	55.8	217	51	2.267e-06	111	1.254e-06	66	2.554e-07	21	1.448e-07	16	LmxM.31.0950	#N/A	-0.850607	3.13719	0.459342	0	null	#N/A	#N/A
LmxM.30.2860	organism=Leishmania_mexicana_MHOM/GT/2001/U1103 product=protein kinase, putative location=LmxM.30:1320963-1322993(-) length=676 sequence_SO=chromosome SO=protein_coding	676	0.9989	4.1	3	3	9.019e-08	3	1e-10	0	1e-10	0	1e-10	0	#N/A	#N/A	-8.81842	8.81842	0.29566	0	null	#N/A	#N/A
LmxM.26.1970	organism=Leishmania_mexicana_MHOM/GT/2001/U1103 product=electon transport protein SCO1/SCO2, putative location=LmxM.26:720167-721027(+) length=286 sequence_SO=chromosome SO=protein_coding	286	1	21.7	4	5	1e-10	0	1.001e-07	3	1e-10	0	5.427e-08	1	#N/A	#N/A	9.59218	0.882	0.318913	1	NN Sum: 4, NN D: .65, HMM Prob: .06	#N/A	#N/A
LmxM.08_29.1600	organism=Leishmania_mexicana_MHOM/GT/2001/U1103 product=hypothetical protein, conserved location=LmxM.08:446936-448978(+) length=680 sequence_SO=chromosome SO=protein_coding	680	1	13.1	36	11	2.256e-07	9	4.887e-07	15	7.99e-08	3	1.286e-07	8	LmxM.08_29.1600	#N/A	1.0148	1.77648	0.396511	10	NN Sum: 4, NN D: .56, HMM Prob: .99	#N/A	#N/A
LmxM.19.0150	organism=Leishmania_mexicana_MHOM/GT/2001/U1103 product=protein kinase, putative,mitogen-activated protein kinase, putative location=LmxM.19:29542-30384(-) length=280 sequence_SO=chromosome SO=protein_coding	280	1	44.6	25	13	1.183e-06	10	4.963e-07	5	1.591e-07	3	1.024e-06	7	LmxM.19.0150	#N/A	0.179864	0.505288	0.445673	0	null	#N/A	#N/A
LmxM.36.0890	organism=Leishmania_mexicana_MHOM/GT/2001/U1103 product=eukaryotic translation initiation factor 6 (eIF-6), putative location=LmxM.20:318544-319293(+) length=249 sequence_SO=chromosome SO=protein_coding	249	1	48.2	22	10	1.758e-06	7	1.66e-06	8	2.031e-07	2	6.833e-07	5	LmxM.36.0890	#N/A	0.256879	1.94712	0.463391	0	null	#N/A	#N/A
LmxM.28.0210	organism=Leishmania_mexicana_MHOM/GT/2001/U1103 product=histone H2B variant location=LmxM.28:63157-63585(+) length=142 sequence_SO=chromosome SO=protein_coding	142	1	38	11	6	3.622e-06	10	1e-10	0	2.164e-07	1	1e-10	0	LmxM.28.0210	#N/A	-14.2282	4.06439	0.458417	0	null	#N/A	#N/A
LmxM.31.0410	organism=Leishmania_mexicana_MHOM/GT/2001/U1103 product=hypothetical protein, conserved location=LmxM.31:157259-159541(-) length=760 sequence_SO=chromosome SO=protein_coding	760	1	6.3	3	4	1e-10	0	1e-10	0	8.023e-08	3	1e-10	0	#N/A	#N/A	-8.6498	-8.6498	0.290596	0	null	#N/A	#N/A
LmxM.33.1500	organism=Leishmania_mexicana_MHOM/GT/2001/U1103 product=hypothetical protein, conserved location=LmxM.33:654987-657398(-) length=803 sequence_SO=chromosome SO=protein_coding	803	1	2.7	7	2	1.226e-07	5	1e-10	0	5.963e-08	2	1e-10	0	LmxM.33.1500	#N/A	-9.83154	1.03861	0.32611	0	null	#N/A	#N/A
LmxM.29.0650	organism=Leishmania_mexicana_MHOM/GT/2001/U1103 product=hypothetical protein, conserved location=LmxM.29:212467-213660(-) length=397 sequence_SO=chromosome SO=protein_coding	397	0.9922	5.8	1	2	4.892e-08	1	1e-10	0	1e-10	0	1e-10	0	#N/A	#N/A	-7.93723	7.93723	0.269214	0	null	#N/A	#N/A
LmxM.31.0170	organism=Leishmania_mexicana_MHOM/GT/2001/U1103 product=U2 small nuclear ribonucleoprotein 40K, putative location=LmxM.31:56120-57046(-) length=308 sequence_SO=chromosome SO=protein_coding	308	0.9998	6.5	4	2	1.06e-07	2	2.363e-07	2	1e-10	0	1e-10	0	LmxM.31.0170	#N/A	1.15581	10.741	0.353466	0	null	#N/A	#N/A
LmxM.27.1480	organism=Leishmania_mexicana_MHOM/GT/2001/U1103 product=hypothetical protein, conserved location=LmxM.27:587097-591110(+) length=1337 sequence_SO=chromosome SO=protein_coding	1337	0.9848	1.6	3	2	1e-10	0	1e-10	0	1.853e-08	2	5.166e-09	1	#N/A	#N/A	-1.82285	-6.8885	0.237833	0	null	#N/A	#N/A
LmxM.27.1310	organism=Leishmania_mexicana_MHOM/GT/2001/U1103 product=arginyl-tRNA synthetase, putative location=LmxM.27:530751-532829(+) length=692 sequence_SO=chromosome SO=protein_coding	692	1	59.4	199	41	2.242e-06	66	2.85e-06	68	5.968e-07	18	6.514e-07	39	LmxM.27.1310	#N/A	0.302651	2.02838	0.48021	0	null	#N/A	#N/A
LmxM.27.0190	organism=Leishmania_mexicana_MHOM/GT/2001/U1103 product=proteasome alpha 7 subunit, putative location=LmxM.27:43967-44683(-) length=238 sequence_SO=chromosome SO=protein_coding	238	1	44.1	24	10	2.587e-07	2	1.387e-06	8	5.277e-08	1	2.025e-06	11	LmxM.27.0190	#N/A	3.45345	-0.336335	0.457095	0	null	#N/A	#N/A
LmxM.25.0540	organism=Leishmania_mexicana_MHOM/GT/2001/U1103 product=hypothetical protein, conserved location=LmxM.25:188830-189717(-) length=295 sequence_SO=chromosome SO=protein_coding	295	1	22.7	14	5	7.981e-07	6	1.989e-06	7	5.014e-08	1	1e-10	0	LmxM.25.0540	#N/A	1.22957	5.79378	0.445291	0	null	#N/A	#N/A
LmxM.31.3480	organism=Leishmania_mexicana_MHOM/GT/2001/U1103 product=hypothetical protein, conserved location=LmxM.31:1387404-1389314(+) length=636 sequence_SO=chromosome SO=protein_coding	636	1	4.4	2	2	4.583e-08	2	1e-10	0	1e-10	0	1e-10	0	LmxM.31.3480	#N/A	-7.84329	7.84329	0.266398	0	null	#N/A	#N/A
LmxM.34.1300	organism=Leishmania_mexicana_MHOM/GT/2001/U1103 product=ubiquitin-conjugating enzyme e2, putative location=LmxM.34:488930-489376(+) length=148 sequence_SO=chromosome SO=protein_coding	148	1	66.2	14	7	4.423e-06	7	5.438e-07	1	3.674e-07	3	1.349e-06	3	LmxM.34.1300	#N/A	-1.33962	1.53293	0.482498	0	null	#N/A	#N/A
LmxM.23.1750	organism=Leishmania_mexicana_MHOM/GT/2001/U1103 product=hypothetical protein, conserved location=LmxM.23:685802-686650(+) length=282 sequence_SO=chromosome SO=protein_coding	282	1	32.6	12	8	1e-10	0	1.316e-07	12	1e-10	0	1e-10	0	#N/A	#N/A	9.36304	9.36304	0.312024	1	null	#N/A	#N/A
LmxM.28.2280	organism=Leishmania_mexicana_MHOM/GT/2001/U1103 product=DNA topoisomerase ii location=LmxM.28:874138-878631(+) length=1497 sequence_SO=chromosome SO=protein_coding	1497	1	18.9	30	28	1.598e-07	27.99	1e-10	0	2.469e-08	2	1e-10	0	LmxM.28.2280	#N/A	-9.84933	2.68934	0.326644	0	null	#N/A	#N/A
LmxM.14.0705	organism=Leishmania_mexicana_MHOM/GT/2001/U1103 product=fatty acid elongase, putative location=LmxM.14:259802-260773(-) length=323 sequence_SO=chromosome SO=protein_coding	323	1	23.8	41	7	1.49e-06	15	1.032e-06	15	2.341e-07	6	4.062e-07	4	LmxM.14.0705	#N/A	-0.261579	1.97775	0.45	7	null	#N/A	#N/A
LmxM.06.0410	organism=Leishmania_mexicana_MHOM/GT/2001/U1103 product=60S ribosomal protein L19, putative location=LmxM.06:136017-136760(+) length=247 sequence_SO=chromosome SO=protein_coding	247	1	57.1	135	26	3.641e-06	21	6.343e-06	26	1.135e-05	38	3.516e-05	47	LmxM.06.0410	#N/A	1.46912	-2.21985	0.5752	0	NN Sum: 0, NN D: .32, HMM Prob: .68	#N/A	#N/A
LmxM.08.1222	organism=Leishmania_mexicana_MHOM/GT/2001/U1103 product=hypothetical protein, conserved location=LmxM.08:1652590-1652889(+) length=99 sequence_SO=chromosome SO=protein_coding	99	1	35.4	4	2	8.814e-07	2	4.592e-07	1	1e-10	0	6.789e-07	1	LmxM.08.1222	#N/A	0.368595	0.981395	0.430527	0	null	#N/A	#N/A
LmxM.27.1210	organism=Leishmania_mexicana_MHOM/GT/2001/U1103 product=translation initiation factor eIF2B subunit-like protein, putative location=LmxM.27:491514-493139(-) length=541 sequence_SO=chromosome SO=protein_coding	541	1	6.1	10	3	2.643e-07	7	6.812e-08	3	1e-10	0	1e-10	0	LmxM.27.1210	#N/A	-1.95446	10.6988	0.352195	0	null	#N/A	#N/A
LmxM.24.2060	organism=Leishmania_mexicana_MHOM/GT/2001/U1103 product=transketolase, putative location=LmxM.24:759956-761971(-) length=671 sequence_SO=chromosome SO=protein_coding	671	1	25.3	76	19	3.673e-08	2	2.394e-06	38	1e-10	0	1.9e-06	35	LmxM.24.2060	#N/A	6.8653	0.355314	0.463657	0	null	#N/A	#N/A
LmxM.33.2730	organism=Leishmania_mexicana_MHOM/GT/2001/U1103 product=gpi transamidase component, putative location=LmxM.33:1040462-1042663(+) length=733 sequence_SO=chromosome SO=protein_coding	733	1	6.4	6	4	1.864e-08	2	3.652e-08	4	1e-10	0	1e-10	0	LmxM.33.2730	#N/A	0.966511	8.10748	0.27432	2	NN Sum: 3, NN D: .56, HMM Prob: .91	#N/A	#N/A
LmxM.18.1170	organism=Leishmania_mexicana_MHOM/GT/2001/U1103 product=hypothetical protein, conserved location=LmxM.18:479980-480588(+) length=202 sequence_SO=chromosome SO=protein_coding	202	0.996	13.9	4	2	1.764e-07	2	5.137e-08	1	1.989e-08	1	1e-10	0	#N/A	#N/A	-1.93118	3.51023	0.339403	0	null	#N/A	#N/A
LmxM.16.1470	organism=Leishmania_mexicana_MHOM/GT/2001/U1103 product=kinesin, putative location=LmxM.16:598048-601206(-) length=1052 sequence_SO=chromosome SO=protein_coding	1052	0.9991	56.2	5	37	5.417e-09	2	4.147e-09	1	2.164e-09	1	6.697e-10	1	LmxM.16.1470	#N/A	-0.654343	1.75493	0.209334	0	null	#N/A	#N/A
LmxM.33.4290	organism=Leishmania_mexicana_MHOM/GT/2001/U1103 product=nucleolar protein family a, putative location=LmxM.33:1607537-1608235(+) length=232 sequence_SO=chromosome SO=protein_coding	232	1	14.2	9	4	2.373e-06	3	2.439e-07	1	5.232e-07	2	7.239e-07	2	LmxM.33.4290	#N/A	-1.58138	1.06928	0.458704	0	null	#N/A	#N/A
LmxM.33.2750	organism=Leishmania_mexicana_MHOM/GT/2001/U1103 product=methyltransferase-like protein location=LmxM.33:1060398-1061681(+) length=427 sequence_SO=chromosome SO=protein_coding	427	0.9986	5.6	4	2	3.611e-08	1	1.575e-07	2	5.002e-08	1	1e-10	0	LmxM.33.2750	#N/A	0.87168	1.9497	0.338691	0	null	#N/A	#N/A
LmxM.33.2580	organism=Leishmania_mexicana_MHOM/GT/2001/U1103 product=hypothetical protein, conserved location=LmxM.33:986667-987284(+) length=205 sequence_SO=chromosome SO=protein_coding	205	1	55.1	92	17	1.388e-05	40	8.46e-06	19	2.956e-06	20	4.083e-06	12	LmxM.33.2580	#N/A	-0.424667	1.66619	0.546804	0	null	#N/A	#N/A
LmxM.34.5390	organism=Leishmania_mexicana_MHOM/GT/2001/U1103 product=hypothetical protein, conserved location=LmxM.34:1946311-1966185(+) length=6624 sequence_SO=chromosome SO=protein_coding	6624	1	1.8	6	12	6.46e-09	6	1e-10	0	1e-10	0	1e-10	0	#N/A	#N/A	-5.03562	5.03562	0.182995	0	null	#N/A	#N/A
LmxM.08_29.1960	organism=Leishmania_mexicana_MHOM/GT/2001/U1103 product=fumarate hydratase, putative location=LmxM.08:338643-339299(+) length=219 sequence_SO=chromosome SO=protein_coding	219	1	34.7	12	6	6.596e-08	1	1.307e-06	7	1e-10	0	2.643e-07	4	LmxM.08_29.1960	#N/A	4.57204	2.3765	0.421414	0	null	#N/A	#N/A
LmxM.31.3260	organism=Leishmania_mexicana_MHOM/GT/2001/U1103 product=glucosamine-6-phosphate isomerase, putative,glucosamine-6-phosphate deaminase, putative location=LmxM.31:1292942-1293781(+) length=279 sequence_SO=chromosome SO=protein_coding	279	1	37.6	38	9	2.553e-06	12.98	2.701e-06	12.99	4.664e-07	4	2.383e-06	7.99	LmxM.31.3260	#N/A	0.751702	0.882758	0.490867	0	null	#N/A	#N/A
LmxM.21.1720	organism=Leishmania_mexicana_MHOM/GT/2001/U1103 product=60S ribosomal protein L32 location=LmxM.21:698371-698772(-) length=133 sequence_SO=chromosome SO=protein_coding	133	1	51.1	60	11	3.017e-06	5.5	4.536e-06	6	2.464e-06	10.5	3.356e-05	19	LmxM.21.1720	#N/A	2.79713	-2.25384	0.563926	0	null	#N/A	#N/A
LmxM.08_29.1860	organism=Leishmania_mexicana_MHOM/GT/2001/U1103 product=hypothetical protein, conserved location=LmxM.08:365718-367382(+) length=554 sequence_SO=chromosome SO=protein_coding	554	0.9999	6.1	3	3	1.223e-07	3	1e-10	0	1e-10	0	1e-10	0	#N/A	#N/A	-9.25739	9.25739	0.308849	0	null	#N/A	#N/A
LmxM.29.3360	organism=Leishmania_mexicana_MHOM/GT/2001/U1103 product=calmodulin-related protein, putative location=LmxM.29:1192845-1195022(+) length=725 sequence_SO=chromosome SO=protein_coding	725	1	24.3	34	14	1.123e-07	4	1.47e-07	4	7.914e-07	12	3.832e-07	14	LmxM.29.3360	#N/A	-0.769307	-2.17948	0.415652	0	null	#N/A	#N/A
LmxM.21.0140	organism=Leishmania_mexicana_MHOM/GT/2001/U1103 product=hypothetical protein, conserved location=LmxM.21:45216-47144(+) length=642 sequence_SO=chromosome SO=protein_coding	642	1	7.8	3	5	5.5e-08	3	1e-10	0	1e-10	0	1e-10	0	LmxM.21.0140	#N/A	-8.10591	8.10591	0.274273	0	NN Sum: 3, NN D: .53, HMM Prob: .99	#N/A	#N/A
LmxM.36.5650	organism=Leishmania_mexicana_MHOM/GT/2001/U1103 product=hypothetical protein, conserved location=LmxM.20:2142920-2143909(-) length=329 sequence_SO=chromosome SO=protein_coding	329	1	12.5	7	4	1.874e-08	1	1.98e-07	6	1e-10	0	1e-10	0	#N/A	#N/A	3.39436	10.0817	0.333634	1	NN Sum: 4, NN D: .69, HMM Prob: .75	#N/A	#N/A
LmxM.36.3910	organism=Leishmania_mexicana_MHOM/GT/2001/U1103 product=S-adenosylhomocysteine hydrolase location=LmxM.20:1467337-1468650(+) length=437 sequence_SO=chromosome SO=protein_coding	437	1	44.2	159	25	2.83e-07	3	9.049e-06	78	3.031e-07	4	6.887e-06	74	LmxM.36.3910	#N/A	4.765	0.376174	0.521807	0	null	#N/A	#N/A
LmxM.34.5330	organism=Leishmania_mexicana_MHOM/GT/2001/U1103 product=isomerase, putative,isopentenyl-diphosphate delta-isomerase, putative location=LmxM.34:1930460-1931530(+) length=356 sequence_SO=chromosome SO=protein_coding	356	1	28.4	11	7	8.016e-07	6	1.194e-07	1	1.08e-07	1	1e-10	0	LmxM.34.5330	#N/A	-2.92822	3.09083	0.401246	0	null	#N/A	#N/A
LmxM.27.2020	organism=Leishmania_mexicana_MHOM/GT/2001/U1103 product=D-lactate dehydrogenase-like protein location=LmxM.27:843979-845460(-) length=493 sequence_SO=chromosome SO=protein_coding	493	1	41.8	123	18	2.843e-06	37.5	2.695e-06	32.5	1.38e-06	19	4.773e-07	10.5	LmxM.27.2020	#N/A	-0.412739	1.57616	0.486896	0	null	#N/A	#N/A
LmxM.34.0310	organism=Leishmania_mexicana_MHOM/GT/2001/U1103 product=hypothetical protein, conserved location=LmxM.34:73993-75276(+) length=427 sequence_SO=chromosome SO=protein_coding	427	0.992	4.9	2	2	5.89e-08	2	1e-10	0	1e-10	0	1e-10	0	#N/A	#N/A	-8.20457	8.20457	0.277232	0	null	#N/A	#N/A
LmxM.33.3815	organism=Leishmania_mexicana_MHOM/GT/2001/U1103 product=ribosomal protein L14, putative location=LmxM.33:1440598-1441170(+) length=190 sequence_SO=chromosome SO=protein_coding	190	0.9971	14.7	1	2	3.329e-08	1	1e-10	0	1e-10	0	1e-10	0	#N/A	#N/A	-7.38327	7.38327	0.252621	0	null	#N/A	#N/A
LmxM.10.0200	organism=Leishmania_mexicana_MHOM/GT/2001/U1103 product=mitogen-activated protein kinase, putative (MPK10) location=LmxM.10:70889-72112(+) length=407 sequence_SO=chromosome SO=protein_coding	407	1	25.3	20	10	1.261e-06	9	4.576e-07	6	1e-10	0	4.036e-07	4	LmxM.10.0200	#N/A	-0.550262	2.08988	0.432681	0	null	#N/A	#N/A
LmxM.03.0250	organism=Leishmania_mexicana_MHOM/GT/2001/U1103 product=ribosomal protein L38, putative location=LmxM.03:63291-63542(+) length=83 sequence_SO=chromosome SO=protein_coding	83	1	37.3	14	4	2.98e-06	4	5.295e-06	4	5.43e-07	2	1.823e-06	4	LmxM.03.0250	#N/A	1.01467	1.80631	0.502698	0	null	#N/A	#N/A
LmxM.22.0870	organism=Leishmania_mexicana_MHOM/GT/2001/U1103 product=hypothetical protein, conserved location=LmxM.22:340572-341411(+) length=279 sequence_SO=chromosome SO=protein_coding	279	0.9995	7.9	2	2	3.85e-07	2	1e-10	0	1e-10	0	1e-10	0	LmxM.22.0870	#N/A	-10.911	10.911	0.35858	0	null	#N/A	#N/A
LmxM.08_29.1010	organism=Leishmania_mexicana_MHOM/GT/2001/U1103 product=hypothetical protein, conserved location=LmxM.08:762729-763781(-) length=350 sequence_SO=chromosome SO=protein_coding	350	1	11.7	4	4	1e-10	0	2.058e-07	4	1e-10	0	1e-10	0	#N/A	#N/A	10.0077	10.0077	0.331408	0	null	#N/A	#N/A
LmxM.15.1010	organism=Leishmania_mexicana_MHOM/GT/2001/U1103 product=glutamate dehydrogenase location=LmxM.15:396751-399804(-) length=1017 sequence_SO=chromosome SO=protein_coding	1017	1	62.2	487	71	2.551e-06	110	1.419e-05	307	5.08e-07	33	2.481e-07	23	LmxM.15.1010	#N/A	2.23875	4.46866	0.524297	0	NN Sum: 1, NN D: .39, HMM Prob: .97	#N/A	#N/A
LmxM.31.1940	organism=Leishmania_mexicana_MHOM/GT/2001/U1103 product=heat shock protein-like protein, putative location=LmxM.31:751995-752966(-) length=323 sequence_SO=chromosome SO=protein_coding	323	1	62.8	36	16	6.098e-07	9	1e-10	0	2.503e-06	27	1e-10	0	LmxM.31.1940	#N/A	-13.9259	-2.03707	0.449318	0	null	#N/A	#N/A
LmxM.17.0080	organism=Leishmania_mexicana_MHOM/GT/2001/U1103 product=elongation factor 1-alpha location=LmxM.17:22992-24341(-) length=449 sequence_SO=chromosome SO=protein_coding	449	1	77.3	473	42	4.291e-05	175.98	1.221e-05	70.83	1.828e-05	103.33	1.409e-05	104.14	LmxM.17.0080	#N/A	-1.21823	0.767919	0.594196	0	null	#N/A	#N/A
LmxM.33.4550	organism=Leishmania_mexicana_MHOM/GT/2001/U1103 product=cell differentiation protein-like protein location=LmxM.33:1629670-1630752(+) length=360 sequence_SO=chromosome SO=protein_coding	360	1	18.6	12	6	1.182e-06	8	2.869e-07	3	6.191e-08	1	1e-10	0	LmxM.33.4550	#N/A	-2.11576	4.56609	0.418495	0	null	#N/A	#N/A
LmxM.23.0810	organism=Leishmania_mexicana_MHOM/GT/2001/U1103 product=actin interacting protein-like protein location=LmxM.23:389961-391520(-) length=519 sequence_SO=chromosome SO=protein_coding	519	0.9999	5.4	4	3	1e-10	0	9.061e-08	3	1e-10	0	1e-10	0	#N/A	#N/A	8.82512	8.82512	0.295861	0	null	#N/A	#N/A
LmxM.26.2280	organism=Leishmania_mexicana_MHOM/GT/2001/U1103 product=nitrilase, putative location=LmxM.26:859615-860454(+) length=279 sequence_SO=chromosome SO=protein_coding	279	0.9997	9	3	2	2.862e-08	1	1.021e-07	1	1e-10	0	1.17e-07	1	#N/A	#N/A	2.93146	0.158739	0.339414	0	null	#N/A	#N/A
LmxM.36.3470	organism=Leishmania_mexicana_MHOM/GT/2001/U1103 product=2-oxoglutarate dehydrogenase E1 component, putative location=LmxM.20:1336385-1339423(-) length=1012 sequence_SO=chromosome SO=protein_coding	1012	1	28.2	103	20	7.066e-07	40	1.008e-06	48	1.141e-07	10	3.621e-08	4	LmxM.36.3470	#N/A	0.347485	3.51186	0.427066	0	NN Sum: 4, NN D: .58, HMM Prob: .99	#N/A	#N/A
LmxM.30.0250	organism=Leishmania_mexicana_MHOM/GT/2001/U1103 product=ATP-dependent RNA helicase, putative location=LmxM.30:66501-69239(-) length=912 sequence_SO=chromosome SO=protein_coding	912	1	5	10	5	9.819e-08	6	3.99e-08	3	1e-10	0	1e-10	0	#N/A	#N/A	-1.29704	9.43139	0.314079	0	null	#N/A	#N/A
LmxM.08_29.0867	organism=Leishmania_mexicana_MHOM/GT/2001/U1103 product=guanine deaminase, putative location=LmxM.08:830638-832002(+) length=454 sequence_SO=chromosome SO=protein_coding	454	1	15.2	10	5	1e-10	0	2.249e-07	5	1e-10	0	1.791e-07	5	LmxM.08_29.0867	#N/A	10.9801	0.328354	0.36066	0	null	#N/A	#N/A
LmxM.28.2890	organism=Leishmania_mexicana_MHOM/GT/2001/U1103 product=hypothetical protein, conserved location=LmxM.28:1087159-1088316(-) length=385 sequence_SO=chromosome SO=protein_coding	385	1	42.6	18	12	1.124e-07	2	6.748e-08	1	1.489e-06	13	1e-10	0	LmxM.28.2890	#N/A	-4.56659	-3.04933	0.422245	0	null	#N/A	#N/A
LmxM.24.0100	organism=Leishmania_mexicana_MHOM/GT/2001/U1103 product=hypothetical protein, conserved location=LmxM.24:18669-19508(+) length=279 sequence_SO=chromosome SO=protein_coding	279	1	67	42	23	4.56e-07	7	1e-10	0	5.268e-06	34	1e-10	0	LmxM.24.0100	#N/A	-14.8047	-3.52986	0.475771	0	null	#N/A	#N/A
LmxM.22.0670	organism=Leishmania_mexicana_MHOM/GT/2001/U1103 product=prefoldin 5-like protein location=LmxM.22:253203-253673(-) length=156 sequence_SO=chromosome SO=protein_coding	156	1	51.9	11	6	6.641e-07	2	2.847e-06	5	8.022e-08	1	3.166e-07	2	LmxM.22.0670	#N/A	2.08757	3.14537	0.459195	0	null	#N/A	#N/A
LmxM.22.0770	organism=Leishmania_mexicana_MHOM/GT/2001/U1103 product=NADH-cytochrome b5 reductase, putative location=LmxM.22:311240-312109(-) length=289 sequence_SO=chromosome SO=protein_coding	289	1	46.4	25	11	5.198e-07	4	1.961e-06	10	1e-10	0	1.344e-06	10	LmxM.22.0770	#N/A	2.66834	0.884165	0.458262	0	NN Sum: 0, NN D: .26, HMM Prob: .96	#N/A	#N/A
LmxM.14.1210	organism=Leishmania_mexicana_MHOM/GT/2001/U1103 product=hypothetical protein, conserved location=LmxM.14:510392-511177(+) length=261 sequence_SO=chromosome SO=protein_coding	261	1	26.8	11	5	8.726e-07	6	8.45e-07	5	1e-10	0	1e-10	0	LmxM.14.1210	#N/A	-0.0463637	13.0681	0.423497	0	null	#N/A	#N/A
LmxM.16.0550	organism=Leishmania_mexicana_MHOM/GT/2001/U1103 product=orotidine-5-phosphate decarboxylase/orotate phosphoribosyltransferase, putative,OMPDCase-OPRTase, putative location=LmxM.16:191616-192989(-) length=457 sequence_SO=chromosome SO=protein_coding	457	1	57.8	129	31	1.367e-05	93	5.15e-07	7	1.92e-06	24	2.298e-07	3	LmxM.16.0550	#N/A	-4.38762	2.72209	0.521311	0	null	#N/A	#N/A
LmxM.36.2550	organism=Leishmania_mexicana_MHOM/GT/2001/U1103 product=hypothetical protein, conserved location=LmxM.20:1013666-1014787(+) length=373 sequence_SO=chromosome SO=protein_coding	373	1	38.9	21	15	6.648e-09	1	1e-10	0	2.838e-06	19	1e-10	0	LmxM.36.2550	#N/A	-13.796	-8.71625	0.445406	0	null	#N/A	#N/A
LmxM.27.1460	organism=Leishmania_mexicana_MHOM/GT/2001/U1103 product=proteasome regulatory non-ATP-ase subunit 3, putative location=LmxM.27:584799-585803(+) length=334 sequence_SO=chromosome SO=protein_coding	334	1	32.9	29	12	6.467e-07	5	7.573e-07	11	5.712e-07	6	3.1e-07	6	LmxM.27.1460	#N/A	-0.19043	0.672002	0.435892	0	null	#N/A	#N/A
LmxM.24.0370	organism=Leishmania_mexicana_MHOM/GT/2001/U1103 product=aspartate aminotransferase, putative location=LmxM.24:119823-121118(+) length=431 sequence_SO=chromosome SO=protein_coding	431	1	33.9	19	12	1.309e-07	2	6.69e-07	15	1e-10	0	1e-10	0	LmxM.24.0370	#N/A	2.35266	11.9656	0.390314	0	NN Sum: 2, NN D: .4, HMM Prob: .99	#N/A	#N/A
LmxM.08_29.1240	organism=Leishmania_mexicana_MHOM/GT/2001/U1103 product=hypothetical protein, unknown function location=LmxM.08:667603-669780(-) length=725 sequence_SO=chromosome SO=protein_coding	725	1	25.9	66	17	9.629e-07	38	4.35e-07	16	2.122e-07	10	2.658e-08	2	LmxM.08_29.1240	#N/A	-1.34813	2.54951	0.421396	0	null	#N/A	#N/A
LmxM.06.0980	organism=Leishmania_mexicana_MHOM/GT/2001/U1103 product=hypothetical protein, conserved location=LmxM.06:387208-390318(+) length=1036 sequence_SO=chromosome SO=protein_coding	1036	1	6.5	6	8	1.798e-07	5	1.026e-08	1	1e-10	0	1e-10	0	LmxM.06.0980	#N/A	-4.1181	9.89224	0.327935	0	null	#N/A	#N/A
LmxM.29.0210	organism=Leishmania_mexicana_MHOM/GT/2001/U1103 product=ribosomal RNA adenine dimethylase family protein, putative location=LmxM.29:59408-60532(-) length=374 sequence_SO=chromosome SO=protein_coding	374	0.9998	7.5	4	3	2.326e-07	4	1e-10	0	1e-10	0	1e-10	0	#N/A	#N/A	-10.1843	10.1843	0.336717	0	null	#N/A	#N/A
LmxM.12.0700	organism=Leishmania_mexicana_MHOM/GT/2001/U1103 product=hypothetical protein, conserved location=LmxM.12:351395-353938(+) length=847 sequence_SO=chromosome SO=protein_coding	847	1	25.1	27	18	1.089e-08	2	1e-10	0	7.671e-07	25	1e-10	0	LmxM.12.0700	#N/A	-11.9255	-6.12534	0.389109	0	null	#N/A	#N/A
LmxM.27.2460	organism=Leishmania_mexicana_MHOM/GT/2001/U1103 product=protein kinase, putative location=LmxM.27:1014750-1015649(+) length=299 sequence_SO=chromosome SO=protein_coding	299	1	20.1	7	5	1.065e-07	2	1e-10	0	4.68e-07	4	6.951e-08	1	LmxM.27.2460	#N/A	-3.04494	-2.33408	0.380896	0	null	#N/A	#N/A
LmxM.30.2990	organism=Leishmania_mexicana_MHOM/GT/2001/U1103 product=hypothetical protein, conserved location=LmxM.30:1364546-1370281(-) length=1911 sequence_SO=chromosome SO=protein_coding	1911	1	2.7	5	5	8.04e-09	4	1e-10	0	1e-10	0	1e-10	0	LmxM.30.2990	#N/A	-5.34696	5.34696	0.192117	0	null	#N/A	#N/A
LmxM.30.1620	organism=Leishmania_mexicana_MHOM/GT/2001/U1103 product=hypothetical protein, conserved location=LmxM.30:764769-765308(-) length=179 sequence_SO=chromosome SO=protein_coding	179	1	25.1	2	3	3.021e-07	2	1e-10	0	1e-10	0	1e-10	0	#N/A	#N/A	-10.5613	10.5613	0.348058	0	null	#N/A	#N/A
LmxM.19.1410	organism=Leishmania_mexicana_MHOM/GT/2001/U1103 product=hypothetical protein, conserved location=LmxM.19:581373-584183(+) length=936 sequence_SO=chromosome SO=protein_coding	936	0.9996	2.5	5	2	1.214e-08	2	1.059e-08	1	1e-10	0	1.966e-08	2	LmxM.19.1410	#N/A	1.30533	0.202015	0.262829	0	null	#N/A	#N/A
LmxM.04.0240	organism=Leishmania_mexicana_MHOM/GT/2001/U1103 product=hypothetical protein, conserved location=LmxM.04:67666-68538(+) length=290 sequence_SO=chromosome SO=protein_coding	290	1	11.4	6	3	5.1e-07	4	1e-10	0	1.694e-07	2	1e-10	0	LmxM.04.0240	#N/A	-11.73	1.58949	0.383225	0	null	#N/A	#N/A
LmxM.31.0020	organism=Leishmania_mexicana_MHOM/GT/2001/U1103 product=hypothetical protein, conserved location=LmxM.31:3702-5186(-) length=494 sequence_SO=chromosome SO=protein_coding	494	1	26.1	44	17	1.546e-06	21.99	2.18e-07	8	1.165e-07	3	3.96e-07	10	LmxM.31.0020	#N/A	-1.43704	1.78323	0.435727	0	null	#N/A	#N/A
LmxM.30.0440	organism=Leishmania_mexicana_MHOM/GT/2001/U1103 product=unspecified product location=LmxM.00:124632-126806(+) length=724 sequence_SO=random_sequence SO=protein_coding	724	1	49.4	345	35	8.554e-06	152	2.476e-06	51	4.142e-06	68	2.571e-06	70	LmxM.30.0440	#N/A	-1.33088	0.716403	0.524903	0	null	#N/A	#N/A
LmxM.18.1610	organism=Leishmania_mexicana_MHOM/GT/2001/U1103 product=hypothetical protein, conserved location=LmxM.18:668156-670120(+) length=654 sequence_SO=chromosome SO=protein_coding	654	1	21.6	36	14	5.343e-07	19	1.971e-07	7	2.294e-07	6	1.986e-08	4	LmxM.18.1610	#N/A	-1.81558	1.55301	0.399152	0	null	#N/A	#N/A
LmxM.07.0430	organism=Leishmania_mexicana_MHOM/GT/2001/U1103 product=maoc family dehydratase-like protein location=LmxM.07:192544-193017(-) length=157 sequence_SO=chromosome SO=protein_coding	157	1	28	6	3	1.158e-07	1	4.69e-07	2	1e-10	0	8.007e-07	3	#N/A	#N/A	3.45354	-0.453499	0.414164	0	null	#N/A	#N/A
LmxM.31.0190	organism=Leishmania_mexicana_MHOM/GT/2001/U1103 product=hypothetical protein, conserved location=LmxM.31:59039-61345(-) length=768 sequence_SO=chromosome SO=protein_coding	768	1	2.7	5	2	4.697e-08	2	6.435e-08	3	1e-10	0	1e-10	0	LmxM.31.0190	#N/A	0.453373	9.1205	0.304735	0	NN Sum: 0, NN D: .17, HMM Prob: .79	#N/A	#N/A
LmxM.29.2000	organism=Leishmania_mexicana_MHOM/GT/2001/U1103 product=intraflagellar transport (IFT) protein, putative location=LmxM.29:697386-697775(+) length=129 sequence_SO=chromosome SO=protein_coding	129	1	37.2	6	6	4.318e-07	1	1e-10	0	9.806e-07	5	1e-10	0	LmxM.29.2000	Intrflagellar transport	-12.7859	-1.18311	0.415002	0	null	#N/A	Intrflagellar transport
LmxM.36.6520	organism=Leishmania_mexicana_MHOM/GT/2001/U1103 product=hypothetical protein, conserved location=LmxM.20:2478642-2480504(-) length=620 sequence_SO=chromosome SO=protein_coding	620	0.9964	3.5	2	2	2.193e-08	2	1e-10	0	1e-10	0	1e-10	0	LmxM.36.6520	#N/A	-6.78333	6.78333	0.234694	0	null	#N/A	#N/A
LmxM.07.0090	organism=Leishmania_mexicana_MHOM/GT/2001/U1103 product=cobalamin-dependent methionine synthase, putative location=LmxM.07:28739-32497(+) length=1252 sequence_SO=chromosome SO=protein_coding	1252	0.9999	2	4	2	5.537e-09	2	1e-10	0	1e-10	0	7.08e-09	1	#N/A	#N/A	0.349056	-0.349056	0.210779	0	null	#N/A	#N/A
LmxM.33.3500	organism=Leishmania_mexicana_MHOM/GT/2001/U1103 product=ruvb-like 1 DNA helicase, putative location=LmxM.33:1330602-1331981(+) length=459 sequence_SO=chromosome SO=protein_coding	459	1	64.3	78	31	1.973e-06	18	3.938e-06	40	2.189e-07	3	1.013e-06	15	LmxM.33.3500	#N/A	1.17554	2.26252	0.485387	0	null	#N/A	#N/A
LmxM.22.1540	organism=Leishmania_mexicana_MHOM/GT/2001/U1103 product=alanyl-tRNA synthetase, putative location=LmxM.22:615127-618015(+) length=962 sequence_SO=chromosome SO=protein_coding	962	1	35.4	135	35	9.025e-07	47	5.594e-07	28	1.291e-07	13	8.646e-07	46	LmxM.22.1540	#N/A	0.465065	0.556962	0.439016	0	null	#N/A	#N/A
LmxM.36.6760	organism=Leishmania_mexicana_MHOM/GT/2001/U1103 product=hypothetical protein, conserved location=LmxM.20:2556158-2556934(-) length=258 sequence_SO=chromosome SO=protein_coding	258	1	61.6	107	24	3.117e-06	20	5.569e-06	24	3.183e-06	25	8.782e-06	31	LmxM.36.6760	#N/A	1.18773	-0.462057	0.531494	0	null	#N/A	#N/A
LmxM.08_29.0150	organism=Leishmania_mexicana_MHOM/GT/2001/U1103 product=hypothetical protein, conserved location=LmxM.08:1108030-1110108(+) length=692 sequence_SO=chromosome SO=protein_coding	692	1	21.4	47	14	4.552e-07	11	2.058e-07	11	8.184e-07	15	1.523e-07	7	LmxM.08_29.0150	Intrflagellar transport	-1.83048	-0.554375	0.421264	0	NN Sum: 0, NN D: .23, HMM Prob: .51	#N/A	Intrflagellar transport
LmxM.27.1440	organism=Leishmania_mexicana_MHOM/GT/2001/U1103 product=hypothetical protein, conserved location=LmxM.27:577009-577656(+) length=215 sequence_SO=chromosome SO=protein_coding	215	1	16.7	6	4	3.372e-07	3	1.673e-07	2	8.445e-08	1	1e-10	0	LmxM.27.1440	#N/A	-1.33275	2.57698	0.377015	0	null	#N/A	#N/A
LmxM.23.0080	organism=Leishmania_mexicana_MHOM/GT/2001/U1103 product=hypothetical protein, conserved location=LmxM.23:16742-18001(+) length=419 sequence_SO=chromosome SO=protein_coding	419	1	60.9	58	32	7.098e-06	55	1.098e-07	1	3.268e-08	1	1e-10	0	LmxM.23.0080	#N/A	-6.01978	7.7806	0.485977	0	null	#N/A	#N/A
LmxM.25.0430	organism=Leishmania_mexicana_MHOM/GT/2001/U1103 product=hypothetical protein, conserved location=LmxM.25:129221-132274(-) length=1017 sequence_SO=chromosome SO=protein_coding	1017	1	18.5	29	14	3.151e-07	24	2.427e-08	3	3.299e-09	1	1e-10	0	LmxM.25.0430	#N/A	-3.70766	6.6416	0.3535	0	NN Sum: 1, NN D: .32, HMM Prob: .95	#N/A	#N/A
LmxM.11.0910	organism=Leishmania_mexicana_MHOM/GT/2001/U1103 product=ATPase, putative location=LmxM.11:352630-357279(+) length=1549 sequence_SO=chromosome SO=protein_coding	1549	1	4	4	6	7.123e-09	4	1e-10	0	1e-10	0	1e-10	0	LmxM.11.0910	#N/A	-5.17453	5.17453	0.187058	0	null	#N/A	#N/A
LmxM.18.1110	organism=Leishmania_mexicana_MHOM/GT/2001/U1103 product=methyltransferase, putative location=LmxM.18:452139-454688(+) length=849 sequence_SO=chromosome SO=protein_coding	849	1	4.9	3	4	4.905e-08	3	1e-10	0	1e-10	0	1e-10	0	LmxM.18.1110	#N/A	-7.94105	7.94105	0.269329	0	null	#N/A	#N/A
LmxM.32.1300	organism=Leishmania_mexicana_MHOM/GT/2001/U1103 product=ABC transporter, putative location=LmxM.32:475653-477542(+) length=629 sequence_SO=chromosome SO=protein_coding	629	0.9999	5.6	5	3	9.564e-08	4	2.773e-08	1	1e-10	0	1e-10	0	LmxM.32.1300	#N/A	-1.78248	9.26878	0.309191	0	NN Sum: 2, NN D: .39, HMM Prob: .78	#N/A	#N/A
LmxM.32.2640	organism=Leishmania_mexicana_MHOM/GT/2001/U1103 product=hypothetical protein, conserved location=LmxM.32:1053550-1054839(+) length=429 sequence_SO=chromosome SO=protein_coding	429	1	13.5	7	7	1e-10	0	1e-10	0	3.989e-07	7	1e-10	0	LmxM.32.2640	#N/A	-10.9622	-10.9622	0.360119	0	null	#N/A	#N/A
LmxM.01.0770	organism=Leishmania_mexicana_MHOM/GT/2001/U1103 product=unspecified product location=LmxM.01:232972-234342(+) length=456 sequence_SO=chromosome SO=protein_coding	456	1	61.8	180	27	1.356e-05	79	3.472e-06	31	4.568e-06	41	2.152e-06	28	LmxM.01.0770	#N/A	-1.68855	1.34171	0.53757	0	NN Sum: 4, NN D: .8, HMM Prob: 1	#N/A	#N/A
LmxM.29.1100	organism=Leishmania_mexicana_MHOM/GT/2001/U1103 product=DREV methyltransferase, putative location=LmxM.29:362331-363242(+) length=303 sequence_SO=chromosome SO=protein_coding	303	0.9746	7.6	1	2	1e-10	0	1.035e-07	1	1e-10	0	1e-10	0	#N/A	#N/A	9.01681	9.01681	0.30162	0	null	#N/A	#N/A
LmxM.34.1810	organism=Leishmania_mexicana_MHOM/GT/2001/U1103 product=trypanin-like protein location=LmxM.34:660636-662021(+) length=461 sequence_SO=chromosome SO=protein_coding	461	1	35.4	16	14	1.871e-08	1	1e-10	0	1.952e-06	14	1e-10	0	LmxM.34.1810	Dynein regulatory complex	-13.2664	-6.69738	0.429467	0	NN Sum: 1, NN D: .11, HMM Prob: .71	#N/A	Dynein regulatory complex
LmxM.22.0790	organism=Leishmania_mexicana_MHOM/GT/2001/U1103 product=hypothetical protein, conserved location=LmxM.22:315360-317354(-) length=664 sequence_SO=chromosome SO=protein_coding	664	1	11.4	15	7	3.657e-07	12	3.781e-08	1	8.764e-08	2	1e-10	0	LmxM.22.0790	#N/A	-3.57994	2.2013	0.36913	0	null	#N/A	#N/A
LmxM.36.2160	organism=Leishmania_mexicana_MHOM/GT/2001/U1103 product=hypothetical protein, conserved location=LmxM.20:854946-855335(+) length=129 sequence_SO=chromosome SO=protein_coding	129	1	61.2	10	5	1.019e-06	4	1e-10	0	6.806e-07	4	6.587e-07	1	LmxM.36.2160	#N/A	-1.36728	-0.394184	0.437262	0	null	#N/A	#N/A
LmxM.33.4100	organism=Leishmania_mexicana_MHOM/GT/2001/U1103 product=hypothetical protein, conserved location=LmxM.33:1547035-1547961(+) length=308 sequence_SO=chromosome SO=protein_coding	308	1	13.6	4	3	1.309e-07	3	1e-10	0	2.654e-08	1	1e-10	0	#N/A	#N/A	-9.62059	2.2979	0.319767	0	null	#N/A	#N/A
LmxM.28.0990	organism=Leishmania_mexicana_MHOM/GT/2001/U1103 product=hypothetical protein, conserved location=LmxM.28:349929-351179(+) length=416 sequence_SO=chromosome SO=protein_coding	416	0.9922	5.3	2	2	1e-10	0	3.118e-08	1	1e-10	0	2.214e-08	1	#N/A	#N/A	8.05853	0.492084	0.272852	10	null	#N/A	#N/A
LmxM.19.0710	organism=Leishmania_mexicana_MHOM/GT/2001/U1103 product=glycosomal malate dehydrogenase location=LmxM.19:308739-309707(+) length=322 sequence_SO=chromosome SO=protein_coding	322	1	39.8	41	16	4.208e-06	18	2.277e-06	11	1.02e-06	8	2.218e-07	3	LmxM.19.0710	#N/A	-1.06502	2.38467	0.4888	0	null	#N/A	#N/A
LmxM.02.0560	organism=Leishmania_mexicana_MHOM/GT/2001/U1103 product=hypothetical protein, unknown function location=LmxM.02:220270-222813(-) length=847 sequence_SO=chromosome SO=protein_coding	847	0.9995	5	3	3	3.074e-08	3	1e-10	0	1e-10	0	1e-10	0	#N/A	#N/A	-7.26866	7.26866	0.249192	0	null	#N/A	#N/A
LmxM.17.0760	organism=Leishmania_mexicana_MHOM/GT/2001/U1103 product=hypothetical protein, conserved location=LmxM.17:311322-312296(-) length=324 sequence_SO=chromosome SO=protein_coding	324	1	20.1	5	5	1.475e-07	3	1e-10	0	3.269e-08	2	1e-10	0	#N/A	#N/A	-9.8153	2.17036	0.325621	0	null	#N/A	#N/A
LmxM.17.0870	organism=Leishmania_mexicana_MHOM/GT/2001/U1103 product=hypothetical protein, conserved location=LmxM.17:402978-404312(+) length=444 sequence_SO=chromosome SO=protein_coding	444	1	50.5	109	23	2.03e-06	21	3.115e-08	1	2.187e-06	26	5.644e-06	61	LmxM.17.0870	#N/A	0.428442	-1.92575	0.499529	0	null	#N/A	#N/A
LmxM.28.0490	organism=Leishmania_mexicana_MHOM/GT/2001/U1103 product=propionyl-coa carboxylase beta chain, putative location=LmxM.28:158600-160168(-) length=522 sequence_SO=chromosome SO=protein_coding	522	1	14.4	10	6	2.075e-07	5	1.074e-07	5	1e-10	0	1e-10	0	LmxM.28.0490	#N/A	-0.94947	10.6207	0.349845	0	NN Sum: 0, NN D: .28, HMM Prob: .8	#N/A	#N/A
LmxM.26.1180	organism=Leishmania_mexicana_MHOM/GT/2001/U1103 product=hypothetical protein, conserved location=LmxM.26:367917-369968(+) length=683 sequence_SO=chromosome SO=protein_coding	683	1	29.3	44	19	1.583e-07	6	1e-10	0	2.609e-06	37	3.892e-08	1	LmxM.26.1180	#N/A	-6.14812	-4.06322	0.444814	0	null	#N/A	#N/A
LmxM.11.0410	organism=Leishmania_mexicana_MHOM/GT/2001/U1103 product=hypothetical protein, conserved location=LmxM.11:134305-136845(+) length=846 sequence_SO=chromosome SO=protein_coding	846	1	10.6	17	8	2.135e-07	9	8.251e-08	3	4.016e-08	4	1e-10	0	LmxM.11.0410	#N/A	-1.61851	2.87823	0.352669	0	NN Sum: 0, NN D: .05, HMM Prob: .83	#N/A	#N/A
LmxM.25.1680	organism=Leishmania_mexicana_MHOM/GT/2001/U1103 product=hypothetical protein, unknown function location=LmxM.25:652319-658129(-) length=1936 sequence_SO=chromosome SO=protein_coding	1936	1	6.6	6	12	6.906e-09	1	1e-10	0	8.308e-08	5	1e-10	0	LmxM.25.1680	#N/A	-8.81356	-3.56957	0.295514	0	null	#N/A	#N/A
LmxM.21.0340	organism=Leishmania_mexicana_MHOM/GT/2001/U1103 product=mitochondrial processing peptidase alpha subunit, putative,metallo-peptidase, Clan ME, Family M16 location=LmxM.21:104068-105471(+) length=467 sequence_SO=chromosome SO=protein_coding	467	1	66.6	150	25	6.361e-07	11	4.46e-06	54	5.157e-07	7	5.36e-06	74	LmxM.21.0340	#N/A	3.09183	-0.205367	0.504028	0	null	#N/A	#N/A
LmxM.31.0660	organism=Leishmania_mexicana_MHOM/GT/2001/U1103 product=centrin, putative location=LmxM.31:222897-223526(+) length=209 sequence_SO=chromosome SO=protein_coding	209	1	21.1	3	3	1e-10	0	1e-10	0	4.142e-07	3	1e-10	0	#N/A	#N/A	-11.0165	-11.0165	0.361752	0	null	#N/A	#N/A
LmxM.22.0730	organism=Leishmania_mexicana_MHOM/GT/2001/U1103 product=hypothetical protein, conserved location=LmxM.22:282206-283456(-) length=416 sequence_SO=chromosome SO=protein_coding	416	1	62.7	86	25	8.88e-06	65	3.049e-07	4	4.055e-07	7	5.314e-07	7	LmxM.22.0730	#N/A	-3.47289	3.2933	0.500526	0	null	#N/A	#N/A
LmxM.29.1070	organism=Leishmania_mexicana_MHOM/GT/2001/U1103 product=hypothetical protein, conserved location=LmxM.29:342325-343032(+) length=235 sequence_SO=chromosome SO=protein_coding	235	0.9816	9.4	2	2	2.441e-07	2	1e-10	0	1e-10	0	1e-10	0	LmxM.29.1070	#N/A	-10.2538	10.2538	0.33881	0	NN Sum: 2, NN D: .47, HMM Prob: 1	#N/A	#N/A
LmxM.32.1955	organism=Leishmania_mexicana_MHOM/GT/2001/U1103 product=60S ribosomal protein L37 location=LmxM.32:744745-744996(+) length=83 sequence_SO=chromosome SO=protein_coding	83	1	43.4	14	4	5.138e-07	1	3.459e-06	3	6.578e-07	2	8.442e-06	6	LmxM.32.1955	#N/A	3.34453	-1.19568	0.511636	0	null	#N/A	#N/A
LmxM.25.1920	organism=Leishmania_mexicana_MHOM/GT/2001/U1103 product=hypothetical protein, conserved location=LmxM.25:728346-729830(-) length=494 sequence_SO=chromosome SO=protein_coding	494	1	25.7	14	12	1e-10	0	1e-10	0	1.417e-06	14	1e-10	0	LmxM.25.1920	#N/A	-12.7907	-12.7907	0.415146	0	null	#N/A	#N/A
LmxM.10.0800	organism=Leishmania_mexicana_MHOM/GT/2001/U1103 product=hypothetical protein, conserved location=LmxM.10:334987-338226(-) length=1079 sequence_SO=chromosome SO=protein_coding	1079	0.9911	2.1	2	2	4.027e-09	1	5.194e-08	1	1e-10	0	1e-10	0	LmxM.10.0800	#N/A	3.65646	8.12843	0.274948	0	null	#N/A	#N/A
LmxM.14.0460	organism=Leishmania_mexicana_MHOM/GT/2001/U1103 product=cystathionine beta-lyase-like protein location=LmxM.14:153690-155069(+) length=459 sequence_SO=chromosome SO=protein_coding	459	0.9992	8.3	7	4	1e-10	0	2.066e-07	5	1e-10	0	6.476e-08	2	LmxM.14.0460	#N/A	10.406	1.67214	0.343387	0	null	#N/A	#N/A
LmxM.20.0240	organism=Leishmania_mexicana_MHOM/GT/2001/U1103 product=hypothetical protein, conserved location=LmxM.20:2715643-2716428(-) length=261 sequence_SO=chromosome SO=protein_coding	261	1	46	36	12	8.644e-07	9	2.489e-06	20	1.322e-07	2	4.484e-07	5	LmxM.20.0240	#N/A	1.55945	2.53001	0.459483	1	NN Sum: 4, NN D: .81, HMM Prob: .99	#N/A	#N/A
LmxM.26.1240	organism=Leishmania_mexicana_MHOM/GT/2001/U1103 product=heat shock protein 70-related protein location=LmxM.26:396071-397996(+) length=641 sequence_SO=chromosome SO=protein_coding	641	1	55.7	123	32	2.639e-06	47.96	1.862e-06	34.98	9.36e-07	17	1.168e-06	20	LmxM.26.1240	#N/A	-0.238625	1.09711	0.481987	0	null	#N/A	#N/A
LmxM.31.3870	organism=Leishmania_mexicana_MHOM/GT/2001/U1103 product=myosin heavy chain, putative location=LmxM.31:1466421-1469573(+) length=1050 sequence_SO=chromosome SO=protein_coding	1050	1	18.5	44	20	2.442e-07	21	1e-10	0	3.099e-07	20	1e-10	0	LmxM.31.3870	Paraflagellar rod	-11.4359	-0.343614	0.374374	0	null	#N/A	Paraflagellar rod
LmxM.34.4380	organism=Leishmania_mexicana_MHOM/GT/2001/U1103 product=hypothetical protein, conserved location=LmxM.34:1649224-1650885(+) length=553 sequence_SO=chromosome SO=protein_coding	553	1	12.3	34	6	5.905e-07	16	4.012e-08	4	5.774e-07	10	1e-10	0	LmxM.34.4380	#N/A	-4.85986	0.12695	0.408211	0	null	#N/A	#N/A
LmxM.33.1415	organism=Leishmania_mexicana_MHOM/GT/2001/U1103 product=d-isomer specific 2-hydroxyacid dehydrogenase- like protein location=LmxM.33:620002-621009(-) length=335 sequence_SO=chromosome SO=protein_coding	335	1	19.4	14	5	1.119e-06	4.97	5.685e-08	2	2.553e-07	2.98	3.665e-07	3.98	LmxM.33.1415	#N/A	-1.69877	0.919182	0.425471	0	null	#N/A	#N/A
LmxM.27.1130	organism=Leishmania_mexicana_MHOM/GT/2001/U1103 product=intraflagellar transport protein IFT88, putative location=LmxM.27:458802-461237(-) length=811 sequence_SO=chromosome SO=protein_coding	811	1	21.9	56	21	3.256e-07	14	3.443e-07	15	7.056e-07	23	4.704e-08	4	LmxM.27.1130	Intrflagellar transport	-1.39783	-0.168014	0.415306	0	null	#N/A	Intrflagellar transport
LmxM.31.0390	organism=Leishmania_mexicana_MHOM/GT/2001/U1103 product=proteasome regulatory non-ATP-ase subunit 8, putative,26S proteasome regulatory subunit, putative location=LmxM.31:139471-140550(-) length=359 sequence_SO=chromosome SO=protein_coding	359	1	25.9	28	10	3.171e-07	4	5.223e-07	9	8.597e-07	8	2.799e-07	5	LmxM.31.0390	#N/A	-0.552835	-0.441097	0.429645	0	null	#N/A	#N/A
LmxM.31.0350	organism=Leishmania_mexicana_MHOM/GT/2001/U1103 product=hypothetical protein, conserved location=LmxM.31:127493-128896(-) length=467 sequence_SO=chromosome SO=protein_coding	467	1	49.9	84	31	6.647e-07	8	1e-10	0	1.087e-05	74	1.719e-08	1	LmxM.31.0350	#N/A	-9.38183	-4.03357	0.506266	0	null	#N/A	#N/A
LmxM.16.0580	organism=Leishmania_mexicana_MHOM/GT/2001/U1103 product=dihydroorotase, putative location=LmxM.16:200517-201731(-) length=404 sequence_SO=chromosome SO=protein_coding	404	0.9998	7.4	3	2	1e-10	0	1e-10	0	1e-10	0	1.78e-07	3	LmxM.16.0580	#N/A	9.79847	-9.79847	0.325115	0	null	#N/A	#N/A
LmxM.34.3950	organism=Leishmania_mexicana_MHOM/GT/2001/U1103 product=PRP8 protein homologue, putative,U5 snRNA-associated splicing factor location=LmxM.34:1455392-1462675(+) length=2427 sequence_SO=chromosome SO=protein_coding	2427	1	19.7	82	46	2.109e-07	51	5.989e-08	21	2.745e-08	7	3.087e-09	1	LmxM.34.3950	#N/A	-1.92018	3.14854	0.347904	0	null	#N/A	#N/A
LmxM.11.0960	organism=Leishmania_mexicana_MHOM/GT/2001/U1103 product=40S ribosomal protein S5 location=LmxM.11:375625-376197(+) length=190 sequence_SO=chromosome SO=protein_coding	190	1	70	66	19	4.43e-06	11	9.007e-06	19	4.414e-06	17	6.222e-06	19	LmxM.11.0960	#N/A	0.78405	0.337255	0.538153	0	null	#N/A	#N/A
LmxM.14.0920	organism=Leishmania_mexicana_MHOM/GT/2001/U1103 product=mitochondrial DNA polymerase I protein C, putative location=LmxM.14:356866-361482(-) length=1538 sequence_SO=chromosome SO=protein_coding	1538	1	2.7	4	3	1.101e-08	4	1e-10	0	1e-10	0	1e-10	0	#N/A	#N/A	-5.79572	5.79572	0.205346	0	null	#N/A	#N/A
LmxM.33.2700	organism=Leishmania_mexicana_MHOM/GT/2001/U1103 product=hypothetical protein, conserved location=LmxM.33:1031901-1032668(+) length=255 sequence_SO=chromosome SO=protein_coding	255	1	35.3	28	8	1.659e-06	9	1.386e-06	7	1.072e-06	9	1.036e-07	3	LmxM.33.2700	#N/A	-0.874504	1.37304	0.462537	0	null	#N/A	#N/A
LmxM.33.1250	organism=Leishmania_mexicana_MHOM/GT/2001/U1103 product=NLI-interacting factor, putative location=LmxM.33:536586-537662(-) length=358 sequence_SO=chromosome SO=protein_coding	358	1	17.3	11	6	4.891e-07	5	2.3e-07	4	3.608e-08	1	1.732e-08	1	LmxM.33.1250	#N/A	-1.08643	3.75128	0.38879	0	null	#N/A	#N/A
LmxM.31.3760	organism=Leishmania_mexicana_MHOM/GT/2001/U1103 product=hypothetical protein, conserved location=LmxM.31:1439950-1441776(+) length=608 sequence_SO=chromosome SO=protein_coding	608	1	8.7	10	4	1.753e-08	1	1e-10	0	1.646e-07	5	1.382e-07	4	#N/A	#N/A	-0.397167	-4.10226	0.350573	0	null	#N/A	#N/A
LmxM.19.1150	organism=Leishmania_mexicana_MHOM/GT/2001/U1103 product=hypothetical protein, conserved location=LmxM.19:473272-481239(+) length=2655 sequence_SO=chromosome SO=protein_coding	2655	1	6.1	13	16	1e-10	0	7.253e-08	13	1e-10	0	1e-10	0	LmxM.19.1150	Tripartite attachment zone	8.50442	8.50442	0.286231	0	null	#N/A	Tripartite attachment zone
LmxM.34.2040	organism=Leishmania_mexicana_MHOM/GT/2001/U1103 product=ankyrin repeat protein, putative location=LmxM.34:732159-743348(+) length=3729 sequence_SO=chromosome SO=protein_coding	3729	1	1.7	6	6	4.675e-09	4	2.315e-08	1.98	1e-10	0	1e-10	0	#N/A	#N/A	2.28366	7.12024	0.244755	0	NN Sum: 1, NN D: .44, HMM Prob: .84	#N/A	#N/A
LmxM.05.1140	organism=Leishmania_mexicana_MHOM/GT/2001/U1103 product=vacuolar ATPase subunit-like protein location=LmxM.05:421704-422777(-) length=357 sequence_SO=chromosome SO=protein_coding	357	1	49.6	38	18	1e-10	0	2.635e-06	25	1.315e-07	2	7.898e-07	11	LmxM.05.1140	#N/A	4.70179	1.51611	0.455101	0	null	#N/A	#N/A
LmxM.33.0230	organism=Leishmania_mexicana_MHOM/GT/2001/U1103 product=hypothetical protein, conserved location=LmxM.33:78026-80185(+) length=719 sequence_SO=chromosome SO=protein_coding	719	1	47.1	92	30	5.145e-07	21	6.958e-07	27	8.771e-07	26	1.746e-07	14	LmxM.33.0230	Intrflagellar transport	-0.676994	0.202641	0.435449	0	null	#N/A	Intrflagellar transport
LmxM.15.0540	organism=Leishmania_mexicana_MHOM/GT/2001/U1103 product=hypothetical protein, conserved location=LmxM.15:193790-195826(+) length=678 sequence_SO=chromosome SO=protein_coding	678	1	39.5	97	33	1e-10	0	1e-10	0	4.866e-06	94	1e-10	0	LmxM.15.0540	#N/A	-14.5705	-14.5705	0.46872	0	null	#N/A	#N/A
LmxM.19.1280	organism=Leishmania_mexicana_MHOM/GT/2001/U1103 product=hypothetical protein, conserved location=LmxM.19:521054-521887(+) length=277 sequence_SO=chromosome SO=protein_coding	277	1	29.2	18	10	7.156e-07	6	1.709e-07	3	1.796e-07	2	8.072e-07	5	LmxM.19.1280	#N/A	0.127772	-0.154637	0.427261	0	null	#N/A	#N/A
LmxM.19.1350	organism=Leishmania_mexicana_MHOM/GT/2001/U1103 product=phosphatidic acid phosphatase protein-like protein location=LmxM.19:558550-559749(+) length=399 sequence_SO=chromosome SO=protein_coding	399	1	11	6	3	1e-10	0	2.083e-07	4	1e-10	0	4.468e-08	2	LmxM.19.1350	#N/A	10.3048	2.21843	0.340343	2	NN Sum: 3, NN D: .52, HMM Prob: .03	#N/A	#N/A
LmxM.11.0240	organism=Leishmania_mexicana_MHOM/GT/2001/U1103 product=proteasome alpha 7 subunit, putative location=LmxM.11:64342-65085(+) length=247 sequence_SO=chromosome SO=protein_coding	247	1	45.7	26	12	1e-10	0	4.294e-06	13	1.003e-07	1	3.34e-06	11	LmxM.11.0240	#N/A	6.24861	0.319821	0.488843	0	null	#N/A	#N/A
LmxM.13.1450	organism=Leishmania_mexicana_MHOM/GT/2001/U1103 product=EF hand-like protein location=LmxM.13:482668-483321(-) length=217 sequence_SO=chromosome SO=protein_coding	217	0.9998	10.6	2	2	4.727e-07	2	1e-10	0	1e-10	0	1e-10	0	#N/A	#N/A	-11.207	11.207	0.367486	0	null	#N/A	#N/A
LmxM.28.2570	organism=Leishmania_mexicana_MHOM/GT/2001/U1103 product=splicing factor 3B subunit 1, putative location=LmxM.28:987553-990633(+) length=1026 sequence_SO=chromosome SO=protein_coding	1026	1	10.8	17	12	2.615e-07	16	1.247e-08	1	1e-10	0	1e-10	0	LmxM.28.2570	#N/A	-4.37931	10.4198	0.343802	0	null	#N/A	#N/A
LmxM.32.1170	organism=Leishmania_mexicana_MHOM/GT/2001/U1103 product=hypothetical protein, conserved location=LmxM.32:432520-436692(+) length=1390 sequence_SO=chromosome SO=protein_coding	1390	1	10	18	12	5.61e-09	2	1e-10	0	3.528e-07	16	1e-10	0	LmxM.32.1170	#N/A	-10.8074	-5.94962	0.355462	0	null	#N/A	#N/A
LmxM.13.0090	organism=Leishmania_mexicana_MHOM/GT/2001/U1103 product=carboxypeptidase, putative,metallo-peptidase, Clan MA(E), family 32 location=LmxM.13:23895-25406(-) length=503 sequence_SO=chromosome SO=protein_coding	503	1	54.7	82	27	7.692e-07	14	5.802e-06	49	1e-10	0	9.367e-07	19	LmxM.13.0090	#N/A	3.13085	2.81034	0.487552	0	null	#N/A	#N/A
LmxM.36.0250	organism=Leishmania_mexicana_MHOM/GT/2001/U1103 product=EIF3-interacting protein-like protein location=LmxM.20:67200-68834(-) length=544 sequence_SO=chromosome SO=protein_coding	544	1	48.7	142	26	2.817e-06	49	3.434e-06	47	2.706e-06	33	2.586e-07	10	LmxM.36.0250	#N/A	-0.580815	1.07625	0.496452	0	null	#N/A	#N/A
LmxM.23.0710	organism=Leishmania_mexicana_MHOM/GT/2001/U1103 product=acetyl-CoA synthetase, putative location=LmxM.23:324907-326994(-) length=695 sequence_SO=chromosome SO=protein_coding	695	1	26	112	17	2.781e-06	45	1.717e-06	24	1.212e-06	19	9.173e-07	19	LmxM.23.0710	#N/A	-0.600053	1.0789	0.482134	1	null	#N/A	#N/A
LmxM.30.0540	organism=Leishmania_mexicana_MHOM/GT/2001/U1103 product=ATP-binding cassette protein subfamily D, member 2, putative location=LmxM.30:205788-208241(-) length=817 sequence_SO=chromosome SO=protein_coding	817	1	5.4	8	4	1.862e-07	8	1e-10	0	1e-10	0	1e-10	0	#N/A	#N/A	-9.86341	9.86341	0.327068	0	null	#N/A	#N/A
LmxM.27.1680	organism=Leishmania_mexicana_MHOM/GT/2001/U1103 product=hypothetical protein, conserved location=LmxM.27:668978-670630(+) length=550 sequence_SO=chromosome SO=protein_coding	550	1	21.1	28	12	7.352e-07	16	6.512e-07	11	1.341e-08	1	1e-10	0	LmxM.27.1680	#N/A	-0.200892	6.68117	0.41461	0	null	#N/A	#N/A
LmxM.30.1380	organism=Leishmania_mexicana_MHOM/GT/2001/U1103 product=hypothetical protein, unknown function location=LmxM.30:596441-599950(-) length=1169 sequence_SO=chromosome SO=protein_coding	1169	1	8.6	16	11	7.051e-08	8	1.095e-08	2	5.062e-08	3	1.33e-07	3	LmxM.30.1380	#N/A	0.249012	-1.17256	0.342338	0	null	#N/A	#N/A
LmxM.01.0320	organism=Leishmania_mexicana_MHOM/GT/2001/U1103 product=poly(A) export protein, putative location=LmxM.01:78587-79510(+) length=307 sequence_SO=chromosome SO=protein_coding	307	0.9994	8.5	2	2	1e-10	0	1.01e-07	1	1e-10	0	1.79e-08	1	LmxM.01.0320	#N/A	9.21553	2.48971	0.307591	0	null	#N/A	#N/A
LmxM.22.0500	organism=Leishmania_mexicana_MHOM/GT/2001/U1103 product=hypothetical protein, conserved location=LmxM.22:192854-194404(-) length=516 sequence_SO=chromosome SO=protein_coding	516	0.9982	7.6	3	4	7.841e-08	3	1e-10	0	1e-10	0	1e-10	0	LmxM.22.0500	#N/A	-8.61673	8.61673	0.289603	0	null	#N/A	#N/A
LmxM.14.1110	organism=Leishmania_mexicana_MHOM/GT/2001/U1103 product=kinesin K39, putative location=LmxM.14:457164-464186(+) length=2307 sequence_SO=chromosome SO=protein_coding	2307	1	34.9	6	18	2.618e-08	5	1e-10	0	1.183e-08	1	1e-10	0	LmxM.14.1110	#N/A	-7.57024	1.13937	0.258218	0	NN Sum: 0, NN D: .09, HMM Prob: .68	#N/A	#N/A
LmxM.27.1805	organism=Leishmania_mexicana_MHOM/GT/2001/U1103 product=glycosomal phosphoenolpyruvate carboxykinase, putative location=LmxM.27:746313-747890(-) length=525 sequence_SO=chromosome SO=protein_coding	525	1	43.6	141	26	8.207e-06	77	2.453e-06	28	1.248e-06	14	9.291e-07	20	LmxM.27.1805	#N/A	-1.48316	2.29173	0.510847	0	null	#N/A	#N/A
LmxM.08_29.0350	organism=Leishmania_mexicana_MHOM/GT/2001/U1103 product=hypothetical protein, conserved location=LmxM.08:1035890-1039993(+) length=1367 sequence_SO=chromosome SO=protein_coding	1367	1	5.9	10	8	1e-10	0	1e-10	0	5.985e-08	5	1.386e-07	5	LmxM.08_29.0350	Paraflagellar rod	1.21014	-9.95456	0.329809	0	null	#N/A	Paraflagellar rod
LmxM.32.3190	organism=Leishmania_mexicana_MHOM/GT/2001/U1103 product=small nuclear ribonucleoprotein SmD2 location=LmxM.32:1381882-1382193(+) length=103 sequence_SO=chromosome SO=protein_coding	103	1	58.3	9	6	2.332e-06	6	3.397e-06	3	1e-10	0	1e-10	0	LmxM.32.3190	#N/A	0.542674	14.806	0.475809	0	null	#N/A	#N/A
LmxM.13.0040	organism=Leishmania_mexicana_MHOM/GT/2001/U1103 product=hypothetical protein, conserved location=LmxM.13:9231-10115(-) length=294 sequence_SO=chromosome SO=protein_coding	294	0.9922	8.2	2	2	1e-10	0	1e-10	0	1.362e-07	2	1e-10	0	#N/A	#N/A	-9.41257	-9.41257	0.313513	0	null	#N/A	#N/A
LmxM.36.3770	organism=Leishmania_mexicana_MHOM/GT/2001/U1103 product=basic transcription factor 3a, putative location=LmxM.20:1421782-1422093(+) length=103 sequence_SO=chromosome SO=protein_coding	103	1	44.7	25	6	5.069e-06	7	8.038e-06	13	2.002e-08	1	2.854e-07	1	LmxM.36.3770	#N/A	0.709785	5.4234	0.512751	0	null	#N/A	#N/A
LmxM.28.0140	organism=Leishmania_mexicana_MHOM/GT/2001/U1103 product=pantothenate kinase subunit, putative location=LmxM.28:35881-40266(+) length=1461 sequence_SO=chromosome SO=protein_coding	1461	1	5.6	14	9	1.262e-07	12	1.895e-08	1	5.45e-09	1	1e-10	0	LmxM.28.0140	#N/A	-2.78884	4.70891	0.317811	2	null	#N/A	#N/A
LmxM.16.0020	organism=Leishmania_mexicana_MHOM/GT/2001/U1103 product=hypothetical protein, conserved location=LmxM.16:4499-5143(-) length=214 sequence_SO=chromosome SO=protein_coding	214	1	23.8	3	4	3.484e-07	1	1e-10	0	2.21e-07	2	1e-10	0	#N/A	#N/A	-11.4752	0.65646	0.375557	0	null	#N/A	#N/A
LmxM.21.0750	organism=Leishmania_mexicana_MHOM/GT/2001/U1103 product=hypothetical protein, conserved location=LmxM.21:221015-223183(+) length=722 sequence_SO=chromosome SO=protein_coding	722	1	14	25	10	5.344e-07	18	1e-10	0	8.482e-08	6	1e-10	0	LmxM.21.0750	#N/A	-11.5962	2.65401	0.379199	0	null	#N/A	#N/A
LmxM.13.1220	organism=Leishmania_mexicana_MHOM/GT/2001/U1103 product=40S ribosomal protein S4, putative location=LmxM.13:394765-396057(-) length=430 sequence_SO=chromosome SO=protein_coding	430	1	85.7	323	39	5.924e-06	34	9.298e-06	60	8.904e-06	69	3.987e-05	156	LmxM.13.1220	#N/A	1.7294	-1.67995	0.580615	0	null	#N/A	#N/A
LmxM.28.2260	organism=Leishmania_mexicana_MHOM/GT/2001/U1103 product=glycosomal membrane protein, putative location=LmxM.28:866850-867518(+) length=222 sequence_SO=chromosome SO=protein_coding	222	1	47.3	18	11	4.604e-06	11	9.039e-07	2	7.126e-07	4	1.228e-07	1	LmxM.28.2260	#N/A	-2.37249	2.72096	0.480232	0	null	#N/A	#N/A
LmxM.34.3860	organism=Leishmania_mexicana_MHOM/GT/2001/U1103 product=T-complex protein 1, eta subunit, putative location=LmxM.34:1433104-1434816(-) length=570 sequence_SO=chromosome SO=protein_coding	570	1	47.2	99	27	2.995e-06	58.98	1.39e-06	25.99	3.305e-07	10.99	1e-10	0	LmxM.34.3860	#N/A	-1.25838	3.72942	0.467354	0	null	#N/A	#N/A
LmxM.01.0460	organism=Leishmania_mexicana_MHOM/GT/2001/U1103 product=unspecified product location=LmxM.01:113402-117733(+) length=1443 sequence_SO=chromosome SO=protein_coding	1443	1	5.3	9	8	1.559e-07	6.98	4.723e-08	2	1e-10	0	1e-10	0	LmxM.01.0460	#N/A	-1.72072	9.98819	0.33082	0	null	#N/A	#N/A
LmxM.34.3360	organism=Leishmania_mexicana_MHOM/GT/2001/U1103 product=hypothetical protein, conserved location=LmxM.34:1281509-1288396(-) length=2295 sequence_SO=chromosome SO=protein_coding	2295	1	4.3	14	9	3.145e-08	14	1e-10	0	1e-10	0	1e-10	0	#N/A	#N/A	-7.3015	7.3015	0.250174	0	null	#N/A	#N/A
LmxM.25.2230	organism=Leishmania_mexicana_MHOM/GT/2001/U1103 product=glycosome import protein location=LmxM.25:818345-819337(+) length=330 sequence_SO=chromosome SO=protein_coding	330	0.998	12.1	6	4	3.159e-07	3	1.04e-07	2	1e-10	0	1e-10	0	#N/A	#N/A	-1.60195	11.0358	0.362335	0	null	#N/A	#N/A
LmxM.12.1130	organism=Leishmania_mexicana_MHOM/GT/2001/U1103 product=NADH:flavin oxidoreductase/NADH oxidase, putative location=LmxM.12:408687-409841(+) length=384 sequence_SO=chromosome SO=protein_coding	384	1	39.6	59	14	1.775e-06	18	1.434e-06	21	1.377e-08	1	2.305e-06	19	LmxM.12.1130	#N/A	1.06368	0.468764	0.474255	0	null	#N/A	#N/A
LmxM.34.3400	organism=Leishmania_mexicana_MHOM/GT/2001/U1103 product=hypothetical protein, conserved location=LmxM.34:1299525-1300790(-) length=421 sequence_SO=chromosome SO=protein_coding	421	0.9993	8.1	2	2	1e-10	0	7.219e-08	2	1e-10	0	1e-10	0	#N/A	#N/A	8.49765	8.49765	0.286028	1	NN Sum: 0, NN D: .25, HMM Prob: .78	#N/A	#N/A
LmxM.32.0970	organism=Leishmania_mexicana_MHOM/GT/2001/U1103 product=hypothetical protein, conserved location=LmxM.32:339503-341299(+) length=598 sequence_SO=chromosome SO=protein_coding	598	1	5.5	4	3	2.31e-07	3	3.017e-08	1	1e-10	0	1e-10	0	LmxM.32.0970	#N/A	-2.93256	10.3508	0.341726	0	null	#N/A	#N/A
LmxM.18.1630	organism=Leishmania_mexicana_MHOM/GT/2001/U1103 product=hypothetical protein, conserved location=LmxM.18:676382-677152(+) length=256 sequence_SO=chromosome SO=protein_coding	256	1	18.8	4	4	1e-10	0	1e-10	0	3.358e-07	4	1e-10	0	LmxM.18.1630	#N/A	-10.7138	-10.7138	0.352647	0	null	#N/A	#N/A
LmxM.29.2980	organism=Leishmania_mexicana_MHOM/GT/2001/U1103 product=glyceraldehyde 3-phosphate dehydrogenase, glycosomal location=LmxM.29:1059218-1060303(-) length=361 sequence_SO=chromosome SO=protein_coding	361	1	80.3	572	43	2.071e-05	121	1.76e-05	120	2.444e-05	124	3.416e-05	194	LmxM.29.2980	#N/A	0.197112	-0.61318	0.598637	0	null	#N/A	#N/A
LmxM.29.1040	organism=Leishmania_mexicana_MHOM/GT/2001/U1103 product=hypothetical protein, conserved location=LmxM.29:336550-337302(+) length=250 sequence_SO=chromosome SO=protein_coding	250	1	34.4	25	9	3.238e-07	3	2.977e-06	9	2.485e-07	2	4.039e-06	11	LmxM.29.1040	#N/A	3.61581	-0.377321	0.488014	0	NN Sum: 3, NN D: .61, HMM Prob: 1	#N/A	#N/A
LmxM.26.2480	organism=Leishmania_mexicana_MHOM/GT/2001/U1103 product=phosphatidyltransferase, putative location=LmxM.26:939858-940547(+) length=229 sequence_SO=chromosome SO=protein_coding	229	1	36.2	18	7	4.066e-07	4	1.981e-06	12	1e-10	0	3.394e-07	2	#N/A	#N/A	2.51234	2.81408	0.44357	4	null	#N/A	#N/A
LmxM.29.2560	organism=Leishmania_mexicana_MHOM/GT/2001/U1103 product=hypothetical protein, conserved location=LmxM.29:930201-933446(-) length=1081 sequence_SO=chromosome SO=protein_coding	1081	1	6.7	6	7	1e-10	0	1e-10	0	1.446e-07	6	1e-10	0	#N/A	#N/A	-9.49885	-9.49885	0.316107	0	null	#N/A	#N/A
LmxM.11.0810	organism=Leishmania_mexicana_MHOM/GT/2001/U1103 product=hypothetical protein, conserved location=LmxM.11:296656-299580(+) length=974 sequence_SO=chromosome SO=protein_coding	974	1	58.9	166	57	5.134e-07	30	1e-10	0	4.726e-06	134	1e-10	0	LmxM.11.0810	#N/A	-14.6771	-3.20221	0.47193	0	null	#N/A	#N/A
LmxM.05.0100	organism=Leishmania_mexicana_MHOM/GT/2001/U1103 product=phosphoprotein phosphatase, putative location=LmxM.05:28707-30620(+) length=637 sequence_SO=chromosome SO=protein_coding	637	1	23.1	70	14	1.606e-06	35	8.272e-07	12	3.109e-07	9	5.633e-07	14	LmxM.05.0100	#N/A	-0.463171	1.47682	0.451949	0	null	#N/A	#N/A
LmxM.08_29.2760	organism=Leishmania_mexicana_MHOM/GT/2001/U1103 product=hypothetical protein, conserved location=LmxM.08:29223-30929(-) length=568 sequence_SO=chromosome SO=protein_coding	568	1	18.1	19	10	2.61e-07	6	1.665e-07	5	3.625e-07	5	6.39e-08	3	LmxM.08_29.2760	Intrflagellar transport	-1.43625	0.00371698	0.393141	0	null	#N/A	Intrflagellar transport
LmxM.12.0891	organism=Leishmania_mexicana_MHOM/GT/2001/U1103 product=surface antigen protein 2, putative location=LmxM.12:368748-369923(+) length=391 sequence_SO=chromosome SO=protein_coding	391	0.9989	6	4	3	1e-10	0	3.83e-08	0.99	1e-10	0	2.705e-07	2.97	#N/A	#N/A	10.5925	-2.81698	0.348996	1	NN Sum: 4, NN D: .78, HMM Prob: 1	ACCEPT	#N/A
LmxM.08.1230	organism=Leishmania_mexicana_MHOM/GT/2001/U1103 product=beta tubulin location=LmxM.08:1664002-1665246(+) length=414 sequence_SO=chromosome SO=protein_coding	414	1	85.5	16	38	1.921e-07	4	1e-10	0	2.02e-06	8.5	1e-10	0	LmxM.08.1230	#N/A	-13.4331	-3.39375	0.434484	0	null	#N/A	#N/A
LmxM.32.2370	organism=Leishmania_mexicana_MHOM/GT/2001/U1103 product=hypothetical protein, conserved location=LmxM.32:944473-946164(+) length=563 sequence_SO=chromosome SO=protein_coding	563	0.9673	7.3	2	4	6.218e-08	2	1e-10	0	1e-10	0	1e-10	0	LmxM.32.2370	#N/A	-8.28263	8.28263	0.279574	0	null	#N/A	#N/A
LmxM.08_29.2140	organism=Leishmania_mexicana_MHOM/GT/2001/U1103 product=C-8 sterol isomerase-like protein location=LmxM.08:259142-259813(+) length=223 sequence_SO=chromosome SO=protein_coding	223	1	23.3	9	5	2.609e-07	1	2.793e-06	7	1e-10	0	1.006e-07	1	LmxM.08_29.2140	#N/A	3.47074	4.92252	0.449894	1	NN Sum: 4, NN D: .78, HMM Prob: .51	#N/A	#N/A
LmxM.13.0280	organism=Leishmania_mexicana_MHOM/GT/2001/U1103 product=alpha tubulin location=LmxM.13:90325-91971(-) length=548 sequence_SO=chromosome SO=protein_coding	548	1	70.6	570	41	4.475e-05	219	7.068e-06	52	5.024e-05	226	4.676e-06	73	LmxM.13.0280	#N/A	-3.01585	-0.0837732	0.60283	0	NN Sum: 3, NN D: .45, HMM Prob: 1	#N/A	#N/A
LmxM.32.1930	organism=Leishmania_mexicana_MHOM/GT/2001/U1103 product=phosphoribosylpyrophosphate synthetase, putative,phosphoribosyl transferase, putative location=LmxM.32:733283-734353(+) length=356 sequence_SO=chromosome SO=protein_coding	356	1	25.8	18	6	9.122e-07	14	2.568e-07	4	1e-10	0	1e-10	0	LmxM.32.1930	#N/A	-1.8283	12.513	0.406789	0	null	#N/A	#N/A
LmxM.08.0420	organism=Leishmania_mexicana_MHOM/GT/2001/U1103 product=hypothetical protein,conserved location=LmxM.08:1318941-1324823(+) length=1960 sequence_SO=chromosome SO=protein_coding	1960	1	7.1	25	13	5.181e-08	5	2.068e-07	19	1e-10	0	1.416e-08	1	LmxM.08.0420	#N/A	2.0897	4.18073	0.343596	0	null	#N/A	#N/A
LmxM.36.0560	organism=Leishmania_mexicana_MHOM/GT/2001/U1103 product=hypothetical protein, conserved location=LmxM.20:154028-154774(+) length=248 sequence_SO=chromosome SO=protein_coding	248	1	37.9	14	9	9.564e-08	1	1e-10	0	2.235e-06	13	1e-10	0	LmxM.36.0560	#N/A	-13.5084	-4.54507	0.436751	0	null	#N/A	#N/A
LmxM.05.0140	organism=Leishmania_mexicana_MHOM/GT/2001/U1103 product=nucleolar RNA helicase II, putative location=LmxM.05:41666-43720(+) length=684 sequence_SO=chromosome SO=protein_coding	684	1	28.7	55	20	2.29e-06	46	8.181e-08	1	4.698e-07	8	1e-10	0	LmxM.05.0140	#N/A	-5.07438	2.33556	0.445358	0	null	#N/A	#N/A
LmxM.03.0520	organism=Leishmania_mexicana_MHOM/GT/2001/U1103 product=hypothetical protein, conserved location=LmxM.03:181452-183998(+) length=848 sequence_SO=chromosome SO=protein_coding	848	1	8.5	12	6	3.103e-08	2	2.41e-07	8	1e-10	0	1.6e-07	2	LmxM.03.0520	#N/A	3.68722	0.764792	0.363561	0	null	#N/A	#N/A
LmxM.08_29.1750	organism=Leishmania_mexicana_MHOM/GT/2001/U1103 product=paraflagellar rod protein 1D, putative location=LmxM.08:394075-395862(+) length=595 sequence_SO=chromosome SO=protein_coding	595	1	94.1	774	92	4.72e-06	79	9.441e-07	21.5	2.685e-05	200.5	4.131e-06	79	LmxM.08_29.1750	Paraflagellar rod	-2.63705	-2.45147	0.556402	0	null	#N/A	Paraflagellar rod
LmxM.06.1090	organism=Leishmania_mexicana_MHOM/GT/2001/U1103 product=hypothetical protein, conserved location=LmxM.06:420681-422468(+) length=595 sequence_SO=chromosome SO=protein_coding	595	0.9992	4.5	2	3	2.076e-08	2	1e-10	0	1e-10	0	1e-10	0	LmxM.06.1090	#N/A	-6.7046	6.7046	0.232346	0	null	#N/A	#N/A
LmxM.32.0310	organism=Leishmania_mexicana_MHOM/GT/2001/U1103 product=ATP-binding cassette protein, putative location=LmxM.32:104565-106571(-) length=668 sequence_SO=chromosome SO=protein_coding	668	1	15.9	15	9	3.277e-07	14	1e-10	0	1e-10	0	1e-10	0	LmxM.32.0310	#N/A	-10.6786	10.6786	0.351587	0	null	#N/A	#N/A
LmxM.10.0690	organism=Leishmania_mexicana_MHOM/GT/2001/U1103 product=hypothetical protein, conserved location=LmxM.10:294497-299530(-) length=1677 sequence_SO=chromosome SO=protein_coding	1677	0.9988	2.9	3	4	6.564e-09	3	1e-10	0	1e-10	0	1e-10	0	#N/A	#N/A	-5.05832	5.05832	0.183658	0	null	#N/A	#N/A
LmxM.34.1520	organism=Leishmania_mexicana_MHOM/GT/2001/U1103 product=hypothetical protein, conserved location=LmxM.34:574544-576730(-) length=728 sequence_SO=chromosome SO=protein_coding	728	0.9998	4	2	2	9.258e-09	1	3.372e-09	1	1e-10	0	1e-10	0	LmxM.34.1520	#N/A	-1.43043	5.98071	0.210823	0	NN Sum: 1, NN D: .31, HMM Prob: .87	#N/A	#N/A
LmxM.34.4550	organism=Leishmania_mexicana_MHOM/GT/2001/U1103 product=hypothetical protein, conserved location=LmxM.34:1698568-1703007(+) length=1479 sequence_SO=chromosome SO=protein_coding	1479	0.9988	3.1	4	4	1.327e-08	2	1.184e-08	2	1e-10	0	1e-10	0	LmxM.34.4550	#N/A	-0.163197	6.97212	0.240329	0	NN Sum: 3, NN D: .51, HMM Prob: .61	#N/A	#N/A
LmxM.25_253118_253302_252840_-	LmxM.25_253118_253302_252840_-	154	1	22.1	8	3	8.721e-07	3	6.308e-07	2	5.331e-08	1	4.468e-07	2	LmxM.25_253118_253302_252840_-	#N/A	0.219657	1.58743	0.430168	#N/A	#N/A	#N/A	#N/A
LmxM.27.0930	organism=Leishmania_mexicana_MHOM/GT/2001/U1103 product=isovaleryl-coA dehydrogenase, putative location=LmxM.27:370660-371892(-) length=410 sequence_SO=chromosome SO=protein_coding	410	1	43.4	46	15	1.907e-06	14	2.43e-06	26	5.054e-07	5	2.09e-08	1	LmxM.27.0930	#N/A	0.0228425	3.04274	0.468693	0	NN Sum: 0, NN D: .22, HMM Prob: .93	#N/A	#N/A
LmxM.08_29.2570	organism=Leishmania_mexicana_MHOM/GT/2001/U1103 product=serine/threonine-protein kinase, putative,protein kinase, putative location=LmxM.08:92049-93554(-) length=501 sequence_SO=chromosome SO=protein_coding	501	1	29.3	36	13	1.866e-06	20	1e-10	0	7.945e-07	13	9.219e-08	2	LmxM.08_29.2570	#N/A	-4.84938	1.07352	0.443977	0	null	#N/A	#N/A
LmxM.04.0860	organism=Leishmania_mexicana_MHOM/GT/2001/U1103 product=unspecified product location=LmxM.04:313854-315029(-) length=391 sequence_SO=chromosome SO=protein_coding	391	0.9641	5.6	2	2	2.607e-07	2	1e-10	0	1e-10	0	1e-10	0	LmxM.04.0860	#N/A	-10.3487	10.3487	0.341664	0	null	#N/A	#N/A
LmxM.29.1200	organism=Leishmania_mexicana_MHOM/GT/2001/U1103 product=ubiquitin hydrolase, putative,cysteine peptidase, Clan CA, family C19, putative location=LmxM.29:399714-402734(+) length=1006 sequence_SO=chromosome SO=protein_coding	1006	1	3.3	3	3	2.53e-08	1	1e-10	0	7.216e-09	1	1.344e-08	1	#N/A	#N/A	-1.26392	0.298268	0.266329	0	null	#N/A	#N/A
LmxM.34.1670	organism=Leishmania_mexicana_MHOM/GT/2001/U1103 product=60S ribosomal protein L26, putative location=LmxM.34:629778-630209(-) length=143 sequence_SO=chromosome SO=protein_coding	143	1	79	17	23	1.796e-07	1	3.441e-07	1	3.119e-07	3	3.27e-06	7	#N/A	#N/A	2.87837	-2.77391	0.461338	0	null	#N/A	#N/A
LmxM.23.1530	organism=Leishmania_mexicana_MHOM/GT/2001/U1103 product=hypothetical protein, conserved location=LmxM.23:722987-724942(+) length=651 sequence_SO=chromosome SO=protein_coding	651	0.9746	4.1	2	2	2.685e-08	2	1e-10	0	1e-10	0	1e-10	0	#N/A	#N/A	-7.07414	7.07414	0.243377	0	null	ACCEPT	#N/A
LmxM.19.0390	organism=Leishmania_mexicana_MHOM/GT/2001/U1103 product=40S ribosomal protein S13, putative location=LmxM.19:160420-160875(+) length=151 sequence_SO=chromosome SO=protein_coding	151	1	73.5	56	24	4.999e-06	9	7.872e-06	10	4.798e-06	13	1.217e-05	20	LmxM.19.0390	#N/A	1.03261	-0.398692	0.547478	0	null	#N/A	#N/A
LmxM.36.5110	organism=Leishmania_mexicana_MHOM/GT/2001/U1103 product=hypothetical protein, conserved location=LmxM.20:1945665-1946459(-) length=264 sequence_SO=chromosome SO=protein_coding	264	1	24.6	11	7	2.995e-07	4	1e-10	0	1.285e-06	7	1e-10	0	LmxM.36.5110	#N/A	-12.9517	-2.10077	0.419995	0	null	#N/A	#N/A
LmxM.14.1020	organism=Leishmania_mexicana_MHOM/GT/2001/U1103 product=hypothetical protein, conserved location=LmxM.14:400786-401730(-) length=314 sequence_SO=chromosome SO=protein_coding	314	1	24.8	11	8	1e-10	0	1e-10	0	1.354e-06	11	1e-10	0	LmxM.14.1020	#N/A	-12.725	-12.725	0.413171	0	null	#N/A	#N/A
LmxM.31.1910	organism=Leishmania_mexicana_MHOM/GT/2001/U1103 product=hypothetical protein, conserved location=LmxM.31:737277-739481(-) length=734 sequence_SO=chromosome SO=protein_coding	734	1	11	29	12	2.116e-07	7	1e-10	0	2.499e-07	11	5.996e-07	10	LmxM.31.1910	Paraflagellar rod	0.37791	-2.00459	0.40258	0	null	#N/A	Paraflagellar rod
LmxM.29.0330	organism=Leishmania_mexicana_MHOM/GT/2001/U1103 product=hypothetical protein, conserved location=LmxM.29:100665-103247(-) length=860 sequence_SO=chromosome SO=protein_coding	860	0.989	3.1	2	3	1.564e-08	1	1e-10	0	1e-10	0	1e-10	0	LmxM.29.0330	#N/A	-6.29829	6.29829	0.220249	0	null	#N/A	#N/A
LmxM.36.3330	organism=Leishmania_mexicana_MHOM/GT/2001/U1103 product=hypothetical protein, conserved location=LmxM.20:1300346-1301572(-) length=408 sequence_SO=chromosome SO=protein_coding	408	1	55.9	28	19	4.474e-08	1	1e-10	0	4.721e-06	26	1e-10	0	LmxM.36.3330	#N/A	-14.5404	-6.71819	0.467815	0	null	#N/A	#N/A
LmxM.21.0850	organism=Leishmania_mexicana_MHOM/GT/2001/U1103 product=xanthine phosphoribosyltransferase location=LmxM.21:302784-303500(+) length=238 sequence_SO=chromosome SO=protein_coding	238	1	44.5	24	9	1.204e-06	9	1.97e-06	10	7.584e-08	2	4.336e-07	3	LmxM.21.0850	#N/A	0.909233	2.63932	0.456625	0	null	#N/A	#N/A
LmxM.19.0630	organism=Leishmania_mexicana_MHOM/GT/2001/U1103 product=histone H3 variant, putative location=LmxM.19:265190-265627(+) length=145 sequence_SO=chromosome SO=protein_coding	145	0.9997	11.7	4	3	4.973e-07	2	1e-10	0	2.541e-07	2	1e-10	0	LmxM.19.0630	#N/A	-11.8754	0.968442	0.387599	0	null	#N/A	#N/A
LmxM.33.4310	organism=Leishmania_mexicana_MHOM/GT/2001/U1103 product=coatomer alpha subunit, putative location=LmxM.33:1611488-1615078(+) length=1196 sequence_SO=chromosome SO=protein_coding	1196	1	17.3	74	23	7.218e-07	40	5.073e-07	23	2.115e-07	10	1e-10	0	LmxM.33.4310	#N/A	-0.879217	2.53819	0.415857	0	null	#N/A	#N/A
LmxM.11.0470	organism=Leishmania_mexicana_MHOM/GT/2001/U1103 product=pumilio-repeat, RNA-binding protein, putative location=LmxM.11:152768-155005(+) length=745 sequence_SO=chromosome SO=protein_coding	745	1	22.4	51	17	7.35e-07	24	1.94e-07	8	6.841e-07	18	1e-10	0	LmxM.11.0470	#N/A	-2.8701	0.44126	0.420769	0	null	#N/A	#N/A
LmxM.33.2940	organism=Leishmania_mexicana_MHOM/GT/2001/U1103 product=hypothetical protein, conserved location=LmxM.33:1136774-1137658(+) length=294 sequence_SO=chromosome SO=protein_coding	294	1	14.6	4	3	1e-10	0	1e-10	0	2.046e-07	4	1e-10	0	#N/A	#N/A	-9.9993	-9.9993	0.331154	0	null	#N/A	#N/A
LmxM.34.1130	organism=Leishmania_mexicana_MHOM/GT/2001/U1103 product=oligosaccharyl transferase-like protein location=LmxM.34:430610-433201(+) length=863 sequence_SO=chromosome SO=protein_coding	863	1	24.9	17	21	1.591e-07	6.5	8.045e-08	4.5	2.797e-09	1	5.505e-08	3.5	LmxM.34.1130	#N/A	-0.256783	2.05001	0.347334	9	null	#N/A	#N/A
LmxM.10.0850	organism=Leishmania_mexicana_MHOM/GT/2001/U1103 product=nuclear transport factor 2, putative,ntf2-like location=LmxM.10:359725-360099(-) length=124 sequence_SO=chromosome SO=protein_coding	124	1	57.3	14	5	2.193e-06	6	4.689e-06	6	2.356e-07	1	4.578e-07	1	LmxM.10.0850	#N/A	1.08355	3.31107	0.487941	0	null	#N/A	#N/A
LmxM.36.6330	organism=Leishmania_mexicana_MHOM/GT/2001/U1103 product=hypothetical protein, conserved location=LmxM.20:2410522-2411358(-) length=278 sequence_SO=chromosome SO=protein_coding	278	1	19.8	9	4	6.97e-07	8	6.054e-08	1	1e-10	0	1e-10	0	LmxM.36.6330	#N/A	-3.52302	11.8871	0.387952	0	null	#N/A	#N/A
LmxM.04.0430	organism=Leishmania_mexicana_MHOM/GT/2001/U1103 product=hypothetical protein, conserved location=LmxM.04:134501-146953(-) length=4150 sequence_SO=chromosome SO=protein_coding	4150	1	3.5	15	11	9.763e-10	1	2.176e-08	14	1e-10	0	1e-10	0	LmxM.04.0430	#N/A	4.34414	6.82885	0.236052	2	NN Sum: 1, NN D: .35, HMM Prob: .99	#N/A	#N/A
LmxM.31.3900	organism=Leishmania_mexicana_MHOM/GT/2001/U1103 product=60S ribosomal protein L2, putative location=LmxM.31:1478894-1479676(+) length=260 sequence_SO=chromosome SO=protein_coding	260	1	67.7	131	23	2.951e-06	12	7.002e-06	23	1.004e-05	31	3.053e-05	65	LmxM.31.3900	#N/A	1.53061	-2.02721	0.570349	0	null	#N/A	#N/A
LmxM.19.0540	organism=Leishmania_mexicana_MHOM/GT/2001/U1103 product=hypothetical protein, conserved location=LmxM.19:225621-227213(+) length=530 sequence_SO=chromosome SO=protein_coding	530	0.9995	3.5	3	2	1e-10	0	8.352e-08	1	1e-10	0	1.115e-07	2	#N/A	#N/A	9.92941	-0.416417	0.329052	6	NN Sum: 4, NN D: .84, HMM Prob: 1	#N/A	#N/A
LmxM.15.0260	organism=Leishmania_mexicana_MHOM/GT/2001/U1103 product=hypothetical protein, conserved location=LmxM.15:103958-105400(+) length=480 sequence_SO=chromosome SO=protein_coding	480	1	25.4	15	12	1e-10	0	1e-10	0	1.224e-06	15	1e-10	0	LmxM.15.0260	#N/A	-12.5794	-12.5794	0.408789	0	null	#N/A	#N/A
LmxM.30.0790	organism=Leishmania_mexicana_MHOM/GT/2001/U1103 product=c2 domain protein, putative location=LmxM.30:297923-298756(-) length=277 sequence_SO=chromosome SO=protein_coding	277	0.9993	6.1	4	2	3.952e-07	2	1.899e-07	2	1e-10	0	1e-10	0	#N/A	#N/A	-1.05695	11.5145	0.376738	0	null	#N/A	#N/A
LmxM.28.2310	organism=Leishmania_mexicana_MHOM/GT/2001/U1103 product=eukaryotic translation initiation factor, putative location=LmxM.28:886268-887485(+) length=405 sequence_SO=chromosome SO=protein_coding	405	1	45.9	95	21	3.885e-06	22	1.583e-06	28	5.052e-06	30	1.024e-06	14	LmxM.28.2310	#N/A	-1.7774	-0.152109	0.506236	0	null	#N/A	#N/A
LmxM.05.0180	organism=Leishmania_mexicana_MHOM/GT/2001/U1103 product=dihydrolipoamide branched chain transacylase, putative location=LmxM.05:53244-54677(+) length=477 sequence_SO=chromosome SO=protein_coding	477	1	14.9	7	7	6.897e-08	1	6.108e-07	5	3.354e-08	1	1e-10	0	LmxM.05.0180	#N/A	2.57517	4.3368	0.385334	0	NN Sum: 4, NN D: .45, HMM Prob: .99	#N/A	#N/A
LmxM.13.1000	organism=Leishmania_mexicana_MHOM/GT/2001/U1103 product=hypothetical protein, conserved location=LmxM.13:315843-317231(-) length=462 sequence_SO=chromosome SO=protein_coding	462	1	10	7	4	3.32e-07	6	1e-10	0	1e-10	0	1e-10	0	LmxM.13.1000	#N/A	-10.6974	10.6974	0.352153	0	null	#N/A	#N/A
LmxM.36.5060	organism=Leishmania_mexicana_MHOM/GT/2001/U1103 product=hypothetical protein, conserved location=LmxM.20:1929828-1931150(-) length=440 sequence_SO=chromosome SO=protein_coding	440	1	5.5	4	2	1e-10	0	7.43e-09	1	1e-10	0	1.753e-07	3	LmxM.36.5060	#N/A	9.8355	-4.54186	0.326228	0	null	#N/A	#N/A
LmxM.09.0900	organism=Leishmania_mexicana_MHOM/GT/2001/U1103 product=ef-hand protein 5, putative location=LmxM.09:338067-338627(-) length=186 sequence_SO=chromosome SO=protein_coding	186	1	21	4	4	3.462e-07	3	1e-10	0	1e-10	0	1e-10	0	#N/A	#N/A	-10.7578	10.7578	0.35397	0	null	#N/A	#N/A
LmxM.08_29.2680	organism=Leishmania_mexicana_MHOM/GT/2001/U1103 product=hypothetical protein, conserved location=LmxM.08:48025-51276(-) length=1083 sequence_SO=chromosome SO=protein_coding	1083	1	7.7	9	7	8.159e-08	8	9.43e-09	1	1e-10	0	1e-10	0	LmxM.08_29.2680	#N/A	-3.09961	8.83004	0.296009	0	null	#N/A	#N/A
LmxM.27.0610	organism=Leishmania_mexicana_MHOM/GT/2001/U1103 product=hypothetical protein, conserved location=LmxM.27:230060-231451(+) length=463 sequence_SO=chromosome SO=protein_coding	463	1	30.2	22	15	1.499e-07	4	1e-10	0	1.248e-06	17	1e-10	0	LmxM.27.0610	#N/A	-12.771	-3.0567	0.414554	0	null	#N/A	#N/A
LmxM.14.1440	organism=Leishmania_mexicana_MHOM/GT/2001/U1103 product=hypothetical protein, conserved location=LmxM.14:590416-593316(+) length=966 sequence_SO=chromosome SO=protein_coding	966	1	22.4	153	28	2.779e-06	90	2.722e-07	13	1.089e-06	37	1.715e-07	11	LmxM.14.1440	#N/A	-3.12393	1.27538	0.463465	0	null	#N/A	#N/A
LmxM.21.1770	organism=Leishmania_mexicana_MHOM/GT/2001/U1103 product=ATP synthase F1 subunit gamma protein, putative location=LmxM.21:708050-708961(+) length=303 sequence_SO=chromosome SO=protein_coding	303	1	69.3	139	25	3.057e-06	21	5.954e-06	42	3.9e-06	23	9.59e-06	53	LmxM.21.1770	#N/A	1.15982	-0.582131	0.53522	0	null	#N/A	#N/A
LmxM.01.0410	organism=Leishmania_mexicana_MHOM/GT/2001/U1103 product=unspecified product location=LmxM.01:99489-100091(+) length=200 sequence_SO=chromosome SO=protein_coding	200	1	77.5	120	31	5.452e-06	11	8.404e-06	17	1.103e-05	28	6.789e-05	62	LmxM.01.0410	#N/A	2.21068	-2.50988	0.596744	0	null	#N/A	#N/A
LmxM.05.0380	organism=Leishmania_mexicana_MHOM/GT/2001/U1103 product=microtubule-associated protein, putative location=LmxM.05:121556-123904(+) length=783 sequence_SO=chromosome SO=protein_coding	783	1	84.8	38	14	2.253e-07	16	7.261e-08	8	5.681e-08	6	1.826e-08	1	LmxM.05.0380	#N/A	-1.63438	1.98857	0.357169	0	null	#N/A	#N/A
LmxM.36.4510	organism=Leishmania_mexicana_MHOM/GT/2001/U1103 product=60S ribosomal protein L18, putative location=LmxM.20:1717137-1717733(+) length=198 sequence_SO=chromosome SO=protein_coding	198	1	62.6	112	14	2.571e-06	6.5	4.228e-06	10.5	2.3e-06	12.5	1.839e-05	28	LmxM.36.4510	#N/A	2.21518	-1.60554	0.543916	0	null	#N/A	#N/A
LmxM.24.0260	organism=Leishmania_mexicana_MHOM/GT/2001/U1103 product=hypothetical protein, conserved location=LmxM.24:56600-66124(+) length=3174 sequence_SO=chromosome SO=protein_coding	3174	0.9922	0.8	2	2	3.174e-09	2	1e-10	0	1e-10	0	1e-10	0	#N/A	#N/A	-4.03298	4.03298	0.154083	0	null	#N/A	#N/A
LmxM.34.4430	organism=Leishmania_mexicana_MHOM/GT/2001/U1103 product=mitochondrial phosphate transporter, putative location=LmxM.34:1659740-1660693(+) length=317 sequence_SO=chromosome SO=protein_coding	317	1	46.4	84	18	6.425e-06	31	2.66e-06	12	1.919e-06	18	2.082e-06	19	LmxM.34.4430	#N/A	-0.815243	1.18313	0.511681	1	null	#N/A	#N/A
LmxM.23.0690	organism=Leishmania_mexicana_MHOM/GT/2001/U1103 product=3-ketoacyl-CoA thiolase-like protein location=LmxM.23:318266-319591(-) length=441 sequence_SO=chromosome SO=protein_coding	441	1	62.8	78	24	7.385e-07	12	5.03e-06	55	2.62e-07	5	2.885e-07	5	LmxM.23.0690	#N/A	2.4103	3.38938	0.480065	0	null	#N/A	#N/A
LmxM.24.2310	organism=Leishmania_mexicana_MHOM/GT/2001/U1103 product=hypothetical protein, conserved location=LmxM.24:829637-830128(-) length=163 sequence_SO=chromosome SO=protein_coding	163	1	34.4	6	5	1e-10	0	1e-10	0	5.643e-07	6	1e-10	0	#N/A	#N/A	-11.4625	-11.4625	0.375174	0	null	#N/A	#N/A
LmxM.33.0190	organism=Leishmania_mexicana_MHOM/GT/2001/U1103 product=hypothetical protein, conserved location=LmxM.33:65782-67257(+) length=491 sequence_SO=chromosome SO=protein_coding	491	1	12.8	13	7	2.9e-07	7	1.397e-07	2	6.777e-09	1	2.068e-08	2	LmxM.33.0190	#N/A	-0.887885	3.96808	0.366007	0	null	#N/A	#N/A
[truncated: 1,171 more rows]

## Sheet: Ci square Run 1
Ci square Run 1 = 1145 proteins
[truncated: 1,146 more rows]

## Sheet: Cs square Run 1
Cs square Run 1 = 649 proteins
[truncated: 650 more rows]

## Sheet: Fi square Run 1
Fi square Run 1 = 385 proteins
[truncated: 386 more rows]

## Sheet: Fs square Run 1
Fs square Run 1 = 235 proteins
[truncated: 236 more rows]
