# Supplementary material for: Genetic dissection of a Leishmania flagellar proteome demonstrates requirement for directional motility in sand fly infections
Source: PLoS Pathog. 2019 Jun 26;15(6):e1007828. doi: 10.1371/journal.ppat.1007828 (PMC6615630; doi:10.1371/journal.ppat.1007828)
Supplement: S3 Table — GeneIDs identified in Run 2 (S1 Table) were filtered (p > 0.95, number of peptides > 2) and listed as described for Table S2. (XLSX) [file ppat.1007828.s003.xlsx]

## Sheet: all proteins Run 2
Data set Run 2 = 2215 proteins (at least 2 peptides, p-value >0.95)
GeneID	Description	Length	MSS10853 Prob	MSS10853 Coverage	MSS10853 Contrib PSMs	MSS10853 Unique Peptide Seqs	Ci Spectral Index	Ci Spectral Count	Cs Spectral Index	Cs Spectral Count	Fi Spectral Index	Fi Spectral Count	Fs Spectral Index	Fs Spectral Count	#N/A = not in run 1	Known protein annotation	log 2 fold change ((Cs+Fs)/(Ci+Fi))	log 2 fold change ((Cs+Ci)/(Fs+Fi))	2D enrichment ((log10(total spectral index))+10)	Transmembrane domains	Signal peptides	GPI anchor
LmxM.15.1000	organism=Leishmania_mexicana_MHOM/GT/2001/U1103 product=60S ribosomal protein L6, putative location=LmxM.15:393747-394328(-) length=193 sequence_SO=chromosome SO=protein_coding	193	1	68.9	313	21	1.184e-05	63	1.687e-05	74	2.494e-05	82	3.862e-05	93	LmxM.15.1000	#N/A	0.593306	-1.14657	0.596506	0	null	#N/A
LmxM.36.6770	organism=Leishmania_mexicana_MHOM/GT/2001/U1103 product=beta-adaptin, putative location=LmxM.20:2558676-2560916(-) length=746 sequence_SO=chromosome SO=protein_coding	746	1	6.2	16	6	5.581e-08	10	3.454e-08	4	1.847e-08	2	1e-10	0	LmxM.36.6770	#N/A	-1.10053	2.28255	0.303711	0	null	#N/A
LmxM.27.1060	organism=Leishmania_mexicana_MHOM/GT/2001/U1103 product=cysteine desulfurase, putative location=LmxM.27:433083-434405(-) length=440 sequence_SO=chromosome SO=protein_coding	440	1	35.7	51	13	9.172e-07	22	2.646e-07	10	1.332e-06	18	1e-10	0	LmxM.27.1060	#N/A	-3.08698	-0.172716	0.440035	0	NN Sum: 3, NN D: .52, HMM Prob: 1	#N/A
LmxM.34.1850	organism=Leishmania_mexicana_MHOM/GT/2001/U1103 product=COP-coated vesicle membrane protein gp25L precursor, putative,ER--golgi transport protein gp25L, putative location=LmxM.34:671344-671994(+) length=216 sequence_SO=chromosome SO=protein_coding	216	1	34.7	8	6	1.531e-07	4	2.565e-07	4	1e-10	0	1e-10	0	LmxM.34.1850	#N/A	0.744105	11	0.361257	2	NN Sum: 4, NN D: .89, HMM Prob: 1	#N/A
LmxM.31.0840	organism=Leishmania_mexicana_MHOM/GT/2001/U1103 product=hypothetical protein, conserved location=LmxM.31:306203-307762(+) length=519 sequence_SO=chromosome SO=protein_coding	519	1	11.2	18	6	2.63e-07	7	4.77e-07	9	1e-10	0	4.05e-08	2	LmxM.31.0840	#N/A	0.975948	4.18797	0.389243	0	null	#N/A
LmxM.36.6940	organism=Leishmania_mexicana_MHOM/GT/2001/U1103 product=protein disulfide isomerase location=LmxM.20:2617872-2619293(-) length=473 sequence_SO=chromosome SO=protein_coding	473	1	67.4	285	33	3.343e-06	68	2.179e-05	181	7.148e-07	15	8.947e-07	21	LmxM.36.6940	#N/A	2.48295	3.9649	0.54272	0	NN Sum: 4, NN D: .91, HMM Prob: 1	#N/A
LmxM.27.2400	organism=Leishmania_mexicana_MHOM/GT/2001/U1103 product=heat shock protein DNAJ, putative location=LmxM.27:1003040-1004230(+) length=396 sequence_SO=chromosome SO=protein_coding	396	1	61.1	148	21	5.171e-06	86	2.485e-06	37	1.445e-06	21	5.067e-08	4	LmxM.27.2400	#N/A	-1.38359	2.3558	0.49615	0	null	#N/A
LmxM.31.2820	organism=Leishmania_mexicana_MHOM/GT/2001/U1103 product=proteasome regulatory non-ATP-ase subunit, putative location=LmxM.31:1098939-1100165(-) length=408 sequence_SO=chromosome SO=protein_coding	408	1	26	44	11	3.231e-07	11	1.42e-06	20	6.773e-07	8	1.434e-07	5	LmxM.31.2820	#N/A	0.64411	1.08673	0.440888	0	null	#N/A
LmxM.18.1640	organism=Leishmania_mexicana_MHOM/GT/2001/U1103 product=hypothetical protein, conserved location=LmxM.18:677989-678345(+) length=118 sequence_SO=chromosome SO=protein_coding	118	1	46.6	4	3	1.441e-07	3	1e-10	0	1.085e-07	1	1e-10	0	LmxM.18.1640	#N/A	-10.3026	0.409047	0.340278	0	null	#N/A
LmxM.36.6590	organism=Leishmania_mexicana_MHOM/GT/2001/U1103 product=hypothetical protein, conserved location=LmxM.20:2504378-2506324(-) length=648 sequence_SO=chromosome SO=protein_coding	648	1	9.4	12	5	1.256e-08	3	1e-10	0	2.015e-07	9	1e-10	0	LmxM.36.6590	#N/A	-10.0638	-3.99315	0.333094	0	null	#N/A
LmxM.21.0310	organism=Leishmania_mexicana_MHOM/GT/2001/U1103 product=hypothetical protein, conserved location=LmxM.21:96207-97262(+) length=351 sequence_SO=chromosome SO=protein_coding	351	1	17.1	12	6	2.104e-07	7	1e-10	0	7.497e-08	3	4.703e-08	2	LmxM.21.0310	#N/A	-2.59812	0.786939	0.352179	2	NN Sum: 3, NN D: .43, HMM Prob: .99	#N/A
LmxM.27.1980	organism=Leishmania_mexicana_MHOM/GT/2001/U1103 product=FtsJ cell division protein, putative location=LmxM.27:827462-830239(-) length=925 sequence_SO=chromosome SO=protein_coding	925	1	7.8	18	7	6.905e-08	13	8.407e-09	1	7.529e-09	3	1e-10	0	LmxM.27.1980	#N/A	-3.17023	3.34383	0.292986	0	null	#N/A
LmxM.09.0070	organism=Leishmania_mexicana_MHOM/GT/2001/U1103 product=RNA helicase, putative location=LmxM.09:16847-20548(+) length=1233 sequence_SO=chromosome SO=protein_coding	1233	0.9769	1.6	1	2	1.998e-09	1	1e-10	0	1e-10	0	1e-10	0	#N/A	#N/A	-3.39094	3.39094	0.136135	0	null	#N/A
LmxM.28.0330	organism=Leishmania_mexicana_MHOM/GT/2001/U1103 product=rrp44p homologue, putative location=LmxM.28:98141-100903(+) length=920 sequence_SO=chromosome SO=protein_coding	920	1	10	14	9	2.656e-09	3	1.717e-08	11	1e-10	0	1e-10	0	LmxM.28.0330	#N/A	2.64762	6.63125	0.230159	0	null	#N/A
LmxM.06.1120	organism=Leishmania_mexicana_MHOM/GT/2001/U1103 product=hypothetical protein, conserved location=LmxM.06:432407-433228(+) length=273 sequence_SO=chromosome SO=protein_coding	273	0.9922	6.2	3	2	7.094e-08	2	3.891e-08	1	1e-10	0	1e-10	0	LmxM.06.1120	#N/A	-0.864788	9.10132	0.304159	1	NN Sum: 4, NN D: .79, HMM Prob: 1	#N/A
LmxM.34.1540	organism=Leishmania_mexicana_MHOM/GT/2001/U1103 product=rieske iron-sulfur protein precursor, putative location=LmxM.34:581205-582098(-) length=297 sequence_SO=chromosome SO=protein_coding	297	1	26.9	99	10	3.767e-07	16	2.327e-06	52	2.169e-07	8	5.965e-06	23	LmxM.34.1540	#N/A	3.80416	-1.19312	0.494869	1	null	#N/A
LmxM.26.0340	organism=Leishmania_mexicana_MHOM/GT/2001/U1103 product=hypothetical protein, conserved location=LmxM.26:82580-83608(-) length=342 sequence_SO=chromosome SO=protein_coding	342	1	16.1	8	4	1.939e-08	1	3.068e-07	5	1e-10	0	5.206e-08	2	LmxM.26.0340	#N/A	4.20262	2.6447	0.357789	1	NN Sum: 3, NN D: .5, HMM Prob: 0	#N/A
LmxM.19.0300	organism=Leishmania_mexicana_MHOM/GT/2001/U1103 product=RNA binding protein, putative location=LmxM.19:106495-107439(+) length=314 sequence_SO=chromosome SO=protein_coding	314	0.9998	11.5	2	2	1e-10	0	4.429e-08	2	1e-10	0	1e-10	0	LmxM.19.0300	#N/A	7.79409	7.79409	0.264924	0	null	#N/A
LmxM.27.1110	organism=Leishmania_mexicana_MHOM/GT/2001/U1103 product=mitochondrial RNA binding protein 1,gBP21, MRP1 location=LmxM.27:453241-453945(-) length=234 sequence_SO=chromosome SO=protein_coding	234	1	41	37	10	1.717e-06	20	4.795e-07	10	5.01e-08	2	4.326e-07	5	LmxM.27.1110	#N/A	-0.95412	2.18601	0.442801	0	NN Sum: 1, NN D: .47, HMM Prob: .9	#N/A
LmxM.17.0410	organism=Leishmania_mexicana_MHOM/GT/2001/U1103 product=hypothetical protein, conserved location=LmxM.17:186928-190134(-) length=1068 sequence_SO=chromosome SO=protein_coding	1068	1	6	4	5	2.599e-08	4	1e-10	0	1e-10	0	1e-10	0	LmxM.17.0410	#N/A	-7.02735	7.02735	0.241979	0	null	#N/A
LmxM.28.2110	organism=Leishmania_mexicana_MHOM/GT/2001/U1103 product=hypothetical protein, conserved location=LmxM.28:814018-816318(+) length=766 sequence_SO=chromosome SO=protein_coding	766	1	6.1	4	4	9.561e-09	4	1e-10	0	1e-10	0	1e-10	0	LmxM.28.2110	#N/A	-5.5941	5.5941	0.199392	0	null	#N/A
LmxM.18.1625	organism=Leishmania_mexicana_MHOM/GT/2001/U1103 product=hypothetical protein, conserved location=LmxM.18:673301-673978(+) length=225 sequence_SO=chromosome SO=protein_coding	225	1	25.8	6	4	4.758e-08	3	1e-10	0	1.551e-07	3	1e-10	0	LmxM.18.1625	#N/A	-9.98499	-1.70267	0.330724	0	null	#N/A
LmxM.01.0480	organism=Leishmania_mexicana_MHOM/GT/2001/U1103 product=beta eliminating lyase,putative location=LmxM.01:124164-125273(+) length=369 sequence_SO=chromosome SO=protein_coding	369	1	24.1	27	8	5.114e-08	2	1.022e-06	15	1e-10	0	3.375e-07	10	LmxM.01.0480	#N/A	4.72966	1.66845	0.414945	0	null	#N/A
LmxM.22.0990	organism=Leishmania_mexicana_MHOM/GT/2001/U1103 product=hypothetical protein, conserved location=LmxM.22:394954-398601(+) length=1215 sequence_SO=chromosome SO=protein_coding	1215	1	7.2	27	9	1.684e-07	12	1.184e-07	3	1.915e-07	9	3.527e-07	3	LmxM.22.0990	#N/A	0.388437	-0.924092	0.39196	0	NN Sum: 2, NN D: .51, HMM Prob: 1	#N/A
LmxM.17.0900	organism=Leishmania_mexicana_MHOM/GT/2001/U1103 product=hypothetical protein, conserved location=LmxM.17:412318-414333(+) length=671 sequence_SO=chromosome SO=protein_coding	671	0.9996	3	3	2	1e-10	0	1e-10	0	2.797e-08	3	1e-10	0	LmxM.17.0900	#N/A	-7.13289	-7.13289	0.245133	0	null	#N/A
LmxM.29.1930	organism=Leishmania_mexicana_MHOM/GT/2001/U1103 product=succinyl-coa:3-ketoacid-coenzyme a transferase- like protein location=LmxM.29:665324-666820(+) length=498 sequence_SO=chromosome SO=protein_coding	498	1	9.4	5	3	1e-10	0	8.789e-08	5	1e-10	0	1e-10	0	#N/A	#N/A	8.7812	8.7812	0.294542	0	NN Sum: 3, NN D: .52, HMM Prob: .11	#N/A
LmxM.25.0550	organism=Leishmania_mexicana_MHOM/GT/2001/U1103 product=hypothetical protein, conserved location=LmxM.25:191048-193075(-) length=675 sequence_SO=chromosome SO=protein_coding	675	0.9999	2.8	4	2	4.863e-09	1	1e-10	0	2.168e-08	3	1e-10	0	LmxM.25.0550	#N/A	-7.05219	-2.13372	0.242721	0	null	#N/A
LmxM.31.2490	organism=Leishmania_mexicana_MHOM/GT/2001/U1103 product=hypothetical protein, conserved location=LmxM.31:968138-972007(-) length=1289 sequence_SO=chromosome SO=protein_coding	1289	0.9792	1.9	2	2	9.882e-10	2	1e-10	0	1e-10	0	1e-10	0	#N/A	#N/A	-2.44387	2.44387	0.110998	0	null	#N/A
LmxM.22.0300	organism=Leishmania_mexicana_MHOM/GT/2001/U1103 product=hypothetical protein, conserved location=LmxM.22:121114-122802(-) length=562 sequence_SO=chromosome SO=protein_coding	562	1	38.8	85	21	2.225e-06	65	3.645e-07	8	3.779e-07	12	1e-10	0	LmxM.22.0300	#N/A	-2.83573	2.77622	0.447239	0	null	#N/A
LmxM.13.1620	organism=Leishmania_mexicana_MHOM/GT/2001/U1103 product=squalene monooxygenase-like protein location=LmxM.13:571619-573328(-) length=569 sequence_SO=chromosome SO=protein_coding	569	1	5.8	2	3	1e-10	0	4.573e-08	2	1e-10	0	1e-10	0	LmxM.13.1620	#N/A	7.84015	7.84015	0.266304	0	NN Sum: 4, NN D: .67, HMM Prob: 1	#N/A
LmxM.23.1410	organism=Leishmania_mexicana_MHOM/GT/2001/U1103 product=hypothetical protein, conserved location=LmxM.23:654206-654949(+) length=247 sequence_SO=chromosome SO=protein_coding	247	1	45.3	72	13	1.681e-06	18	1.743e-06	14	5.841e-07	13	1.71e-06	26	LmxM.23.1410	#N/A	0.608276	0.577754	0.475725	0	null	#N/A
LmxM.16.0230	organism=Leishmania_mexicana_MHOM/GT/2001/U1103 product=protein tyrosine phosphatase-like protein location=LmxM.16:77210-77737(-) length=175 sequence_SO=chromosome SO=protein_coding	175	1	48.6	29	6	2.648e-06	15	6.237e-07	6	7.925e-07	6	8.567e-08	2	LmxM.16.0230	#N/A	-2.27801	1.89747	0.461803	0	null	#N/A
LmxM.32.2440	organism=Leishmania_mexicana_MHOM/GT/2001/U1103 product=hypothetical protein, conserved location=LmxM.32:970922-972430(+) length=502 sequence_SO=chromosome SO=protein_coding	502	1	52.6	148	24	7.545e-06	143	1e-10	0	9.815e-08	4	1e-10	0	LmxM.32.2440	#N/A	-15.2219	6.26294	0.488328	0	null	#N/A
LmxM.29.3190	organism=Leishmania_mexicana_MHOM/GT/2001/U1103 product=3-hydroxy-3-methylglutaryl-CoA reductase, putative location=LmxM.29:1144535-1145839(-) length=434 sequence_SO=chromosome SO=protein_coding	434	1	24	18	8	5.157e-07	14	5.326e-08	4	1e-10	0	1e-10	0	LmxM.29.3190	#N/A	-3.27298	11.4741	0.375523	0	NN Sum: 2, NN D: .37, HMM Prob: .99	#N/A
LmxM.31.3770	organism=Leishmania_mexicana_MHOM/GT/2001/U1103 product=kinetoplast-associated protein p18-2, putative location=LmxM.31:1442840-1443238(+) length=132 sequence_SO=chromosome SO=protein_coding	132	0.9939	17.4	2	2	9.49e-08	2	1e-10	0	1e-10	0	1e-10	0	#N/A	#N/A	-8.89178	8.89178	0.297864	0	null	#N/A
LmxM.25.1460	organism=Leishmania_mexicana_MHOM/GT/2001/U1103 product=hypothetical protein, conserved location=LmxM.25:569269-571590(-) length=773 sequence_SO=chromosome SO=protein_coding	773	1	16.4	22	12	5.704e-09	1	1e-10	0	3.164e-07	21	1e-10	0	LmxM.25.1460	#N/A	-10.6533	-5.76901	0.350827	0	null	#N/A
LmxM.29.0180	organism=Leishmania_mexicana_MHOM/GT/2001/U1103 product=2-hydroxy-3-oxopropionate reductase, putative location=LmxM.29:51890-52789(-) length=299 sequence_SO=chromosome SO=protein_coding	299	1	36.5	20	8	3.126e-07	4	1.053e-06	12	2.112e-08	1	1.222e-07	3	LmxM.29.0180	#N/A	1.8162	3.25222	0.417867	0	null	#N/A
LmxM.15.0990	organism=Leishmania_mexicana_MHOM/GT/2001/U1103 product=succinate dehydrogenase, putative location=LmxM.15:392566-393159(-) length=197 sequence_SO=chromosome SO=protein_coding	197	1	37.6	48	8	9.697e-07	11	1.414e-06	7	1.911e-06	8	5.336e-06	22	LmxM.15.0990	#N/A	1.22847	-1.60418	0.498366	0	null	#N/A
LmxM.03.0980	organism=Leishmania_mexicana_MHOM/GT/2001/U1103 product=elongation initiation factor 2 alpha subunit, putative location=LmxM.03:371419-372660(-) length=413 sequence_SO=chromosome SO=protein_coding	413	1	38.3	153	19	5.95e-06	85	1.012e-06	19	3.575e-06	47	1.128e-08	2	LmxM.03.0980	#N/A	-3.21852	0.957014	0.502318	0	null	#N/A
LmxM.30.2790	organism=Leishmania_mexicana_MHOM/GT/2001/U1103 product=ADP-ribosylation factor, putative location=LmxM.30:1303923-1304459(-) length=178 sequence_SO=chromosome SO=protein_coding	178	1	42.7	22	9	2.274e-06	18	1.994e-07	3	2.639e-08	1	1e-10	0	LmxM.30.2790	#N/A	-3.52742	6.5449	0.439792	0	null	#N/A
LmxM.33.0210	organism=Leishmania_mexicana_MHOM/GT/2001/U1103 product=hypothetical protein, conserved location=LmxM.33:74414-75043(+) length=209 sequence_SO=chromosome SO=protein_coding	209	1	28.7	7	3	7.531e-08	3	1.006e-07	4	1e-10	0	1e-10	0	#N/A	#N/A	0.417236	9.78062	0.324578	0	null	#N/A
LmxM.29.2210	organism=Leishmania_mexicana_MHOM/GT/2001/U1103 product=endosomal trafficking protein RME-8, putative location=LmxM.29:795184-802542(-) length=2452 sequence_SO=chromosome SO=protein_coding	2452	0.9933	0.9	3	2	5.919e-10	1	4.624e-10	2	1e-10	0	1e-10	0	LmxM.29.2210	#N/A	-0.298967	2.39821	0.10984	0	NN Sum: 0, NN D: .28, HMM Prob: .7	#N/A
LmxM.19.0800	organism=Leishmania_mexicana_MHOM/GT/2001/U1103 product=ABC transporter, putative location=LmxM.19:331633-333471(+) length=612 sequence_SO=chromosome SO=protein_coding	612	1	32.2	45	15	5.183e-07	27	5.132e-07	14	3.555e-08	3	7.771e-09	1	LmxM.19.0800	#N/A	-0.0882922	4.57353	0.403134	0	null	#N/A
LmxM.34.3850	organism=Leishmania_mexicana_MHOM/GT/2001/U1103 product=30S Ribosomal protein S17-like protein location=LmxM.34:1430144-1431082(-) length=312 sequence_SO=chromosome SO=protein_coding	312	1	7.4	3	2	6.4e-08	3	1e-10	0	1e-10	0	1e-10	0	#N/A	#N/A	-8.32418	8.32418	0.280821	0	null	#N/A
LmxM.19.1560	organism=Leishmania_mexicana_MHOM/GT/2001/U1103 product=inosine-5'-monophosphate dehydrogenase location=LmxM.19:626994-628538(+) length=514 sequence_SO=chromosome SO=protein_coding	514	1	48.4	118	23	2.211e-06	62	3.918e-07	13	1.295e-06	35	1.758e-07	8	LmxM.19.1560	#N/A	-2.62688	0.823463	0.460998	0	null	#N/A
LmxM.14.0130	organism=Leishmania_mexicana_MHOM/GT/2001/U1103 product=nucleoside hydrolase-like protein location=LmxM.14:31401-32459(+) length=352 sequence_SO=chromosome SO=protein_coding	352	1	21	16	6	1e-10	0	6.074e-07	14	1e-10	0	2.747e-08	2	LmxM.14.0130	#N/A	11.6322	4.46171	0.380282	0	null	#N/A
LmxM.14.0010	organism=Leishmania_mexicana_MHOM/GT/2001/U1103 product=exosome complex exonuclease, putative,ribosomal RNA processing protein 4, putative location=LmxM.14:2321-3244(+) length=307 sequence_SO=chromosome SO=protein_coding	307	1	8.8	6	2	3.19e-08	2	6.673e-08	4	1e-10	0	1e-10	0	#N/A	#N/A	1.06242	8.94588	0.299489	0	null	#N/A
LmxM.19.0320	organism=Leishmania_mexicana_MHOM/GT/2001/U1103 product=intraflagellar transport protein component, putative location=LmxM.19:120101-122119(+) length=672 sequence_SO=chromosome SO=protein_coding	672	1	5.7	7	4	7.248e-08	4	1.507e-08	2	6.689e-09	1	1e-10	0	LmxM.19.0320	Intrflagellar transport	-2.38371	3.68884	0.297469	0	null	#N/A
LmxM.33.3080	organism=Leishmania_mexicana_MHOM/GT/2001/U1103 product=exosome subunit rrp6p homologue, putative location=LmxM.33:1184138-1186369(+) length=743 sequence_SO=chromosome SO=protein_coding	743	1	3.9	4	2	4.779e-09	2	1.348e-08	2	1e-10	0	1e-10	0	LmxM.33.3080	#N/A	1.47683	6.51246	0.226621	0	null	#N/A
LmxM.08_29.1070	organism=Leishmania_mexicana_MHOM/GT/2001/U1103 product=ribosomal protein L1a, putative location=LmxM.08:737367-738488(-) length=373 sequence_SO=chromosome SO=protein_coding	373	1	64.3	596	32	1.458e-05	96	3.559e-05	143	0.0001084	144	0.0001836	208.98	LmxM.08_29.1070	#N/A	0.833758	-2.54107	0.653424	0	null	#N/A
LmxM.08_29.1830	organism=Leishmania_mexicana_MHOM/GT/2001/U1103 product=dihydrolipoamide dehydrogenase, putative location=LmxM.08:372596-374122(+) length=508 sequence_SO=chromosome SO=protein_coding	508	1	15.9	7	6	1.83e-07	6	1.608e-08	1	1e-10	0	1e-10	0	LmxM.08_29.1830	#N/A	-3.50035	9.95913	0.329946	0	NN Sum: 0, NN D: .27, HMM Prob: .86	#N/A
LmxM.29.2850	organism=Leishmania_mexicana_MHOM/GT/2001/U1103 product=hypothetical protein, conserved location=LmxM.29:1026684-1027031(-) length=115 sequence_SO=chromosome SO=protein_coding	115	1	28.7	6	2	5.55e-07	5	8.84e-08	1	1e-10	0	1e-10	0	LmxM.29.2850	Paraflagellar rod	-2.649	11.6515	0.380862	0	null	#N/A
LmxM.03.0900	organism=Leishmania_mexicana_MHOM/GT/2001/U1103 product=peter pan protein, putative location=LmxM.03:356227-357315(-) length=362 sequence_SO=chromosome SO=protein_coding	362	1	5.5	2	2	3.668e-08	2	1e-10	0	1e-10	0	1e-10	0	LmxM.03.0900	#N/A	-7.52278	7.52278	0.256797	0	null	#N/A
LmxM.16.0390	organism=Leishmania_mexicana_MHOM/GT/2001/U1103 product=hypothetical protein, conserved location=LmxM.16:133751-136687(-) length=978 sequence_SO=chromosome SO=protein_coding	978	1	2.4	3	2	1.106e-08	3	1e-10	0	1e-10	0	1e-10	0	LmxM.16.0390	#N/A	-5.80219	5.80219	0.205538	0	null	#N/A
LmxM.34.4060	organism=Leishmania_mexicana_MHOM/GT/2001/U1103 product=hypothetical protein, conserved location=LmxM.34:1521484-1522323(+) length=279 sequence_SO=chromosome SO=protein_coding	279	1	17.9	14	6	3.391e-07	5	1e-10	0	9.527e-07	8	1e-10	0	LmxM.34.4060	Radial spoke protein	-12.6571	-1.49004	0.411126	0	null	#N/A
LmxM.01.0270	organism=Leishmania_mexicana_MHOM/GT/2001/U1103 product=thioredoxin, putative location=LmxM.01:69317-69640(-) length=107 sequence_SO=chromosome SO=protein_coding	107	0.9988	21.5	3	2	1e-10	0	1.126e-07	2	1e-10	0	1e-10	0	LmxM.01.0270	#N/A	9.13827	9.13827	0.305269	0	null	#N/A
LmxM.30.2170	organism=Leishmania_mexicana_MHOM/GT/2001/U1103 product=hypothetical protein, conserved location=LmxM.30:1037220-1040996(-) length=1258 sequence_SO=chromosome SO=protein_coding	1258	0.9972	1.4	9	2	4.545e-09	4	1.358e-09	4	9.103e-10	1	1e-10	0	LmxM.30.2170	#N/A	-1.90367	2.54666	0.183969	0	null	#N/A
LmxM.01.0310	organism=Leishmania_mexicana_MHOM/GT/2001/U1103 product=acidocalcisomal exopolyphosphatase, putative location=LmxM.01:75666-76829(-) length=387 sequence_SO=chromosome SO=protein_coding	387	0.9928	5.9	2	2	4.143e-09	1	1.041e-08	1	1e-10	0	1e-10	0	#N/A	#N/A	1.30861	6.18517	0.216888	0	null	#N/A
LmxM.19.1420	organism=Leishmania_mexicana_MHOM/GT/2001/U1103 product=cysteine peptidase A (CPA) (CPA) location=LmxM.19:585383-586447(+) length=354 sequence_SO=chromosome SO=protein_coding	354	0.9994	5.9	2	2	1e-10	0	3.175e-08	2	1e-10	0	1e-10	0	#N/A	#N/A	7.31515	7.31515	0.250583	1	NN Sum: 4, NN D: .83, HMM Prob: .72	#N/A
LmxM.34.3280	organism=Leishmania_mexicana_MHOM/GT/2001/U1103 product=60S ribosomal subunit protein L31, putative location=LmxM.34:1255539-1256105(-) length=188 sequence_SO=chromosome SO=protein_coding	188	1	39.9	86	10	3.725e-06	23	1.394e-05	25	1.844e-05	11	1.849e-05	26	LmxM.34.3280	#N/A	0.549046	-1.0639	0.573715	0	null	#N/A
LmxM.27.2210	organism=Leishmania_mexicana_MHOM/GT/2001/U1103 product=dual specificity protein phosphatase, putative location=LmxM.27:921968-923026(-) length=352 sequence_SO=chromosome SO=protein_coding	352	0.9989	6.2	2	2	4.127e-08	2	1e-10	0	1e-10	0	1e-10	0	#N/A	#N/A	-7.69244	7.69244	0.261878	0	null	#N/A
LmxM.25.0490	organism=Leishmania_mexicana_MHOM/GT/2001/U1103 product=RNA-binding protein, putative, UPB1 location=LmxM.25:160780-161304(-) length=174 sequence_SO=chromosome SO=protein_coding	174	0.9507	54.6	3	5	8.379e-07	2	6.089e-07	1	1e-10	0	1e-10	0	LmxM.25.0490	#N/A	-0.460508	12.8206	0.416047	0	null	#N/A
LmxM.32.1140	organism=Leishmania_mexicana_MHOM/GT/2001/U1103 product=hypothetical protein, conserved location=LmxM.32:415448-416746(+) length=432 sequence_SO=chromosome SO=protein_coding	432	1	17.6	25	4	4.727e-08	3	5.289e-07	18	2.694e-08	1	3.903e-08	3	LmxM.32.1140	#N/A	2.93603	3.12661	0.380763	1	null	#N/A
LmxM.18.1090	organism=Leishmania_mexicana_MHOM/GT/2001/U1103 product=phosphodiesterase, putative location=LmxM.18:446494-448389(+) length=631 sequence_SO=chromosome SO=protein_coding	631	0.9998	5.2	12	3	4.505e-08	4	2.843e-08	2	3.575e-08	3	2.008e-07	3	LmxM.18.1090	#N/A	1.50437	-1.68672	0.34914	0	null	#N/A
LmxM.36.6060	organism=Leishmania_mexicana_MHOM/GT/2001/U1103 product=hypothetical protein, conserved location=LmxM.20:2294176-2296473(-) length=765 sequence_SO=chromosome SO=protein_coding	765	1	19.9	32	13	2.401e-07	17	2.364e-07	14	4.005e-09	1	1e-10	0	LmxM.36.6060	#N/A	-0.0456617	6.85895	0.368179	0	null	#N/A
LmxM.25.1070	organism=Leishmania_mexicana_MHOM/GT/2001/U1103 product=hypothetical protein, conserved location=LmxM.25:403657-406233(+) length=858 sequence_SO=chromosome SO=protein_coding	858	1	2.3	2	2	3.441e-08	2	1e-10	0	1e-10	0	1e-10	0	#N/A	#N/A	-7.43087	7.43087	0.254045	0	null	#N/A
LmxM.30.1900	organism=Leishmania_mexicana_MHOM/GT/2001/U1103 product=ubiquitin-fusion protein location=LmxM.30:908400-908786(-) length=128 sequence_SO=chromosome SO=protein_coding	128	1	82.5	592	9	7.729e-06	96.99	1.577e-05	128.41	3.922e-06	53	4.839e-06	49.98	LmxM.30.1900	#N/A	0.822821	1.42343	0.550866	0	null	#N/A
LmxM.10.0465	organism=Leishmania_mexicana_MHOM/GT/2001/U1103 product=GP63, leishmanolysin location=LmxM.10:186440-188380(+) length=646 sequence_SO=chromosome SO=protein_coding	646	1	21.4	16	13	5.926e-10	0.61	1.939e-07	6.27	1e-10	0	7.527e-07	6	#N/A	#N/A	10.4165	-1.95255	0.397648	2	NN Sum: 2, NN D: .34, HMM Prob: .96	#N/A
LmxM.16.0940	organism=Leishmania_mexicana_MHOM/GT/2001/U1103 product=dynein light chain, putative location=LmxM.16:336657-336995(+) length=112 sequence_SO=chromosome SO=protein_coding	112	1	27.7	6	3	3.508e-08	1	6.093e-08	1	5.043e-07	3	3.49e-08	1	LmxM.16.0940	#N/A	-2.49275	-2.48956	0.380292	0	null	#N/A
LmxM.13.0970	organism=Leishmania_mexicana_MHOM/GT/2001/U1103 product=hypothetical protein, conserved location=LmxM.13:304790-306604(-) length=604 sequence_SO=chromosome SO=protein_coding	604	1	16.4	8	7	1e-10	0	1.388e-07	8	1e-10	0	1e-10	0	LmxM.13.0970	#N/A	9.43983	9.43983	0.314333	0	NN Sum: 1, NN D: .15, HMM Prob: .65	#N/A
LmxM.20.0970	organism=Leishmania_mexicana_MHOM/GT/2001/U1103 product=hypothetical protein, conserved location=LmxM.20:3017607-3018641(+) length=344 sequence_SO=chromosome SO=protein_coding	344	1	16	13	4	2.163e-07	8	1.71e-07	3	1e-10	0	9.988e-08	1	LmxM.20.0970	#N/A	0.323953	1.95374	0.368778	0	null	#N/A
LmxM.28.1840	organism=Leishmania_mexicana_MHOM/GT/2001/U1103 product=hypothetical protein, conserved location=LmxM.28:700192-700869(-) length=225 sequence_SO=chromosome SO=protein_coding	225	1	21.8	9	4	2.581e-07	6	8.92e-08	3	1e-10	0	1e-10	0	LmxM.28.1840	#N/A	-1.53176	10.762	0.354095	0	null	#N/A
LmxM.24.0420	organism=Leishmania_mexicana_MHOM/GT/2001/U1103 product=ubiquitin carboxyl-terminal hydrolase, putative,cysteine peptidase, Clan CA, family C12, putative location=LmxM.24:138776-139699(+) length=307 sequence_SO=chromosome SO=protein_coding	307	1	28.3	20	10	1.562e-07	7	4.249e-07	8	6.416e-08	5	1e-10	0	LmxM.24.0420	#N/A	0.9476	3.17679	0.38098	0	null	#N/A
LmxM.34.4130	organism=Leishmania_mexicana_MHOM/GT/2001/U1103 product=poly(a) binding protein, putative location=LmxM.34:1543980-1545764(+) length=594 sequence_SO=chromosome SO=protein_coding	594	1	38.2	247	29	7.496e-06	141	3.772e-06	68	1.388e-06	27	2.661e-07	9	LmxM.34.4130	#N/A	-1.13753	2.76811	0.511133	0	null	#N/A
LmxM.16.1460	organism=Leishmania_mexicana_MHOM/GT/2001/U1103 product=kinesin, putative location=LmxM.16:587206-594904(-) length=2531 sequence_SO=chromosome SO=protein_coding	2531	1	67.2	51	17	2.443e-08	19	1.516e-09	5	1.282e-09	2	8.288e-09	3	LmxM.16.1460	#N/A	-1.391	1.43892	0.255042	0	null	#N/A
LmxM.33.2420	organism=Leishmania_mexicana_MHOM/GT/2001/U1103 product=glycosyltransferase-like protein location=LmxM.33:878335-879987(-) length=550 sequence_SO=chromosome SO=protein_coding	550	1	7.3	5	3	1e-10	0	7.183e-08	4	1e-10	0	1e-10	0	LmxM.33.2420	#N/A	8.49045	8.49045	0.285812	1	NN Sum: 2, NN D: .47, HMM Prob: .82	#N/A
LmxM.03.0160	organism=Leishmania_mexicana_MHOM/GT/2001/U1103 product=ABC transporter protein, putative location=LmxM.03:39893-42067(+) length=724 sequence_SO=chromosome SO=protein_coding	724	1	22.7	36	13	3.038e-07	29	9.681e-09	1	3.681e-08	6	1e-10	0	LmxM.03.0160	#N/A	-5.122	3.08629	0.354455	0	null	#N/A
LmxM.15.0200	organism=Leishmania_mexicana_MHOM/GT/2001/U1103 product=60S ribosomal protein L13a, putative location=LmxM.15:80359-81027(-) length=222 sequence_SO=chromosome SO=protein_coding	222	1	56.8	273	15	9.17e-06	61	1.122e-05	70	1.168e-05	55	6.312e-05	85	LmxM.15.0200	#N/A	1.83409	-1.87518	0.597859	0	null	#N/A
LmxM.34.3220	organism=Leishmania_mexicana_MHOM/GT/2001/U1103 product=hypothetical protein, conserved location=LmxM.34:1238766-1239272(-) length=168 sequence_SO=chromosome SO=protein_coding	168	1	23.2	2	2	1.232e-07	2	1e-10	0	1e-10	0	1e-10	0	LmxM.34.3220	#N/A	-9.26796	9.26796	0.309167	0	null	#N/A
LmxM.12.1320	organism=Leishmania_mexicana_MHOM/GT/2001/U1103 product=hypothetical protein, conserved location=LmxM.12:491286-494201(+) length=971 sequence_SO=chromosome SO=protein_coding	971	1	8.7	7	6	1.416e-08	7	1e-10	0	1e-10	0	1e-10	0	LmxM.12.1320	#N/A	-6.15583	6.15583	0.216017	0	null	#N/A
LmxM.05.0460	organism=Leishmania_mexicana_MHOM/GT/2001/U1103 product=GTPase, putative location=LmxM.05:155089-156972(+) length=627 sequence_SO=chromosome SO=protein_coding	627	1	8.6	5	5	3.027e-08	5	1e-10	0	1e-10	0	1e-10	0	LmxM.05.0460	#N/A	-7.2465	7.2465	0.24853	0	null	#N/A
LmxM.30.3130	organism=Leishmania_mexicana_MHOM/GT/2001/U1103 product=methylcrotonoyl-coa carboxylase biotinylated subunitprotein-like protein location=LmxM.30:1416292-1418355(-) length=687 sequence_SO=chromosome SO=protein_coding	687	1	11.1	16	6	7.004e-08	11	1.317e-08	2	1.876e-08	2	1.899e-08	1	LmxM.30.3130	#N/A	-1.46529	1.14028	0.308264	0	null	#N/A
LmxM.32.3110	organism=Leishmania_mexicana_MHOM/GT/2001/U1103 product=hypothetical protein, conserved location=LmxM.32:1364236-1367079(+) length=947 sequence_SO=chromosome SO=protein_coding	947	0.996	3.2	3	3	6.14e-09	2	6.291e-10	1	1e-10	0	1e-10	0	#N/A	#N/A	-3.09736	5.08089	0.184318	0	NN Sum: 4, NN D: .42, HMM Prob: .79	#N/A
LmxM.32.1870	organism=Leishmania_mexicana_MHOM/GT/2001/U1103 product=nucleolar GTP-binding protein, putative location=LmxM.32:714968-716926(+) length=652 sequence_SO=chromosome SO=protein_coding	652	1	18.7	59	11	4.744e-07	36	6.29e-08	6	1.974e-07	15	1.106e-08	2	LmxM.32.1870	#N/A	-3.18321	1.36596	0.38726	0	null	#N/A
LmxM.02.0700	organism=Leishmania_mexicana_MHOM/GT/2001/U1103 product=hypothetical protein, conserved location=LmxM.02:282049-284862(+) length=937 sequence_SO=chromosome SO=protein_coding	937	1	11.1	16	10	3.935e-09	2	1e-10	0	1.116e-07	14	1e-10	0	LmxM.02.0700	#N/A	-9.17411	-4.79092	0.306346	0	null	#N/A
LmxM.15.0090	organism=Leishmania_mexicana_MHOM/GT/2001/U1103 product=heat shock protein HslVU, ATPase subunit HslU, putative location=LmxM.15:27693-28964(-) length=423 sequence_SO=chromosome SO=protein_coding	423	1	11.3	9	5	1e-10	0	2.813e-07	9	1e-10	0	1e-10	0	LmxM.15.0090	#N/A	10.4584	10.4584	0.344963	0	null	#N/A
LmxM.08.0920	organism=Leishmania_mexicana_MHOM/GT/2001/U1103 product=hypothetical protein, conserved location=LmxM.08:1543289-1543903(-) length=204 sequence_SO=chromosome SO=protein_coding	204	1	22.1	5	5	2.76e-07	5	1e-10	0	1e-10	0	1e-10	0	#N/A	#N/A	-10.431	10.431	0.344138	0	null	#N/A
LmxM.26.2710	organism=Leishmania_mexicana_MHOM/GT/2001/U1103 product=glutamate 5-kinase, putative location=LmxM.26:1025464-1026258(+) length=264 sequence_SO=chromosome SO=protein_coding	264	1	16.7	9	4	3.937e-07	5	1.198e-07	4	1e-10	0	1e-10	0	LmxM.26.2710	#N/A	-1.71563	11.3261	0.371071	0	null	#N/A
LmxM.18.0560	organism=Leishmania_mexicana_MHOM/GT/2001/U1103 product=vacuolar ATP synthase subunit c, putative location=LmxM.18:214148-215290(-) length=380 sequence_SO=chromosome SO=protein_coding	380	1	41.1	43	13	3.37e-07	12	2.008e-06	28	1e-10	0	8.543e-08	3	LmxM.18.0560	#N/A	2.63462	4.77701	0.43857	0	null	#N/A
LmxM.21.1566	organism=Leishmania_mexicana_MHOM/GT/2001/U1103 product=hypothetical protein, conserved location=LmxM.21:642404-643855(-) length=483 sequence_SO=chromosome SO=protein_coding	483	0.9999	9.1	2	2	2.936e-08	2	1e-10	0	1e-10	0	1e-10	0	LmxM.21.1566	#N/A	-7.20261	7.20261	0.247217	0	null	#N/A
LmxM.32.2300	organism=Leishmania_mexicana_MHOM/GT/2001/U1103 product=udp-glc 4'-epimerase, putative location=LmxM.32:915730-916905(+) length=391 sequence_SO=chromosome SO=protein_coding	391	1	26.6	34	9	6.135e-08	3	6.249e-07	16	3.144e-08	1	6.205e-07	14	LmxM.32.2300	#N/A	3.7465	0.073995	0.412652	0	null	#N/A
LmxM.26.0380	organism=Leishmania_mexicana_MHOM/GT/2001/U1103 product=hypothetical protein, conserved location=LmxM.26:100023-100826(-) length=267 sequence_SO=chromosome SO=protein_coding	267	1	22.1	9	5	3.623e-07	8	1.613e-08	1	1e-10	0	1e-10	0	LmxM.26.0380	#N/A	-4.48085	10.8858	0.357822	0	null	#N/A
LmxM.24.2250	organism=Leishmania_mexicana_MHOM/GT/2001/U1103 product=fatty-acid desaturase, putative location=LmxM.24:816498-817793(-) length=431 sequence_SO=chromosome SO=protein_coding	431	1	13.9	17	4	1.399e-07	8	1.797e-07	6	1.795e-08	3	1e-10	0	LmxM.24.2250	#N/A	0.187839	4.1462	0.352847	4	null	#N/A
LmxM.28.3030	organism=Leishmania_mexicana_MHOM/GT/2001/U1103 product=unspecified product location=LmxM.28:1127969-1132375(-) length=1468 sequence_SO=chromosome SO=protein_coding	1468	1	10.1	10	4	1.609e-08	2	1.179e-07	8	1e-10	0	1e-10	0	#N/A	#N/A	2.86561	9.38791	0.312772	0	null	#N/A
LmxM.36.1750	organism=Leishmania_mexicana_MHOM/GT/2001/U1103 product=hypothetical protein, conserved location=LmxM.20:686203-687837(-) length=544 sequence_SO=chromosome SO=protein_coding	544	1	11.4	20	5	8.883e-08	5	4.02e-07	13	6.782e-08	2	1e-10	0	LmxM.36.1750	#N/A	1.36001	2.85332	0.374722	1	NN Sum: 4, NN D: .85, HMM Prob: 1	#N/A
LmxM.25.1100	organism=Leishmania_mexicana_MHOM/GT/2001/U1103 product=DNAj-like protein location=LmxM.25:415084-416274(-) length=396 sequence_SO=chromosome SO=protein_coding	396	1	26	10	7	2.61e-07	7	7.317e-08	3	1e-10	0	1e-10	0	LmxM.25.1100	#N/A	-1.83331	10.7064	0.352423	1	NN Sum: 4, NN D: .72, HMM Prob: .97	#N/A
LmxM.04.0770	organism=Leishmania_mexicana_MHOM/GT/2001/U1103 product=unspecified product location=LmxM.04:286649-287167(-) length=172 sequence_SO=chromosome SO=protein_coding	172	1	28.5	39	6	1.327e-06	21	1.552e-06	18	1e-10	0	1e-10	0	LmxM.04.0770	#N/A	0.225944	13.8133	0.445927	0	null	#N/A
LmxM.18.0890	organism=Leishmania_mexicana_MHOM/GT/2001/U1103 product=rab7 GTP binding protein, putative location=LmxM.18:365639-366310(+) length=223 sequence_SO=chromosome SO=protein_coding	223	1	31.8	8	6	1.31e-07	2	5.619e-07	6	1e-10	0	1e-10	0	LmxM.18.0890	#N/A	2.0999	11.7584	0.38408	0	null	#N/A
LmxM.28.0450	organism=Leishmania_mexicana_MHOM/GT/2001/U1103 product=ribonuclease II-like protein, putative location=LmxM.28:141869-144694(-) length=941 sequence_SO=chromosome SO=protein_coding	941	1	5.1	13	5	2.572e-08	7	2.324e-08	3	1.174e-08	2	2.047e-09	1	LmxM.28.0450	#N/A	-0.566955	1.82829	0.279759	0	null	#N/A
LmxM.34.5310	organism=Leishmania_mexicana_MHOM/GT/2001/U1103 product=GTP-binding protein, putative location=LmxM.34:1926314-1927438(+) length=374 sequence_SO=chromosome SO=protein_coding	374	0.9697	6.4	3	2	1.764e-08	2	6.943e-10	1	1e-10	0	1e-10	0	#N/A	#N/A	-4.48118	6.5184	0.226798	0	null	#N/A
LmxM.31.3300	organism=Leishmania_mexicana_MHOM/GT/2001/U1103 product=chaperone protein DNAj, putative location=LmxM.31:1309750-1310952(+) length=400 sequence_SO=chromosome SO=protein_coding	400	1	26.5	22	8	2.936e-07	12	2.045e-07	8	2.64e-08	1	3.493e-09	1	LmxM.31.3300	#N/A	-0.621537	4.05856	0.372263	1	NN Sum: 4, NN D: .7, HMM Prob: .99	#N/A
LmxM.29.2390	organism=Leishmania_mexicana_MHOM/GT/2001/U1103 product=hypothetical protein, conserved location=LmxM.29:868404-879770(-) length=3788 sequence_SO=chromosome SO=protein_coding	3788	1	3.6	15	11	2.762e-08	3	1e-10	0	7.742e-09	12	1e-10	0	LmxM.29.2390	Paraflagellar rod	-7.46606	1.82163	0.255099	0	NN Sum: 1, NN D: .29, HMM Prob: .56	#N/A
LmxM.15.1460	organism=Leishmania_mexicana_MHOM/GT/2001/U1103 product=phosphomevalonate kinase-like protein location=LmxM.15:532093-533469(-) length=458 sequence_SO=chromosome SO=protein_coding	458	1	11.6	4	3	6.443e-08	3	8.683e-09	1	1e-10	0	1e-10	0	#N/A	#N/A	-2.87718	8.51398	0.286518	0	NN Sum: 0, NN D: .33, HMM Prob: .64	#N/A
LmxM.34.0110	organism=Leishmania_mexicana_MHOM/GT/2001/U1103 product=coatomer zeta subunit, putative location=LmxM.34:22783-23337(-) length=184 sequence_SO=chromosome SO=protein_coding	184	1	25	8	4	3.542e-07	4	1.665e-07	4	1e-10	0	1e-10	0	LmxM.34.0110	#N/A	-1.08858	11.3462	0.371675	0	null	#N/A
LmxM.32.0410	organism=Leishmania_mexicana_MHOM/GT/2001/U1103 product=DNA mismatch repair protein, putative,MSH2 location=LmxM.32:130757-133576(-) length=939 sequence_SO=chromosome SO=protein_coding	939	1	5.2	4	4	1.193e-08	4	1e-10	0	1e-10	0	1e-10	0	LmxM.32.0410	#N/A	-5.91049	5.91049	0.208743	0	null	#N/A
LmxM.34.1450	organism=Leishmania_mexicana_MHOM/GT/2001/U1103 product=hypothetical protein, conserved location=LmxM.34:539048-548185(+) length=3045 sequence_SO=chromosome SO=protein_coding	3045	1	2.4	5	6	2.72e-09	3	4.422e-10	2	1e-10	0	1e-10	0	LmxM.34.1450	#N/A	-2.3788	3.98286	0.152662	0	null	#N/A
LmxM.18.0010	organism=Leishmania_mexicana_MHOM/GT/2001/U1103 product=hypothetical protein, conserved location=LmxM.18:1306-4314(-) length=1002 sequence_SO=chromosome SO=protein_coding	1002	1	8.4	16	8	3.425e-08	11	2.042e-08	4	3.422e-09	1	1e-10	0	LmxM.18.0010	#N/A	-0.876462	3.95628	0.276486	0	NN Sum: 4, NN D: .6, HMM Prob: .96	#N/A
LmxM.36.4810	organism=Leishmania_mexicana_MHOM/GT/2001/U1103 product=hypothetical protein, conserved location=LmxM.20:1837504-1838340(+) length=278 sequence_SO=chromosome SO=protein_coding	278	1	14.7	3	3	8.034e-08	3	1e-10	0	1e-10	0	1e-10	0	#N/A	#N/A	-8.65177	8.65177	0.290655	0	null	#N/A
LmxM.26.1300	organism=Leishmania_mexicana_MHOM/GT/2001/U1103 product=hypothetical protein, conserved location=LmxM.26:425080-428673(+) length=1197 sequence_SO=chromosome SO=protein_coding	1197	1	3.8	12	4	1.987e-08	12	1e-10	0	1e-10	0	1e-10	0	LmxM.26.1300	#N/A	-6.64169	6.64169	0.230471	0	null	#N/A
LmxM.25.0120	organism=Leishmania_mexicana_MHOM/GT/2001/U1103 product=electron transfer flavoprotein, putative location=LmxM.25:37749-38525(-) length=258 sequence_SO=chromosome SO=protein_coding	258	1	25.2	12	6	1.272e-07	2	6.066e-07	10	1e-10	0	1e-10	0	LmxM.25.0120	#N/A	2.25275	11.8412	0.38657	0	null	#N/A
LmxM.30.0140	organism=Leishmania_mexicana_MHOM/GT/2001/U1103 product=ubiquitin hydrolase, putative,cysteine peptidase, Clan CA, family C19, putative location=LmxM.30:34642-36012(-) length=456 sequence_SO=chromosome SO=protein_coding	456	0.9988	10.5	9	3	8.272e-08	6	2.593e-08	2	1.447e-08	1	1e-10	0	LmxM.30.0140	#N/A	-1.90063	2.89862	0.309068	0	null	#N/A
LmxM.30.2600	organism=Leishmania_mexicana_MHOM/GT/2001/U1103 product=calreticulin, putative location=LmxM.30:1227333-1228523(-) length=396 sequence_SO=chromosome SO=protein_coding	396	1	22.2	71	9	5.267e-07	9	7.275e-06	56	1e-10	0	2.656e-07	6	LmxM.30.2600	#N/A	3.83935	4.87592	0.490673	1	NN Sum: 4, NN D: .93, HMM Prob: .99	#N/A
LmxM.19.1160	organism=Leishmania_mexicana_MHOM/GT/2001/U1103 product=hypothetical protein, conserved location=LmxM.19:483107-484216(+) length=369 sequence_SO=chromosome SO=protein_coding	369	1	62.9	138	22	1.325e-05	108	3.531e-07	7	9.019e-07	12	5.542e-07	11	LmxM.19.1160	#N/A	-3.96327	3.22375	0.51778	0	null	#N/A
LmxM.36.5100	organism=Leishmania_mexicana_MHOM/GT/2001/U1103 product=hypothetical protein, conserved location=LmxM.20:1941564-1944518(-) length=984 sequence_SO=chromosome SO=protein_coding	984	1	36.2	168	28	1.553e-06	108	6.586e-07	43	1.918e-07	15	1.175e-08	2	LmxM.36.5100	#N/A	-1.38008	3.44164	0.438294	0	null	#N/A
LmxM.29.3680	organism=Leishmania_mexicana_MHOM/GT/2001/U1103 product=hypothetical protein, conserved location=LmxM.29:1300999-1302327(+) length=442 sequence_SO=chromosome SO=protein_coding	442	1	54.8	56	23	2.104e-06	56	1e-10	0	1e-10	0	1e-10	0	LmxM.29.3680	#N/A	-13.3609	13.3609	0.432311	0	null	#N/A
LmxM.33.0440	organism=Leishmania_mexicana_MHOM/GT/2001/U1103 product=ribosomal protein S25 location=LmxM.33:145468-145830(+) length=120 sequence_SO=chromosome SO=protein_coding	120	1	50	80	8	4.806e-06	16	8.423e-06	18.5	1.86e-06	5.5	1.658e-06	5.5	LmxM.33.0440	#N/A	0.596746	1.91088	0.522394	0	null	#N/A
LmxM.26.1000	organism=Leishmania_mexicana_MHOM/GT/2001/U1103 product=hypothetical protein, conserved location=LmxM.26:287461-288474(-) length=337 sequence_SO=chromosome SO=protein_coding	337	1	10.7	6	3	1e-10	0	1.207e-07	6	1e-10	0	1e-10	0	LmxM.26.1000	#N/A	9.2384	9.2384	0.308279	0	null	#N/A
LmxM.02.0660	organism=Leishmania_mexicana_MHOM/GT/2001/U1103 product=hypothetical protein, conserved location=LmxM.02:272118-274910(+) length=930 sequence_SO=chromosome SO=protein_coding	930	1	6.6	4	4	9.133e-09	4	1e-10	0	1e-10	0	1e-10	0	LmxM.02.0660	#N/A	-5.52873	5.52873	0.197465	0	null	#N/A
LmxM.27.2000	organism=Leishmania_mexicana_MHOM/GT/2001/U1103 product=hypothetical protein, conserved location=LmxM.27:837400-837993(-) length=197 sequence_SO=chromosome SO=protein_coding	197	1	31.5	37	6	1.652e-06	22	8.936e-07	7	3.821e-07	3	2.352e-07	4	LmxM.27.2000	#N/A	-0.849601	2.04396	0.450009	0	null	#N/A
LmxM.08_29.2200	organism=Leishmania_mexicana_MHOM/GT/2001/U1103 product=GTP-binding protein, putative location=LmxM.08:225473-227548(+) length=691 sequence_SO=chromosome SO=protein_coding	691	1	48	178	30	1.931e-06	110	6.44e-08	8	1.433e-06	59	1e-10	0	LmxM.08_29.2200	#N/A	-5.70473	0.477539	0.45351	0	null	#N/A
LmxM.28.2060	organism=Leishmania_mexicana_MHOM/GT/2001/U1103 product=DNA-directed RNA polymerase-like protein location=LmxM.28:799869-800282(-) length=137 sequence_SO=chromosome SO=protein_coding	137	1	24.1	2	2	4.649e-08	1	4.885e-08	1	1e-10	0	1e-10	0	LmxM.28.2060	#N/A	0.0712885	8.89694	0.298019	0	null	#N/A
LmxM.10.0280	organism=Leishmania_mexicana_MHOM/GT/2001/U1103 product=hypothetical protein, conserved location=LmxM.10:106073-113131(+) length=2352 sequence_SO=chromosome SO=protein_coding	2352	1	1.9	4	3	1.469e-10	1	1e-10	0	8.755e-09	3	1e-10	0	LmxM.10.0280	#N/A	-5.47604	-5.16449	0.195913	0	null	#N/A
LmxM.28.0110	organism=Leishmania_mexicana_MHOM/GT/2001/U1103 product=proteasome beta 3 subunit, putative location=LmxM.28:31704-32321(+) length=205 sequence_SO=chromosome SO=protein_coding	205	1	13.2	2	2	1e-10	0	8.124e-08	2	1e-10	0	1e-10	0	LmxM.28.0110	#N/A	8.66782	8.66782	0.291137	0	null	#N/A
LmxM.08.1000	organism=Leishmania_mexicana_MHOM/GT/2001/U1103 product=hypothetical protein, conserved location=LmxM.08:1572765-1580129(-) length=2454 sequence_SO=chromosome SO=protein_coding	2454	1	6.8	12	12	7.577e-09	10	7.928e-10	2	1e-10	0	1e-10	0	LmxM.08.1000	#N/A	-3.10413	5.38712	0.193297	0	null	#N/A
LmxM.11.0350	organism=Leishmania_mexicana_MHOM/GT/2001/U1103 product=14-3-3 protein, putative location=LmxM.11:109402-110163(+) length=253 sequence_SO=chromosome SO=protein_coding	253	1	41.5	54	14	2.326e-06	30	1.695e-06	20	1e-10	0	2.272e-07	4	LmxM.11.0350	#N/A	-0.275155	4.14488	0.462822	0	null	#N/A
LmxM.09.1070	organism=Leishmania_mexicana_MHOM/GT/2001/U1103 product=eukaryotic translation initiation factor 2 subunit, putative location=LmxM.09:408466-409905(-) length=479 sequence_SO=chromosome SO=protein_coding	479	1	39.5	86	18	3.277e-06	62	7.305e-07	16	4.215e-07	8	1e-10	0	LmxM.09.1070	#N/A	-2.33979	3.24876	0.464632	0	null	#N/A
LmxM.30.0350	organism=Leishmania_mexicana_MHOM/GT/2001/U1103 product=amino acid transporter aATP11, putative location=LmxM.30:108292-109827(-) length=511 sequence_SO=chromosome SO=protein_coding	511	0.9925	2.9	2	2	1.545e-08	1	1e-10	0	1.311e-09	1	1e-10	0	LmxM.30.0350	#N/A	-6.38896	3.46212	0.222945	11	null	#N/A
LmxM.32.2630	organism=Leishmania_mexicana_MHOM/GT/2001/U1103 product=dynein intermediate chain, putative location=LmxM.32:1048628-1051750(+) length=1040 sequence_SO=chromosome SO=protein_coding	1040	1	3.8	8	3	1e-10	0	1e-10	0	5.443e-08	8	1e-10	0	LmxM.32.2630	Outer or Inner dynein arm	-8.09091	-8.09091	0.273823	0	null	#N/A
LmxM.36.2590	organism=Leishmania_mexicana_MHOM/GT/2001/U1103 product=membrane-bound acid phosphatase 2, putative location=LmxM.20:1032758-1034473(-) length=571 sequence_SO=chromosome SO=protein_coding	571	1	5.4	14	4	6.621e-09	1	6.119e-08	4	4.255e-09	1	2.965e-08	8	LmxM.36.2590	#N/A	3.06218	1.00002	0.300739	2	NN Sum: 4, NN D: .88, HMM Prob: 1	#N/A
LmxM.15.1040	organism=Leishmania_mexicana_MHOM/GT/2001/U1103 product=tryparedoxin peroxidase location=LmxM.15:407413-408012(-) length=199 sequence_SO=chromosome SO=protein_coding	199	1	61.3	296	19	1.626e-05	75.5	1.204e-05	68.5	4.127e-06	14.5	1.193e-06	9	LmxM.15.1040	#N/A	-0.623509	2.4113	0.55266	0	null	#N/A
LmxM.26.1960	organism=Leishmania_mexicana_MHOM/GT/2001/U1103 product=hypothetical protein, conserved location=LmxM.26:712129-714534(+) length=801 sequence_SO=chromosome SO=protein_coding	801	1	45.4	181	31	4.528e-06	160	5.486e-08	5	1.654e-07	14	2.184e-09	1	LmxM.26.1960	#N/A	-6.36241	4.77329	0.467673	0	null	#N/A
LmxM.15.0250	organism=Leishmania_mexicana_MHOM/GT/2001/U1103 product=hypothetical protein, conserved location=LmxM.15:96541-102336(+) length=1931 sequence_SO=chromosome SO=protein_coding	1931	1	3.5	12	7	7.664e-10	1	1e-10	0	4.495e-08	11	1e-10	0	LmxM.15.0250	#N/A	-7.83657	-5.70035	0.266197	0	null	#N/A
LmxM.36.5140	organism=Leishmania_mexicana_MHOM/GT/2001/U1103 product=hypothetical protein, conserved location=LmxM.20:1955073-1956599(-) length=508 sequence_SO=chromosome SO=protein_coding	508	0.9998	3	3	2	1e-10	0	4.176e-08	2	1.88e-09	1	1e-10	0	LmxM.36.5140	#N/A	4.402	4.402	0.264187	0	null	#N/A
LmxM.26.0430	organism=Leishmania_mexicana_MHOM/GT/2001/U1103 product=nucleotide binding protein-like protein location=LmxM.26:111465-112391(-) length=308 sequence_SO=chromosome SO=protein_coding	308	1	10.7	3	2	3.829e-08	2	2.784e-08	1	1e-10	0	1e-10	0	LmxM.26.0430	#N/A	-0.458399	8.36916	0.282171	0	null	#N/A
LmxM.09.0410	organism=Leishmania_mexicana_MHOM/GT/2001/U1103 product=unspecified product location=LmxM.00:249484-250734(+) length=416 sequence_SO=random_sequence SO=protein_coding	416	0.9973	7	1	2	1.703e-08	1	1e-10	0	1e-10	0	1e-10	0	#N/A	#N/A	-6.42038	6.42038	0.22388	0	null	#N/A
LmxM.08.0430	organism=Leishmania_mexicana_MHOM/GT/2001/U1103 product=hypothetical protein, conserved location=LmxM.08:1326182-1328926(+) length=914 sequence_SO=chromosome SO=protein_coding	914	1	7.9	10	6	6.305e-08	9	1e-10	0	6.12e-09	1	1e-10	0	LmxM.08.0430	#N/A	-8.434	3.3438	0.284117	0	null	#N/A
LmxM.16.1310	organism=Leishmania_mexicana_MHOM/GT/2001/U1103 product=cytochrome c, putative location=LmxM.16:515582-515923(-) length=113 sequence_SO=chromosome SO=protein_coding	113	1	45.1	75	5	8.854e-06	45	1.159e-05	24	3.733e-07	3	2.516e-06	3	LmxM.16.1310	#N/A	0.612328	2.82289	0.536798	0	null	#N/A
LmxM.28.1230	organism=Leishmania_mexicana_MHOM/GT/2001/U1103 product=hypothetical protein, unknown function location=LmxM.28:453837-455078(+) length=413 sequence_SO=chromosome SO=protein_coding	413	1	6.5	3	2	6.989e-08	3	1e-10	0	1e-10	0	1e-10	0	LmxM.28.1230	#N/A	-8.451	8.451	0.284628	0	null	#N/A
LmxM.03.0530	organism=Leishmania_mexicana_MHOM/GT/2001/U1103 product=hypothetical protein, conserved location=LmxM.03:186031-192171(+) length=2046 sequence_SO=chromosome SO=protein_coding	2046	1	1.4	5	3	2.847e-09	4	1.936e-10	1	1e-10	0	1e-10	0	#N/A	#N/A	-3.32732	3.92628	0.151063	0	NN Sum: 3, NN D: .45, HMM Prob: .97	#N/A
LmxM.36.3290	organism=Leishmania_mexicana_MHOM/GT/2001/U1103 product=hypothetical protein, conserved location=LmxM.20:1289231-1290061(-) length=276 sequence_SO=chromosome SO=protein_coding	276	1	27.5	17	7	3.54e-07	9	7.516e-08	2	7.688e-08	4	1.072e-07	2	LmxM.36.3290	#N/A	-1.2405	1.22118	0.378763	0	null	#N/A
LmxM.36.3310	organism=Leishmania_mexicana_MHOM/GT/2001/U1103 product=actin-like protein, putative location=LmxM.20:1296121-1297344(-) length=407 sequence_SO=chromosome SO=protein_coding	407	1	14	6	4	4.56e-09	1	1e-10	0	2.166e-07	5	1e-10	0	LmxM.36.3310	#N/A	-10.1109	-5.53923	0.33451	0	null	#N/A
LmxM.26.0680	organism=Leishmania_mexicana_MHOM/GT/2001/U1103 product=hypothetical protein, conserved location=LmxM.26:176767-177444(-) length=225 sequence_SO=chromosome SO=protein_coding	225	1	11.6	11	3	1.172e-07	3	2.543e-07	5	1e-10	0	5.3e-07	2	LmxM.26.0680	#N/A	2.7412	-0.512902	0.395501	2	NN Sum: 4, NN D: .92, HMM Prob: 1	#N/A
LmxM.26.1570	organism=Leishmania_mexicana_MHOM/GT/2001/U1103 product=thimet oligopeptidase, putative,metallo-peptidase, Clan MA(E), Family M3 location=LmxM.26:549261-551318(+) length=685 sequence_SO=chromosome SO=protein_coding	685	1	32.3	124	21	2.899e-07	30	1.586e-06	63	7.047e-08	6	4.955e-07	25	LmxM.26.1570	#N/A	2.53007	1.72879	0.438772	0	null	#N/A
LmxM.08_29.0300	organism=Leishmania_mexicana_MHOM/GT/2001/U1103 product=unspecified product location=LmxM.08:1052134-1053147(+) length=337 sequence_SO=chromosome SO=protein_coding	337	0.9999	7.4	3	2	2.345e-08	1	6.862e-08	2	1e-10	0	1e-10	0	#N/A	#N/A	1.545	8.84659	0.296506	0	null	#N/A
LmxM.36.3380	organism=Leishmania_mexicana_MHOM/GT/2001/U1103 product=hypothetical protein, conserved location=LmxM.20:1317144-1317560(-) length=138 sequence_SO=chromosome SO=protein_coding	138	1	42	16	6	2.675e-07	4	7.862e-07	4	1.607e-07	2	6.473e-07	6	#N/A	#N/A	1.74319	0.383037	0.426991	0	null	#N/A
LmxM.19.1290	organism=Leishmania_mexicana_MHOM/GT/2001/U1103 product=hypothetical protein, conserved location=LmxM.19:523989-524840(+) length=283 sequence_SO=chromosome SO=protein_coding	283	1	37.8	15	8	3.014e-07	9	2.378e-07	5	3.164e-08	1	1e-10	0	LmxM.19.1290	#N/A	-0.48534	4.08645	0.375659	0	null	#N/A
LmxM.09.0100	organism=Leishmania_mexicana_MHOM/GT/2001/U1103 product=hypothetical protein, conserved,calmodulin-like protein containing EF hand domain location=LmxM.09:46568-48316(+) length=582 sequence_SO=chromosome SO=protein_coding	582	1	42.4	62	22	1.047e-06	35	6.099e-07	16	2.754e-07	7	6.799e-08	4	LmxM.09.0100	#N/A	-0.964036	2.27057	0.430109	0	null	#N/A
LmxM.08.0290	organism=Leishmania_mexicana_MHOM/GT/2001/U1103 product=iron superoxide dismutase location=LmxM.08:1259257-1259949(+) length=230 sequence_SO=chromosome SO=protein_coding	230	1	21.7	14	5	3.954e-07	6	1.055e-06	8	1e-10	0	1e-10	0	LmxM.08.0290	#N/A	1.41563	12.8242	0.416155	0	NN Sum: 1, NN D: .31, HMM Prob: .51	#N/A
LmxM.11.1330	organism=Leishmania_mexicana_MHOM/GT/2001/U1103 product=hypothetical protein, conserved location=LmxM.11:537338-542665(+) length=1775 sequence_SO=chromosome SO=protein_coding	1775	1	3.4	13	5	1.897e-09	3	1e-10	0	4.254e-08	10	1e-10	0	LmxM.11.1330	#N/A	-7.79562	-4.4163	0.264969	0	null	#N/A
LmxM.31.0130	organism=Leishmania_mexicana_MHOM/GT/2001/U1103 product=hypothetical protein, conserved location=LmxM.31:41881-42600(-) length=239 sequence_SO=chromosome SO=protein_coding	239	1	16.3	4	3	1.237e-07	3	1e-10	0	1.332e-08	1	1e-10	0	LmxM.31.0130	#N/A	-9.42017	3.20555	0.313742	0	null	#N/A
LmxM.31.3130	organism=Leishmania_mexicana_MHOM/GT/2001/U1103 product=ribosomal protein L3, putative location=LmxM.31:1222242-1223501(+) length=419 sequence_SO=chromosome SO=protein_coding	419	1	69.7	1090	37	8.912e-06	158	2.225e-05	332	8.729e-05	264	6.485e-05	334	LmxM.31.3130	#N/A	-0.143394	-2.28754	0.626317	0	null	#N/A
LmxM.30.1070	organism=Leishmania_mexicana_MHOM/GT/2001/U1103 product=biotin/lipoate protein ligase-like protein location=LmxM.30:414792-415583(-) length=263 sequence_SO=chromosome SO=protein_coding	263	1	27.4	36	6	1.41e-06	23	8.996e-07	9	1.213e-08	1	1.746e-07	3	LmxM.30.1070	#N/A	-0.404791	3.62862	0.43973	0	null	#N/A
LmxM.32.0550	organism=Leishmania_mexicana_MHOM/GT/2001/U1103 product=hypothetical protein, conserved location=LmxM.32:179229-185585(-) length=2118 sequence_SO=chromosome SO=protein_coding	2118	1	3.7	17	8	1.085e-08	10	3.243e-09	7	1e-10	0	1e-10	0	LmxM.32.0550	#N/A	-1.71172	6.13883	0.215512	0	null	#N/A
LmxM.34.1160	organism=Leishmania_mexicana_MHOM/GT/2001/U1103 product=oligosaccharyl transferase subunit, putative location=LmxM.34:446227-448785(+) length=852 sequence_SO=chromosome SO=protein_coding	852	0.9988	14.1	2	11	1.89e-08	2	1e-10	0	1e-10	0	1e-10	0	LmxM.34.1160	#N/A	-6.56986	6.56986	0.22833	11	null	#N/A
LmxM.32.1150	organism=Leishmania_mexicana_MHOM/GT/2001/U1103 product=pumilio protein, putative location=LmxM.32:418580-421108(+) length=842 sequence_SO=chromosome SO=protein_coding	842	1	6.4	10	3	1.277e-07	7	2.276e-08	2	1.511e-08	1	1e-10	0	LmxM.32.1150	#N/A	-2.6432	3.30629	0.321924	0	null	#N/A
LmxM.17.1160	organism=Leishmania_mexicana_MHOM/GT/2001/U1103 product=hypothetical protein, conserved location=LmxM.17:548912-550804(+) length=630 sequence_SO=chromosome SO=protein_coding	630	0.9997	8.1	4	4	1.712e-08	3	1.054e-08	1	1e-10	0	1e-10	0	LmxM.17.1160	#N/A	-0.694587	7.11166	0.244498	0	null	#N/A
LmxM.08.1120	organism=Leishmania_mexicana_MHOM/GT/2001/U1103 product=hypothetical protein, conserved location=LmxM.08:1612165-1614750(+) length=861 sequence_SO=chromosome SO=protein_coding	861	1	14.6	23	12	3.962e-09	1	1e-10	0	5.867e-07	22	1e-10	0	LmxM.08.1120	#N/A	-11.5281	-7.17453	0.377149	0	null	#N/A
LmxM.12.0250	organism=Leishmania_mexicana_MHOM/GT/2001/U1103 product=cysteinyl-tRNA synthetase, putative location=LmxM.12:86117-88471(+) length=784 sequence_SO=chromosome SO=protein_coding	784	1	24.2	107	16	3.199e-07	35	5.332e-07	49	8.525e-08	11	1.755e-07	12	LmxM.12.0250	#N/A	0.806719	1.71005	0.404683	0	null	#N/A
LmxM.11.0260	organism=Leishmania_mexicana_MHOM/GT/2001/U1103 product=hypothetical protein, conserved location=LmxM.11:71345-73129(+) length=594 sequence_SO=chromosome SO=protein_coding	594	0.9998	4	6	2	8.119e-09	4	1.957e-09	1	2.39e-08	1	1e-10	0	LmxM.11.0260	#N/A	-3.96031	-1.25211	0.253245	0	NN Sum: 1, NN D: .38, HMM Prob: .98	#N/A
LmxM.11.0490	organism=Leishmania_mexicana_MHOM/GT/2001/U1103 product=tetratricopeptide repeat (TPR) protein location=LmxM.11:170029-171252(+) length=407 sequence_SO=chromosome SO=protein_coding	407	1	19.4	8	7	1e-10	0	1e-10	0	6.488e-07	8	1e-10	0	LmxM.11.0490	#N/A	-11.6638	-11.6638	0.381231	0	null	#N/A
LmxM.32.1530	organism=Leishmania_mexicana_MHOM/GT/2001/U1103 product=hypothetical protein, conserved location=LmxM.32:610528-611073(+) length=181 sequence_SO=chromosome SO=protein_coding	181	1	11.6	7	2	3.545e-08	2	4.404e-07	5	1e-10	0	1e-10	0	#N/A	#N/A	3.63122	11.2163	0.367765	2	null	#N/A
LmxM.05.0490	organism=Leishmania_mexicana_MHOM/GT/2001/U1103 product=hypothetical protein, conserved location=LmxM.05:166527-167030(+) length=167 sequence_SO=chromosome SO=protein_coding	167	1	26.3	20	3	2.108e-07	3	7.769e-07	8	8.243e-08	2	1.29e-06	7	LmxM.05.0490	#N/A	2.81736	-0.474588	0.437294	1	NN Sum: 3, NN D: .44, HMM Prob: .92	#N/A
LmxM.17.0200	organism=Leishmania_mexicana_MHOM/GT/2001/U1103 product=receptor-type adenylate cyclase a location=LmxM.17:40601-44719(-) length=1372 sequence_SO=chromosome SO=protein_coding	1372	1	8.3	53	10	4.262e-09	4.5	5.949e-09	1.5	2.674e-08	8	6.638e-08	13.5	LmxM.17.0200	#N/A	1.22221	-3.18897	0.301423	0	NN Sum: 3, NN D: .33, HMM Prob: .9	#N/A
LmxM.21.0540	organism=Leishmania_mexicana_MHOM/GT/2001/U1103 product=la RNA binding protein, putative location=LmxM.21:161945-162964(-) length=339 sequence_SO=chromosome SO=protein_coding	339	1	44.5	94	16	1.552e-06	37	3.52e-06	40	1.152e-07	4	5.518e-07	13	LmxM.21.0540	#N/A	1.28824	2.9268	0.475884	0	null	#N/A
LmxM.36.5780	organism=Leishmania_mexicana_MHOM/GT/2001/U1103 product=hypothetical protein, conserved location=LmxM.20:2178786-2180180(-) length=464 sequence_SO=chromosome SO=protein_coding	464	1	9.3	2	3	1.492e-08	2	1e-10	0	1e-10	0	1e-10	0	#N/A	#N/A	-6.23074	6.23074	0.218241	0	null	#N/A
LmxM.06.1040	organism=Leishmania_mexicana_MHOM/GT/2001/U1103 product=hypothetical protein, conserved location=LmxM.06:408707-410875(+) length=722 sequence_SO=chromosome SO=protein_coding	722	1	6.5	6	4	1.769e-08	6	1e-10	0	1e-10	0	1e-10	0	LmxM.06.1040	#N/A	-6.47492	6.47492	0.225503	0	null	#N/A
LmxM.26.1900	organism=Leishmania_mexicana_MHOM/GT/2001/U1103 product=hypothetical protein, conserved location=LmxM.26:679730-683398(+) length=1222 sequence_SO=chromosome SO=protein_coding	1222	1	2.9	3	3	4.999e-09	3	1e-10	0	1e-10	0	1e-10	0	LmxM.26.1900	#N/A	-4.67214	4.67214	0.172419	0	null	#N/A
LmxM.05.1100	organism=Leishmania_mexicana_MHOM/GT/2001/U1103 product=hypothetical protein, conserved location=LmxM.05:405051-405788(+) length=245 sequence_SO=chromosome SO=protein_coding	245	1	15.5	5	3	7.167e-08	3	1e-10	0	8.539e-08	1	1.772e-08	1	LmxM.05.1100	#N/A	-3.13975	-0.522731	0.324274	0	null	#N/A
LmxM.23.1580	organism=Leishmania_mexicana_MHOM/GT/2001/U1103 product=hypothetical protein, conserved location=LmxM.23:742086-742553(+) length=155 sequence_SO=chromosome SO=protein_coding	155	1	61.9	12	6	8.331e-07	11	5.047e-08	1	1e-10	0	1e-10	0	LmxM.23.1580	#N/A	-4.04231	12.1091	0.394634	0	null	#N/A
LmxM.24.0770	organism=Leishmania_mexicana_MHOM/GT/2001/U1103 product=malic enzyme, putative location=LmxM.24:275048-276769(+) length=573 sequence_SO=chromosome SO=protein_coding	573	1	31.6	128	16	1.528e-06	65	1.832e-06	58	7.374e-08	3	1e-10	0	LmxM.24.0770	#N/A	0.193858	5.50791	0.453578	0	null	#N/A
LmxM.33.4160	organism=Leishmania_mexicana_MHOM/GT/2001/U1103 product=dynein heavy chain, putative location=LmxM.33:1568134-1580859(+) length=4241 sequence_SO=chromosome SO=protein_coding	4241	1	3.3	36	13	6.642e-09	17	3.075e-09	12	3.876e-09	6	2.765e-10	1	LmxM.33.4160	#N/A	-1.64998	1.22653	0.214206	0	null	#N/A
LmxM.22.0780	organism=Leishmania_mexicana_MHOM/GT/2001/U1103 product=NADH-cytochrome b5 reductase, putative location=LmxM.22:313694-314563(-) length=289 sequence_SO=chromosome SO=protein_coding	289	1	19	12	4	9.276e-08	4	2.114e-07	8	1e-10	0	1e-10	0	LmxM.22.0780	#N/A	1.18753	10.5706	0.348339	0	NN Sum: 0, NN D: .29, HMM Prob: .89	#N/A
LmxM.08.0410	organism=Leishmania_mexicana_MHOM/GT/2001/U1103 product=hypothetical protein, conserved location=LmxM.08:1312212-1316417(+) length=1401 sequence_SO=chromosome SO=protein_coding	1401	1	6.7	10	8	1.039e-09	1	2.268e-08	9	1e-10	0	1e-10	0	LmxM.08.0410	#N/A	4.32193	6.8899	0.237874	0	NN Sum: 1, NN D: .17, HMM Prob: .59	#N/A
LmxM.22.0470	organism=Leishmania_mexicana_MHOM/GT/2001/U1103 product=hypothetical protein, conserved location=LmxM.22:181140-182402(-) length=420 sequence_SO=chromosome SO=protein_coding	420	1	18.8	30	10	2.345e-07	11	5.909e-07	12	9.258e-08	3	9.614e-08	4	LmxM.22.0470	#N/A	1.07075	2.12885	0.400609	0	NN Sum: 1, NN D: .32, HMM Prob: .81	#N/A
LmxM.33.2450	organism=Leishmania_mexicana_MHOM/GT/2001/U1103 product=hypothetical protein, conserved location=LmxM.33:890337-895952(-) length=1871 sequence_SO=chromosome SO=protein_coding	1871	0.9876	1.1	2	2	1.653e-09	2	1e-10	0	1e-10	0	1e-10	0	#N/A	#N/A	-3.13175	3.13175	0.12907	0	null	#N/A
LmxM.25.2010	organism=Leishmania_mexicana_MHOM/GT/2001/U1103 product=hypothetical protein, conserved location=LmxM.25:760234-761073(-) length=279 sequence_SO=chromosome SO=protein_coding	279	1	18.6	55	6	3.414e-07	4	7.144e-06	26	1.338e-07	2	5.574e-06	22	LmxM.25.2010	#N/A	4.74219	0.391145	0.512035	0	null	#N/A
LmxM.09.1220	organism=Leishmania_mexicana_MHOM/GT/2001/U1103 product=AAA family ATPase, putative location=LmxM.09:449224-453048(-) length=1274 sequence_SO=chromosome SO=protein_coding	1274	1	10.8	15	10	4.948e-08	15	1e-10	0	1e-10	0	1e-10	0	LmxM.09.1220	#N/A	-7.95361	7.95361	0.269705	0	NN Sum: 3, NN D: .59, HMM Prob: .55	#N/A
LmxM.12.0530	organism=Leishmania_mexicana_MHOM/GT/2001/U1103 product=glucose-6-phosphate isomerase location=LmxM.12:275267-277084(+) length=605 sequence_SO=chromosome SO=protein_coding	605	1	35.2	40	15	2.742e-08	4	5.777e-07	30	1e-10	0	3.443e-08	5	LmxM.12.0530	#N/A	4.47529	4.1313	0.380594	0	null	#N/A
LmxM.21.1080	organism=Leishmania_mexicana_MHOM/GT/2001/U1103 product=cell division protein kinase 2,cdc2-related kinase location=LmxM.21:425686-426591(+) length=301 sequence_SO=chromosome SO=protein_coding	301	1	27.9	11	7	3.328e-07	6	5.817e-08	3	2.879e-08	2	1e-10	0	#N/A	#N/A	-2.63353	3.75842	0.36231	0	null	#N/A
LmxM.08_29.0440	organism=Leishmania_mexicana_MHOM/GT/2001/U1103 product=hypothetical protein, conserved location=LmxM.08:1004378-1005520(+) length=380 sequence_SO=chromosome SO=protein_coding	380	0.9761	7.9	1	2	4.299e-09	1	1e-10	0	1e-10	0	1e-10	0	#N/A	#N/A	-4.4591	4.4591	0.166266	1	null	#N/A
LmxM.28.1350	organism=Leishmania_mexicana_MHOM/GT/2001/U1103 product=haloacid dehalogenase-like hydrolase-like protein location=LmxM.28:491072-492073(+) length=333 sequence_SO=chromosome SO=protein_coding	333	1	12.3	8	4	6.754e-08	5	1e-10	0	5.445e-08	2	1.685e-08	1	LmxM.28.1350	#N/A	-2.84741	-0.0760254	0.314283	0	null	#N/A
LmxM.08_29.0020	organism=Leishmania_mexicana_MHOM/GT/2001/U1103 product=transcription factor-like protein location=LmxM.08:1149821-1152958(+) length=1045 sequence_SO=chromosome SO=protein_coding	1045	1	22.3	77	21	3.735e-07	63	2.137e-08	5	6.195e-08	9	1e-10	0	LmxM.08_29.0020	#N/A	-4.34211	2.66987	0.365984	0	NN Sum: 2, NN D: .36, HMM Prob: .6	#N/A
LmxM.13.0110	organism=Leishmania_mexicana_MHOM/GT/2001/U1103 product=hypothetical protein, conserved location=LmxM.13:31606-32664(-) length=352 sequence_SO=chromosome SO=protein_coding	352	1	12.5	11	4	1.467e-07	6	1.395e-07	5	1e-10	0	1e-10	0	LmxM.13.0110	#N/A	-0.072553	10.4828	0.345697	2	null	#N/A
LmxM.30.3090	organism=Leishmania_mexicana_MHOM/GT/2001/U1103 product=peptidase, putative,metallo-peptidase, Clan ME, Family M16 location=LmxM.30:1403016-1406258(-) length=1080 sequence_SO=chromosome SO=protein_coding	1080	1	16	118	15	1.109e-07	33	5.817e-07	59	4.148e-08	8	2.376e-07	18	LmxM.30.3090	#N/A	2.42672	1.31134	0.398752	0	null	#N/A
LmxM.36.2720	organism=Leishmania_mexicana_MHOM/GT/2001/U1103 product=hypothetical protein, conserved,transportin2-like protein location=LmxM.20:1092491-1095307(-) length=938 sequence_SO=chromosome SO=protein_coding	938	1	3.4	6	3	1.434e-08	5	1e-10	0	4.364e-09	1	1e-10	0	LmxM.36.2720	#N/A	-6.5472	1.69366	0.227655	0	null	#N/A
LmxM.06.0660	organism=Leishmania_mexicana_MHOM/GT/2001/U1103 product=hypothetical protein, conserved location=LmxM.06:235582-237486(+) length=634 sequence_SO=chromosome SO=protein_coding	634	1	6	3	2	4.959e-08	3	1e-10	0	1e-10	0	1e-10	0	LmxM.06.0660	#N/A	-7.95681	7.95681	0.269801	0	null	#N/A
LmxM.25.0820	organism=Leishmania_mexicana_MHOM/GT/2001/U1103 product=hypothetical protein, conserved location=LmxM.25:298302-298685(+) length=127 sequence_SO=chromosome SO=protein_coding	127	0.9965	13.4	2	2	4.668e-08	1	8.644e-08	1	1e-10	0	1e-10	0	LmxM.25.0820	#N/A	0.887475	9.37851	0.31249	0	null	#N/A
LmxM.25.0960	organism=Leishmania_mexicana_MHOM/GT/2001/U1103 product=gamma-tubulin location=LmxM.25:349263-350606(+) length=447 sequence_SO=chromosome SO=protein_coding	447	1	11.2	7	4	1.624e-07	5	1e-10	0	9.361e-08	2	1e-10	0	LmxM.25.0960	Paraflagellar rod	-10.322	0.794165	0.34086	0	null	#N/A
LmxM.14.1140	organism=Leishmania_mexicana_MHOM/GT/2001/U1103 product=hypothetical protein, conserved location=LmxM.14:486558-487973(+) length=471 sequence_SO=chromosome SO=protein_coding	471	1	16.1	5	5	1.869e-07	4	1.639e-08	1	1e-10	0	1e-10	0	LmxM.14.1140	#N/A	-3.50337	9.98932	0.330854	0	NN Sum: 1, NN D: .37, HMM Prob: .92	#N/A
LmxM.07.0650	organism=Leishmania_mexicana_MHOM/GT/2001/U1103 product=vacuolar-type Ca2 -ATPase, putative location=LmxM.07:286595-289954(+) length=1119 sequence_SO=chromosome SO=protein_coding	1119	1	8.9	24	10	2.469e-09	2	3.641e-08	8.5	1e-10	0	1.774e-08	2.5	LmxM.07.0650	#N/A	4.39768	1.12388	0.275373	10	null	#N/A
LmxM.27.2480	organism=Leishmania_mexicana_MHOM/GT/2001/U1103 product=hypothetical protein, conserved,WD-repeat protein location=LmxM.27:1019667-1021208(+) length=513 sequence_SO=chromosome SO=protein_coding	513	1	7.6	8	3	9.704e-08	5	6.753e-08	2	1.735e-08	1	1e-10	0	LmxM.27.2480	#N/A	-0.758226	3.2374	0.326012	0	null	#N/A
LmxM.10.1150	organism=Leishmania_mexicana_MHOM/GT/2001/U1103 product=hypothetical protein, conserved location=LmxM.10:451903-453345(-) length=480 sequence_SO=chromosome SO=protein_coding	480	1	39.8	67	28	1.688e-07	8	1e-10	0	5.059e-06	59	1e-10	0	LmxM.10.1150	#N/A	-14.6739	-4.90464	0.471834	0	null	#N/A
LmxM.05.0060	organism=Leishmania_mexicana_MHOM/GT/2001/U1103 product=major vault protein, putative location=LmxM.05:18567-21068(+) length=833 sequence_SO=chromosome SO=protein_coding	833	1	16	35	13	1e-10	0	4.662e-09	2	2.007e-09	1	3.547e-07	32	LmxM.05.0060	#N/A	7.4141	-6.22703	0.355807	0	null	#N/A
LmxM.01.0140	organism=Leishmania_mexicana_MHOM/GT/2001/U1103 product=unspecified product location=LmxM.01:35671-35919(-) length=82 sequence_SO=chromosome SO=protein_coding	82	0.9988	23.2	3	2	8.855e-08	1	1e-10	0	2.13e-07	2	1e-10	0	#N/A	#N/A	-10.5582	-1.26534	0.347965	0	null	#N/A
LmxM.15.1440	organism=Leishmania_mexicana_MHOM/GT/2001/U1103 product=glutaminyl-tRNA synthetase, putative location=LmxM.15:527148-528860(-) length=570 sequence_SO=chromosome SO=protein_coding	570	1	30.2	82	18	4.934e-07	26	9.653e-07	41	2.91e-07	11	6.4e-08	3	LmxM.15.1440	#N/A	0.392002	2.03879	0.425857	0	null	#N/A
LmxM.14.0150	organism=Leishmania_mexicana_MHOM/GT/2001/U1103 product=60S ribosomal protein, putative location=LmxM.14:37160-37699(+) length=179 sequence_SO=chromosome SO=protein_coding	179	1	23.5	4	4	3.133e-07	3	2.955e-08	1	1e-10	0	1e-10	0	LmxM.14.0150	#N/A	-3.4019	10.7434	0.353536	0	NN Sum: 2, NN D: .46, HMM Prob: .98	#N/A
LmxM.36.2020	organism=Leishmania_mexicana_MHOM/GT/2001/U1103 product=chaperonin HSP60, mitochondrial precursor location=LmxM.20:784512-786212(+) length=566 sequence_SO=chromosome SO=protein_coding	566	1	60.1	432	36	1.734e-06	84.5	9.173e-06	159.5	4.829e-07	19.5	8.199e-09	1	LmxM.36.2020	#N/A	2.05014	4.4731	0.505683	0	null	#N/A
LmxM.29.0850	organism=Leishmania_mexicana_MHOM/GT/2001/U1103 product=surface protein amastin, putative location=LmxM.29:267888-268484(+) length=198 sequence_SO=chromosome SO=protein_coding	198	1	18.2	22	4	2.737e-07	4	1.286e-06	14	6.407e-08	1	1.27e-07	3	LmxM.29.0850	#N/A	2.06465	3.0291	0.424323	4	NN Sum: 3, NN D: .62, HMM Prob: .61	#N/A
LmxM.29.2750	organism=Leishmania_mexicana_MHOM/GT/2001/U1103 product=hypothetical protein, conserved location=LmxM.29:1003333-1004037(-) length=234 sequence_SO=chromosome SO=protein_coding	234	0.9895	15.8	3	3	8.242e-08	3	1e-10	0	1e-10	0	1e-10	0	LmxM.29.2750	#N/A	-8.6886	8.6886	0.291761	0	NN Sum: 3, NN D: .44, HMM Prob: .96	#N/A
LmxM.29.0580	organism=Leishmania_mexicana_MHOM/GT/2001/U1103 product=hypothetical protein, conserved location=LmxM.29:183785-185224(-) length=479 sequence_SO=chromosome SO=protein_coding	479	1	14.4	10	6	1.683e-07	7	5.434e-08	2	3.34e-09	1	1e-10	0	LmxM.29.0580	#N/A	-1.65665	6.01616	0.335426	0	null	#N/A
LmxM.08_29.0510	organism=Leishmania_mexicana_MHOM/GT/2001/U1103 product=cofilin-like protein location=LmxM.08:969085-969504(+) length=139 sequence_SO=chromosome SO=protein_coding	139	1	46	39	8	4.35e-06	17	1.108e-06	8	4.089e-07	6	6.478e-07	8	LmxM.08_29.0510	Paraflagellar rod	-1.4385	2.36881	0.481389	0	null	#N/A
LmxM.36.6380	organism=Leishmania_mexicana_MHOM/GT/2001/U1103 product=hypothetical protein, conserved,rib72 protein-like protein location=LmxM.20:2441830-2444055(-) length=741 sequence_SO=chromosome SO=protein_coding	741	1	11.9	22	9	1.809e-08	4	1e-10	0	5.345e-07	18	1e-10	0	LmxM.36.6380	#N/A	-11.432	-4.87724	0.374256	0	null	#N/A
LmxM.30.0390	organism=Leishmania_mexicana_MHOM/GT/2001/U1103 product=calpain-like cysteine peptidase, putative location=LmxM.30:125343-127697(-) length=784 sequence_SO=chromosome SO=protein_coding	784	1	2.9	4	2	4.7e-09	1	1e-10	0	1e-10	0	7.212e-09	3	LmxM.30.0390	#N/A	0.607232	-0.607232	0.208322	0	null	#N/A
LmxM.21.0910	organism=Leishmania_mexicana_MHOM/GT/2001/U1103 product=hypothetical protein, conserved location=LmxM.21:367950-368762(+) length=270 sequence_SO=chromosome SO=protein_coding	270	1	15.9	8	4	4.839e-08	2	1.537e-07	6	1e-10	0	1e-10	0	LmxM.21.0910	#N/A	1.6653	9.98078	0.330597	0	null	#N/A
LmxM.16.1100	organism=Leishmania_mexicana_MHOM/GT/2001/U1103 product=hypothetical protein, conserved location=LmxM.16:423735-425411(+) length=558 sequence_SO=chromosome SO=protein_coding	558	1	6.1	4	3	1e-10	0	1e-10	0	4.18e-08	4	1e-10	0	LmxM.16.1100	#N/A	-7.71081	-7.71081	0.262428	0	null	#N/A
LmxM.14.0910	organism=Leishmania_mexicana_MHOM/GT/2001/U1103 product=glutathione synthetase, putative location=LmxM.14:354211-356037(-) length=608 sequence_SO=chromosome SO=protein_coding	608	1	7.6	5	3	6.707e-09	2	2.278e-08	3	1e-10	0	1e-10	0	#N/A	#N/A	1.749	7.20394	0.247257	0	null	#N/A
LmxM.34.1830	organism=Leishmania_mexicana_MHOM/GT/2001/U1103 product=hypothetical protein, conserved location=LmxM.34:666219-668438(+) length=739 sequence_SO=chromosome SO=protein_coding	739	1	12.9	22	8	1.795e-07	10	1.108e-07	5	4.132e-08	5	2.589e-08	2	LmxM.34.1830	#N/A	-0.691963	2.1108	0.355329	0	null	#N/A
LmxM.27.1070	organism=Leishmania_mexicana_MHOM/GT/2001/U1103 product=vesicular-fusion ATPase-like protein, putative location=LmxM.27:435913-438894(-) length=993 sequence_SO=chromosome SO=protein_coding	993	1	9.8	28	10	4.185e-09	3	7.866e-08	22	8.097e-10	1	9.703e-10	1	LmxM.27.1070	#N/A	3.99485	5.54047	0.29275	0	NN Sum: 3, NN D: .61, HMM Prob: .61	#N/A
LmxM.19.0340	organism=Leishmania_mexicana_MHOM/GT/2001/U1103 product=hypothetical protein, conserved location=LmxM.19:127151-128527(+) length=458 sequence_SO=chromosome SO=protein_coding	458	1	32.8	24	13	9.586e-08	3	1e-10	0	2.564e-06	21	1e-10	0	LmxM.19.0340	#N/A	-13.6991	-4.73988	0.442489	0	null	#N/A
LmxM.12.0360	organism=Leishmania_mexicana_MHOM/GT/2001/U1103 product=hypothetical protein, conserved location=LmxM.12:152040-153137(+) length=365 sequence_SO=chromosome SO=protein_coding	365	1	21.6	12	6	2.056e-07	12	1e-10	0	1e-10	0	1e-10	0	LmxM.12.0360	#N/A	-10.0063	10.0063	0.331366	0	null	#N/A
LmxM.25.2300	organism=Leishmania_mexicana_MHOM/GT/2001/U1103 product=hypothetical protein, conserved location=LmxM.25:835269-837260(+) length=663 sequence_SO=chromosome SO=protein_coding	663	0.9999	3.8	2	2	2.308e-09	2	1e-10	0	1e-10	0	1e-10	0	#N/A	#N/A	-3.58976	3.58976	0.141631	0	null	#N/A
LmxM.20_36.6470	organism=Leishmania_mexicana_MHOM/GT/2001/U1103 product=mitogen-activated protein kinase (MPK1) location=LmxM.00:465251-466327(+) length=358 sequence_SO=random_sequence SO=protein_coding	358	1	10.3	4	3	2.219e-08	2	3.105e-08	1	1e-10	0	3.881e-09	1	#N/A	#N/A	0.648111	3.74131	0.275756	0	null	#N/A
LmxM.16.0900	organism=Leishmania_mexicana_MHOM/GT/2001/U1103 product=hypothetical protein, conserved location=LmxM.16:322738-327708(-) length=1656 sequence_SO=chromosome SO=protein_coding	1656	0.9999	2.2	4	3	2.241e-10	1	1e-10	0	1.519e-09	2	5.364e-09	1	LmxM.16.0900	#N/A	1.6483	-4.40853	0.185776	0	null	#N/A
LmxM.13.1350	organism=Leishmania_mexicana_MHOM/GT/2001/U1103 product=hypothetical protein, conserved location=LmxM.13:439332-442793(-) length=1153 sequence_SO=chromosome SO=protein_coding	1153	1	7.5	29	9	2.352e-08	7	5.63e-09	2	2.745e-07	18	6.642e-09	2	LmxM.13.1350	#N/A	-4.60197	-3.26973	0.349177	0	null	#N/A
LmxM.33.4120	organism=Leishmania_mexicana_MHOM/GT/2001/U1103 product=hypothetical protein, conserved location=LmxM.33:1557289-1558113(+) length=274 sequence_SO=chromosome SO=protein_coding	274	1	16.1	8	3	4.666e-08	5	2.203e-08	3	1e-10	0	1e-10	0	LmxM.33.4120	#N/A	-1.07927	8.42396	0.283816	0	null	#N/A
LmxM.09.1505	organism=Leishmania_mexicana_MHOM/GT/2001/U1103 product=hypothetical protein, conserved location=LmxM.09:529621-529986(-) length=121 sequence_SO=chromosome SO=protein_coding	121	1	28.1	5	3	1.143e-07	2	1e-10	0	1.796e-07	2	1e-10	0	#N/A	#N/A	-10.5211	-0.651503	0.34685	0	null	#N/A
LmxM.21.1552	organism=Leishmania_mexicana_MHOM/GT/2001/U1103 product=RNA helicase, putative location=LmxM.21:614451-615758(-) length=435 sequence_SO=chromosome SO=protein_coding	435	1	57.5	231	26	5.873e-06	127	3.292e-06	65	2.309e-06	36	3.734e-08	2	LmxM.21.1552	#N/A	-1.29722	1.96572	0.506113	0	null	#N/A
LmxM.36.0570	organism=Leishmania_mexicana_MHOM/GT/2001/U1103 product=Mitochondrial elongation factor G, putative location=LmxM.20:155644-157884(+) length=746 sequence_SO=chromosome SO=protein_coding	746	1	11.5	18	7	2.986e-08	5	1.729e-07	11	8.27e-09	2	1e-10	0	LmxM.36.0570	#N/A	2.18177	4.5984	0.332455	0	null	#N/A
LmxM.12.0280	organism=Leishmania_mexicana_MHOM/GT/2001/U1103 product=ornithine decarboxylase, putative location=LmxM.12:102100-104253(+) length=717 sequence_SO=chromosome SO=protein_coding	717	1	4.5	4	3	5.682e-09	1	2.955e-08	3	1e-10	0	1e-10	0	LmxM.12.0280	#N/A	2.35839	7.46074	0.25494	0	null	#N/A
LmxM.36.1920	organism=Leishmania_mexicana_MHOM/GT/2001/U1103 product=hypothetical protein, conserved location=LmxM.20:748776-750266(-) length=496 sequence_SO=chromosome SO=protein_coding	496	1	15.1	7	6	1.883e-07	6	1.451e-08	1	1e-10	0	1e-10	0	LmxM.36.1920	#N/A	-3.68877	9.98591	0.330752	0	null	#N/A
LmxM.33.4530	organism=Leishmania_mexicana_MHOM/GT/2001/U1103 product=phosphatidylinositol 3-kinase (tor2)-like protein location=LmxM.33:1620578-1627894(+) length=2438 sequence_SO=chromosome SO=protein_coding	2438	1	2.3	6	6	2.099e-09	6	1e-10	0	1e-10	0	1e-10	0	LmxM.33.4530	#N/A	-3.45878	3.45878	0.138003	0	null	#N/A
LmxM.29.0240	organism=Leishmania_mexicana_MHOM/GT/2001/U1103 product=hypothetical protein, conserved location=LmxM.29:68016-69767(-) length=583 sequence_SO=chromosome SO=protein_coding	583	1	4.3	4	2	2.135e-08	2	1e-10	0	6.842e-09	2	1e-10	0	LmxM.29.0240	#N/A	-7.13914	1.62755	0.24532	0	null	#N/A
LmxM.16.1180	organism=Leishmania_mexicana_MHOM/GT/2001/U1103 product=coatomer delta subunit-like protein,delta-COP, putative,delta-coat protein, putative location=LmxM.16:450584-452194(-) length=536 sequence_SO=chromosome SO=protein_coding	536	1	20.3	19	10	2.089e-07	12	7.907e-08	6	1.289e-08	1	1e-10	0	LmxM.16.1180	#N/A	-1.48617	4.47045	0.347851	0	null	#N/A
LmxM.21_369741_369345_369741_+	LmxM.21_369741_369345_369741_+	132	1	34.1	46	6	3.381e-05	32	1e-10	0	1.019e-05	14	1e-10	0	LmxM.21_369741_369345_369741_+	#N/A	-17.7471	1.73029	0.564345	#N/A	#N/A	#N/A
LmxM.36.2350	organism=Leishmania_mexicana_MHOM/GT/2001/U1103 product=glyceraldehyde 3-phosphate dehydrogenase, cytosolic, putative location=LmxM.20:927558-928553(+) length=331 sequence_SO=chromosome SO=protein_coding	331	0.999	7.6	8	3	1e-10	0	2.073e-07	4	1e-10	0	1.341e-07	4	LmxM.36.2350	#N/A	10.7372	0.628031	0.353352	0	null	#N/A
LmxM.16.0140	organism=Leishmania_mexicana_MHOM/GT/2001/U1103 product=eukaryotic translation initiation factor 1A, putative location=LmxM.16:42123-42629(-) length=168 sequence_SO=chromosome SO=protein_coding	168	1	31	28	7	2.01e-06	13	2.913e-06	14	1.289e-07	1	1e-10	0	LmxM.16.0140	#N/A	0.445686	5.25409	0.470346	0	null	#N/A
LmxM.18.0680	organism=Leishmania_mexicana_MHOM/GT/2001/U1103 product=citrate synthase, putative location=LmxM.18:273090-274502(+) length=470 sequence_SO=chromosome SO=protein_coding	470	1	48.9	154	20	1.999e-06	43	9.315e-06	100	1.157e-07	3	2.028e-07	8	LmxM.18.0680	#N/A	2.17018	5.15067	0.506567	0	NN Sum: 4, NN D: .45, HMM Prob: .65	#N/A
LmxM.36.3620	organism=Leishmania_mexicana_MHOM/GT/2001/U1103 product=hypothetical protein, conserved location=LmxM.20:1379921-1380232(-) length=103 sequence_SO=chromosome SO=protein_coding	103	1	32	21	2	8.339e-07	7	1e-10	0	7.513e-06	13	4.468e-08	1	LmxM.36.3620	#N/A	-7.54224	-3.17982	0.492385	0	null	#N/A
LmxM.25.1090	organism=Leishmania_mexicana_MHOM/GT/2001/U1103 product=hypothetical protein, conserved location=LmxM.25:411872-413110(-) length=412 sequence_SO=chromosome SO=protein_coding	412	1	8.5	16	4	2.088e-07	8	1.737e-07	7	2.24e-08	1	1e-10	0	LmxM.25.1090	#N/A	-0.411713	4.08746	0.360746	2	null	#N/A
LmxM.28.1780	organism=Leishmania_mexicana_MHOM/GT/2001/U1103 product=DNA topoisomerase III, putative location=LmxM.28:672997-675597(-) length=866 sequence_SO=chromosome SO=protein_coding	866	1	4.8	5	4	2.056e-08	5	1e-10	0	1e-10	0	1e-10	0	#N/A	#N/A	-6.6907	6.6907	0.231931	0	null	#N/A
LmxM.08_29.0280	organism=Leishmania_mexicana_MHOM/GT/2001/U1103 product=unspecified product location=LmxM.08:1056781-1058256(+) length=491 sequence_SO=chromosome SO=protein_coding	491	1	12.8	13	7	2.77e-07	11	2.263e-08	1	3.255e-08	1	1e-10	0	LmxM.08_29.0280	#N/A	-3.7675	3.19803	0.35215	0	null	#N/A
LmxM.31.0370	organism=Leishmania_mexicana_MHOM/GT/2001/U1103 product=hypothetical protein, conserved location=LmxM.31:131929-134610(-) length=893 sequence_SO=chromosome SO=protein_coding	893	1	6.4	19	5	4.664e-08	9	1.083e-07	9	4.883e-09	1	1e-10	0	LmxM.31.0370	#N/A	1.07308	4.95855	0.320391	1	null	#N/A
LmxM.36.1350	organism=Leishmania_mexicana_MHOM/GT/2001/U1103 product=hypothetical protein, conserved location=LmxM.20:482514-483233(+) length=239 sequence_SO=chromosome SO=protein_coding	239	1	14.2	2	2	3.57e-08	1	2.715e-08	1	1e-10	0	1e-10	0	#N/A	#N/A	-0.393703	8.29577	0.279969	0	null	#N/A
LmxM.36.3000	organism=Leishmania_mexicana_MHOM/GT/2001/U1103 product=ATP-dependent RNA helicase, putative location=LmxM.20:1204850-1207714(-) length=954 sequence_SO=chromosome SO=protein_coding	954	1	6.6	10	6	2.147e-08	5	2.693e-08	5	1e-10	0	1e-10	0	LmxM.36.3000	#N/A	0.325535	7.91886	0.268664	0	null	#N/A
LmxM.13.0240	organism=Leishmania_mexicana_MHOM/GT/2001/U1103 product=hypothetical protein, conserved location=LmxM.13:75428-76351(-) length=307 sequence_SO=chromosome SO=protein_coding	307	0.9971	9.1	6	3	7.904e-09	1	1e-10	0	2.453e-07	5	1e-10	0	LmxM.13.0240	#N/A	-10.3061	-4.93827	0.340381	0	null	#N/A
LmxM.26.2660	organism=Leishmania_mexicana_MHOM/GT/2001/U1103 product=hypothetical protein, conserved location=LmxM.26:1004371-1006854(+) length=827 sequence_SO=chromosome SO=protein_coding	827	1	9.1	7	6	4.379e-08	7	1e-10	0	1e-10	0	1e-10	0	LmxM.26.2660	#N/A	-7.77775	7.77775	0.264434	0	null	#N/A
LmxM.29.0020	organism=Leishmania_mexicana_MHOM/GT/2001/U1103 product=cyclophilin, putative location=LmxM.29:5649-6386(-) length=245 sequence_SO=chromosome SO=protein_coding	245	1	13.5	7	4	5.772e-08	2	1e-10	0	2.925e-07	4	1.123e-08	1	LmxM.29.0020	#N/A	-4.95004	-2.39315	0.355817	0	null	#N/A
LmxM.34.0190	organism=Leishmania_mexicana_MHOM/GT/2001/U1103 product=hypothetical protein, conserved location=LmxM.34:38539-39261(+) length=240 sequence_SO=chromosome SO=protein_coding	240	1	23.8	13	5	7.774e-07	9	6.152e-08	2	1.765e-08	2	1e-10	0	LmxM.34.0190	#N/A	-3.68958	5.56264	0.393281	0	null	#N/A
LmxM.33.0650	organism=Leishmania_mexicana_MHOM/GT/2001/U1103 product=proteasome regulatory non-ATP-ase subunit 11, putative,19S proteasome regulatory subunit, Metallo- peptidase, Clan MP, Family M67 location=LmxM.33:273132-274061(+) length=309 sequence_SO=chromosome SO=protein_coding	309	1	48.5	48	12	4.376e-07	13	1.716e-06	25	3.658e-07	6	1.237e-07	3	LmxM.33.0650	#N/A	1.19528	2.13737	0.442211	0	null	#N/A
LmxM.05.0370	organism=Leishmania_mexicana_MHOM/GT/2001/U1103 product=hypothetical protein, conserved location=LmxM.05:118876-119859(+) length=327 sequence_SO=chromosome SO=protein_coding	327	1	8.3	7	2	3.995e-08	1	1e-10	0	7.546e-07	6	1e-10	0	LmxM.05.0370	#N/A	-11.9559	-4.23603	0.390023	0	null	#N/A
LmxM.28.2920	organism=Leishmania_mexicana_MHOM/GT/2001/U1103 product=hypothetical protein, conserved location=LmxM.28:1098780-1099319(-) length=179 sequence_SO=chromosome SO=protein_coding	179	1	14.5	2	2	8.799e-08	2	1e-10	0	1e-10	0	1e-10	0	LmxM.28.2920	#N/A	-8.78283	8.78283	0.294591	0	null	#N/A
LmxM.34.3210	organism=Leishmania_mexicana_MHOM/GT/2001/U1103 product=hypothetical protein, conserved location=LmxM.34:1234830-1236824(-) length=664 sequence_SO=chromosome SO=protein_coding	664	1	4.7	3	2	6.235e-09	1	1.203e-08	2	1e-10	0	1e-10	0	LmxM.34.3210	#N/A	0.937163	6.51294	0.226635	0	null	#N/A
LmxM.05.1080	organism=Leishmania_mexicana_MHOM/GT/2001/U1103 product=hypothetical protein, conserved location=LmxM.05:395662-397842(+) length=726 sequence_SO=chromosome SO=protein_coding	726	1	15.2	61	10	6.552e-08	10	1.045e-09	1	1.475e-06	50	1e-10	0	LmxM.05.1080	Radial spoke protein	-10.3939	-4.46991	0.418799	0	null	#N/A
LmxM.19.0330	organism=Leishmania_mexicana_MHOM/GT/2001/U1103 product=hypothetical protein, conserved location=LmxM.19:123601-125955(+) length=784 sequence_SO=chromosome SO=protein_coding	784	1	2.6	6	2	1.559e-08	3	2.748e-09	1	3.08e-08	2	1e-10	0	LmxM.19.0330	Intrflagellar transport	-4.02579	-0.752771	0.26923	0	null	#N/A
LmxM.31.1060	organism=Leishmania_mexicana_MHOM/GT/2001/U1103 product=dynein, putative location=LmxM.31:411976-413781(+) length=601 sequence_SO=chromosome SO=protein_coding	601	1	7.3	15	6	5.048e-09	1	1.14e-08	1	5.923e-07	13	1e-10	0	LmxM.31.1060	Outer or Inner dynein arm	-5.69887	-5.17059	0.378451	0	null	#N/A
LmxM.33.2430	organism=Leishmania_mexicana_MHOM/GT/2001/U1103 product=DNAj-like protein location=LmxM.33:882709-885135(-) length=808 sequence_SO=chromosome SO=protein_coding	808	0.9902	4.7	2	2	1.307e-08	1	8.21e-09	1	1e-10	0	1e-10	0	LmxM.33.2430	#N/A	-0.664335	6.73335	0.233203	0	null	#N/A
LmxM.31.0420	organism=Leishmania_mexicana_MHOM/GT/2001/U1103 product=hypothetical protein, conserved location=LmxM.31:160476-162632(-) length=718 sequence_SO=chromosome SO=protein_coding	718	1	5.8	13	4	2.579e-09	1	1e-10	0	1.005e-07	12	1e-10	0	LmxM.31.0420	#N/A	-9.00953	-5.23079	0.301401	0	null	#N/A
LmxM.13.1190	organism=Leishmania_mexicana_MHOM/GT/2001/U1103 product=adenylosuccinate synthetase, putative location=LmxM.13:381039-383177(-) length=712 sequence_SO=chromosome SO=protein_coding	712	1	18.5	23	12	3.516e-07	21	1e-10	0	1.206e-08	1	1e-10	0	LmxM.13.1190	#N/A	-10.8284	4.85413	0.356093	0	null	#N/A
LmxM.32.2340	organism=Leishmania_mexicana_MHOM/GT/2001/U1103 product=succinyl-coA:3-ketoacid-coenzyme A transferase, mitochondrial precursor, putative location=LmxM.32:931571-933040(+) length=489 sequence_SO=chromosome SO=protein_coding	489	1	47.2	128	21	2.514e-06	43	3.389e-06	70	5.11e-07	9	1.199e-07	5	LmxM.32.2340	#N/A	0.214084	3.22597	0.481517	0	null	#N/A
LmxM.32.1630	organism=Leishmania_mexicana_MHOM/GT/2001/U1103 product=cyclophilin, putative location=LmxM.32:644051-644818(+) length=255 sequence_SO=chromosome SO=protein_coding	255	0.9998	16.9	5	4	1.836e-08	1	2.044e-07	4	1e-10	0	1e-10	0	LmxM.32.1630	#N/A	3.46963	10.1213	0.334823	0	null	#N/A
LmxM.14.0410	organism=Leishmania_mexicana_MHOM/GT/2001/U1103 product=hypothetical protein, conserved location=LmxM.14:137759-140974(+) length=1071 sequence_SO=chromosome SO=protein_coding	1071	0.9958	0.8	2	2	3.353e-09	1	1e-10	0	1.268e-08	1	1e-10	0	LmxM.14.0410	#N/A	-6.3249	-1.88797	0.22104	0	null	#N/A
LmxM.08_29.0620	organism=Leishmania_mexicana_MHOM/GT/2001/U1103 product=ABC transporter, putative location=LmxM.08:920156-925759(+) length=1867 sequence_SO=chromosome SO=protein_coding	1867	1	3.3	34	6	3.448e-09	4	3.272e-08	14	2.095e-08	7	1.843e-08	9	LmxM.08_29.0620	#N/A	1.06797	-0.122749	0.287822	15	null	#N/A
LmxM.24.0300	organism=Leishmania_mexicana_MHOM/GT/2001/U1103 product=hypothetical protein, conserved location=LmxM.24:81659-87022(+) length=1787 sequence_SO=chromosome SO=protein_coding	1787	1	3.4	11	7	4.134e-09	8	1.002e-09	3	1e-10	0	1e-10	0	LmxM.24.0300	#N/A	-1.9419	4.68257	0.172722	0	NN Sum: 0, NN D: .13, HMM Prob: .83	#N/A
LmxM.27.0500	organism=Leishmania_mexicana_MHOM/GT/2001/U1103 product=calpain-like cysteine peptidase, putative,cysteine peptidase, Clan CA, family C2, putative location=LmxM.27:163692-180953(+) length=5753 sequence_SO=chromosome SO=protein_coding	5753	1	11.4	323	67	3.875e-08	107	3.232e-08	94	2.68e-08	32	1.635e-07	89	LmxM.27.0500	Flagellar attachment zone	1.57886	-1.42096	0.341726	0	null	#N/A
LmxM.36.2830	organism=Leishmania_mexicana_MHOM/GT/2001/U1103 product=pre-mRNA splicing factor ATP-dependent RNA helicase, putative,dead/h helicase, putative location=LmxM.20:1137527-1140793(-) length=1088 sequence_SO=chromosome SO=protein_coding	1088	1	7.7	15	8	2.236e-08	15	1e-10	0	1e-10	0	1e-10	0	LmxM.36.2830	#N/A	-6.81121	6.81121	0.235526	0	null	#N/A
LmxM.15.1290	organism=Leishmania_mexicana_MHOM/GT/2001/U1103 product=mitochondrial DNA topoisomerase II location=LmxM.15:473637-477347(-) length=1236 sequence_SO=chromosome SO=protein_coding	1236	1	11.6	39	14	8.214e-08	29	1.4e-09	2	2.72e-08	7	5.548e-09	1	LmxM.15.1290	#N/A	-3.97608	1.35106	0.306553	0	null	#N/A
LmxM.13.1580	organism=Leishmania_mexicana_MHOM/GT/2001/U1103 product=ubiquitin-conjugating enzyme-like protein location=LmxM.13:553439-553855(-) length=138 sequence_SO=chromosome SO=protein_coding	138	1	35.5	27	6	2.163e-06	11	1.318e-06	8	6.106e-07	5	7.014e-07	3	LmxM.13.1580	#N/A	-0.457833	1.40773	0.468061	0	null	#N/A
LmxM.29.3130	organism=Leishmania_mexicana_MHOM/GT/2001/U1103 product=valyl-tRNA synthetase, putative location=LmxM.29:1115722-1118625(-) length=967 sequence_SO=chromosome SO=protein_coding	967	1	17.2	78	17	1.1e-07	21	3.174e-07	42	2.262e-08	4	7.383e-08	11	LmxM.29.3130	#N/A	1.56072	2.14773	0.371921	0	null	#N/A
LmxM.22.0210	organism=Leishmania_mexicana_MHOM/GT/2001/U1103 product=hypothetical protein, conserved location=LmxM.22:80644-85257(-) length=1537 sequence_SO=chromosome SO=protein_coding	1537	1	11.6	78	20	1.047e-07	63	2.609e-09	4	4.296e-08	11	1e-10	0	LmxM.22.0210	#N/A	-5.76837	1.31735	0.317716	0	null	#N/A
LmxM.08_29.2710	organism=Leishmania_mexicana_MHOM/GT/2001/U1103 product=hypothetical protein, conserved location=LmxM.08:40667-41503(-) length=278 sequence_SO=chromosome SO=protein_coding	278	0.9928	10.8	1	2	2.327e-08	1	1e-10	0	1e-10	0	1e-10	0	LmxM.08_29.2710	#N/A	-6.86851	6.86851	0.237236	0	null	#N/A
LmxM.04.1050	organism=Leishmania_mexicana_MHOM/GT/2001/U1103 product=acyltransferase-like protein, copy 2 location=LmxM.04:366347-367270(-) length=307 sequence_SO=chromosome SO=protein_coding	307	1	27	22	7	7.697e-07	19	8.763e-08	2	4.975e-09	1	1e-10	0	LmxM.04.1050	#N/A	-3.14245	7.4003	0.393571	2	NN Sum: 2, NN D: .59, HMM Prob: .85	#N/A
LmxM.03.0970	organism=Leishmania_mexicana_MHOM/GT/2001/U1103 product=hypothetical protein, conserved location=LmxM.03:369739-370716(-) length=325 sequence_SO=chromosome SO=protein_coding	325	1	29.5	17	9	1.595e-07	8	1.46e-08	1	1.272e-06	6	2.412e-08	2	LmxM.03.0970	#N/A	-5.2083	-2.89621	0.416738	0	null	#N/A
LmxM.11.0820	organism=Leishmania_mexicana_MHOM/GT/2001/U1103 product=hypothetical protein, conserved location=LmxM.11:302167-303180(+) length=337 sequence_SO=chromosome SO=protein_coding	337	1	24.3	33	8	6.024e-08	2	1.623e-06	30	1e-10	0	4.975e-09	1	LmxM.11.0820	#N/A	4.75382	8.37362	0.422745	0	null	#N/A
LmxM.16.0680	organism=Leishmania_mexicana_MHOM/GT/2001/U1103 product=apurinic/apyrimidinic endonuclease-redox protein,AP-endonuclease location=LmxM.16:232997-234340(-) length=447 sequence_SO=chromosome SO=protein_coding	447	1	25.1	13	9	5.156e-07	10	2.591e-08	1	2.989e-08	2	1e-10	0	LmxM.16.0680	#N/A	-4.39041	4.17443	0.375702	0	null	#N/A
LmxM.09.1490	organism=Leishmania_mexicana_MHOM/GT/2001/U1103 product=cytochrome b5-like protein, putative location=LmxM.09:526998-527351(-) length=117 sequence_SO=chromosome SO=protein_coding	117	1	41	3	3	1.907e-07	2	4.306e-08	1	1e-10	0	1e-10	0	LmxM.09.1490	#N/A	-2.14429	10.1908	0.336914	1	null	ACCEPT
LmxM.17.0800	organism=Leishmania_mexicana_MHOM/GT/2001/U1103 product=OSM3-like kinesin, putative location=LmxM.17:378253-381069(-) length=938 sequence_SO=chromosome SO=protein_coding	938	0.9862	2	2	2	1e-10	0	1e-10	0	9.769e-09	2	1e-10	0	LmxM.17.0800	#N/A	-5.62483	-5.62483	0.200299	0	null	#N/A
LmxM.10.0130	organism=Leishmania_mexicana_MHOM/GT/2001/U1103 product=hypothetical protein, conserved location=LmxM.10:39241-41445(+) length=734 sequence_SO=chromosome SO=protein_coding	734	1	9.4	30	6	6.367e-08	11	1.332e-07	15	2.412e-08	3	2.557e-09	1	LmxM.10.0130	#N/A	0.628898	2.88357	0.334937	0	null	#N/A
LmxM.29.3260	organism=Leishmania_mexicana_MHOM/GT/2001/U1103 product=hypothetical protein, conserved location=LmxM.29:1165197-1166432(+) length=411 sequence_SO=chromosome SO=protein_coding	411	1	24.1	11	9	1.069e-08	1	1e-10	0	4.432e-07	10	1e-10	0	LmxM.29.3260	#N/A	-11.1481	-5.36052	0.365714	0	null	#N/A
LmxM.24.1030	organism=Leishmania_mexicana_MHOM/GT/2001/U1103 product=dynein light chain, putative location=LmxM.24:355966-356598(+) length=210 sequence_SO=chromosome SO=protein_coding	210	1	25.2	35	6	5.83e-07	9	1.856e-07	3	3.554e-06	19	2.596e-07	4	LmxM.24.1030	Outer or Inner dynein arm	-3.21606	-2.31085	0.466107	0	null	#N/A
LmxM.22.1620	organism=Leishmania_mexicana_MHOM/GT/2001/U1103 product=hypothetical protein, conserved location=LmxM.22:654128-662527(+) length=2799 sequence_SO=chromosome SO=protein_coding	2799	1	7	34	18	1.698e-09	7	1e-10	0	5.505e-08	27	1e-10	0	LmxM.22.1620	#N/A	-8.14843	-4.9389	0.275548	0	null	#N/A
LmxM.16.0950	organism=Leishmania_mexicana_MHOM/GT/2001/U1103 product=sucrose-phosphate synthase-like protein location=LmxM.16:337314-338708(+) length=464 sequence_SO=chromosome SO=protein_coding	464	1	25.9	31	8	4.181e-07	14	4.295e-07	13	9.385e-08	2	5.339e-08	2	LmxM.16.0950	#N/A	-0.0843083	2.52521	0.399775	0	null	#N/A
LmxM.36.3780	organism=Leishmania_mexicana_MHOM/GT/2001/U1103 product=hypothetical protein, conserved location=LmxM.20:1423865-1424815(+) length=316 sequence_SO=chromosome SO=protein_coding	316	1	23.7	29	7	1.622e-07	9	9.529e-07	16	1.048e-07	4	1e-10	0	LmxM.36.3780	#N/A	1.83564	3.41009	0.408636	0	null	#N/A
LmxM.01.0650	organism=Leishmania_mexicana_MHOM/GT/2001/U1103 product=mitochondrial processing peptide beta subunit, putative,metallo-peptidase, Clan ME, Family M16 location=LmxM.01:184245-185729(+) length=494 sequence_SO=chromosome SO=protein_coding	494	1	19.8	18	8	8.806e-08	3	4.106e-07	15	1e-10	0	1e-10	0	LmxM.01.0650	#N/A	2.21989	11.2838	0.369798	0	null	#N/A
LmxM.21.1050	organism=Leishmania_mexicana_MHOM/GT/2001/U1103 product=60S ribosomal protein L9, putative location=LmxM.21:419502-420074(+) length=190 sequence_SO=chromosome SO=protein_coding	190	1	56.3	149	14	7.407e-06	51	1.09e-05	38	6.169e-06	25	9.122e-06	35	LmxM.21.1050	#N/A	0.560528	0.259713	0.552631	0	null	#N/A
LmxM.19.0170	organism=Leishmania_mexicana_MHOM/GT/2001/U1103 product=hypothetical protein, conserved location=LmxM.19:35348-39820(-) length=1490 sequence_SO=chromosome SO=protein_coding	1490	0.9999	2.3	8	3	6.666e-10	1	4.79e-09	6	1e-10	0	2.496e-09	1	LmxM.19.0170	#N/A	3.24858	1.07171	0.190594	1	NN Sum: 4, NN D: .92, HMM Prob: 1	#N/A
LmxM.28.2510	organism=Leishmania_mexicana_MHOM/GT/2001/U1103 product=acyl-CoA dehydrogenase, putative location=LmxM.28:960605-962494(+) length=629 sequence_SO=chromosome SO=protein_coding	629	1	33.5	104	21	9.516e-08	12	1.877e-06	64	3.309e-07	18	1.02e-07	9	LmxM.28.2510	#N/A	2.21564	2.18767	0.438113	0	NN Sum: 0, NN D: .32, HMM Prob: .97	#N/A
LmxM.10.0290	organism=Leishmania_mexicana_MHOM/GT/2001/U1103 product=isocitrate dehydrogenase [NADP], mitochondrial precursor, putative location=LmxM.10:114359-115666(+) length=435 sequence_SO=chromosome SO=protein_coding	435	1	68.7	205	33	3.367e-07	21	1.532e-05	175.86	1e-10	0	1.439e-07	7.99	LmxM.10.0290	#N/A	5.52087	6.76457	0.519868	0	NN Sum: 1, NN D: .49, HMM Prob: .96	#N/A
LmxM.31.2680	organism=Leishmania_mexicana_MHOM/GT/2001/U1103 product=hypothetical protein, conserved location=LmxM.31:1048730-1049884(-) length=384 sequence_SO=chromosome SO=protein_coding	384	1	10.2	3	3	9.255e-08	3	1e-10	0	1e-10	0	1e-10	0	LmxM.31.2680	#N/A	-8.85565	8.85565	0.296778	2	null	#N/A
LmxM.09.0490	organism=Leishmania_mexicana_MHOM/GT/2001/U1103 product=hypothetical protein, conserved location=LmxM.09:181349-182584(+) length=411 sequence_SO=chromosome SO=protein_coding	411	1	17.8	5	5	8.328e-08	5	1e-10	0	1e-10	0	1e-10	0	LmxM.09.0490	#N/A	-8.70356	8.70356	0.29221	2	null	#N/A
LmxM.27.2030	organism=Leishmania_mexicana_MHOM/GT/2001/U1103 product=branched-chain amino acid aminotransferase, putative location=LmxM.27:846696-847901(-) length=401 sequence_SO=chromosome SO=protein_coding	401	1	38.9	69	13	2.45e-07	8	4.924e-06	57	1.05e-08	1	5.321e-08	3	LmxM.27.2030	#N/A	4.28394	6.34222	0.471873	0	NN Sum: 3, NN D: .43, HMM Prob: .99	#N/A
LmxM.07.0220	organism=Leishmania_mexicana_MHOM/GT/2001/U1103 product=hypothetical protein, conserved location=LmxM.07:84874-86781(-) length=635 sequence_SO=chromosome SO=protein_coding	635	1	12.9	12	7	1.546e-07	11	1.41e-09	1	1e-10	0	1e-10	0	LmxM.07.0220	#N/A	-6.67878	9.60742	0.319371	0	null	#N/A
LmxM.09.1170	organism=Leishmania_mexicana_MHOM/GT/2001/U1103 product=hypothetical protein, conserved location=LmxM.09:431569-432159(-) length=196 sequence_SO=chromosome SO=protein_coding	196	1	32.7	6	5	2.463e-07	4	7.867e-08	1	1e-10	0	2.372e-08	1	LmxM.09.1170	#N/A	-1.26693	3.77006	0.354256	0	null	#N/A
LmxM.33.2760	organism=Leishmania_mexicana_MHOM/GT/2001/U1103 product=hypothetical protein, conserved location=LmxM.33:1062708-1063610(+) length=300 sequence_SO=chromosome SO=protein_coding	300	0.9998	6	5	2	5.478e-08	2	1e-10	0	1.001e-07	3	1e-10	0	LmxM.33.2760	#N/A	-9.59694	-0.86853	0.319056	0	null	#N/A
LmxM.28.0890	organism=Leishmania_mexicana_MHOM/GT/2001/U1103 product=ribonucleoside-diphosphate reductase large chain, putative location=LmxM.28:312911-315310(+) length=799 sequence_SO=chromosome SO=protein_coding	799	1	23.2	72	20	2.544e-07	24	9.769e-07	40	5.351e-08	7	5.067e-09	1	LmxM.28.0890	#N/A	1.67317	4.3937	0.411055	0	null	#N/A
LmxM.29.1290	organism=Leishmania_mexicana_MHOM/GT/2001/U1103 product=U3 small nuclear ribonucleoprotein (snRNP), putative location=LmxM.29:436715-437581(+) length=288 sequence_SO=chromosome SO=protein_coding	288	1	13.5	7	4	4.342e-07	7	1e-10	0	1e-10	0	1e-10	0	LmxM.29.1290	#N/A	-11.0845	11.0845	0.363799	0	null	#N/A
LmxM.29.3640	organism=Leishmania_mexicana_MHOM/GT/2001/U1103 product=hypothetical protein, conserved location=LmxM.29:1293769-1295436(+) length=555 sequence_SO=chromosome SO=protein_coding	555	1	14.8	11	9	1.291e-08	2	1e-10	0	1.513e-07	9	1e-10	0	LmxM.29.3640	Dynein regulatory complex	-9.68133	-3.54067	0.321593	0	null	#N/A
LmxM.34.2920	organism=Leishmania_mexicana_MHOM/GT/2001/U1103 product=hypothetical protein, conserved location=LmxM.34:1106751-1110272(-) length=1173 sequence_SO=chromosome SO=protein_coding	1173	0.999	1.9	2	2	1e-10	0	1e-10	0	5.6e-09	2	1e-10	0	#N/A	#N/A	-4.83289	-4.83289	0.177085	0	null	#N/A
LmxM.03.0270	organism=Leishmania_mexicana_MHOM/GT/2001/U1103 product=hypothetical protein location=LmxM.03:67119-71237(+) length=1372 sequence_SO=chromosome SO=protein_coding	1372	1	9.5	23	4	3.035e-08	6	9.338e-08	11	9.719e-09	2	2.069e-08	4	LmxM.03.0270	#N/A	1.50936	2.02463	0.318791	0	null	#N/A
LmxM.25.0200	organism=Leishmania_mexicana_MHOM/GT/2001/U1103 product=hypothetical protein, conserved location=LmxM.25:58692-62822(-) length=1376 sequence_SO=chromosome SO=protein_coding	1376	1	5.2	17	7	1.269e-08	12	1e-10	0	1.21e-08	5	1e-10	0	LmxM.25.0200	Intrflagellar transport	-6.95361	0.0681351	0.239777	0	null	#N/A
LmxM.12.0630	organism=Leishmania_mexicana_MHOM/GT/2001/U1103 product=alanine aminotransferase, putative location=LmxM.12:323045-324538(+) length=497 sequence_SO=chromosome SO=protein_coding	497	1	31.6	39	13	4.441e-08	2	7.939e-07	35	1e-10	0	1.437e-08	2	LmxM.12.0630	#N/A	4.18264	5.85635	0.393084	0	null	#N/A
LmxM.25.2060	organism=Leishmania_mexicana_MHOM/GT/2001/U1103 product=hypothetical protein, conserved location=LmxM.25:774475-775584(-) length=369 sequence_SO=chromosome SO=protein_coding	369	1	19.5	7	5	9.6e-08	6	1.573e-08	1	1e-10	0	1e-10	0	#N/A	#N/A	-2.60188	9.1258	0.304895	0	null	#N/A
LmxM.33.0080	organism=Leishmania_mexicana_MHOM/GT/2001/U1103 product=glucose-6-phosphate dehydrogenase location=LmxM.33:23917-25605(+) length=562 sequence_SO=chromosome SO=protein_coding	562	1	18.7	35	10	1.089e-07	9	4.422e-07	19	2.815e-08	3	3.953e-08	4	LmxM.33.0080	#N/A	1.81352	3.02551	0.379154	0	null	#N/A
LmxM.36.2210	organism=Leishmania_mexicana_MHOM/GT/2001/U1103 product=hypothetical protein, conserved location=LmxM.20:869640-871172(+) length=510 sequence_SO=chromosome SO=protein_coding	510	1	3.5	3	2	1e-10	0	7.94e-08	3	1e-10	0	1e-10	0	LmxM.36.2210	#N/A	8.63481	8.63481	0.290146	10	null	#N/A
LmxM.12.1120	organism=Leishmania_mexicana_MHOM/GT/2001/U1103 product=hypothetical protein, conserved location=LmxM.12:401804-405655(+) length=1283 sequence_SO=chromosome SO=protein_coding	1283	1	9	38	14	7.842e-08	38	1e-10	0	1e-10	0	1e-10	0	LmxM.12.1120	Flagellar attachment zone	-8.61692	8.61692	0.289609	0	null	#N/A
LmxM.29.3040	organism=Leishmania_mexicana_MHOM/GT/2001/U1103 product=eukaryotic translation initiation factor 3 subunit 7-like protein location=LmxM.29:1077299-1078894(-) length=531 sequence_SO=chromosome SO=protein_coding	531	1	23	107	14	1.247e-06	42	6.801e-07	24	2.015e-06	38	4.477e-08	3	LmxM.29.3040	#N/A	-2.16996	-0.0960518	0.460063	0	null	#N/A
LmxM.20.1570	organism=Leishmania_mexicana_MHOM/GT/2001/U1103 product=aminoacylase, putative,N-acyl-L-amino acid amidohydrolase, putative location=LmxM.20:3323751-3324932(-) length=393 sequence_SO=chromosome SO=protein_coding	393	1	32.8	7	13	2.749e-08	2	1.634e-07	3	1.317e-07	1	1.015e-08	1	LmxM.20.1570	#N/A	0.124602	0.428375	0.352211	0	null	#N/A
LmxM.36.6920	organism=Leishmania_mexicana_MHOM/GT/2001/U1103 product=hypothetical protein, conserved location=LmxM.20:2612724-2613530(-) length=268 sequence_SO=chromosome SO=protein_coding	268	1	8.2	3	2	1.873e-07	3	1e-10	0	1e-10	0	1e-10	0	LmxM.36.6920	#N/A	-9.87191	9.87191	0.327323	0	null	#N/A
LmxM.36.1170	organism=Leishmania_mexicana_MHOM/GT/2001/U1103 product=hypothetical protein, conserved location=LmxM.20:433531-435444(+) length=637 sequence_SO=chromosome SO=protein_coding	637	1	13	21	7	2.907e-07	14	9.659e-08	5	1.462e-08	1	1e-10	0	LmxM.36.1170	#N/A	-1.65888	4.71756	0.360424	2	null	#N/A
LmxM.28.1980	organism=Leishmania_mexicana_MHOM/GT/2001/U1103 product=hypothetical protein, conserved location=LmxM.28:758994-763277(-) length=1427 sequence_SO=chromosome SO=protein_coding	1427	0.9997	1.5	2	2	2.065e-09	2	1e-10	0	1e-10	0	1e-10	0	LmxM.28.1980	#N/A	-3.4363	3.4363	0.137383	0	null	#N/A
LmxM.32.1680	organism=Leishmania_mexicana_MHOM/GT/2001/U1103 product=thiamine biosynthesis-like protein location=LmxM.32:650051-652438(+) length=795 sequence_SO=chromosome SO=protein_coding	795	1	6.9	18	5	2.884e-08	7	9.917e-08	8	1.973e-08	3	1e-10	0	LmxM.32.1680	#N/A	1.03129	2.6905	0.316979	0	null	#N/A
LmxM.08_29.1310	organism=Leishmania_mexicana_MHOM/GT/2001/U1103 product=carnitine/choline acetyltransferase, putative location=LmxM.08:630309-632192(-) length=627 sequence_SO=chromosome SO=protein_coding	627	1	26	60	12	1.075e-07	10	9.416e-07	46	3.483e-08	3	3.272e-09	1	LmxM.08_29.1310	#N/A	2.73088	4.78314	0.403631	0	null	#N/A
LmxM.21.0430	organism=Leishmania_mexicana_MHOM/GT/2001/U1103 product=hypothetical protein, conserved location=LmxM.21:129786-131045(+) length=419 sequence_SO=chromosome SO=protein_coding	419	1	51.8	187	21	9.521e-06	125	1.604e-06	33	7.24e-07	25	1.364e-07	4	LmxM.21.0430	#N/A	-2.55743	3.69265	0.507865	0	null	#N/A
LmxM.10.1160	organism=Leishmania_mexicana_MHOM/GT/2001/U1103 product=rab1 small GTP-binding protein, putative location=LmxM.10:455665-456315(-) length=216 sequence_SO=chromosome SO=protein_coding	216	1	35.2	10	6	1.336e-07	4	2.796e-07	3	5.311e-09	1	1e-10	0	LmxM.10.1160	#N/A	1.00972	6.2548	0.362181	0	null	#N/A
LmxM.27.0560	organism=Leishmania_mexicana_MHOM/GT/2001/U1103 product=protein kinase, putative,cdc2-related kinase, putative location=LmxM.27:214674-215657(+) length=327 sequence_SO=chromosome SO=protein_coding	327	1	21.7	8	6	2.336e-07	8	1e-10	0	1e-10	0	1e-10	0	LmxM.27.0560	#N/A	-10.1904	10.1904	0.336903	0	null	#N/A
LmxM.34.0950	organism=Leishmania_mexicana_MHOM/GT/2001/U1103 product=hypothetical protein, conserved location=LmxM.34:348548-349792(+) length=414 sequence_SO=chromosome SO=protein_coding	414	1	23.9	5	5	1.55e-07	4	1e-10	0	8.637e-09	1	1e-10	0	LmxM.34.0950	#N/A	-9.67628	4.14992	0.321441	0	null	#N/A
LmxM.15.0890	organism=Leishmania_mexicana_MHOM/GT/2001/U1103 product=ABC transporter, putative location=LmxM.15:356611-358842(-) length=743 sequence_SO=chromosome SO=protein_coding	743	1	11.2	23	7	1.568e-07	13	1e-10	0	1.421e-07	10	1e-10	0	LmxM.15.0890	#N/A	-10.5454	0.141924	0.347582	5	null	#N/A
LmxM.25.1130	organism=Leishmania_mexicana_MHOM/GT/2001/U1103 product=cytochrome c oxidase VII, putative location=LmxM.25:444649-445146(-) length=165 sequence_SO=chromosome SO=protein_coding	165	1	30.9	11	4	6.094e-07	7	3.651e-07	2	1e-10	0	4.774e-08	2	LmxM.25.1130	#N/A	-0.562043	4.34837	0.40096	1	null	#N/A
LmxM.36.2840	organism=Leishmania_mexicana_MHOM/GT/2001/U1103 product=hypothetical protein, conserved location=LmxM.20:1142481-1145918(-) length=1145 sequence_SO=chromosome SO=protein_coding	1145	1	8	29	9	1.069e-09	2	1e-10	0	7.02e-09	3	1.541e-07	24	LmxM.36.2840	#N/A	4.2527	-7.10672	0.321029	0	null	#N/A
LmxM.34.3790	organism=Leishmania_mexicana_MHOM/GT/2001/U1103 product=60S ribosomal protein L23, putative location=LmxM.34:1420115-1420534(-) length=139 sequence_SO=chromosome SO=protein_coding	139	1	60.4	95	12	7.143e-06	30	1.429e-05	38	2.847e-06	8	4.602e-06	18	LmxM.34.3790	#N/A	0.919219	1.52472	0.546063	0	null	#N/A
LmxM.15.1320	organism=Leishmania_mexicana_MHOM/GT/2001/U1103 product=hypothetical protein, conserved location=LmxM.15:489234-493592(-) length=1452 sequence_SO=chromosome SO=protein_coding	1452	1	2	5	3	1.396e-08	3	1.746e-08	2	1e-10	0	1e-10	0	#N/A	#N/A	0.320696	7.29554	0.249996	0	null	#N/A
LmxM.02.0310	organism=Leishmania_mexicana_MHOM/GT/2001/U1103 product=unspecified product location=LmxM.02:121563-123572(-) length=669 sequence_SO=chromosome SO=protein_coding	669	1	26.9	72	14	3.184e-07	26	1.31e-08	1	1.967e-06	45	1e-10	0	LmxM.02.0310	Paraflagellar rod	-7.43576	-2.56899	0.436146	0	null	#N/A
LmxM.29.3600	organism=Leishmania_mexicana_MHOM/GT/2001/U1103 product=ATP synthase, epsilon chain, putative location=LmxM.29:1280947-1281492(+) length=181 sequence_SO=chromosome SO=protein_coding	181	1	22.7	10	4	1.048e-07	6	1.684e-07	3	1e-10	0	1e-10	0	LmxM.29.3600	#N/A	0.683734	10.4157	0.34368	0	null	#N/A
LmxM.19.0580	organism=Leishmania_mexicana_MHOM/GT/2001/U1103 product=hypothetical protein, conserved location=LmxM.19:231764-240991(+) length=3075 sequence_SO=chromosome SO=protein_coding	3075	0.9651	0.6	1	2	6.638e-10	1	1e-10	0	1e-10	0	1e-10	0	LmxM.19.0580	#N/A	-1.93319	1.93319	0.0983987	0	null	#N/A
LmxM.14.1190	organism=Leishmania_mexicana_MHOM/GT/2001/U1103 product=hypothetical protein, conserved location=LmxM.14:505241-506911(+) length=556 sequence_SO=chromosome SO=protein_coding	556	1	5.4	2	2	1.208e-08	2	1e-10	0	1e-10	0	1e-10	0	#N/A	#N/A	-5.92837	5.92837	0.209272	0	null	#N/A
LmxM.18.0150	organism=Leishmania_mexicana_MHOM/GT/2001/U1103 product=serine/threonine protein phosphatase type 5, putative location=LmxM.18:45873-47282(-) length=469 sequence_SO=chromosome SO=protein_coding	469	1	27.1	31	10	1.789e-07	5	6.882e-07	23	4.286e-09	1	1.81e-08	2	LmxM.18.0150	#N/A	1.94697	5.27553	0.394914	0	null	#N/A
LmxM.09.0230	organism=Leishmania_mexicana_MHOM/GT/2001/U1103 product=heat shock protein HslVU, ATPase subunit HslU, putative,ATP-dependent hsl protease ATP-binding subunit hslU, putative location=LmxM.09:78474-79985(+) length=503 sequence_SO=chromosome SO=protein_coding	503	1	6.2	4	3	1e-10	0	5.588e-08	4	1e-10	0	1e-10	0	#N/A	#N/A	8.12877	8.12877	0.274958	0	NN Sum: 3, NN D: .58, HMM Prob: .99	#N/A
LmxM.16.1550	organism=Leishmania_mexicana_MHOM/GT/2001/U1103 product=hypothetical protein, conserved location=LmxM.16:633490-637197(+) length=1235 sequence_SO=chromosome SO=protein_coding	1235	1	12	53	13	1.25e-08	13	1e-10	0	2.64e-07	40	1e-10	0	LmxM.16.1550	#N/A	-10.4331	-4.38959	0.344201	0	null	#N/A
LmxM.09.0210	organism=Leishmania_mexicana_MHOM/GT/2001/U1103 product=hypothetical protein, conserved location=LmxM.09:71676-72593(+) length=305 sequence_SO=chromosome SO=protein_coding	305	1	19.3	9	5	1.391e-08	2	1e-10	0	6.184e-07	7	1e-10	0	LmxM.09.0210	#N/A	-11.6264	-5.46424	0.380107	0	null	#N/A
LmxM.01.0690	organism=Leishmania_mexicana_MHOM/GT/2001/U1103 product=hypothetical protein, unknown function location=LmxM.01:200878-201567(+) length=229 sequence_SO=chromosome SO=protein_coding	229	1	13.1	4	2	2.836e-08	1	8.459e-08	3	1e-10	0	1e-10	0	LmxM.01.0690	#N/A	1.57326	9.14147	0.305365	0	null	#N/A
LmxM.34.2640	organism=Leishmania_mexicana_MHOM/GT/2001/U1103 product=hypothetical protein, conserved location=LmxM.34:989273-991111(-) length=612 sequence_SO=chromosome SO=protein_coding	612	1	6.2	4	3	2.497e-08	4	1e-10	0	1e-10	0	1e-10	0	LmxM.34.2640	#N/A	-6.96982	6.96982	0.240261	0	null	ACCEPT
LmxM.32.2810	organism=Leishmania_mexicana_MHOM/GT/2001/U1103 product=transcription elongation factor-like protein location=LmxM.32:1145212-1146642(+) length=476 sequence_SO=chromosome SO=protein_coding	476	1	17.2	19	6	3.761e-07	17	5.119e-08	2	1e-10	0	1e-10	0	LmxM.32.2810	#N/A	-2.87475	11.061	0.363093	0	null	#N/A
LmxM.34.1200	organism=Leishmania_mexicana_MHOM/GT/2001/U1103 product=pre-mRNA splicing factor ATP-dependent RNA helicase, putative location=LmxM.34:466508-468622(+) length=704 sequence_SO=chromosome SO=protein_coding	704	1	10.1	8	7	3.49e-08	8	1e-10	0	1e-10	0	1e-10	0	LmxM.34.1200	#N/A	-7.45121	7.45121	0.254654	0	null	#N/A
LmxM.27.1820	organism=Leishmania_mexicana_MHOM/GT/2001/U1103 product=hypothetical protein, unknown function location=LmxM.27:756896-763705(-) length=2269 sequence_SO=chromosome SO=protein_coding	2269	1	12.5	22	10	4.363e-08	14	2.838e-08	8	1e-10	0	1e-10	0	LmxM.27.1820	#N/A	-0.618674	8.49205	0.28586	0	null	#N/A
LmxM.14.0950	organism=Leishmania_mexicana_MHOM/GT/2001/U1103 product=hypothetical protein, conserved location=LmxM.14:374449-374955(-) length=168 sequence_SO=chromosome SO=protein_coding	168	0.9996	13.1	4	2	1.72e-07	3	3.752e-08	1	1e-10	0	1e-10	0	#N/A	#N/A	-2.19368	10.0329	0.332164	0	null	#N/A
LmxM.20.0260	organism=Leishmania_mexicana_MHOM/GT/2001/U1103 product=hypothetical protein, conserved location=LmxM.20:2720402-2734870(-) length=4822 sequence_SO=chromosome SO=protein_coding	4822	1	3.4	25	17	4.406e-09	23	9.053e-10	2	1e-10	0	1e-10	0	LmxM.20.0260	#N/A	-2.16422	4.73099	0.174125	0	null	#N/A
LmxM.27.2330	organism=Leishmania_mexicana_MHOM/GT/2001/U1103 product=GTP binding protein, putative location=LmxM.27:964646-965824(-) length=392 sequence_SO=chromosome SO=protein_coding	392	1	21.4	46	7	6.944e-07	19	1.118e-06	20	2.369e-07	4	3.338e-08	3	LmxM.27.2330	#N/A	0.306046	2.74537	0.431862	0	null	#N/A
LmxM.02.0090	organism=Leishmania_mexicana_MHOM/GT/2001/U1103 product=hypothetical protein, conserved location=LmxM.02:19609-20673(-) length=354 sequence_SO=chromosome SO=protein_coding	354	1	22.3	8	5	2.146e-08	1	2.24e-07	7	1e-10	0	1e-10	0	LmxM.02.0090	#N/A	3.37771	10.2613	0.339033	0	null	#N/A
LmxM.06.0570	organism=Leishmania_mexicana_MHOM/GT/2001/U1103 product=60S ribosomal protein L23a, putative location=LmxM.06:197736-198173(+) length=145 sequence_SO=chromosome SO=protein_coding	145	1	41.4	132	11	3.725e-06	28	9.529e-06	31	2.309e-05	28	5.45e-05	45	LmxM.06.0570	#N/A	1.25569	-2.54944	0.59583	0	null	#N/A
LmxM.36.4060	organism=Leishmania_mexicana_MHOM/GT/2001/U1103 product=hypothetical protein, conserved location=LmxM.20:1526215-1528287(+) length=690 sequence_SO=chromosome SO=protein_coding	690	0.9995	7.5	6	4	2.565e-08	5	1e-10	0	1e-10	0	1.143e-08	1	#N/A	#N/A	-1.15918	1.15918	0.257148	0	null	#N/A
LmxM.05.0400	organism=Leishmania_mexicana_MHOM/GT/2001/U1103 product=structural maintenance of chromosome (SMC), putative location=LmxM.05:136035-139673(+) length=1212 sequence_SO=chromosome SO=protein_coding	1212	1	8.5	19	11	2.693e-08	12.5	2.163e-09	4	4.669e-09	0.5	1e-10	0	LmxM.05.0400	#N/A	-3.80357	2.60891	0.252971	0	null	#N/A
LmxM.29.3650	organism=Leishmania_mexicana_MHOM/GT/2001/U1103 product=ribosomal protein L15, putative location=LmxM.29:1296385-1296999(+) length=204 sequence_SO=chromosome SO=protein_coding	204	1	23.5	384	9	3.68e-07	15	4.807e-06	87	4.603e-06	73	2.267e-05	205	LmxM.29.3650	#N/A	2.46662	-2.39784	0.551119	0	null	#N/A
LmxM.17.1400	organism=Leishmania_mexicana_MHOM/GT/2001/U1103 product=otubain, putative,otubain cysteine peptidase, Clan CA, family C65, putative location=LmxM.17:633339-634151(+) length=270 sequence_SO=chromosome SO=protein_coding	270	1	31.5	9	6	3.088e-07	7	3.288e-08	1	2.508e-09	1	1e-10	0	#N/A	#N/A	-3.23868	7.03356	0.353692	0	null	#N/A
LmxM.11.1250	organism=Leishmania_mexicana_MHOM/GT/2001/U1103 product=ATP-binding cassette protein subfamily A, member 4, putative location=LmxM.11:493829-500117(+) length=2062 sequence_SO=chromosome SO=protein_coding	2062	1	2.3	4	3	1e-10	0	2.033e-09	4	1e-10	0	1e-10	0	LmxM.11.1250	#N/A	3.41481	3.41481	0.136791	15	null	#N/A
LmxM.20.1110	organism=Leishmania_mexicana_MHOM/GT/2001/U1103 product=hypothetical protein, conserved location=LmxM.20:3096983-3100411(+) length=1142 sequence_SO=chromosome SO=protein_coding	1142	1	3.8	3	3	5.534e-09	3	1e-10	0	1e-10	0	1e-10	0	#N/A	#N/A	-4.81609	4.81609	0.176597	0	null	#N/A
LmxM.21.0720	organism=Leishmania_mexicana_MHOM/GT/2001/U1103 product=hypothetical protein, conserved location=LmxM.21:210108-211040(-) length=310 sequence_SO=chromosome SO=protein_coding	310	1	11	5	2	4.416e-08	2	1.148e-08	1	4.57e-08	2	1e-10	0	#N/A	#N/A	-2.95604	0.280775	0.300621	0	null	#N/A
LmxM.21.1558	organism=Leishmania_mexicana_MHOM/GT/2001/U1103 product=hypothetical protein, conserved location=LmxM.21:620485-621606(-) length=373 sequence_SO=chromosome SO=protein_coding	373	1	13.7	5	3	1.36e-07	4	4.719e-09	1	1e-10	0	1e-10	0	#N/A	#N/A	-4.81979	9.4586	0.314897	0	NN Sum: 1, NN D: .39, HMM Prob: .89	#N/A
LmxM.36.6350	organism=Leishmania_mexicana_MHOM/GT/2001/U1103 product=hypothetical protein, conserved location=LmxM.20:2431786-2433318(-) length=510 sequence_SO=chromosome SO=protein_coding	510	0.9996	4.3	3	2	3.929e-09	1	3.153e-08	2	1e-10	0	1e-10	0	#N/A	#N/A	2.9728	7.47001	0.255217	0	null	#N/A
LmxM.34.1150	organism=Leishmania_mexicana_MHOM/GT/2001/U1103 product=oligosaccharyl transferase-like protein location=LmxM.34:435711-438227(+) length=838 sequence_SO=chromosome SO=protein_coding	838	0.9984	12.8	1	9	1.335e-08	1	1e-10	0	1e-10	0	1e-10	0	LmxM.34.1150	#N/A	-6.07146	6.07146	0.213513	9	null	#N/A
LmxM.23.1630	organism=Leishmania_mexicana_MHOM/GT/2001/U1103 product=hypothetical protein, conserved location=LmxM.23:215166-216956(+) length=596 sequence_SO=chromosome SO=protein_coding	596	1	5.7	4	3	3.806e-09	2	2.028e-09	2	1e-10	0	1e-10	0	#N/A	#N/A	-0.876194	4.86641	0.178061	0	null	#N/A
LmxM.34.3840	organism=Leishmania_mexicana_MHOM/GT/2001/U1103 product=proteasome beta 2 subunit, putative location=LmxM.34:1428252-1429016(-) length=254 sequence_SO=chromosome SO=protein_coding	254	1	10.2	3	2	1e-10	0	2.081e-07	2	1e-10	0	3.087e-09	1	LmxM.34.3840	#N/A	10.0443	6.02963	0.332508	0	null	#N/A
LmxM.08.1100	organism=Leishmania_mexicana_MHOM/GT/2001/U1103 product=hypothetical protein, conserved location=LmxM.08:1606778-1607875(+) length=365 sequence_SO=chromosome SO=protein_coding	365	1	62.5	221	28	2.298e-06	44	5.967e-06	62	8.596e-06	49	2.222e-05	65	LmxM.08.1100	#N/A	1.3715	-1.89859	0.559197	0	NN Sum: 1, NN D: .31, HMM Prob: .82	#N/A
LmxM.14.1160	organism=Leishmania_mexicana_MHOM/GT/2001/U1103 product=enolase location=LmxM.14:494585-495874(+) length=429 sequence_SO=chromosome SO=protein_coding	429	1	70.9	255	34	1.156e-06	25	1.853e-05	176	2.416e-07	5	6.147e-06	48	LmxM.14.1160	#N/A	4.14214	1.6236	0.541622	0	null	#N/A
LmxM.36.3090	organism=Leishmania_mexicana_MHOM/GT/2001/U1103 product=hypothetical protein, conserved location=LmxM.20:1222024-1224501(-) length=825 sequence_SO=chromosome SO=protein_coding	825	1	9.6	20	9	1.587e-09	1	1e-10	0	1.347e-07	17	3.26e-09	2	LmxM.36.3090	#N/A	-5.34204	-6.35365	0.314503	0	null	#N/A
LmxM.32.0610	organism=Leishmania_mexicana_MHOM/GT/2001/U1103 product=hypothetical protein, conserved location=LmxM.32:209402-209779(+) length=125 sequence_SO=chromosome SO=protein_coding	125	1	39.2	13	5	1.155e-06	5	4.535e-07	2	5.163e-07	3	8.69e-07	2	LmxM.32.0610	Paraflagellar rod	-0.337703	0.215517	0.447622	0	null	#N/A
LmxM.21.0470	organism=Leishmania_mexicana_MHOM/GT/2001/U1103 product=vacuolar sorting-associated-like protein location=LmxM.21:140283-143330(+) length=1015 sequence_SO=chromosome SO=protein_coding	1015	1	2.2	6	2	9.32e-09	2	3.263e-08	4	1e-10	0	1e-10	0	LmxM.21.0470	#N/A	1.79681	7.71253	0.26248	0	null	#N/A
LmxM.04.0990	organism=Leishmania_mexicana_MHOM/GT/2001/U1103 product=hypothetical protein, conserved location=LmxM.04:352061-352939(-) length=292 sequence_SO=chromosome SO=protein_coding	292	1	24.3	7	5	5.06e-08	5	2.31e-08	1	2.496e-08	1	1e-10	0	#N/A	#N/A	-1.7035	1.55628	0.299458	0	null	#N/A
LmxM.19.0500	organism=Leishmania_mexicana_MHOM/GT/2001/U1103 product=hypothetical protein, conserved location=LmxM.19:190020-190919(+) length=299 sequence_SO=chromosome SO=protein_coding	299	1	12	5	3	1e-10	0	1e-10	0	1.264e-07	5	1e-10	0	LmxM.19.0500	#N/A	-9.30492	-9.30492	0.310278	0	null	#N/A
LmxM.23.1065	organism=Leishmania_mexicana_MHOM/GT/2001/U1103 product=hypothetical protein, conserved location=LmxM.23:496506-498125(-) length=539 sequence_SO=chromosome SO=protein_coding	539	0.9999	5.9	6	2	6.24e-09	5	2.952e-09	1	1e-10	0	1e-10	0	#N/A	#N/A	-1.05473	5.52231	0.197276	1	NN Sum: 2, NN D: .51, HMM Prob: .05	#N/A
LmxM.08_29.2810	organism=Leishmania_mexicana_MHOM/GT/2001/U1103 product=unspecified product location=LmxM.08:13566-15785(-) length=739 sequence_SO=chromosome SO=protein_coding	739	1	13.5	21	9	2.296e-08	6	1e-10	0	3.195e-07	15	1e-10	0	LmxM.08_29.2810	#N/A	-10.7417	-3.7928	0.353486	0	null	#N/A
LmxM.08_29.2110	organism=Leishmania_mexicana_MHOM/GT/2001/U1103 product=hypothetical protein, conserved location=LmxM.08:270290-275563(+) length=1757 sequence_SO=chromosome SO=protein_coding	1757	1	6.4	44	11	5.711e-08	24	5.725e-08	16	5.235e-09	4	1e-10	0	LmxM.08_29.2110	#N/A	-0.12048	4.42195	0.307808	0	NN Sum: 2, NN D: .46, HMM Prob: .78	#N/A
LmxM.30.2370	organism=Leishmania_mexicana_MHOM/GT/2001/U1103 product=hypothetical protein, conserved location=LmxM.30:1136752-1138317(-) length=521 sequence_SO=chromosome SO=protein_coding	521	1	21.5	17	9	4.034e-07	14	3.149e-08	2	1.289e-08	1	1e-10	0	LmxM.30.2370	#N/A	-3.72005	5.06518	0.365116	0	NN Sum: 1, NN D: .18, HMM Prob: .86	#N/A
LmxM.28.1110	organism=Leishmania_mexicana_MHOM/GT/2001/U1103 product=hypothetical protein, conserved location=LmxM.28:404240-406129(+) length=629 sequence_SO=chromosome SO=protein_coding	629	1	21	63	13	2.624e-07	14	1e-10	0	1.705e-06	49	1e-10	0	LmxM.28.1110	Conserved ancestral centriolar protein	-13.264	-2.69947	0.429394	0	null	#N/A
LmxM.11.0590	organism=Leishmania_mexicana_MHOM/GT/2001/U1103 product=3-methylcrotonoyl-CoA carboxylase beta subunit, putative location=LmxM.11:210036-211640(+) length=534 sequence_SO=chromosome SO=protein_coding	534	1	15.9	19	7	1.953e-07	13	9.706e-09	2	2.616e-08	4	1e-10	0	LmxM.11.0590	#N/A	-4.49724	2.96473	0.336411	0	null	#N/A
LmxM.36.2170	organism=Leishmania_mexicana_MHOM/GT/2001/U1103 product=hypothetical protein, conserved location=LmxM.20:856458-858746(+) length=762 sequence_SO=chromosome SO=protein_coding	762	1	8.3	10	5	7.317e-09	4	2.231e-08	6	1e-10	0	1e-10	0	LmxM.36.2170	#N/A	1.59523	7.21077	0.247461	0	null	#N/A
LmxM.10.0400	organism=Leishmania_mexicana_MHOM/GT/2001/U1103 product=pteridine transporter ft5, putative location=LmxM.10:154082-156220(+) length=712 sequence_SO=chromosome SO=protein_coding	712	1	8.1	11	5	1.418e-08	1	1.663e-07	8	1e-10	0	1.077e-08	2	LmxM.10.0400	#N/A	3.63225	4.05342	0.328183	11	null	#N/A
LmxM.13.0560	organism=Leishmania_mexicana_MHOM/GT/2001/U1103 product=60S ribosomal protein L18, putative location=LmxM.13:155860-156456(+) length=198 sequence_SO=chromosome SO=protein_coding	198	1	58.1	182	16	4.196e-06	19	8.946e-06	29	2.869e-05	41	9.056e-05	91	LmxM.13.0560	#N/A	1.59731	-3.18173	0.612186	0	null	#N/A
LmxM.27.0070	organism=Leishmania_mexicana_MHOM/GT/2001/U1103 product=hypothetical protein, conserved location=LmxM.27:16671-17612(-) length=313 sequence_SO=chromosome SO=protein_coding	313	1	11.5	7	2	1.149e-07	5	2.56e-08	2	1e-10	0	1e-10	0	LmxM.27.0070	#N/A	-2.16179	9.45635	0.314829	1	NN Sum: 4, NN D: .92, HMM Prob: 1	#N/A
LmxM.19.0200	organism=Leishmania_mexicana_MHOM/GT/2001/U1103 product=ADP,ATP carrier protein 1, mitochondrial precursor, putative location=LmxM.19:50719-51672(-) length=317 sequence_SO=chromosome SO=protein_coding	317	1	44.2	142	16	8.427e-06	76	1.757e-06	26	1.925e-06	23	1.025e-06	17	LmxM.19.0200	#N/A	-1.89572	1.78752	0.51184	3	null	#N/A
LmxM.25.0980	organism=Leishmania_mexicana_MHOM/GT/2001/U1103 product=dynein heavy chain, putative location=LmxM.25:356453-370561(+) length=4702 sequence_SO=chromosome SO=protein_coding	4702	1	12.8	367	67	4.888e-08	124.88	3.013e-09	16.95	4.251e-07	213.84	1.014e-08	8.97	LmxM.25.0980	Outer or Inner dynein arm	-5.17136	-3.0682	0.368765	0	null	#N/A
LmxM.06.0870	organism=Leishmania_mexicana_MHOM/GT/2001/U1103 product=hypothetical protein, conserved location=LmxM.06:350308-351630(+) length=440 sequence_SO=chromosome SO=protein_coding	440	1	15.9	12	5	2.579e-07	12	1e-10	0	1e-10	0	1e-10	0	LmxM.06.0870	#N/A	-10.3332	10.3332	0.341196	0	null	#N/A
LmxM.06.0920	organism=Leishmania_mexicana_MHOM/GT/2001/U1103 product=hypothetical protein, conserved location=LmxM.06:367374-368681(+) length=435 sequence_SO=chromosome SO=protein_coding	435	1	9.2	6	3	1.121e-07	6	1e-10	0	1e-10	0	1e-10	0	LmxM.06.0920	#N/A	-9.13186	9.13186	0.305077	0	null	#N/A
LmxM.25.0590	organism=Leishmania_mexicana_MHOM/GT/2001/U1103 product=hypothetical protein, conserved location=LmxM.25:199507-199806(-) length=99 sequence_SO=chromosome SO=protein_coding	99	1	27.3	11	3	2.579e-07	1	9.799e-07	4	5.649e-07	2	1.349e-06	4	LmxM.25.0590	#N/A	1.50103	-0.628737	0.449854	0	null	#N/A
LmxM.33.0010	organism=Leishmania_mexicana_MHOM/GT/2001/U1103 product=hypothetical protein, conserved location=LmxM.33:2928-3848(-) length=306 sequence_SO=chromosome SO=protein_coding	306	1	34	65	13	6.702e-06	60	1e-10	0	5.698e-08	4	6.99e-09	1	LmxM.33.0010	#N/A	-9.8968	6.71107	0.483034	2	NN Sum: 2, NN D: .61, HMM Prob: .92	#N/A
LmxM.28.0825	organism=Leishmania_mexicana_MHOM/GT/2001/U1103 product=RNA binding protein rbp16, putative location=LmxM.28:286062-286490(+) length=142 sequence_SO=chromosome SO=protein_coding	142	1	26.1	9	3	7.378e-07	5	9.792e-07	4	1e-10	0	1e-10	0	LmxM.28.0825	#N/A	0.408326	13.0676	0.423482	0	null	#N/A
LmxM.32.1540	organism=Leishmania_mexicana_MHOM/GT/2001/U1103 product=elongation factor 1-gamma, putative location=LmxM.32:611893-612555(+) length=220 sequence_SO=chromosome SO=protein_coding	220	0.9984	11.8	1	2	3.987e-08	1	1e-10	0	1e-10	0	1e-10	0	LmxM.32.1540	#N/A	-7.64277	7.64277	0.26039	0	null	#N/A
LmxM.33.3880	organism=Leishmania_mexicana_MHOM/GT/2001/U1103 product=dynein heavy chain, putative location=LmxM.33:1454373-1468307(+) length=4644 sequence_SO=chromosome SO=protein_coding	4644	1	8.4	145	41	1.2e-08	49	1.661e-10	1	1.446e-07	95	1e-10	0	LmxM.33.3880	Outer or Inner dynein arm	-9.2009	-3.57213	0.319553	0	null	#N/A
LmxM.27.1710	organism=Leishmania_mexicana_MHOM/GT/2001/U1103 product=eukaryotic translation release factor, putative location=LmxM.27:684293-685654(+) length=453 sequence_SO=chromosome SO=protein_coding	453	1	54.5	65	20	1.677e-06	50	1.012e-07	5	2.572e-07	9	4.654e-08	1	LmxM.27.1710	#N/A	-3.7106	2.54951	0.431847	0	null	#N/A
LmxM.31.3150	organism=Leishmania_mexicana_MHOM/GT/2001/U1103 product=hypothetical protein, conserved location=LmxM.31:1228378-1235511(+) length=2377 sequence_SO=chromosome SO=protein_coding	2377	1	12.3	21	11	2.339e-09	3	1e-10	0	1.064e-07	18	1e-10	0	LmxM.31.3150	#N/A	-9.08665	-5.44842	0.303718	0	null	#N/A
LmxM.08_29.1570	organism=Leishmania_mexicana_MHOM/GT/2001/U1103 product=glutamamyl carboxypeptidase, putative,metallo-peptidase, Clan MH, Family M18 location=LmxM.08:462146-463351(+) length=401 sequence_SO=chromosome SO=protein_coding	401	1	9.7	9	3	8.741e-08	4	1.743e-07	5	1e-10	0	1e-10	0	LmxM.08_29.1570	#N/A	0.99488	10.3538	0.341815	0	null	#N/A
LmxM.36.6270	organism=Leishmania_mexicana_MHOM/GT/2001/U1103 product=chaperone protein DNAj, putative location=LmxM.20:2370294-2371331(-) length=345 sequence_SO=chromosome SO=protein_coding	345	1	19.4	17	4	1.736e-07	10	1.293e-07	7	1e-10	0	1e-10	0	LmxM.36.6270	#N/A	-0.42476	10.5646	0.348159	0	null	#N/A
LmxM.30.0080	organism=Leishmania_mexicana_MHOM/GT/2001/U1103 product=hypothetical protein, conserved location=LmxM.30:22118-22840(-) length=240 sequence_SO=chromosome SO=protein_coding	240	1	12.5	5	3	1.855e-07	2	2.051e-07	3	1e-10	0	1e-10	0	LmxM.30.0080	#N/A	0.144834	10.9315	0.359195	0	null	#N/A
LmxM.17.0191	organism=Leishmania_mexicana_MHOM/GT/2001/U1103 product=receptor-type adenylate cyclase a location=LmxM.17:68270-72448(-) length=1392 sequence_SO=chromosome SO=protein_coding	1392	1	8.1	19	10	1.006e-08	3.99	7.47e-09	2	3.596e-08	4.97	2.048e-08	6.99	LmxM.17.0191	#N/A	-0.719413	-1.68689	0.286906	0	NN Sum: 3, NN D: .33, HMM Prob: .9	#N/A
LmxM.31.2670	organism=Leishmania_mexicana_MHOM/GT/2001/U1103 product=hypothetical protein, conserved location=LmxM.31:1043658-1046030(-) length=790 sequence_SO=chromosome SO=protein_coding	790	1	5.7	6	4	1.458e-08	5	1e-10	0	1e-10	0	1e-10	0	#N/A	#N/A	-6.19771	6.19771	0.21726	0	null	#N/A
LmxM.18.0610	organism=Leishmania_mexicana_MHOM/GT/2001/U1103 product=ATP-dependent zinc metallopeptidase, putative,metallo-peptidase, Clan MA(E), Family M41 location=LmxM.18:244019-245815(+) length=598 sequence_SO=chromosome SO=protein_coding	598	1	7.4	10	4	1.94e-08	1	1.133e-07	6	1e-10	0	2.384e-08	3	LmxM.18.0610	#N/A	2.8141	2.47067	0.31949	1	null	#N/A
LmxM.29.3090	organism=Leishmania_mexicana_MHOM/GT/2001/U1103 product=hypothetical protein, conserved location=LmxM.29:1100772-1101770(-) length=332 sequence_SO=chromosome SO=protein_coding	332	1	12	36	3	1.185e-06	14	2.39e-06	16	1.856e-07	4	2.525e-08	2	LmxM.29.3090	#N/A	0.817365	4.08365	0.457816	0	null	#N/A
LmxM.29.3240	organism=Leishmania_mexicana_MHOM/GT/2001/U1103 product=glutamyl-tRNA synthetase, putative location=LmxM.29:1158316-1160100(+) length=594 sequence_SO=chromosome SO=protein_coding	594	1	17.5	58	12	1.243e-07	15	5.453e-07	40	9.176e-09	1	1.071e-08	2	LmxM.29.3240	#N/A	2.05853	5.07347	0.383853	0	NN Sum: 4, NN D: .57, HMM Prob: .06	#N/A
LmxM.36.1580	organism=Leishmania_mexicana_MHOM/GT/2001/U1103 product=hypothetical protein, conserved location=LmxM.20:592822-598308(-) length=1828 sequence_SO=chromosome SO=protein_coding	1828	0.9998	1.4	2	2	3.632e-09	2	1e-10	0	1e-10	0	1e-10	0	LmxM.36.1580	#N/A	-4.22188	4.22188	0.159461	0	null	#N/A
LmxM.21.1620	organism=Leishmania_mexicana_MHOM/GT/2001/U1103 product=hypothetical protein, conserved location=LmxM.21:674976-675998(-) length=340 sequence_SO=chromosome SO=protein_coding	340	1	13.2	3	4	4.413e-08	3	1e-10	0	1e-10	0	1e-10	0	#N/A	#N/A	-7.78888	7.78888	0.264768	0	null	#N/A
LmxM.23.1310	organism=Leishmania_mexicana_MHOM/GT/2001/U1103 product=dynein heavy chain, putative location=LmxM.23:599991-614264(+) length=4757 sequence_SO=chromosome SO=protein_coding	4757	1	8.7	153	46	1.314e-08	48.99	2.411e-09	3	1.929e-07	98.97	6.096e-08	2	LmxM.23.1310	Outer or Inner dynein arm	-1.70103	-4.02895	0.343042	0	null	#N/A
LmxM.25.2090	organism=Leishmania_mexicana_MHOM/GT/2001/U1103 product=hypothetical protein, conserved location=LmxM.25:783216-783686(-) length=156 sequence_SO=chromosome SO=protein_coding	156	0.9984	10.9	15	2	4.757e-07	6	1.046e-06	4	4.922e-08	3	9.099e-08	2	LmxM.25.2090	#N/A	1.11505	3.44002	0.422061	1	null	#N/A
LmxM.26.1610	organism=Leishmania_mexicana_MHOM/GT/2001/U1103 product=proline oxidase, mitochondrial precursor-like protein location=LmxM.26:562078-563763(+) length=561 sequence_SO=chromosome SO=protein_coding	561	1	14.8	13	9	1.769e-07	12	1.197e-08	1	1e-10	0	1e-10	0	LmxM.26.1610	#N/A	-3.87425	9.88318	0.327662	0	NN Sum: 0, NN D: .28, HMM Prob: .91	#N/A
LmxM.33.3040	organism=Leishmania_mexicana_MHOM/GT/2001/U1103 product=hypothetical protein, conserved location=LmxM.33:1164394-1166193(+) length=599 sequence_SO=chromosome SO=protein_coding	599	1	5.3	5	3	1e-10	0	1e-10	0	5.862e-08	5	1e-10	0	LmxM.33.3040	#N/A	-8.19771	-8.19771	0.277026	0	null	#N/A
LmxM.33.3940	organism=Leishmania_mexicana_MHOM/GT/2001/U1103 product=phosphatidylinositol 3-kinase-like protein location=LmxM.33:1486371-1494257(+) length=2628 sequence_SO=chromosome SO=protein_coding	2628	1	2.8	4	7	2.954e-09	4	1e-10	0	1e-10	0	1e-10	0	LmxM.33.3940	#N/A	-3.93263	3.93263	0.151242	0	null	#N/A
LmxM.08_29.1500	organism=Leishmania_mexicana_MHOM/GT/2001/U1103 product=hypothetical protein, conserved location=LmxM.08:488185-490203(+) length=672 sequence_SO=chromosome SO=protein_coding	672	1	14.6	11	8	1e-10	0	1.04e-07	5	1e-10	0	8.229e-08	6	LmxM.08_29.1500	#N/A	9.86333	0.337429	0.327066	14	NN Sum: 4, NN D: .58, HMM Prob: .6	#N/A
LmxM.08_29.1170	organism=Leishmania_mexicana_MHOM/GT/2001/U1103 product=hypothetical protein, conserved location=LmxM.08:699799-700890(-) length=363 sequence_SO=chromosome SO=protein_coding	363	1	38.6	29	8	3.078e-07	14	1e-10	0	7.32e-07	15	1e-10	0	LmxM.08_29.1170	Paraflagellar rod	-12.344	-1.24958	0.401703	0	null	#N/A
LmxM.25.1190	organism=Leishmania_mexicana_MHOM/GT/2001/U1103 product=ribosomal protein S25 location=LmxM.25:463913-464275(-) length=120 sequence_SO=chromosome SO=protein_coding	120	0.9992	50	11	8	6.355e-07	3	1.688e-06	3	9.485e-07	3	8.044e-07	2	LmxM.25.1190	#N/A	0.653963	0.406556	0.461028	0	null	#N/A
LmxM.33.0790	organism=Leishmania_mexicana_MHOM/GT/2001/U1103 product=serine/threonine-protein phosphatase PP1, putative location=LmxM.33:333531-334460(+) length=309 sequence_SO=chromosome SO=protein_coding	309	0.9796	6.1	2	2	1.273e-09	0.56	1e-10	0	1.229e-08	1	1e-10	0	#N/A	#N/A	-6.08353	-3.17377	0.213871	0	null	#N/A
LmxM.08.1110	organism=Leishmania_mexicana_MHOM/GT/2001/U1103 product=stress-induced protein sti1 location=LmxM.08:1608858-1610495(+) length=545 sequence_SO=chromosome SO=protein_coding	545	1	49	185	24	1.274e-06	60	3.138e-06	94	3.693e-07	16	2.906e-07	15	LmxM.08.1110	#N/A	1.06102	2.74111	0.470517	0	null	#N/A
LmxM.28.2070	organism=Leishmania_mexicana_MHOM/GT/2001/U1103 product=hypothetical protein, conserved location=LmxM.28:801119-802267(-) length=382 sequence_SO=chromosome SO=protein_coding	382	1	15.4	12	5	1.245e-07	6	4.744e-08	3	4.519e-08	3	1e-10	0	LmxM.28.2070	#N/A	-1.83569	1.92464	0.333692	0	null	#N/A
LmxM.31.1100	organism=Leishmania_mexicana_MHOM/GT/2001/U1103 product=exportin 1, putative location=LmxM.31:426236-429349(+) length=1037 sequence_SO=chromosome SO=protein_coding	1037	0.9655	1.6	5	2	6.96e-09	2	3.408e-09	3	1e-10	0	1e-10	0	LmxM.31.1100	#N/A	-1.00902	5.69599	0.202399	0	null	#N/A
LmxM.23.1550	organism=Leishmania_mexicana_MHOM/GT/2001/U1103 product=hypothetical protein, conserved location=LmxM.23:729768-732152(+) length=794 sequence_SO=chromosome SO=protein_coding	794	1	2.9	3	2	1.477e-08	3	1e-10	0	1e-10	0	1e-10	0	LmxM.23.1550	#N/A	-6.21626	6.21626	0.217811	0	null	#N/A
LmxM.11.1310	organism=Leishmania_mexicana_MHOM/GT/2001/U1103 product=hypothetical protein, conserved location=LmxM.11:532616-533824(+) length=402 sequence_SO=chromosome SO=protein_coding	402	1	18.7	12	6	6.369e-08	5	1e-10	0	3.928e-07	7	1e-10	0	LmxM.11.1310	#N/A	-11.1564	-2.62276	0.365962	0	null	#N/A
LmxM.36.2250	organism=Leishmania_mexicana_MHOM/GT/2001/U1103 product=developmentally regulated GTP-binding protein 1, putative location=LmxM.20:888869-889975(+) length=368 sequence_SO=chromosome SO=protein_coding	368	1	38.6	39	14	1.023e-06	30	1.524e-07	6	8.095e-08	3	1e-10	0	LmxM.36.2250	#N/A	-2.85579	3.8582	0.409915	0	null	#N/A
LmxM.15.0820	organism=Leishmania_mexicana_MHOM/GT/2001/U1103 product=hypothetical protein, conserved location=LmxM.15:333450-336551(-) length=1033 sequence_SO=chromosome SO=protein_coding	1033	1	9.6	45	10	3.217e-08	11	9.458e-08	24	1.916e-08	5	1.473e-08	5	LmxM.15.0820	#N/A	1.09055	1.90305	0.320585	0	null	#N/A
LmxM.06.1270	organism=Leishmania_mexicana_MHOM/GT/2001/U1103 product=coproporphyrinogen III oxidase, putative location=LmxM.06:472209-473114(-) length=301 sequence_SO=chromosome SO=protein_coding	301	1	16.9	20	6	6.944e-08	4	2.714e-07	6	2.725e-08	1	3.017e-07	9	LmxM.06.1270	#N/A	2.56735	0.0512263	0.382594	0	null	#N/A
LmxM.07.0080	organism=Leishmania_mexicana_MHOM/GT/2001/U1103 product=Golgi/lysosome glycoprotein, putative location=LmxM.07:25307-27178(+) length=623 sequence_SO=chromosome SO=protein_coding	623	1	9	6	5	5.677e-09	1	5.238e-08	4	1e-10	0	1e-10	0	LmxM.07.0080	#N/A	3.18338	8.18133	0.276535	2	NN Sum: 4, NN D: .83, HMM Prob: .98	#N/A
LmxM.19.0680	organism=Leishmania_mexicana_MHOM/GT/2001/U1103 product=kinesin, putative location=LmxM.19:283443-286829(+) length=1128 sequence_SO=chromosome SO=protein_coding	1128	1	12.9	21	12	5.777e-08	16.5	1e-10	0	1e-10	0	1e-10	0	LmxM.19.0680	Flagellar attachment zone	-8.17667	8.17667	0.276395	0	null	#N/A
LmxM.34.0370	organism=Leishmania_mexicana_MHOM/GT/2001/U1103 product=ATP-dependent DEAD-box RNA helicase, putative location=LmxM.34:90445-91662(+) length=405 sequence_SO=chromosome SO=protein_coding	405	1	39.5	124	19	7.903e-06	92	4.844e-07	13	9.523e-07	19	1e-10	0	LmxM.34.0370	#N/A	-4.19197	3.13858	0.497034	0	null	#N/A
LmxM.29.0310	organism=Leishmania_mexicana_MHOM/GT/2001/U1103 product=hypothetical protein, conserved location=LmxM.29:92826-96803(-) length=1325 sequence_SO=chromosome SO=protein_coding	1325	1	2.8	7	4	2.333e-09	2	1.249e-08	5	1e-10	0	1e-10	0	LmxM.29.0310	#N/A	2.37147	6.21169	0.217676	1	null	#N/A
LmxM.20.0100	organism=Leishmania_mexicana_MHOM/GT/2001/U1103 product=phosphoglycerate kinase C, glycosomal location=LmxM.20:2669990-2671429(-) length=479 sequence_SO=chromosome SO=protein_coding	479	1	72.9	227	31	1.502e-06	31	6.569e-06	80.5	1.291e-07	2.5	2.68e-07	7	LmxM.20.0100	#N/A	2.06752	4.34517	0.492779	1	null	#N/A
LmxM.28.0540	organism=Leishmania_mexicana_MHOM/GT/2001/U1103 product=ribosomal protein S26, putative location=LmxM.28:183084-183422(-) length=112 sequence_SO=chromosome SO=protein_coding	112	1	41.1	39	5	4.368e-06	16	1.376e-05	21	6.632e-08	2	1e-10	0	LmxM.28.0540	#N/A	1.63371	8.09239	0.525994	0	null	#N/A
LmxM.36.0930	organism=Leishmania_mexicana_MHOM/GT/2001/U1103 product=40S ribosomal protein S18, putative location=LmxM.20:348875-349336(+) length=153 sequence_SO=chromosome SO=protein_coding	153	1	65.4	114	14	4.292e-06	22	1.866e-05	27	8.669e-06	28	4.285e-05	37	LmxM.36.0930	#N/A	2.24664	-1.16648	0.587199	0	null	#N/A
LmxM.16.0690	organism=Leishmania_mexicana_MHOM/GT/2001/U1103 product=hypothetical protein, conserved location=LmxM.16:235360-237015(-) length=551 sequence_SO=chromosome SO=protein_coding	551	1	8.3	8	4	1.937e-08	2	1.156e-07	6	1e-10	0	1e-10	0	LmxM.16.0690	#N/A	2.57106	9.39842	0.313088	0	NN Sum: 3, NN D: .41, HMM Prob: .39	#N/A
LmxM.30.2150	organism=Leishmania_mexicana_MHOM/GT/2001/U1103 product=prostaglandin f2-alpha synthase location=LmxM.30:1026690-1027544(-) length=284 sequence_SO=chromosome SO=protein_coding	284	1	29.9	37	9	1.716e-06	22	4.581e-07	7	1.845e-07	5	2.335e-07	3	LmxM.30.2150	#N/A	-1.45837	2.37884	0.441365	0	null	#N/A
LmxM.08_29.1100	organism=Leishmania_mexicana_MHOM/GT/2001/U1103 product=hypothetical protein, conserved location=LmxM.08:732811-733893(-) length=360 sequence_SO=chromosome SO=protein_coding	360	1	20.6	26	9	3.585e-07	11	9.326e-08	2	4.716e-07	9	1.492e-07	4	LmxM.08_29.1100	#N/A	-1.77554	-0.458572	0.403042	0	null	#N/A
LmxM.27.0480	organism=Leishmania_mexicana_MHOM/GT/2001/U1103 product=hypothetical protein, conserved location=LmxM.27:138273-140060(+) length=595 sequence_SO=chromosome SO=protein_coding	595	1	6.6	4	3	1.133e-08	3	2.416e-09	1	1e-10	0	1e-10	0	#N/A	#N/A	-2.18362	6.10287	0.214445	0	null	#N/A
LmxM.26.1990	organism=Leishmania_mexicana_MHOM/GT/2001/U1103 product=hypothetical protein, conserved location=LmxM.26:726659-727339(+) length=226 sequence_SO=chromosome SO=protein_coding	226	1	12.8	3	2	1.229e-07	3	1e-10	0	1e-10	0	1e-10	0	#N/A	#N/A	-9.26444	9.26444	0.309061	0	null	#N/A
LmxM.30.2310	organism=Leishmania_mexicana_MHOM/GT/2001/U1103 product=3'-nucleotidase/nuclease location=LmxM.30:1108077-1109213(-) length=378 sequence_SO=chromosome SO=protein_coding	378	1	15.1	23	6	9.294e-09	1	5.677e-07	11	1.354e-07	2	3.767e-07	9	LmxM.30.2310	#N/A	2.70639	0.172131	0.403707	2	NN Sum: 4, NN D: .78, HMM Prob: 1	#N/A
LmxM.10.1110	organism=Leishmania_mexicana_MHOM/GT/2001/U1103 product=hypothetical protein, conserved location=LmxM.10:439183-440766(-) length=527 sequence_SO=chromosome SO=protein_coding	527	1	6.3	6	3	4.499e-08	2	1.345e-07	3	1e-10	0	1e-10	0	LmxM.10.1110	#N/A	1.5778	9.80969	0.325452	0	null	#N/A
LmxM.27.1970	organism=Leishmania_mexicana_MHOM/GT/2001/U1103 product=small nuclear ribonucleoprotein protein, putative location=LmxM.27:825733-826068(-) length=111 sequence_SO=chromosome SO=protein_coding	111	0.9703	20.7	2	2	1.019e-07	1.99	1e-10	0	1e-10	0	1e-10	0	LmxM.27.1970	#N/A	-8.99435	8.99435	0.300945	0	null	#N/A
LmxM.36.1960	organism=Leishmania_mexicana_MHOM/GT/2001/U1103 product=phosphomannomutase, putative location=LmxM.20:768785-769528(+) length=247 sequence_SO=chromosome SO=protein_coding	247	1	23.9	15	5	1e-10	0	1.1e-06	10	1e-10	0	7.044e-08	5	LmxM.36.1960	#N/A	12.5148	3.96305	0.406842	0	null	#N/A
LmxM.31.1280	organism=Leishmania_mexicana_MHOM/GT/2001/U1103 product=RNA polymerase-like protein, putative location=LmxM.31:490983-491582(+) length=199 sequence_SO=chromosome SO=protein_coding	199	1	16.1	6	4	1.831e-07	5	3.521e-08	1	1e-10	0	1e-10	0	LmxM.31.1280	#N/A	-2.37527	10.0922	0.333947	0	null	#N/A
LmxM.18.0510	organism=Leishmania_mexicana_MHOM/GT/2001/U1103 product=aconitase, putative location=LmxM.18:195250-197940(-) length=896 sequence_SO=chromosome SO=protein_coding	896	1	57.3	273	49	6.215e-07	43	8.713e-06	217	1.158e-08	1	9.852e-08	11	LmxM.18.0510	#N/A	3.79893	6.40569	0.497518	0	null	#N/A
LmxM.19.0190	organism=Leishmania_mexicana_MHOM/GT/2001/U1103 product=hypothetical protein, conserved location=LmxM.19:47332-47823(-) length=163 sequence_SO=chromosome SO=protein_coding	163	1	26.4	5	3	2.541e-07	4	4.114e-08	1	1e-10	0	1e-10	0	#N/A	#N/A	-2.62385	10.5277	0.347047	0	null	#N/A
LmxM.14.0100	organism=Leishmania_mexicana_MHOM/GT/2001/U1103 product=hypothetical protein, conserved location=LmxM.14:23010-26099(+) length=1029 sequence_SO=chromosome SO=protein_coding	1029	1	9	18	10	4.664e-09	4	1e-10	0	6.304e-08	14	1e-10	0	LmxM.14.0100	#N/A	-8.4031	-3.72831	0.28319	0	null	#N/A
LmxM.08_29.0320	organism=Leishmania_mexicana_MHOM/GT/2001/U1103 product=hypothetical protein, conserved location=LmxM.08:1045939-1046988(+) length=349 sequence_SO=chromosome SO=protein_coding	349	1	47.3	64	10	1.165e-07	3	7.326e-06	52	1e-10	0	3.351e-07	9	LmxM.08_29.0320	#N/A	6.03791	4.47269	0.489085	0	NN Sum: 0, NN D: .12, HMM Prob: .82	#N/A
LmxM.21.0250	organism=Leishmania_mexicana_MHOM/GT/2001/U1103 product=hexokinase, putative location=LmxM.21:77908-79323(+) length=471 sequence_SO=chromosome SO=protein_coding	471	1	82.6	280	39	1.711e-05	163	3.461e-06	74	4.567e-06	38	8.568e-08	5	LmxM.21.0250	#N/A	-2.61162	2.14448	0.540181	0	null	#N/A
LmxM.29.2350	organism=Leishmania_mexicana_MHOM/GT/2001/U1103 product=sphingosine phosphate lyase-like protein, putative location=LmxM.29:858347-859960(-) length=537 sequence_SO=chromosome SO=protein_coding	537	1	12.1	21	7	5.185e-07	17	1.81e-09	1	1.591e-07	3	1e-10	0	LmxM.29.2350	#N/A	-8.47072	1.70853	0.38322	0	null	#N/A
LmxM.29.3170	organism=Leishmania_mexicana_MHOM/GT/2001/U1103 product=hypothetical protein, conserved location=LmxM.29:1138056-1139291(-) length=411 sequence_SO=chromosome SO=protein_coding	411	1	29.9	25	14	9.796e-08	4	6.793e-09	1	1.192e-06	20	1e-10	0	LmxM.29.3170	#N/A	-7.54798	-3.50844	0.411289	0	null	#N/A
LmxM.08_29.2340	organism=Leishmania_mexicana_MHOM/GT/2001/U1103 product=hypothetical protein, conserved location=LmxM.08:171789-172343(+) length=184 sequence_SO=chromosome SO=protein_coding	184	1	26.1	15	5	6.838e-07	7	1.268e-06	7	8.338e-08	1	1e-10	0	LmxM.08_29.2340	#N/A	0.725032	4.54723	0.430862	0	null	#N/A
LmxM.34.2080	organism=Leishmania_mexicana_MHOM/GT/2001/U1103 product=calcium motive p-type ATPase, putative location=LmxM.34:757196-760873(+) length=1225 sequence_SO=chromosome SO=protein_coding	1225	1	15.3	83	19	3.14e-08	11	2.91e-07	36	1.356e-08	3	1.853e-07	32	LmxM.34.2080	#N/A	3.40516	0.697099	0.371705	8	null	#N/A
LmxM.16.0780	organism=Leishmania_mexicana_MHOM/GT/2001/U1103 product=hypothetical protein, conserved location=LmxM.16:271479-288455(-) length=5658 sequence_SO=chromosome SO=protein_coding	5658	1	2.7	12	12	7.517e-09	12	1e-10	0	1e-10	0	1e-10	0	LmxM.16.0780	#N/A	-5.25115	5.25115	0.189304	0	null	#N/A
LmxM.16.0890	organism=Leishmania_mexicana_MHOM/GT/2001/U1103 product=hypothetical protein, conserved location=LmxM.16:317784-319760(-) length=658 sequence_SO=chromosome SO=protein_coding	658	1	15	17	7	1.499e-07	15	1e-10	0	3.178e-08	2	1e-10	0	LmxM.16.0890	#N/A	-9.82718	2.23424	0.325978	0	null	#N/A
LmxM.31.1210	organism=Leishmania_mexicana_MHOM/GT/2001/U1103 product=hypothetical protein, conserved location=LmxM.31:463030-465435(+) length=801 sequence_SO=chromosome SO=protein_coding	801	1	5.7	8	4	4.333e-09	2	1e-10	0	1.409e-07	6	1e-10	0	LmxM.31.1210	#N/A	-9.50415	-4.99127	0.316266	0	null	#N/A
LmxM.20.1280	organism=Leishmania_mexicana_MHOM/GT/2001/U1103 product=calpain-like cysteine peptidase, putative,calpain-like cysteine peptidase, Clan CA, family C2 location=LmxM.20:3194683-3195138(+) length=151 sequence_SO=chromosome SO=protein_coding	151	1	47	37	8	1.882e-06	19	4.15e-07	6	1.183e-06	6	6.328e-07	6	LmxM.20.1280	#N/A	-1.54852	0.339146	0.461414	0	null	#N/A
LmxM.26.0620	organism=Leishmania_mexicana_MHOM/GT/2001/U1103 product=10 kDa heat shock protein, putative location=LmxM.26:161623-161925(-) length=100 sequence_SO=chromosome SO=protein_coding	100	1	56	37	6	3.076e-06	9	2.398e-05	24	1e-10	0	6.112e-07	3	LmxM.26.0620	#N/A	2.99897	5.46792	0.544197	0	null	#N/A
LmxM.27.0910	organism=Leishmania_mexicana_MHOM/GT/2001/U1103 product=hypothetical protein, conserved location=LmxM.27:358896-362171(-) length=1091 sequence_SO=chromosome SO=protein_coding	1091	1	4.9	10	5	1.135e-08	6	1.986e-09	3	1e-10	0	1e-10	0	LmxM.27.0910	#N/A	-2.45654	6.05918	0.213149	0	null	#N/A
LmxM.22.1610	organism=Leishmania_mexicana_MHOM/GT/2001/U1103 product=hypothetical protein, conserved location=LmxM.22:650022-652214(+) length=730 sequence_SO=chromosome SO=protein_coding	730	1	10.8	7	6	1.093e-07	7	1e-10	0	1e-10	0	1e-10	0	LmxM.22.1610	#N/A	-9.0954	9.0954	0.303981	0	null	#N/A
LmxM.24.1560	organism=Leishmania_mexicana_MHOM/GT/2001/U1103 product=hypothetical protein, conserved location=LmxM.24:585345-587147(+) length=600 sequence_SO=chromosome SO=protein_coding	600	1	29.5	57	17	5.361e-07	25	1e-10	0	1.095e-06	29	7.949e-09	2	LmxM.24.1560	Paraflagellar rod	-7.66282	-1.04052	0.421462	0	null	#N/A
LmxM.29.2740	organism=Leishmania_mexicana_MHOM/GT/2001/U1103 product=TPR domain protein, conserved location=LmxM.29:1001341-1002549(-) length=402 sequence_SO=chromosome SO=protein_coding	402	1	74.6	125	29	1.565e-07	10	8.443e-06	105	1e-10	0	1.822e-07	9	LmxM.29.2740	#N/A	5.7834	5.55987	0.494358	0	null	#N/A
LmxM.08.1130	organism=Leishmania_mexicana_MHOM/GT/2001/U1103 product=phosphoribosylpyrophosphate synthetase location=LmxM.08:1616547-1617662(+) length=371 sequence_SO=chromosome SO=protein_coding	371	1	10.5	7	4	5.098e-08	5	5.577e-08	2	1e-10	0	1e-10	0	#N/A	#N/A	0.129315	9.06002	0.302918	0	null	#N/A
LmxM.27.2220	organism=Leishmania_mexicana_MHOM/GT/2001/U1103 product=ribosomal protein L11, putative location=LmxM.27:924301-925338(-) length=345 sequence_SO=chromosome SO=protein_coding	345	1	21.2	14	7	2.477e-07	9	1e-10	0	1.34e-07	4	1.436e-08	1	LmxM.27.2220	#N/A	-4.7223	0.740074	0.359787	0	null	#N/A
LmxM.21.1760	organism=Leishmania_mexicana_MHOM/GT/2001/U1103 product=centromere/microtubule binding protein cbf5, putative location=LmxM.21:705369-706661(+) length=430 sequence_SO=chromosome SO=protein_coding	430	1	47	64	18	2.74e-06	37	4.35e-07	6	3.38e-06	16	2.302e-07	5	LmxM.21.1760	#N/A	-3.20167	-0.185322	0.483156	0	null	#N/A
LmxM.17.1110	organism=Leishmania_mexicana_MHOM/GT/2001/U1103 product=kinesin, putative location=LmxM.17:522097-526389(+) length=1430 sequence_SO=chromosome SO=protein_coding	1430	1	3.8	14	6	3.67e-09	3	4.264e-09	6	1.037e-08	5	1e-10	0	LmxM.17.1110	#N/A	-1.68582	-0.400141	0.226491	0	null	#N/A
LmxM.36.4260	organism=Leishmania_mexicana_MHOM/GT/2001/U1103 product=hypothetical protein, conserved location=LmxM.20:1615591-1616886(+) length=431 sequence_SO=chromosome SO=protein_coding	431	1	11.1	4	4	1e-10	0	1e-10	0	1.243e-07	4	1e-10	0	LmxM.36.4260	#N/A	-9.28077	-9.28077	0.309552	0	null	#N/A
LmxM.34.0600	organism=Leishmania_mexicana_MHOM/GT/2001/U1103 product=60S ribosomal protein L18a, putative location=LmxM.34:211819-212358(+) length=179 sequence_SO=chromosome SO=protein_coding	179	1	60.3	124	15	1.695e-06	10	3.553e-06	9.5	3.759e-06	18.5	1.482e-05	30	LmxM.34.0600	#N/A	1.7522	-1.82383	0.537707	0	null	#N/A
LmxM.02.0460	organism=Leishmania_mexicana_MHOM/GT/2001/U1103 product=hypothetical protein, conserved location=LmxM.02:171610-172485(-) length=291 sequence_SO=chromosome SO=protein_coding	291	1	40.2	102	16	7.209e-06	62	1.31e-06	17	7.024e-07	14	1.001e-06	9	LmxM.02.0460	#N/A	-1.77542	2.32227	0.500955	0	null	#N/A
LmxM.04.0470	organism=Leishmania_mexicana_MHOM/GT/2001/U1103 product=60S ribosomal protein L11 (L5, L16) location=LmxM.04:169454-170020(-) length=188 sequence_SO=chromosome SO=protein_coding	188	1	34	87	12	1.587e-06	12	2.93e-06	14	5.66e-06	17.99	1.027e-05	35	LmxM.04.0470	#N/A	0.865082	-1.81831	0.531063	0	null	#N/A
LmxM.23.1470	organism=Leishmania_mexicana_MHOM/GT/2001/U1103 product=hypothetical protein, conserved location=LmxM.23:705422-706081(+) length=219 sequence_SO=chromosome SO=protein_coding	219	1	17.8	4	2	1.222e-07	3	3.296e-08	1	1e-10	0	1e-10	0	#N/A	#N/A	-1.88727	9.59954	0.319134	0	null	#N/A
LmxM.10.0420	organism=Leishmania_mexicana_MHOM/GT/2001/U1103 product=dihydroxyacetone kinase 1-like protein location=LmxM.10:158202-159971(+) length=589 sequence_SO=chromosome SO=protein_coding	589	1	10.4	12	5	7.215e-08	6	2.104e-08	3	2.776e-08	3	1e-10	0	LmxM.10.0420	#N/A	-2.24065	1.74198	0.308296	0	null	#N/A
LmxM.25.1170	organism=Leishmania_mexicana_MHOM/GT/2001/U1103 product=ATPase beta subunit, putative location=LmxM.25:458026-459603(-) length=525 sequence_SO=chromosome SO=protein_coding	525	1	58.9	795	29	9.055e-06	232.67	2.159e-05	313.66	1.065e-05	124.75	2.531e-05	120.77	LmxM.25.1170	#N/A	1.25103	-0.230741	0.582351	0	NN Sum: 2, NN D: .34, HMM Prob: .78	#N/A
LmxM.03.0540	organism=Leishmania_mexicana_MHOM/GT/2001/U1103 product=26S protease regulatory subunit, putative,serine peptidase, Clan SJ, family S16, putative location=LmxM.03:193496-194686(+) length=396 sequence_SO=chromosome SO=protein_coding	396	1	40.2	35	12	3.135e-07	19	3.978e-07	14	5.222e-08	2	1e-10	0	LmxM.03.0540	#N/A	0.121666	3.76502	0.388288	0	null	#N/A
LmxM.13.0670	organism=Leishmania_mexicana_MHOM/GT/2001/U1103 product=lectin, putative location=LmxM.13:193103-194446(+) length=447 sequence_SO=chromosome SO=protein_coding	447	1	8.7	8	3	4.733e-08	2	9.278e-08	4	5.554e-09	1	5.909e-09	1	LmxM.13.0670	#N/A	0.900058	3.6115	0.318062	0	null	#N/A
LmxM.19.0985	organism=Leishmania_mexicana_MHOM/GT/2001/U1103 product=4-coumarate:coa ligase-like protein location=LmxM.19:378194-380146(+) length=650 sequence_SO=chromosome SO=protein_coding	650	1	6.2	12	4	5.399e-09	1	3.486e-07	11	1e-10	0	1e-10	0	#N/A	#N/A	5.98667	10.7895	0.354925	0	NN Sum: 0, NN D: .29, HMM Prob: .96	#N/A
LmxM.10.0490	organism=Leishmania_mexicana_MHOM/GT/2001/U1103 product=mitogen-activated protein kinase (MPK3) location=LmxM.10:202598-203764(+) length=388 sequence_SO=chromosome SO=protein_coding	388	1	26.8	13	7	1.845e-07	11	1.644e-08	1	1e-10	0	2.163e-08	1	LmxM.10.0490	Paraflagellar rod	-2.27768	3.209	0.334766	0	null	#N/A
LmxM.08_29.1920	organism=Leishmania_mexicana_MHOM/GT/2001/U1103 product=hypothetical protein, unknown function location=LmxM.08:351218-352045(+) length=275 sequence_SO=chromosome SO=protein_coding	275	1	17.1	3	2	7.398e-08	3	1e-10	0	1e-10	0	1e-10	0	LmxM.08_29.1920	#N/A	-8.53294	8.53294	0.287087	0	null	#N/A
LmxM.27.2590	organism=Leishmania_mexicana_MHOM/GT/2001/U1103 product=dynein heavy chain (pseudogene), putative,dynein heavy chain, point mutation location=LmxM.27:1025062-1038075(+) length=4337 sequence_SO=chromosome SO=protein_coding	4337	1	7.9	149	37	7.615e-09	40	5.362e-11	1	1.805e-07	94.52	4.036e-09	9	LmxM.27.2590	#N/A	-5.5235	-4.58879	0.328376	0	NN Sum: 1, NN D: .22, HMM Prob: .89	#N/A
LmxM.36.0180	organism=Leishmania_mexicana_MHOM/GT/2001/U1103 product=elongation factor 2 location=LmxM.20:53406-55943(-) length=845 sequence_SO=chromosome SO=protein_coding	845	1	65	1539	68	2.522e-05	669	2.918e-05	500	1.016e-05	236	3.872e-06	132	LmxM.36.0180	#N/A	-0.0981965	1.95489	0.583526	0	null	#N/A
LmxM.26.0010	organism=Leishmania_mexicana_MHOM/GT/2001/U1103 product=brix domain containing-like protein location=LmxM.26:2475-3563(-) length=362 sequence_SO=chromosome SO=protein_coding	362	1	33.1	30	13	6.836e-07	25	1.208e-08	1	2.543e-07	4	1e-10	0	LmxM.26.0010	#N/A	-6.26685	1.45133	0.397776	0	null	#N/A
LmxM.32.0130	organism=Leishmania_mexicana_MHOM/GT/2001/U1103 product=trans-splicing factor, putative location=LmxM.32:29646-30671(-) length=341 sequence_SO=chromosome SO=protein_coding	341	0.9999	6.2	3	2	5.207e-08	2	1e-10	0	8.007e-09	1	1e-10	0	#N/A	#N/A	-8.23067	2.68598	0.278015	0	null	#N/A
LmxM.22.0140	organism=Leishmania_mexicana_MHOM/GT/2001/U1103 product=hypothetical protein, conserved location=LmxM.22:54737-56107(-) length=456 sequence_SO=chromosome SO=protein_coding	456	1	7.2	5	4	1e-10	0	3.523e-08	2	1e-10	0	9.149e-08	3	LmxM.22.0140	#N/A	9.30743	-1.3743	0.310353	0	null	#N/A
LmxM.36.6320	organism=Leishmania_mexicana_MHOM/GT/2001/U1103 product=phosphatidylinositol 3 kinase, putative location=LmxM.20:2392593-2400434(-) length=2613 sequence_SO=chromosome SO=protein_coding	2613	1	1.9	8	5	2.159e-09	6	1.689e-10	2	1e-10	0	1e-10	0	LmxM.36.6320	#N/A	-3.07054	3.54096	0.140276	0	null	#N/A
LmxM.27.0240	organism=Leishmania_mexicana_MHOM/GT/2001/U1103 product=kinetoplast-associated protein-like protein location=LmxM.27:54117-58157(-) length=1346 sequence_SO=chromosome SO=protein_coding	1346	0.9968	82.7	4	2	1e-10	0	4.616e-09	4	1e-10	0	1e-10	0	LmxM.27.0240	#N/A	4.55949	4.55949	0.169161	1	null	#N/A
LmxM.19.0520	organism=Leishmania_mexicana_MHOM/GT/2001/U1103 product=hypothetical protein, conserved location=LmxM.19:197042-198751(+) length=569 sequence_SO=chromosome SO=protein_coding	569	1	14.2	22	7	2.074e-07	11	1e-10	0	1.732e-07	10	8.853e-09	1	LmxM.19.0520	Paraflagellar rod	-5.40976	0.188753	0.359057	0	null	#N/A
LmxM.33.0350	organism=Leishmania_mexicana_MHOM/GT/2001/U1103 product=eukaryotic translation initiation factor 5, putative location=LmxM.33:122306-123442(+) length=378 sequence_SO=chromosome SO=protein_coding	378	1	48.9	122	19	4.588e-06	81	1.126e-06	19	2.503e-06	22	1e-10	0	LmxM.33.0350	#N/A	-2.65465	1.19079	0.491472	0	null	#N/A
LmxM.20.0560	organism=Leishmania_mexicana_MHOM/GT/2001/U1103 product=cytidine triphosphate synthase, putative location=LmxM.20:2835119-2836909(+) length=596 sequence_SO=chromosome SO=protein_coding	596	1	14.4	25	8	3.205e-08	2	2.099e-07	17	1e-10	0	5.139e-08	6	LmxM.20.0560	#N/A	3.02276	2.23234	0.346752	0	null	#N/A
LmxM.36.2150	organism=Leishmania_mexicana_MHOM/GT/2001/U1103 product=COP-coated vesicle membrane protein erv25 precursor, putative,ER--golgi transport protein erv25 precursor, putative location=LmxM.20:849314-850120(+) length=268 sequence_SO=chromosome SO=protein_coding	268	1	16.4	8	3	1.547e-07	5	4.872e-08	2	1e-10	0	1e-10	0	LmxM.36.2150	#N/A	-1.66486	9.99025	0.330882	2	NN Sum: 4, NN D: .66, HMM Prob: 1	#N/A
LmxM.34.2310	organism=Leishmania_mexicana_MHOM/GT/2001/U1103 product=hypothetical protein, conserved location=LmxM.34:858605-859351(+) length=248 sequence_SO=chromosome SO=protein_coding	248	1	12.1	4	2	3.489e-09	1	9.028e-08	3	1e-10	0	1e-10	0	#N/A	#N/A	4.65435	8.87297	0.297298	0	NN Sum: 0, NN D: .21, HMM Prob: .75	#N/A
LmxM.07.0930	organism=Leishmania_mexicana_MHOM/GT/2001/U1103 product=hypothetical protein, conserved location=LmxM.07:462382-463374(+) length=330 sequence_SO=chromosome SO=protein_coding	330	1	17	24	5	2.705e-07	5	1e-10	0	1.729e-06	19	1e-10	0	LmxM.07.0930	#N/A	-13.2874	-2.67579	0.430096	0	NN Sum: 2, NN D: .37, HMM Prob: .8	#N/A
LmxM.30.3040	organism=Leishmania_mexicana_MHOM/GT/2001/U1103 product=hypothetical protein, conserved location=LmxM.30:1387040-1387786(-) length=248 sequence_SO=chromosome SO=protein_coding	248	1	11.3	8	2	5.294e-08	2	1.316e-07	3	9.654e-08	2	1.142e-08	1	LmxM.30.3040	#N/A	-0.0637356	0.773437	0.346613	1	NN Sum: 0, NN D: .32, HMM Prob: .87	#N/A
LmxM.14.1330	organism=Leishmania_mexicana_MHOM/GT/2001/U1103 product=hypothetical protein, conserved location=LmxM.14:550452-552161(+) length=569 sequence_SO=chromosome SO=protein_coding	569	0.9928	5.3	4	2	3.06e-08	4	1e-10	0	1e-10	0	1e-10	0	LmxM.14.1330	#N/A	-7.26209	7.26209	0.248996	1	NN Sum: 3, NN D: .55, HMM Prob: .83	#N/A
LmxM.36.6640	organism=Leishmania_mexicana_MHOM/GT/2001/U1103 product=hypothetical protein, conserved location=LmxM.20:2521875-2522468(-) length=197 sequence_SO=chromosome SO=protein_coding	197	0.9999	13.7	8	2	1.239e-07	4	1e-10	0	1.171e-07	3	1e-10	0	LmxM.36.6640	#N/A	-10.2348	0.0813676	0.338238	0	null	#N/A
LmxM.34.1190	organism=Leishmania_mexicana_MHOM/GT/2001/U1103 product=NADH-dependent fumarate reductase, putative location=LmxM.34:461040-462527(+) length=495 sequence_SO=chromosome SO=protein_coding	495	0.9897	6.3	2	4	1e-10	0	1.886e-08	2	1e-10	0	1e-10	0	#N/A	#N/A	6.56682	6.56682	0.22824	0	NN Sum: 1, NN D: .32, HMM Prob: .81	#N/A
LmxM.09.0840	organism=Leishmania_mexicana_MHOM/GT/2001/U1103 product=hypothetical protein, conserved location=LmxM.09:315740-316936(-) length=398 sequence_SO=chromosome SO=protein_coding	398	1	17.1	27	6	1.428e-07	5	9.879e-07	16	5.628e-08	1	9.627e-08	5	LmxM.09.0840	#N/A	2.44517	2.88986	0.410831	0	null	#N/A
LmxM.34.3540	organism=Leishmania_mexicana_MHOM/GT/2001/U1103 product=hypothetical protein, conserved location=LmxM.34:1347449-1348114(-) length=221 sequence_SO=chromosome SO=protein_coding	221	1	26.7	19	5	6.343e-07	11	3.074e-07	5	1.997e-07	2	9.237e-09	1	LmxM.34.3540	#N/A	-1.39722	2.1722	0.406094	0	null	#N/A
LmxM.36.3760	organism=Leishmania_mexicana_MHOM/GT/2001/U1103 product=60S ribosomal protein L10a, putative location=LmxM.20:1420192-1420836(+) length=214 sequence_SO=chromosome SO=protein_coding	214	1	54.7	93	14	2.408e-06	38	4.583e-06	26	1.213e-06	13	4.491e-06	15	LmxM.36.3760	#N/A	1.32535	0.293525	0.510363	0	null	#N/A
LmxM.29.3080	organism=Leishmania_mexicana_MHOM/GT/2001/U1103 product=homoserine kinase, putative location=LmxM.29:1097234-1098259(-) length=341 sequence_SO=chromosome SO=protein_coding	341	0.9977	5.9	14	2	1.736e-07	6	8.112e-08	3	6.793e-08	5	1e-10	0	LmxM.29.3080	#N/A	-1.5723	1.90467	0.350887	0	null	#N/A
LmxM.19.1600	organism=Leishmania_mexicana_MHOM/GT/2001/U1103 product=hypothetical protein, conserved location=LmxM.19:636895-637395(+) length=166 sequence_SO=chromosome SO=protein_coding	166	0.9999	16.3	5	2	2.106e-08	1	2.13e-07	4	1e-10	0	1e-10	0	#N/A	#N/A	3.33212	10.1927	0.33697	0	null	#N/A
LmxM.29.1205	organism=Leishmania_mexicana_MHOM/GT/2001/U1103 product=small nuclear ribonucleoprotein polypeptide e, putative location=LmxM.29:404260-404520(+) length=86 sequence_SO=chromosome SO=protein_coding	86	0.9934	31.4	3	2	1.155e-07	2	1.291e-07	1	1e-10	0	1e-10	0	LmxM.29.1205	#N/A	0.160465	10.2562	0.338881	0	null	#N/A
LmxM.31.1750	organism=Leishmania_mexicana_MHOM/GT/2001/U1103 product=hypothetical protein, conserved location=LmxM.31:673424-675763(-) length=779 sequence_SO=chromosome SO=protein_coding	779	1	10.3	20	9	1.556e-07	17	4.348e-09	1	1.272e-08	2	1e-10	0	LmxM.31.1750	#N/A	-5.24191	3.64113	0.323746	0	null	#N/A
LmxM.21.0640	organism=Leishmania_mexicana_MHOM/GT/2001/U1103 product=phosphoglucomutase, putative location=LmxM.21:185286-187055(-) length=589 sequence_SO=chromosome SO=protein_coding	589	1	7.6	16	4	4.421e-08	5	3.491e-08	3	2.681e-08	3	5.279e-08	5	LmxM.21.0640	#N/A	0.304351	-0.008726	0.320063	0	null	#N/A
LmxM.29.2810	organism=Leishmania_mexicana_MHOM/GT/2001/U1103 product=hypothetical protein, conserved location=LmxM.29:1016483-1017100(-) length=205 sequence_SO=chromosome SO=protein_coding	205	1	11.7	4	2	1.205e-07	3	1e-10	0	3.798e-08	1	1e-10	0	LmxM.29.2810	#N/A	-9.63009	1.66312	0.320052	0	null	#N/A
LmxM.36.1910	organism=Leishmania_mexicana_MHOM/GT/2001/U1103 product=T-lymphocyte triggering factor, putative location=LmxM.20:746318-747697(-) length=459 sequence_SO=chromosome SO=protein_coding	459	1	15.7	13	8	1.26e-08	1	1e-10	0	3.657e-07	12	1e-10	0	LmxM.36.1910	#N/A	-10.8853	-4.84815	0.357807	0	null	#N/A
LmxM.34.0670	organism=Leishmania_mexicana_MHOM/GT/2001/U1103 product=hypothetical protein, conserved location=LmxM.34:237085-249597(+) length=4170 sequence_SO=chromosome SO=protein_coding	4170	1	1.5	8	7	1.828e-09	6	1e-10	0	6.387e-10	1	1.477e-10	1	LmxM.34.0670	#N/A	-3.31592	1.29377	0.143367	0	NN Sum: 0, NN D: .12, HMM Prob: .62	#N/A
LmxM.31.0270	organism=Leishmania_mexicana_MHOM/GT/2001/U1103 product=hypothetical protein, conserved location=LmxM.31:95492-99382(-) length=1296 sequence_SO=chromosome SO=protein_coding	1296	1	6.2	19	7	5.707e-09	9	3.784e-08	8	1e-10	0	7.863e-10	1	LmxM.31.0270	#N/A	2.73372	5.61863	0.264771	2	NN Sum: 4, NN D: .84, HMM Prob: .99	#N/A
LmxM.08_29.0210	organism=Leishmania_mexicana_MHOM/GT/2001/U1103 product=hypothetical protein, conserved location=LmxM.08:1085555-1086358(+) length=267 sequence_SO=chromosome SO=protein_coding	267	0.9635	7.1	3	2	1.467e-07	3	1e-10	0	1e-10	0	1e-10	0	LmxM.08_29.0210	#N/A	-9.51964	9.51964	0.316732	3	NN Sum: 4, NN D: .89, HMM Prob: 1	#N/A
LmxM.08_29.2460	organism=Leishmania_mexicana_MHOM/GT/2001/U1103 product=60S ribosomal protein L13, putative location=LmxM.08:130752-131414(-) length=220 sequence_SO=chromosome SO=protein_coding	220	1	70.5	370	26	2.315e-05	61	3.52e-05	78	3.938e-05	82	0.0001507	146	LmxM.08_29.2460	#N/A	1.57191	-1.7038	0.63952	0	null	#N/A
LmxM.21.1830	organism=Leishmania_mexicana_MHOM/GT/2001/U1103 product=proteasome alpha 5 subunit, putative,20S proteasome subunit alpha 5, (putative) location=LmxM.21:718657-719391(+) length=244 sequence_SO=chromosome SO=protein_coding	244	1	52	45	13	1.831e-07	6	3.884e-06	28.99	7.985e-09	1	6.418e-07	8.99	LmxM.21.1830	#N/A	4.56589	2.64597	0.467366	0	null	#N/A
LmxM.34.1820	organism=Leishmania_mexicana_MHOM/GT/2001/U1103 product=hypothetical protein, conserved location=LmxM.34:663411-664232(+) length=273 sequence_SO=chromosome SO=protein_coding	273	1	4.4	4	3	1.762e-07	3	1e-10	0	3.297e-08	1	1e-10	0	LmxM.34.1820	#N/A	-10.0305	2.41444	0.332091	0	null	#N/A
LmxM.16.1130	organism=Leishmania_mexicana_MHOM/GT/2001/U1103 product=tyrosyl or methionyl-tRNA synthetase-like protein location=LmxM.16:438306-438848(+) length=180 sequence_SO=chromosome SO=protein_coding	180	1	38.3	27	7	1.135e-06	17	7.81e-07	9	7.401e-09	1	1e-10	0	LmxM.16.1130	#N/A	-0.54849	7.9968	0.428409	0	null	#N/A
LmxM.28.1200	organism=Leishmania_mexicana_MHOM/GT/2001/U1103 product=glucose-regulated protein 78, putative location=LmxM.28:441356-443332(+) length=658 sequence_SO=chromosome SO=protein_coding	658	1	62.8	708	47	3.611e-06	177.97	1.823e-05	432.89	7.082e-07	39.99	1.316e-06	55	LmxM.28.1200	#N/A	2.17804	3.43162	0.537777	1	NN Sum: 4, NN D: .9, HMM Prob: .99	#N/A
LmxM.18.1370	organism=Leishmania_mexicana_MHOM/GT/2001/U1103 product=heat shock protein, putative location=LmxM.18:565201-567672(+) length=823 sequence_SO=chromosome SO=protein_coding	823	1	55.7	667	61	2.623e-06	157	1.033e-05	361	1.295e-06	55	4.888e-06	92	LmxM.18.1370	#N/A	1.95759	1.06691	0.528185	0	null	#N/A
LmxM.16.1230	organism=Leishmania_mexicana_MHOM/GT/2001/U1103 product=hypothetical protein, conserved location=LmxM.16:474200-479644(-) length=1814 sequence_SO=chromosome SO=protein_coding	1814	1	7.3	29	13	2.238e-08	19	3.552e-10	2	1.006e-08	7	5.315e-10	1	LmxM.16.1230	#N/A	-5.19318	1.10202	0.252279	0	NN Sum: 0, NN D: .16, HMM Prob: .96	#N/A
LmxM.06.1050	organism=Leishmania_mexicana_MHOM/GT/2001/U1103 product=protein disulfide isomerase location=LmxM.06:411835-412236(+) length=133 sequence_SO=chromosome SO=protein_coding	133	1	30.8	21	5	1.645e-06	12	2.048e-06	9	1e-10	0	1e-10	0	LmxM.06.1050	#N/A	0.316111	14.1725	0.45674	1	NN Sum: 4, NN D: .93, HMM Prob: 1	#N/A
LmxM.13.0570	organism=Leishmania_mexicana_MHOM/GT/2001/U1103 product=40S ribosomal protein S12, putative location=LmxM.13:157680-158105(+) length=141 sequence_SO=chromosome SO=protein_coding	141	1	70.9	152	14	1.517e-05	48	3.043e-05	48	1.679e-05	30	1.206e-05	26	LmxM.13.0570	#N/A	0.410856	0.660463	0.587186	0	null	#N/A
LmxM.17.0980	organism=Leishmania_mexicana_MHOM/GT/2001/U1103 product=hypothetical protein, conserved location=LmxM.17:452252-454477(+) length=741 sequence_SO=chromosome SO=protein_coding	741	1	9.9	16	7	3.535e-08	9	5.209e-08	6	5.127e-09	1	1e-10	0	LmxM.17.0980	#N/A	0.366671	4.06424	0.296693	0	null	#N/A
LmxM.28.2990	organism=Leishmania_mexicana_MHOM/GT/2001/U1103 product=hypothetical protein, conserved location=LmxM.28:1119841-1120548(-) length=235 sequence_SO=chromosome SO=protein_coding	235	0.9992	14	2	2	1e-10	0	8.924e-08	2	1e-10	0	1e-10	0	#N/A	#N/A	8.80316	8.80316	0.295202	0	null	#N/A
LmxM.30.1130	organism=Leishmania_mexicana_MHOM/GT/2001/U1103 product=N-acyl-L-amino acid amidohydrolase, putative location=LmxM.30:436719-437936(-) length=405 sequence_SO=chromosome SO=protein_coding	405	1	28.6	49	9	3.062e-07	9	1.505e-06	29	1.561e-07	1	8.757e-07	9	LmxM.30.1130	#N/A	2.36448	0.811783	0.445378	0	null	#N/A
LmxM.22.0620	organism=Leishmania_mexicana_MHOM/GT/2001/U1103 product=proteasome regulatory ATPase subunit 5, putative location=LmxM.22:226998-228332(-) length=444 sequence_SO=chromosome SO=protein_coding	444	1	25	28	7	9.772e-08	10	3.55e-07	13	1.583e-07	5	1e-10	0	LmxM.22.0620	#N/A	0.471969	1.51505	0.378613	0	null	#N/A
LmxM.33.3970	organism=Leishmania_mexicana_MHOM/GT/2001/U1103 product=adaptor gamma-1 chain, putative location=LmxM.33:1514030-1516525(+) length=831 sequence_SO=chromosome SO=protein_coding	831	1	9.7	14	8	8.968e-08	9	3.087e-08	3	1.097e-08	2	1e-10	0	LmxM.33.3970	#N/A	-1.7004	3.4449	0.311932	0	null	#N/A
LmxM.26.0800	organism=Leishmania_mexicana_MHOM/GT/2001/U1103 product=type II (glutathione peroxidase-like) tryparedoxin peroxidase location=LmxM.26:222264-222815(-) length=183 sequence_SO=chromosome SO=protein_coding	183	1	25.3	17	5	7.478e-07	9	6.123e-07	5	3.197e-07	2	5.086e-08	1	LmxM.26.0800	#N/A	-0.686807	1.87593	0.423821	0	null	#N/A
LmxM.15.0390	organism=Leishmania_mexicana_MHOM/GT/2001/U1103 product=cytoplasmic l-asparaginase i-like protein location=LmxM.15:142833-144029(+) length=398 sequence_SO=chromosome SO=protein_coding	398	1	8.8	5	2	1.929e-07	5	1e-10	0	1e-10	0	1e-10	0	LmxM.15.0390	#N/A	-9.91439	9.91439	0.328601	0	null	#N/A
LmxM.33.2610	organism=Leishmania_mexicana_MHOM/GT/2001/U1103 product=ATP-dependent DNA helicase, putative,ruvb DNA helicase-like protein, putative location=LmxM.33:999386-1000837(+) length=483 sequence_SO=chromosome SO=protein_coding	483	1	52.2	101	21	9.967e-07	29	2.05e-06	58	9.862e-08	5	1.129e-07	9	LmxM.33.2610	#N/A	0.981615	3.84838	0.451298	0	null	#N/A
LmxM.34.2200	organism=Leishmania_mexicana_MHOM/GT/2001/U1103 product=RNA-binding protein, putative location=LmxM.34:807751-808575(+) length=274 sequence_SO=chromosome SO=protein_coding	274	1	70.4	120	20	1.393e-05	97	1.23e-06	19	1.162e-07	3	2.321e-08	1	LmxM.34.2200	#N/A	-3.48648	6.76479	0.518467	0	null	#N/A
LmxM.26.0500	organism=Leishmania_mexicana_MHOM/GT/2001/U1103 product=hypothetical protein, conserved location=LmxM.26:129876-131297(-) length=473 sequence_SO=chromosome SO=protein_coding	473	1	24.9	13	8	9.962e-09	1	1e-10	0	9.503e-07	12	1e-10	0	LmxM.26.0500	#N/A	-12.2292	-6.56155	0.398248	0	null	#N/A
LmxM.36.0050	organism=Leishmania_mexicana_MHOM/GT/2001/U1103 product=PUF1, putative location=LmxM.20:16690-18351(-) length=553 sequence_SO=chromosome SO=protein_coding	553	1	8.5	11	4	1.007e-07	7	5.343e-08	4	1e-10	0	1e-10	0	LmxM.36.0050	#N/A	-0.913076	9.58993	0.318845	0	null	#N/A
LmxM.30.1550	organism=Leishmania_mexicana_MHOM/GT/2001/U1103 product=hypothetical protein, conserved location=LmxM.30:752929-753717(-) length=262 sequence_SO=chromosome SO=protein_coding	262	1	16	6	3	1.372e-07	5	8.817e-09	1	1e-10	0	1e-10	0	#N/A	#N/A	-3.94463	9.51192	0.3165	0	null	#N/A
LmxM.31.3390	organism=Leishmania_mexicana_MHOM/GT/2001/U1103 product=hypothetical protein, conserved location=LmxM.31:1346092-1347894(+) length=600 sequence_SO=chromosome SO=protein_coding	600	1	16.2	15	9	1.073e-07	11	1e-10	0	4.253e-08	4	1e-10	0	LmxM.31.3390	#N/A	-9.54911	1.33305	0.317618	0	null	#N/A
LmxM.30.2980	organism=Leishmania_mexicana_MHOM/GT/2001/U1103 product=hypothetical protein, conserved location=LmxM.30:1359991-1362954(-) length=987 sequence_SO=chromosome SO=protein_coding	987	0.9998	2.4	3	2	1.28e-09	1	1.011e-08	2	1e-10	0	1e-10	0	#N/A	#N/A	2.88724	5.83162	0.206408	0	null	#N/A
LmxM.29.0380	organism=Leishmania_mexicana_MHOM/GT/2001/U1103 product=phosphatase 2C, putative location=LmxM.29:121375-122529(-) length=384 sequence_SO=chromosome SO=protein_coding	384	1	11.7	18	3	9.896e-08	7	2.153e-07	10	1.311e-08	1	1e-10	0	LmxM.29.0380	#N/A	0.942618	4.57226	0.351517	0	null	#N/A
LmxM.25.0260	organism=Leishmania_mexicana_MHOM/GT/2001/U1103 product=Dynein light chain 1, cytoplasmic, putative location=LmxM.25:78076-78345(-) length=89 sequence_SO=chromosome SO=protein_coding	89	1	32.6	9	2	4.558e-07	6	1.625e-07	3	1e-10	0	1e-10	0	LmxM.25.0260	#N/A	-1.48739	11.5941	0.379134	0	null	#N/A
LmxM.31.3040	organism=Leishmania_mexicana_MHOM/GT/2001/U1103 product=protein phosphatase 2A catalytic subunit, putative location=LmxM.31:1186242-1187168(+) length=308 sequence_SO=chromosome SO=protein_coding	308	0.9994	7.5	15	2	1.936e-07	4	3.054e-07	5	2.601e-07	4	1.481e-07	2	LmxM.31.3040	#N/A	-0.000636109	0.289764	0.39577	0	null	#N/A
LmxM.14.1180	organism=Leishmania_mexicana_MHOM/GT/2001/U1103 product=poly(A) polymerase, putative,polynucleotide adenylyltransferase, putative location=LmxM.14:502236-504356(+) length=706 sequence_SO=chromosome SO=protein_coding	706	1	7.9	8	5	1.127e-08	2	7.381e-08	6	1e-10	0	1e-10	0	LmxM.14.1180	#N/A	2.70054	8.73268	0.293085	0	null	#N/A
LmxM.07.0900	organism=Leishmania_mexicana_MHOM/GT/2001/U1103 product=serine/threonine kinase, putative,protein kinase, putative location=LmxM.07:441328-442218(+) length=296 sequence_SO=chromosome SO=protein_coding	296	1	12.8	20	4	1.578e-06	13	1.384e-07	2	3.267e-07	4	5.175e-08	1	LmxM.07.0900	#N/A	-3.32435	2.18121	0.432115	0	null	#N/A
LmxM.31.2690	organism=Leishmania_mexicana_MHOM/GT/2001/U1103 product=ribosomal protein L27, putative location=LmxM.31:1051324-1051728(-) length=134 sequence_SO=chromosome SO=protein_coding	134	1	73.1	191	15	3.959e-06	31	9.538e-06	51	1.077e-05	35	7.927e-05	74	LmxM.31.2690	#N/A	2.59203	-2.73793	0.60151	0	null	#N/A
LmxM.31.0715	organism=Leishmania_mexicana_MHOM/GT/2001/U1103 product=U6 snRNA-associated Sm-like protein LSm4p location=LmxM.31:247199-247771(+) length=190 sequence_SO=chromosome SO=protein_coding	190	1	7.9	3	2	8.317e-08	1	1e-10	0	1.514e-07	2	1e-10	0	#N/A	#N/A	-10.1958	-0.863449	0.337064	0	NN Sum: 4, NN D: .62, HMM Prob: .98	#N/A
LmxM.27.0760	organism=Leishmania_mexicana_MHOM/GT/2001/U1103 product=small GTP-binding protein Rab1, putative location=LmxM.27:291189-291791(+) length=200 sequence_SO=chromosome SO=protein_coding	200	1	41.5	32	8	4.071e-07	13	1.723e-06	19	1e-10	0	1e-10	0	LmxM.27.0760	#N/A	2.0812	13.3786	0.432844	0	null	#N/A
LmxM.11.0070	organism=Leishmania_mexicana_MHOM/GT/2001/U1103 product=hypothetical protein, conserved location=LmxM.11:17488-22278(+) length=1562 sequence_SO=chromosome SO=protein_coding	1562	1	14.7	5	6	1.829e-10	1	1.002e-08	4	1e-10	0	1e-10	0	LmxM.11.0070	#N/A	5.16077	5.67284	0.201715	0	null	#N/A
LmxM.36.1380	organism=Leishmania_mexicana_MHOM/GT/2001/U1103 product=hypothetical protein, conserved location=LmxM.20:496035-497903(-) length=622 sequence_SO=chromosome SO=protein_coding	622	1	5.5	3	4	1e-10	0	1e-10	0	4.578e-08	3	1e-10	0	LmxM.36.1380	#N/A	-7.84172	-7.84172	0.266351	0	NN Sum: 4, NN D: .48, HMM Prob: .99	#N/A
LmxM.24.0140	organism=Leishmania_mexicana_MHOM/GT/2001/U1103 product=ankyrin/TPR repeat protein location=LmxM.24:26174-27358(+) length=394 sequence_SO=chromosome SO=protein_coding	394	1	27.2	30	10	4.728e-07	19	3.361e-07	10	2.606e-09	1	1e-10	0	LmxM.24.0140	#N/A	-0.49984	8.22366	0.390935	0	null	#N/A
LmxM.04.0550	organism=Leishmania_mexicana_MHOM/GT/2001/U1103 product=hypothetical protein, conserved location=LmxM.04:205352-209992(-) length=1546 sequence_SO=chromosome SO=protein_coding	1546	1	5.6	29	9	1.96e-08	14	3.327e-09	3	4.115e-08	9	5.365e-09	3	LmxM.04.0550	Intrflagellar transport	-2.80512	-1.02065	0.284162	0	null	#N/A
LmxM.25.2040	organism=Leishmania_mexicana_MHOM/GT/2001/U1103 product=hypothetical protein, conserved location=LmxM.25:767979-769130(-) length=383 sequence_SO=chromosome SO=protein_coding	383	1	9.4	5	2	5.17e-08	2	4.814e-08	3	1e-10	0	1e-10	0	LmxM.25.2040	#N/A	-0.102722	8.96347	0.300017	1	null	#N/A
LmxM.32.1500	organism=Leishmania_mexicana_MHOM/GT/2001/U1103 product=hypothetical protein, conserved location=LmxM.32:600071-602626(+) length=851 sequence_SO=chromosome SO=protein_coding	851	0.9946	2.5	3	2	7.502e-09	3	1e-10	0	1e-10	0	1e-10	0	#N/A	#N/A	-5.24831	5.24831	0.189221	0	NN Sum: 0, NN D: .29, HMM Prob: .51	#N/A
LmxM.31.2540	organism=Leishmania_mexicana_MHOM/GT/2001/U1103 product=hypothetical protein, conserved location=LmxM.31:990091-992112(-) length=673 sequence_SO=chromosome SO=protein_coding	673	1	11.6	8	6	7.856e-08	7	1e-10	0	1.499e-08	1	1e-10	0	LmxM.31.2540	#N/A	-8.86959	2.38204	0.297197	0	null	#N/A
LmxM.26.2250	organism=Leishmania_mexicana_MHOM/GT/2001/U1103 product=hypothetical protein, conserved location=LmxM.26:849779-852250(+) length=823 sequence_SO=chromosome SO=protein_coding	823	1	9.8	15	7	7.056e-09	2	1e-10	0	2.55e-07	13	1e-10	0	LmxM.26.2250	#N/A	-10.3557	-5.15577	0.341873	0	null	#N/A
LmxM.29.0480	organism=Leishmania_mexicana_MHOM/GT/2001/U1103 product=bystin, putative location=LmxM.29:154217-155626(-) length=469 sequence_SO=chromosome SO=protein_coding	469	1	12.8	8	5	1.21e-07	8	1e-10	0	1e-10	0	1e-10	0	LmxM.29.0480	#N/A	-9.24198	9.24198	0.308386	0	null	#N/A
LmxM.32.2500	organism=Leishmania_mexicana_MHOM/GT/2001/U1103 product=hypothetical protein, conserved location=LmxM.32:996303-997262(+) length=319 sequence_SO=chromosome SO=protein_coding	319	1	22.3	24	8	2.566e-07	7	1e-10	0	1.297e-06	15	4.322e-08	2	LmxM.32.2500	Radial spoke protein	-5.16444	-2.38431	0.420328	0	null	#N/A
LmxM.36.3210	organism=Leishmania_mexicana_MHOM/GT/2001/U1103 product=14-3-3 protein-like protein location=LmxM.20:1265465-1266241(-) length=258 sequence_SO=chromosome SO=protein_coding	258	1	34.1	70	12	2.443e-06	25	4.559e-06	20	8.278e-07	14	1.606e-06	11	LmxM.36.3210	#N/A	0.914457	1.52456	0.497478	0	null	#N/A
LmxM.17.0725	organism=Leishmania_mexicana_MHOM/GT/2001/U1103 product=guanosine monophosphate reductase location=LmxM.17:371175-372653(-) length=492 sequence_SO=chromosome SO=protein_coding	492	1	47	98	20	3.242e-07	17	1.409e-06	37	1.095e-06	30	4.184e-07	14	LmxM.17.0725	#N/A	0.364715	0.195645	0.451143	0	null	#N/A
LmxM.29.0460	organism=Leishmania_mexicana_MHOM/GT/2001/U1103 product=aspartyl-tRNA synthetase, putative location=LmxM.29:148890-150542(-) length=550 sequence_SO=chromosome SO=protein_coding	550	1	45.1	196	26	1.322e-06	61	2.719e-06	91	3.535e-07	18	6.273e-07	24	LmxM.29.0460	#N/A	0.997975	2.04268	0.470086	0	null	#N/A
LmxM.27.1790	organism=Leishmania_mexicana_MHOM/GT/2001/U1103 product=hypothetical protein, conserved location=LmxM.27:731421-733946(-) length=841 sequence_SO=chromosome SO=protein_coding	841	0.9999	4.4	4	3	4.496e-09	4	1e-10	0	1e-10	0	1e-10	0	#N/A	#N/A	-4.52231	4.52231	0.168088	0	NN Sum: 0, NN D: .25, HMM Prob: .74	#N/A
LmxM.34.1880	organism=Leishmania_mexicana_MHOM/GT/2001/U1103 product=60S ribosomal protein L5, putative location=LmxM.34:687824-688741(+) length=305 sequence_SO=chromosome SO=protein_coding	305	1	51.8	459	22	1.506e-05	110	3.025e-05	119	2.397e-05	109	6.85e-05	119	LmxM.34.1880	#N/A	1.3392	-1.02916	0.613919	0	null	#N/A
LmxM.11.0700	organism=Leishmania_mexicana_MHOM/GT/2001/U1103 product=anion-transporting ATPase-like protein location=LmxM.11:266174-267403(+) length=409 sequence_SO=chromosome SO=protein_coding	409	1	13.2	4	3	1e-10	0	4.916e-08	2	1e-10	0	5.772e-08	2	LmxM.11.0700	#N/A	9.06178	-0.231152	0.302971	0	null	#N/A
LmxM.04.0010	organism=Leishmania_mexicana_MHOM/GT/2001/U1103 product=calcium-translocating P-type ATPase,organelle-type calcium ATPase location=LmxM.04:4372-7413(+) length=1013 sequence_SO=chromosome SO=protein_coding	1013	1	11.5	26	11	1.288e-07	21	1.839e-08	2	5.165e-09	2	9.102e-10	1	LmxM.04.0010	#N/A	-2.79517	4.5986	0.318544	7	null	#N/A
LmxM.36.2660	organism=Leishmania_mexicana_MHOM/GT/2001/U1103 product=dihydrolipoamide acetyltransferase precursor, putative location=LmxM.20:1073108-1074508(-) length=466 sequence_SO=chromosome SO=protein_coding	466	1	61.6	148	23	1.289e-05	98	1.278e-07	4	4.808e-06	45	1.443e-08	1	LmxM.36.2660	#N/A	-6.95922	1.43265	0.52514	0	NN Sum: 2, NN D: .52, HMM Prob: .8	#N/A
LmxM.14.1370	organism=Leishmania_mexicana_MHOM/GT/2001/U1103 product=tyrosyl-tRNA synthetase, putative location=LmxM.14:565743-567791(+) length=682 sequence_SO=chromosome SO=protein_coding	682	1	20.4	29	14	6.581e-08	13	1.307e-07	13	1e-10	0	1.246e-08	3	LmxM.14.1370	#N/A	1.11906	3.96769	0.332029	0	null	#N/A
LmxM.30.1140	organism=Leishmania_mexicana_MHOM/GT/2001/U1103 product=monoglyceride lipase, putative location=LmxM.30:439481-440416(-) length=311 sequence_SO=chromosome SO=protein_coding	311	1	9	5	2	1e-10	0	3.799e-09	1	1.675e-08	2	7.437e-08	2	LmxM.30.1140	#N/A	2.21385	-4.54659	0.297781	0	null	#N/A
LmxM.11.1050	organism=Leishmania_mexicana_MHOM/GT/2001/U1103 product=pretranslocation protein, alpha subunit, putative,SEC61-like (pretranslocation process) protein, putative location=LmxM.11:422922-424382(+) length=486 sequence_SO=chromosome SO=protein_coding	486	1	10.7	30	5	2.786e-07	8	7.524e-07	16	3.694e-08	3	2.863e-08	2	LmxM.11.1050	#N/A	1.30756	3.97486	0.404004	9	null	#N/A
LmxM.15.1480	organism=Leishmania_mexicana_MHOM/GT/2001/U1103 product=cAMP specific phosphodiesterase, putative location=LmxM.15:539421-542213(-) length=930 sequence_SO=chromosome SO=protein_coding	930	0.9987	12.4	1	12	3.034e-09	1	1e-10	0	1e-10	0	1e-10	0	LmxM.15.1480	Paraflagellar rod	-3.96993	3.96993	0.152297	0	null	#N/A
LmxM.28.1530	organism=Leishmania_mexicana_MHOM/GT/2001/U1103 product=DEAD box RNA helicase, putative location=LmxM.28:556663-557832(+) length=389 sequence_SO=chromosome SO=protein_coding	389	1	21.6	18	9	5.134e-07	17	1e-10	0	8.556e-09	1	1e-10	0	LmxM.28.1530	#N/A	-11.3497	5.89052	0.37178	0	null	#N/A
LmxM.23.0050	organism=Leishmania_mexicana_MHOM/GT/2001/U1103 product=cyclophilin, putative,peptidyl-prolyl cis-trans isomerase, putative location=LmxM.23:12677-13549(+) length=290 sequence_SO=chromosome SO=protein_coding	290	1	19.7	17	4	8.174e-07	15	4.856e-08	2	1e-10	0	1e-10	0	LmxM.23.0050	#N/A	-4.07041	12.0801	0.39376	0	null	#N/A
LmxM.19.0995	organism=Leishmania_mexicana_MHOM/GT/2001/U1103 product=4-coumarate:coa ligase-like protein location=LmxM.19:383344-385245(+) length=633 sequence_SO=chromosome SO=protein_coding	633	1	6.2	12	4	5.399e-09	1	3.486e-07	11	1e-10	0	1e-10	0	LmxM.19.0995	#N/A	5.98667	10.7895	0.354925	0	NN Sum: 0, NN D: .33, HMM Prob: .92	#N/A
LmxM.27.2300	organism=Leishmania_mexicana_MHOM/GT/2001/U1103 product=transcription elongation regulator-like protein location=LmxM.27:957431-959539(-) length=702 sequence_SO=chromosome SO=protein_coding	702	1	5.6	6	3	2.956e-08	5	1e-10	0	4.574e-09	1	1e-10	0	LmxM.27.2300	#N/A	-7.41507	2.66579	0.253572	0	null	#N/A
LmxM.08_29.0090	organism=Leishmania_mexicana_MHOM/GT/2001/U1103 product=GTP-binding protein-like protein location=LmxM.08:1135950-1136510(+) length=186 sequence_SO=chromosome SO=protein_coding	186	1	10.2	4	2	2.16e-08	1	2.553e-08	1	4.454e-08	1	4.963e-09	1	LmxM.08_29.0090	Intrflagellar transport	-1.11704	-0.0708703	0.298513	0	null	#N/A
LmxM.04.0630	organism=Leishmania_mexicana_MHOM/GT/2001/U1103 product=hypothetical protein, conserved location=LmxM.04:245957-246553(-) length=198 sequence_SO=chromosome SO=protein_coding	198	1	20.2	11	5	2.589e-07	5	1e-10	0	2.933e-08	1	3.927e-07	5	LmxM.04.0630	#N/A	0.446574	-0.704393	0.383317	1	null	#N/A
LmxM.36.4450	organism=Leishmania_mexicana_MHOM/GT/2001/U1103 product=mitochondrial intermediate peptidase, putative,metallo-peptidase, Clan MA(E), Family M3 location=LmxM.20:1701374-1703404(+) length=676 sequence_SO=chromosome SO=protein_coding	676	1	19.7	32	12	8.923e-08	9	2.924e-07	22	1.469e-08	1	1e-10	0	LmxM.36.4450	#N/A	1.49296	4.68948	0.359816	0	NN Sum: 1, NN D: .41, HMM Prob: .86	#N/A
LmxM.33.3740	organism=Leishmania_mexicana_MHOM/GT/2001/U1103 product=serine palmitoyltransferase-like protein location=LmxM.33:1413193-1414659(+) length=488 sequence_SO=chromosome SO=protein_coding	488	1	28.9	39	11	4.502e-07	18	4.039e-07	16	1.068e-07	4	5.754e-09	1	LmxM.33.3740	#N/A	-0.443271	2.92379	0.398527	3	null	#N/A
LmxM.31.2010	organism=Leishmania_mexicana_MHOM/GT/2001/U1103 product=calpain-like cysteine peptidase, putative,cysteine peptidase, Clan CA, family C2, putative location=LmxM.31:779715-780602(-) length=295 sequence_SO=chromosome SO=protein_coding	295	0.999	2.7	2	2	1e-10	0	1e-10	0	1.942e-07	2	1e-10	0	LmxM.31.2010	#N/A	-9.92407	-9.92407	0.328892	0	null	#N/A
LmxM.07.0960	organism=Leishmania_mexicana_MHOM/GT/2001/U1103 product=hypothetical protein, conserved location=LmxM.07:484422-487889(+) length=1155 sequence_SO=chromosome SO=protein_coding	1155	1	8.1	11	8	2.408e-08	10	1e-10	0	5.106e-09	1	1e-10	0	LmxM.07.0960	#N/A	-7.18913	2.21557	0.246814	0	null	#N/A
LmxM.19.0260	organism=Leishmania_mexicana_MHOM/GT/2001/U1103 product=C-terminal motor kinesin, putative location=LmxM.19:80734-83259(+) length=841 sequence_SO=chromosome SO=protein_coding	841	1	13	27	8	1.229e-07	17	5.204e-08	7	3.807e-08	3	1e-10	0	LmxM.19.0260	#N/A	-1.62633	2.19635	0.33286	0	null	#N/A
LmxM.04.1170	organism=Leishmania_mexicana_MHOM/GT/2001/U1103 product=RNA-binding protein, putative location=LmxM.04:406901-407806(-) length=301 sequence_SO=chromosome SO=protein_coding	301	1	19.3	20	5	5.542e-07	11	2.014e-07	5	1.154e-07	3	1.608e-08	1	LmxM.04.1170	#N/A	-1.62242	2.52278	0.394796	0	null	#N/A
LmxM.36.0590	organism=Leishmania_mexicana_MHOM/GT/2001/U1103 product=hypothetical protein, conserved location=LmxM.20:171098-171742(+) length=214 sequence_SO=chromosome SO=protein_coding	214	1	26.6	4	3	1.238e-07	4	1e-10	0	1e-10	0	1e-10	0	#N/A	#N/A	-9.27496	9.27496	0.309377	0	NN Sum: 4, NN D: .6, HMM Prob: .84	#N/A
LmxM.36.6650	organism=Leishmania_mexicana_MHOM/GT/2001/U1103 product=2,3-bisphosphoglycerate-independent phosphoglycerate mutase,2,3-bisphosphoglycerate-independentphosphoglyce ra temutase location=LmxM.20:2525628-2527289(-) length=553 sequence_SO=chromosome SO=protein_coding	553	1	26.6	45	13	1.841e-08	3	6.614e-07	34	1e-10	0	1.443e-07	8	LmxM.36.6650	#N/A	5.44387	2.23506	0.391604	0	null	#N/A
LmxM.04.0820	organism=Leishmania_mexicana_MHOM/GT/2001/U1103 product=unspecified product location=LmxM.04:300406-301611(-) length=401 sequence_SO=chromosome SO=protein_coding	401	1	10.2	3	3	2.11e-08	2	4.662e-09	1	1e-10	0	1e-10	0	#N/A	#N/A	-2.15442	7.0091	0.241434	0	NN Sum: 2, NN D: .34, HMM Prob: .96	#N/A
LmxM.15.0440a	organism=Leishmania_mexicana_MHOM/GT/2001/U1103 product=unspecified product location=LmxM.00:369521-372049(+) length=842 sequence_SO=random_sequence SO=protein_coding	842	1	6.1	11	4	1e-10	0	9.93e-10	1	1e-10	0	4.108e-08	10	LmxM.15.0440a	#N/A	7.71675	-5.23558	0.262606	0	null	#N/A
LmxM.28.0520	organism=Leishmania_mexicana_MHOM/GT/2001/U1103 product=protein kinase, putative location=LmxM.28:176293-177198(-) length=301 sequence_SO=chromosome SO=protein_coding	301	0.9967	10.3	4	2	1.83e-08	4	1e-10	0	1e-10	0	1e-10	0	#N/A	#N/A	-6.52356	6.52356	0.226951	0	null	#N/A
LmxM.14.1430	organism=Leishmania_mexicana_MHOM/GT/2001/U1103 product=hypothetical protein, conserved location=LmxM.14:583222-588486(+) length=1754 sequence_SO=chromosome SO=protein_coding	1754	1	10.5	38	19	3.371e-09	3	1e-10	0	2.277e-07	35	1e-10	0	LmxM.14.1430	#N/A	-10.1741	-6.03627	0.336412	0	null	#N/A
LmxM.25.1420	organism=Leishmania_mexicana_MHOM/GT/2001/U1103 product=GTP-binding protein, putative location=LmxM.25:549154-549804(-) length=216 sequence_SO=chromosome SO=protein_coding	216	1	43.5	44	10	2.668e-06	21	2.741e-06	17	9.417e-08	5	1.165e-07	1	LmxM.25.1420	#N/A	0.0489514	4.68231	0.474971	0	null	#N/A
LmxM.31.1680	organism=Leishmania_mexicana_MHOM/GT/2001/U1103 product=hypothetical protein, conserved location=LmxM.31:647683-648093(-) length=136 sequence_SO=chromosome SO=protein_coding	136	0.999	22.1	2	2	3.385e-08	1	1e-10	0	1.073e-07	1	1e-10	0	LmxM.31.1680	Paraflagellar rod	-9.46301	-1.66151	0.31503	0	null	#N/A
LmxM.28.2440	organism=Leishmania_mexicana_MHOM/GT/2001/U1103 product=hypothetical protein, conserved location=LmxM.28:938154-940172(+) length=672 sequence_SO=chromosome SO=protein_coding	672	0.9994	3.9	2	2	5.385e-09	2	1e-10	0	1e-10	0	1e-10	0	#N/A	#N/A	-4.77742	4.77742	0.175473	0	NN Sum: 2, NN D: .4, HMM Prob: .57	#N/A
LmxM.08_29.0390	organism=Leishmania_mexicana_MHOM/GT/2001/U1103 product=RNA binding protein, putative location=LmxM.08:1019348-1020130(+) length=260 sequence_SO=chromosome SO=protein_coding	260	1	16.9	4	3	1.255e-07	4	1e-10	0	1e-10	0	1e-10	0	LmxM.08_29.0390	#N/A	-9.29462	9.29462	0.309968	0	null	#N/A
LmxM.16.1600	organism=Leishmania_mexicana_MHOM/GT/2001/U1103 product=hypothetical protein, conserved location=LmxM.16:650815-652722(+) length=635 sequence_SO=chromosome SO=protein_coding	635	1	11.5	9	6	1.643e-07	9	1e-10	0	1e-10	0	1e-10	0	LmxM.16.1600	#N/A	-9.68299	9.68299	0.321643	0	null	#N/A
LmxM.24.0640	organism=Leishmania_mexicana_MHOM/GT/2001/U1103 product=MCAK-like kinesin, putative location=LmxM.24:224104-225837(+) length=577 sequence_SO=chromosome SO=protein_coding	577	1	15.1	16	8	2.757e-07	14	1e-10	0	5.867e-08	2	1e-10	0	LmxM.24.0640	#N/A	-10.7072	2.23047	0.352449	0	null	#N/A
LmxM.31.2070	organism=Leishmania_mexicana_MHOM/GT/2001/U1103 product=hypothetical protein, conserved location=LmxM.31:798681-799685(-) length=334 sequence_SO=chromosome SO=protein_coding	334	0.9987	8.1	9	2	9.943e-09	4	2.111e-08	5	1e-10	0	1e-10	0	LmxM.31.2070	#N/A	1.07855	7.27859	0.249489	0	null	#N/A
LmxM.34.1380	organism=Leishmania_mexicana_MHOM/GT/2001/U1103 product=mitochondrial processing peptidase, beta subunit, putative,metallo-peptidase, Clan ME, Family M16 location=LmxM.34:511999-513471(+) length=490 sequence_SO=chromosome SO=protein_coding	490	1	69.6	520	42	3.408e-06	65	9.625e-06	177	1.791e-06	40	3.582e-05	238	LmxM.34.1380	#N/A	3.12782	-1.52899	0.570453	0	null	#N/A
LmxM.34.3700	organism=Leishmania_mexicana_MHOM/GT/2001/U1103 product=Gim5A protein, putative,glycosomal membrane protein location=LmxM.34:1398193-1398870(-) length=225 sequence_SO=chromosome SO=protein_coding	225	1	27.6	44	9	3.734e-06	22	1.706e-06	9	4.864e-07	5	6.493e-07	7	LmxM.34.3700	#N/A	-0.841469	2.26002	0.481794	0	null	#N/A
LmxM.08_29.1160	organism=Leishmania_mexicana_MHOM/GT/2001/U1103 product=tryparedoxin location=LmxM.08:702063-702500(-) length=145 sequence_SO=chromosome SO=protein_coding	145	1	53.8	61	11	1.023e-05	35	4.414e-06	17	3.81e-07	5	1.743e-07	4	LmxM.08_29.1160	#N/A	-1.20953	4.7209	0.518182	0	null	#N/A
LmxM.15.1300	organism=Leishmania_mexicana_MHOM/GT/2001/U1103 product=ubiquitin hydrolase, putative,cysteine peptidase, Clan CA, family C19, putative location=LmxM.15:479298-483548(-) length=1416 sequence_SO=chromosome SO=protein_coding	1416	1	7.7	16	8	1.977e-08	8	1.201e-08	3	9.989e-09	4	3.052e-09	1	LmxM.15.1300	#N/A	-0.982413	1.28506	0.265148	0	null	#N/A
LmxM.21.1290	organism=Leishmania_mexicana_MHOM/GT/2001/U1103 product=vesicule-associated membrane protein, putative location=LmxM.21:509605-510381(-) length=258 sequence_SO=chromosome SO=protein_coding	258	1	11.2	16	3	2.151e-07	3	7.596e-07	9	7.572e-08	2	8.054e-09	1	LmxM.21.1290	#N/A	1.40033	3.54038	0.402468	1	null	#N/A
LmxM.31.2530	organism=Leishmania_mexicana_MHOM/GT/2001/U1103 product=hypothetical protein, conserved location=LmxM.31:985946-988822(-) length=958 sequence_SO=chromosome SO=protein_coding	958	0.9997	2.1	4	2	1.789e-08	3	1e-10	0	1.743e-09	1	1e-10	0	LmxM.31.2530	#N/A	-6.61714	3.28707	0.229739	0	null	#N/A
LmxM.08_29.2860	organism=Leishmania_mexicana_MHOM/GT/2001/U1103 product=40S ribosomal protein S19-like protein location=LmxM.08:3017-3502(-) length=161 sequence_SO=chromosome SO=protein_coding	161	1	59.6	100	11	6.832e-06	23	1.974e-05	35	1.49e-05	14	2.943e-05	28	LmxM.08_29.2860	#N/A	1.17796	-0.738377	0.585066	0	null	#N/A
LmxM.33.0160	organism=Leishmania_mexicana_MHOM/GT/2001/U1103 product=malate dehydrogenase, putative location=LmxM.33:51871-52848(+) length=325 sequence_SO=chromosome SO=protein_coding	325	0.9988	11.1	1	4	1.495e-08	1	1e-10	0	1e-10	0	1e-10	0	LmxM.33.0160	#N/A	-6.23362	6.23362	0.218327	0	NN Sum: 2, NN D: .52, HMM Prob: .95	#N/A
LmxM.04.1230	organism=Leishmania_mexicana_MHOM/GT/2001/U1103 product=actin location=LmxM.04:433272-434402(-) length=376 sequence_SO=chromosome SO=protein_coding	376	1	59.8	198	17	4.952e-06	71	6.296e-06	63	5.709e-06	40	2.444e-06	23	LmxM.04.1230	#N/A	-0.286638	0.464266	0.528782	0	null	#N/A
LmxM.34.2350	organism=Leishmania_mexicana_MHOM/GT/2001/U1103 product=aminopeptidase P, putative location=LmxM.34:878263-879717(+) length=484 sequence_SO=chromosome SO=protein_coding	484	1	30.2	55	16	5.149e-09	1	1.357e-06	36	1e-10	0	6.53e-07	18	LmxM.34.2350	#N/A	8.58094	1.06051	0.430433	0	null	#N/A
LmxM.25.1350	organism=Leishmania_mexicana_MHOM/GT/2001/U1103 product=hypothetical protein, conserved location=LmxM.25:523473-531188(-) length=2571 sequence_SO=chromosome SO=protein_coding	2571	0.9997	0.9	3	2	1e-10	0	1e-10	0	6.669e-09	3	1e-10	0	LmxM.25.1350	#N/A	-5.08087	-5.08087	0.184317	0	null	#N/A
LmxM.32.0830	organism=Leishmania_mexicana_MHOM/GT/2001/U1103 product=2,4-dienoyl-coa reductase fadh1, putative location=LmxM.32:288169-290361(+) length=730 sequence_SO=chromosome SO=protein_coding	730	1	7.8	8	5	6.927e-09	3	1.976e-08	5	1e-10	0	1e-10	0	LmxM.32.0830	#N/A	1.49888	7.05999	0.242954	0	null	#N/A
LmxM.24.0520	organism=Leishmania_mexicana_MHOM/GT/2001/U1103 product=DNAJ domain protein, putative location=LmxM.24:185440-187818(+) length=792 sequence_SO=chromosome SO=protein_coding	792	1	13.5	30	10	5.686e-08	6	2.975e-07	19	1e-10	0	4.339e-08	5	LmxM.24.0520	#N/A	2.58129	3.02646	0.359972	0	NN Sum: 3, NN D: .69, HMM Prob: .98	#N/A
LmxM.22.1140	organism=Leishmania_mexicana_MHOM/GT/2001/U1103 product=adaptor complex AP-1 medium subunit, putative,Mu-adaptin 1, putative location=LmxM.22:464525-465826(+) length=433 sequence_SO=chromosome SO=protein_coding	433	1	15.5	7	5	1.962e-07	7	1e-10	0	1e-10	0	1e-10	0	LmxM.22.1140	#N/A	-9.93884	9.93884	0.329336	0	null	#N/A
LmxM.01.0050	organism=Leishmania_mexicana_MHOM/GT/2001/U1103 product=carboxylase, putative location=LmxM.01:14846-16843(-) length=665 sequence_SO=chromosome SO=protein_coding	665	1	6.3	7	4	2.495e-09	1	4.423e-08	5	9.173e-09	1	1e-10	0	LmxM.01.0050	#N/A	1.92573	2.33309	0.274817	0	null	#N/A
LmxM.04.0060	organism=Leishmania_mexicana_MHOM/GT/2001/U1103 product=DNA topoisomerase type IB small subunit location=LmxM.04:26736-27524(+) length=262 sequence_SO=chromosome SO=protein_coding	262	1	22.9	9	5	1.139e-07	7	1e-10	0	7.708e-08	2	1e-10	0	#N/A	#N/A	-9.89921	0.562735	0.328144	0	NN Sum: 0, NN D: .07, HMM Prob: .6	#N/A
LmxM.33.2340	organism=Leishmania_mexicana_MHOM/GT/2001/U1103 product=asparaginyl-tRNA synthetase, putative location=LmxM.33:846936-849590(-) length=884 sequence_SO=chromosome SO=protein_coding	884	1	22.2	63	15	4.754e-08	7	8.522e-07	41	1.067e-08	3	8.567e-08	11	LmxM.33.2340	#N/A	4.01005	3.2233	0.399829	0	null	#N/A
LmxM.36.6020	organism=Leishmania_mexicana_MHOM/GT/2001/U1103 product=hypothetical protein, conserved location=LmxM.20:2277560-2278366(-) length=268 sequence_SO=chromosome SO=protein_coding	268	0.9873	7.1	3	2	2.906e-08	2	1e-10	0	1.473e-08	1	1e-10	0	LmxM.36.6020	#N/A	-7.77446	0.975472	0.264335	0	null	#N/A
LmxM.13.1060	organism=Leishmania_mexicana_MHOM/GT/2001/U1103 product=NADH-cytochrome b5 reductase, putative location=LmxM.13:335869-336795(-) length=308 sequence_SO=chromosome SO=protein_coding	308	1	25	32	6	7.015e-07	14	4.954e-07	8	4.278e-08	3	3.64e-07	7	LmxM.13.1060	#N/A	0.207484	1.55698	0.420512	1	NN Sum: 2, NN D: .56, HMM Prob: .98	#N/A
LmxM.34.4470	organism=Leishmania_mexicana_MHOM/GT/2001/U1103 product=hypothetical protein, conserved location=LmxM.34:1676163-1676771(+) length=202 sequence_SO=chromosome SO=protein_coding	202	1	25.7	28	6	1.639e-06	16	1.331e-06	11	1e-10	0	1.305e-08	1	LmxM.34.4470	#N/A	-0.286317	7.81926	0.447468	0	null	#N/A
LmxM.32.2770	organism=Leishmania_mexicana_MHOM/GT/2001/U1103 product=ubiquitin-conjugating enzyme, putative location=LmxM.32:1117972-1118697(+) length=241 sequence_SO=chromosome SO=protein_coding	241	0.9986	10.4	2	2	2.074e-08	1	1e-10	0	1e-10	0	2.084e-08	1	#N/A	#N/A	0.00690616	-0.00690616	0.262097	0	null	#N/A
LmxM.04.0940	organism=Leishmania_mexicana_MHOM/GT/2001/U1103 product=unspecified product location=LmxM.04:338321-339802(-) length=493 sequence_SO=chromosome SO=protein_coding	493	1	13.2	10	5	2.585e-07	9	3.205e-09	1	1e-10	0	1e-10	0	LmxM.04.0940	#N/A	-6.28993	10.3537	0.341814	0	NN Sum: 0, NN D: .18, HMM Prob: .97	#N/A
LmxM.30.0930	organism=Leishmania_mexicana_MHOM/GT/2001/U1103 product=sodium stibogluconate resistance protein, putative location=LmxM.30:350767-352632(-) length=621 sequence_SO=chromosome SO=protein_coding	621	1	13.2	15	7	2.165e-07	9	1.919e-08	2	1.571e-07	4	1e-10	0	LmxM.30.0930	#N/A	-4.27557	0.584289	0.359427	0	null	#N/A
LmxM.01.0490	organism=Leishmania_mexicana_MHOM/GT/2001/U1103 product=long-chain-fatty-acid-CoA ligase, putative location=LmxM.01:127701-129797(+) length=698 sequence_SO=chromosome SO=protein_coding	698	1	26.4	114	18	1.913e-07	10.5	9.299e-07	38	9.862e-08	3.5	5.843e-07	37	LmxM.01.0490	#N/A	2.38483	0.715255	0.425627	0	null	#N/A
LmxM.33.3050	organism=Leishmania_mexicana_MHOM/GT/2001/U1103 product=hypothetical protein, conserved location=LmxM.33:1167413-1167949(+) length=178 sequence_SO=chromosome SO=protein_coding	178	1	24.2	9	4	1.434e-07	2	7.121e-07	7	1e-10	0	1e-10	0	LmxM.33.3050	#N/A	2.31123	12.0626	0.393232	1	NN Sum: 3, NN D: .49, HMM Prob: .79	#N/A
LmxM.09.0670	organism=Leishmania_mexicana_MHOM/GT/2001/U1103 product=prefoldin subunit 2, putative location=LmxM.09:243515-243931(+) length=138 sequence_SO=chromosome SO=protein_coding	138	0.999	34.8	2	2	9.387e-09	1	9.435e-08	1	1e-10	0	1e-10	0	#N/A	#N/A	3.31553	9.01871	0.301677	0	null	#N/A
LmxM.28.2740	organism=Leishmania_mexicana_MHOM/GT/2001/U1103 product=activated protein kinase c receptor (LACK) location=LmxM.28:1036347-1037285(-) length=312 sequence_SO=chromosome SO=protein_coding	312	1	53.2	165	19	3.166e-06	42	3.623e-06	34	3.052e-06	42	8.556e-06	47	LmxM.28.2740	#N/A	0.969873	-0.773848	0.526475	0	null	#N/A
LmxM.33.0680	organism=Leishmania_mexicana_MHOM/GT/2001/U1103 product=hypothetical protein, conserved location=LmxM.33:292245-295619(-) length=1124 sequence_SO=chromosome SO=protein_coding	1124	1	15.5	26	7	1.001e-07	24	1e-10	0	4.887e-09	2	1e-10	0	LmxM.33.0680	Flagellar attachment zone	-9.03599	4.32857	0.302196	0	null	#N/A
LmxM.08.0960	organism=Leishmania_mexicana_MHOM/GT/2001/U1103 product=hypothetical protein, conserved location=LmxM.08:1556090-1557787(-) length=565 sequence_SO=chromosome SO=protein_coding	565	1	28.3	67	15	1.328e-07	16	2.208e-08	3	2.933e-06	44	1.854e-08	4	LmxM.08.0960	Radial spoke protein	-6.23793	-4.25225	0.449226	0	null	#N/A
LmxM.19.0295	organism=Leishmania_mexicana_MHOM/GT/2001/U1103 product=RNA binding protein location=LmxM.19:111954-113135(+) length=393 sequence_SO=chromosome SO=protein_coding	393	0.9995	9.4	2	2	1e-10	0	5.475e-08	2	1e-10	0	1e-10	0	#N/A	#N/A	8.09935	8.09935	0.274076	0	null	#N/A
LmxM.34.1760	organism=Leishmania_mexicana_MHOM/GT/2001/U1103 product=hypothetical protein, conserved location=LmxM.34:653328-654068(+) length=246 sequence_SO=chromosome SO=protein_coding	246	1	13.8	11	3	3.486e-08	2	2.218e-07	4	1.179e-07	3	4.2e-08	2	LmxM.34.1760	#N/A	0.788178	0.682689	0.361968	0	null	#N/A
LmxM.36.5620	organism=Leishmania_mexicana_MHOM/GT/2001/U1103 product=isoleucyl-tRNA synthetase, putative location=LmxM.20:2134373-2137672(-) length=1099 sequence_SO=chromosome SO=protein_coding	1099	1	18.9	120	18	1.147e-07	28	6.036e-07	53	8.275e-09	3	5.452e-07	35	LmxM.36.5620	#N/A	3.22369	0.376068	0.410441	2	null	ACCEPT
LmxM.32.0010	organism=Leishmania_mexicana_MHOM/GT/2001/U1103 product=hypothetical protein, conserved location=LmxM.32:2043-4511(-) length=822 sequence_SO=chromosome SO=protein_coding	822	1	6.8	4	4	1.586e-08	4	1e-10	0	1e-10	0	1e-10	0	LmxM.32.0010	#N/A	-6.31832	6.31832	0.220844	0	null	#N/A
LmxM.36.0870	organism=Leishmania_mexicana_MHOM/GT/2001/U1103 product=DEAH-box RNA helicase, putative location=LmxM.20:313880-316447(+) length=856 sequence_SO=chromosome SO=protein_coding	856	0.9999	2.9	2	2	2.26e-09	2	1e-10	0	1e-10	0	1e-10	0	LmxM.36.0870	#N/A	-3.56071	3.56071	0.140824	0	null	#N/A
LmxM.29.2890	organism=Leishmania_mexicana_MHOM/GT/2001/U1103 product=hypothetical protein, conserved location=LmxM.29:1034209-1035582(-) length=457 sequence_SO=chromosome SO=protein_coding	457	1	19	8	6	1.134e-07	5	1e-10	0	3.645e-08	3	1e-10	0	LmxM.29.2890	#N/A	-9.5493	1.63475	0.317624	0	null	#N/A
LmxM.31.3340	organism=Leishmania_mexicana_MHOM/GT/2001/U1103 product=hypothetical protein, conserved location=LmxM.31:1321611-1324949(+) length=1112 sequence_SO=chromosome SO=protein_coding	1112	0.9999	2.4	2	2	2.722e-09	2	1e-10	0	1e-10	0	1e-10	0	#N/A	#N/A	-3.81865	3.81865	0.148029	0	null	#N/A
LmxM.28.2290	organism=Leishmania_mexicana_MHOM/GT/2001/U1103 product=hypothetical protein, conserved location=LmxM.28:879481-881982(+) length=833 sequence_SO=chromosome SO=protein_coding	833	1	2.4	3	2	1.928e-08	2	1e-10	0	1.266e-08	1	1e-10	0	#N/A	#N/A	-7.31922	0.60294	0.250705	0	null	#N/A
LmxM.20.0810	organism=Leishmania_mexicana_MHOM/GT/2001/U1103 product=vesicle-fusing ATPase, putative,N-ethylmaleimide-sensitive factor, putative location=LmxM.20:2956461-2958677(+) length=738 sequence_SO=chromosome SO=protein_coding	738	1	32.1	58	21	6.094e-08	17	5.291e-07	41	1e-10	0	1e-10	0	LmxM.20.0810	#N/A	3.11599	11.5266	0.377103	0	null	#N/A
LmxM.30.1000	organism=Leishmania_mexicana_MHOM/GT/2001/U1103 product=hypothetical protein, conserved location=LmxM.30:370082-373453(-) length=1123 sequence_SO=chromosome SO=protein_coding	1123	1	6.2	9	7	1.144e-08	8	1.165e-09	1	1e-10	0	1e-10	0	LmxM.30.1000	Tripartite attachment zone	-3.18943	5.97785	0.210738	0	null	#N/A
LmxM.27.0550	organism=Leishmania_mexicana_MHOM/GT/2001/U1103 product=replication factor C, subunit 4, putative location=LmxM.27:212381-213463(+) length=360 sequence_SO=chromosome SO=protein_coding	360	1	9.7	8	3	1.471e-07	7	1e-10	0	1.098e-08	1	1e-10	0	LmxM.27.0550	#N/A	-9.62644	3.73175	0.319943	0	null	#N/A
LmxM.33.0140	organism=Leishmania_mexicana_MHOM/GT/2001/U1103 product=malate dehydrogenase location=LmxM.33:44235-45185(+) length=316 sequence_SO=chromosome SO=protein_coding	316	1	62.7	130	18	4.679e-06	61.5	5.192e-06	48	1.009e-07	3	4.956e-08	1	LmxM.33.0140	#N/A	0.133016	6.03574	0.500093	0	NN Sum: 4, NN D: .54, HMM Prob: .97	#N/A
LmxM.36.1060	organism=Leishmania_mexicana_MHOM/GT/2001/U1103 product=hypothetical protein, conserved location=LmxM.20:405395-408406(+) length=1003 sequence_SO=chromosome SO=protein_coding	1003	1	4.7	5	4	3.119e-08	4	1e-10	0	1.231e-08	1	1e-10	0	LmxM.36.1060	#N/A	-7.76487	1.3342	0.264048	0	null	#N/A
LmxM.32.2570	organism=Leishmania_mexicana_MHOM/GT/2001/U1103 product=aminopeptidase, putative,metallo-peptidase, Clan MF, Family M17 location=LmxM.32:1028165-1029748(+) length=527 sequence_SO=chromosome SO=protein_coding	527	1	7	7	3	1e-10	0	1.48e-07	7	1e-10	0	1e-10	0	LmxM.32.2570	#N/A	9.53236	9.53236	0.317114	0	null	ACCEPT
LmxM.18.1360	organism=Leishmania_mexicana_MHOM/GT/2001/U1103 product=hypothetical protein, conserved location=LmxM.18:560969-563854(+) length=961 sequence_SO=chromosome SO=protein_coding	961	1	6.2	8	5	2.76e-08	8	1e-10	0	1e-10	0	1e-10	0	LmxM.18.1360	#N/A	-7.11374	7.11374	0.24456	0	null	#N/A
LmxM.33.0040	organism=Leishmania_mexicana_MHOM/GT/2001/U1103 product=hypothetical protein, conserved location=LmxM.33:9492-11531(+) length=679 sequence_SO=chromosome SO=protein_coding	679	1	4.1	3	2	2.781e-08	3	1e-10	0	1e-10	0	1e-10	0	LmxM.33.0040	#N/A	-7.12464	7.12464	0.244886	3	null	#N/A
LmxM.15.0275	organism=Leishmania_mexicana_MHOM/GT/2001/U1103 product=ribonucleoprotein p18, mitochondrial precursor, putative location=LmxM.15:109675-110238(+) length=187 sequence_SO=chromosome SO=protein_coding	187	1	66.3	87	10	2.039e-06	29	6.87e-06	42	1.13e-06	7	1.599e-06	8	LmxM.15.0275	#N/A	1.41816	1.70689	0.506588	0	NN Sum: 1, NN D: .43, HMM Prob: .98	#N/A
LmxM.11.0940	organism=Leishmania_mexicana_MHOM/GT/2001/U1103 product=hypothetical protein, unknown function location=LmxM.11:364631-368869(+) length=1412 sequence_SO=chromosome SO=protein_coding	1412	1	3.2	6	4	1e-10	0	1e-10	0	1.831e-08	6	1e-10	0	LmxM.11.0940	#N/A	-6.52435	-6.52435	0.226975	0	null	#N/A
LmxM.05.0920	organism=Leishmania_mexicana_MHOM/GT/2001/U1103 product=paraflagellar rod protein, putative location=LmxM.05:342773-345997(+) length=1074 sequence_SO=chromosome SO=protein_coding	1074	1	1.7	2	2	1e-10	0	1e-10	0	5.881e-09	2	1e-10	0	LmxM.05.0920	Paraflagellar rod	-4.90231	-4.90231	0.179106	0	null	#N/A
LmxM.34.2020	organism=Leishmania_mexicana_MHOM/GT/2001/U1103 product=hypothetical protein, conserved location=LmxM.34:723499-724608(+) length=369 sequence_SO=chromosome SO=protein_coding	369	1	6.8	2	2	4.352e-08	2	1e-10	0	1e-10	0	1e-10	0	#N/A	#N/A	-7.76885	7.76885	0.264167	0	null	#N/A
LmxM.22.1190	organism=Leishmania_mexicana_MHOM/GT/2001/U1103 product=hypothetical protein, conserved location=LmxM.22:479756-480448(+) length=230 sequence_SO=chromosome SO=protein_coding	230	1	14.8	2	2	1.463e-07	2	1e-10	0	1e-10	0	1e-10	0	LmxM.22.1190	#N/A	-9.5157	9.5157	0.316613	0	null	#N/A
LmxM.36.5930	organism=Leishmania_mexicana_MHOM/GT/2001/U1103 product=hypothetical protein, conserved location=LmxM.20:2243400-2244278(-) length=292 sequence_SO=chromosome SO=protein_coding	292	1	20.2	5	5	4.371e-08	2	9.527e-08	3	1e-10	0	1e-10	0	LmxM.36.5930	#N/A	1.12228	9.44066	0.314358	0	null	#N/A
LmxM.36.1940	organism=Leishmania_mexicana_MHOM/GT/2001/U1103 product=nucleoside transporter 1, putative location=LmxM.20:759425-760924(-) length=499 sequence_SO=chromosome SO=protein_coding	499	1	12	20	6	1e-10	0	3.37e-07	9	6.809e-09	1	2.895e-07	10	LmxM.36.1940	#N/A	6.50269	0.186074	0.380168	10	null	#N/A
LmxM.20.1690	organism=Leishmania_mexicana_MHOM/GT/2001/U1103 product=soluble n-ethylmaleimide sensitive factor, putative location=LmxM.20:3306563-3307411(-) length=282 sequence_SO=chromosome SO=protein_coding	282	1	45	41	15	8.946e-07	20	7.368e-07	12	5.574e-07	5	9.427e-08	4	LmxM.20.1690	#N/A	-0.805	1.3239	0.435852	0	null	#N/A
LmxM.32.0314	organism=Leishmania_mexicana_MHOM/GT/2001/U1103 product=heat shock protein 83-1 location=LmxM.32:112338-114443(-) length=701 sequence_SO=chromosome SO=protein_coding	701	1	69	1882	72	2.706e-05	663.62	6.621e-05	612.71	1.425e-05	339.84	1.379e-05	257.93	LmxM.32.0314	#N/A	0.953509	1.73393	0.60839	0	null	#N/A
LmxM.08.1190	organism=Leishmania_mexicana_MHOM/GT/2001/U1103 product=hypothetical protein, conserved location=LmxM.08:1634699-1638442(+) length=1247 sequence_SO=chromosome SO=protein_coding	1247	1	2.2	7	3	3.632e-09	1	2.887e-09	1	3.203e-08	5	1e-10	0	LmxM.08.1190	Intrflagellar transport	-3.57762	-2.3012	0.258714	0	null	#N/A
LmxM.04.1130	organism=Leishmania_mexicana_MHOM/GT/2001/U1103 product=cytochrome c oxidase assembly factor, putative location=LmxM.04:389832-390722(-) length=296 sequence_SO=chromosome SO=protein_coding	296	0.9994	6.8	3	2	4.036e-08	1	7.158e-08	2	1e-10	0	1e-10	0	LmxM.04.1130	#N/A	0.825074	9.12851	0.304976	0	null	#N/A
LmxM.24.0590	organism=Leishmania_mexicana_MHOM/GT/2001/U1103 product=hypothetical protein, unknown function location=LmxM.24:201322-203385(+) length=687 sequence_SO=chromosome SO=protein_coding	687	1	5.2	3	3	2.392e-08	3	1e-10	0	1e-10	0	1e-10	0	LmxM.24.0590	#N/A	-6.90809	6.90809	0.238417	0	null	#N/A
LmxM.13.0710	organism=Leishmania_mexicana_MHOM/GT/2001/U1103 product=hypothetical protein, conserved location=LmxM.13:210508-211830(-) length=440 sequence_SO=chromosome SO=protein_coding	440	1	8.2	4	3	3.755e-08	2	6.95e-08	2	1e-10	0	1e-10	0	#N/A	#N/A	0.886437	9.06407	0.30304	0	null	#N/A
LmxM.21.1555	organism=Leishmania_mexicana_MHOM/GT/2001/U1103 product=hypothetical protein, conserved location=LmxM.21:617435-618622(-) length=395 sequence_SO=chromosome SO=protein_coding	395	1	45.8	170	20	2.465e-06	41	7.061e-06	64	6.621e-06	42	2.365e-06	23	LmxM.21.1555	#N/A	0.0530004	0.0841915	0.526745	1	null	#N/A
LmxM.02.0040	organism=Leishmania_mexicana_MHOM/GT/2001/U1103 product=aminopeptidase P1, putative,metallo-peptidase, Clan MG, Family M24 location=LmxM.02:1523-3376(-) length=617 sequence_SO=chromosome SO=protein_coding	617	1	5.2	7	3	1e-10	0	1.5e-07	7	1e-10	0	1e-10	0	LmxM.02.0040	#N/A	9.55171	9.55171	0.317696	0	NN Sum: 1, NN D: .13, HMM Prob: .57	#N/A
LmxM.36.6980	organism=Leishmania_mexicana_MHOM/GT/2001/U1103 product=eukaryotic translation initiation factor 3 subunit 8, putative location=LmxM.20:2625783-2627975(-) length=730 sequence_SO=chromosome SO=protein_coding	730	1	25.1	155	20	1.729e-06	71	1.346e-06	41	1.686e-06	31	1.369e-07	12	LmxM.36.6980	#N/A	-1.20346	0.754351	0.469001	0	null	#N/A
LmxM.27.0745	organism=Leishmania_mexicana_MHOM/GT/2001/U1103 product=hypothetical protein, conserved (pseudogene) location=LmxM.27:287660-287992(+) length=110 sequence_SO=chromosome SO=protein_coding	110	0.9999	18.2	7	2	3.652e-07	5	1.24e-07	2	1e-10	0	1e-10	0	LmxM.27.0745	#N/A	-1.55758	11.2562	0.368966	0	null	#N/A
LmxM.36.3070	organism=Leishmania_mexicana_MHOM/GT/2001/U1103 product=fibrillarin location=LmxM.20:1218947-1219651(-) length=234 sequence_SO=chromosome SO=protein_coding	234	1	65.4	45	16	2.471e-06	43	1e-10	0	1.366e-07	2	1e-10	0	LmxM.36.3070	#N/A	-13.6704	4.17607	0.441627	0	null	#N/A
LmxM.13.0140	organism=Leishmania_mexicana_MHOM/GT/2001/U1103 product=hypothetical protein, conserved location=LmxM.13:42045-42605(-) length=186 sequence_SO=chromosome SO=protein_coding	186	1	10.2	2	2	1.274e-07	2	1e-10	0	1e-10	0	1e-10	0	LmxM.13.0140	#N/A	-9.31628	9.31628	0.310619	0	null	#N/A
LmxM.24.1500	organism=Leishmania_mexicana_MHOM/GT/2001/U1103 product=IgE-dependent histamine-releasing factor, putative location=LmxM.24:566194-567024(+) length=276 sequence_SO=chromosome SO=protein_coding	276	1	37.1	47	12	3.734e-06	31	2.259e-06	11	3.908e-07	3	1.565e-07	2	LmxM.24.1500	#N/A	-0.772002	3.45287	0.48156	0	null	#N/A
LmxM.33.0170	organism=Leishmania_mexicana_MHOM/GT/2001/U1103 product=hypothetical protein, conserved location=LmxM.33:54913-55911(+) length=332 sequence_SO=chromosome SO=protein_coding	332	1	7.5	2	2	3.587e-08	2	1e-10	0	1e-10	0	1e-10	0	#N/A	#N/A	-7.49065	7.49065	0.255835	0	null	#N/A
LmxM.21.1060	organism=Leishmania_mexicana_MHOM/GT/2001/U1103 product=40S ribosomal protein S23, putative location=LmxM.21:421289-421720(+) length=143 sequence_SO=chromosome SO=protein_coding	143	1	25.2	36	3	3.265e-06	6	6.718e-06	10	5.58e-06	9	4.701e-06	11	LmxM.21.1060	#N/A	0.368502	-0.0424353	0.530673	0	null	#N/A
LmxM.33.2980	organism=Leishmania_mexicana_MHOM/GT/2001/U1103 product=hypothetical protein, conserved location=LmxM.33:1143717-1144748(+) length=343 sequence_SO=chromosome SO=protein_coding	343	1	14	14	4	1.238e-07	6	1e-10	0	3.573e-07	7	1.254e-08	1	LmxM.33.2980	#N/A	-5.25027	-1.57773	0.36935	0	null	#N/A
LmxM.27.2360	organism=Leishmania_mexicana_MHOM/GT/2001/U1103 product=hypothetical protein, conserved location=LmxM.27:997211-998368(+) length=385 sequence_SO=chromosome SO=protein_coding	385	1	10.9	3	3	3.47e-08	3	1e-10	0	1e-10	0	1e-10	0	LmxM.27.2360	#N/A	-7.44294	7.44294	0.254407	0	null	#N/A
LmxM.07.0940	organism=Leishmania_mexicana_MHOM/GT/2001/U1103 product=hypothetical protein, conserved location=LmxM.07:465551-472855(+) length=2434 sequence_SO=chromosome SO=protein_coding	2434	1	2.5	5	5	2.709e-09	5	1e-10	0	1e-10	0	1e-10	0	LmxM.07.0940	#N/A	-3.81198	3.81198	0.147842	0	null	#N/A
LmxM.11.0630	organism=Leishmania_mexicana_MHOM/GT/2001/U1103 product=aminopeptidase, putative,metallo-peptidase, Clan MF, Family M17 location=LmxM.11:233800-235407(+) length=535 sequence_SO=chromosome SO=protein_coding	535	1	24.1	81	10	2.459e-07	14	3.93e-06	58	1e-10	0	2.339e-07	9	LmxM.11.0630	#N/A	4.08121	4.15751	0.464443	0	null	#N/A
LmxM.23.1450	organism=Leishmania_mexicana_MHOM/GT/2001/U1103 product=hypothetical protein, conserved location=LmxM.23:697206-698678(+) length=490 sequence_SO=chromosome SO=protein_coding	490	1	30.4	24	16	3.091e-08	2	1e-10	0	6.859e-07	22	1e-10	0	LmxM.23.1450	#N/A	-11.8074	-4.4674	0.385553	0	null	#N/A
LmxM.15.0680	organism=Leishmania_mexicana_MHOM/GT/2001/U1103 product=hypothetical protein, conserved location=LmxM.15:263334-263942(+) length=202 sequence_SO=chromosome SO=protein_coding	202	1	16.3	2	3	2.175e-08	1	1e-10	0	3.85e-08	1	1e-10	0	LmxM.15.0680	#N/A	-8.23482	-0.820968	0.27814	0	null	#N/A
LmxM.34.4880	organism=Leishmania_mexicana_MHOM/GT/2001/U1103 product=hypothetical protein, conserved location=LmxM.34:1782457-1783605(+) length=382 sequence_SO=chromosome SO=protein_coding	382	1	32.2	25	13	2.728e-07	10	1.125e-06	14	1e-10	0	8.444e-09	1	LmxM.34.4880	#N/A	2.05427	7.35403	0.414809	4	null	#N/A
LmxM.31.0690	organism=Leishmania_mexicana_MHOM/GT/2001/U1103 product=hypothetical protein, conserved location=LmxM.31:233289-233969(+) length=226 sequence_SO=chromosome SO=protein_coding	226	1	14.2	5	3	3.19e-07	5	1e-10	0	1e-10	0	1e-10	0	#N/A	#N/A	-10.6398	10.6398	0.35042	0	null	#N/A
LmxM.18.0800	organism=Leishmania_mexicana_MHOM/GT/2001/U1103 product=hypothetical protein, conserved location=LmxM.18:318410-319354(+) length=314 sequence_SO=chromosome SO=protein_coding	314	0.9998	9.2	4	2	1.459e-07	4	1e-10	0	1e-10	0	1e-10	0	#N/A	#N/A	-9.51175	9.51175	0.316495	0	NN Sum: 1, NN D: .32, HMM Prob: .69	#N/A
LmxM.32.2740	organism=Leishmania_mexicana_MHOM/GT/2001/U1103 product=translation initiation factor IF-2, putative location=LmxM.32:1104684-1107140(+) length=818 sequence_SO=chromosome SO=protein_coding	818	1	14.9	57	10	2.795e-07	30	2.121e-07	20	4.539e-08	6	1e-10	0	LmxM.32.2740	#N/A	-0.614527	3.43386	0.373005	0	null	#N/A
LmxM.33.1040	organism=Leishmania_mexicana_MHOM/GT/2001/U1103 product=uracil phosphoribosyltransferase, putative location=LmxM.33:443243-443971(+) length=242 sequence_SO=chromosome SO=protein_coding	242	1	19	17	6	4.585e-07	7	4.985e-07	10	1e-10	0	1e-10	0	LmxM.33.1040	#N/A	0.120647	12.2243	0.3981	0	null	#N/A
LmxM.03.0040	organism=Leishmania_mexicana_MHOM/GT/2001/U1103 product=2-aminoethylphosphonate:pyruvateaminotransferas e-like protein location=LmxM.03:10431-11531(+) length=366 sequence_SO=chromosome SO=protein_coding	366	1	33.6	24	10	6.512e-07	20	6.547e-08	2	1e-10	0	1.409e-08	2	LmxM.03.0040	#N/A	-3.03321	5.65836	0.386383	0	null	#N/A
LmxM.27.2100	organism=Leishmania_mexicana_MHOM/GT/2001/U1103 product=RNA-binding protein, putative location=LmxM.27:874543-875814(-) length=423 sequence_SO=chromosome SO=protein_coding	423	1	14.7	26	6	2.139e-06	22	1e-10	0	2.78e-07	4	1e-10	0	LmxM.27.2100	#N/A	-13.5609	2.94333	0.438331	0	null	#N/A
LmxM.29.0350	organism=Leishmania_mexicana_MHOM/GT/2001/U1103 product=kinesin, putative location=LmxM.29:110217-112049(-) length=610 sequence_SO=chromosome SO=protein_coding	610	1	7.4	6	4	4.171e-08	4	5.868e-09	1	5.209e-09	1	1e-10	0	LmxM.29.0350	#N/A	-2.97485	3.16378	0.272335	0	null	#N/A
LmxM.19.0160	organism=Leishmania_mexicana_MHOM/GT/2001/U1103 product=aminopeptidase, putative,metallo-peptidase, Clan MG, Family M24 location=LmxM.19:32659-33801(-) length=380 sequence_SO=chromosome SO=protein_coding	380	1	61.3	169	27	1.783e-06	26	7.371e-06	69	8.568e-06	44	4.833e-06	30	LmxM.19.0160	#N/A	0.237584	-0.549866	0.535324	0	null	#N/A
LmxM.03.0580	organism=Leishmania_mexicana_MHOM/GT/2001/U1103 product=hypothetical protein, conserved location=LmxM.03:207569-208105(+) length=178 sequence_SO=chromosome SO=protein_coding	178	1	27.5	3	3	3.749e-07	3	1e-10	0	1e-10	0	1e-10	0	#N/A	#N/A	-10.8727	10.8727	0.357426	0	null	#N/A
LmxM.05.1050	organism=Leishmania_mexicana_MHOM/GT/2001/U1103 product=hypothetical protein, unknown function location=LmxM.05:385998-387329(+) length=443 sequence_SO=chromosome SO=protein_coding	443	1	18.3	9	8	1e-10	0	2.903e-07	9	1e-10	0	1e-10	0	LmxM.05.1050	#N/A	10.5038	10.5038	0.34633	0	null	#N/A
LmxM.36.4070	organism=Leishmania_mexicana_MHOM/GT/2001/U1103 product=phosphoglycerate mutase-like protein location=LmxM.20:1530347-1531390(+) length=347 sequence_SO=chromosome SO=protein_coding	347	1	18.2	9	5	1.228e-07	4	1e-10	0	1.123e-07	4	9.383e-09	1	LmxM.36.4070	#N/A	-4.63179	0.0143573	0.338843	0	NN Sum: 4, NN D: .55, HMM Prob: .96	#N/A
LmxM.25.0530	organism=Leishmania_mexicana_MHOM/GT/2001/U1103 product=ABC transporter, putative location=LmxM.25:179832-181802(-) length=656 sequence_SO=chromosome SO=protein_coding	656	1	20.6	21	10	1.34e-07	7	2.211e-07	11	3.4e-08	3	1e-10	0	LmxM.25.0530	#N/A	0.39689	3.38038	0.359017	4	null	#N/A
LmxM.34.3240	organism=Leishmania_mexicana_MHOM/GT/2001/U1103 product=hypothetical protein, conserved location=LmxM.34:1245989-1248388(-) length=799 sequence_SO=chromosome SO=protein_coding	799	1	3.6	3	3	8.079e-09	3	1e-10	0	1e-10	0	1e-10	0	#N/A	#N/A	-5.35385	5.35385	0.192319	0	null	#N/A
LmxM.17.0120	organism=Leishmania_mexicana_MHOM/GT/2001/U1103 product=hypothetical protein, conserved location=LmxM.17:93970-94923(-) length=317 sequence_SO=chromosome SO=protein_coding	317	1	33.1	28	10	8.75e-07	17	4.391e-07	5	1e-10	0	1.939e-07	6	LmxM.17.0120	#N/A	-0.467242	2.75995	0.417843	0	null	#N/A
LmxM.16.1010	organism=Leishmania_mexicana_MHOM/GT/2001/U1103 product=hypothetical protein, conserved location=LmxM.16:370077-372968(+) length=963 sequence_SO=chromosome SO=protein_coding	963	1	4.7	13	4	2.309e-08	5.96	2.245e-08	6.94	1e-10	0	1e-10	0	LmxM.16.1010	#N/A	-0.0403754	7.83099	0.26603	1	null	#N/A
LmxM.24.2210	organism=Leishmania_mexicana_MHOM/GT/2001/U1103 product=60S ribosomal protein L12, putative location=LmxM.24:806813-807307(-) length=164 sequence_SO=chromosome SO=protein_coding	164	1	22.6	28	3	1.639e-06	9	1.611e-06	4	4.629e-07	5	9.718e-07	10	LmxM.24.2210	#N/A	0.297242	1.17969	0.467068	0	null	#N/A
LmxM.34.2400	organism=Leishmania_mexicana_MHOM/GT/2001/U1103 product=hypothetical protein, conserved location=LmxM.34:900728-906097(+) length=1789 sequence_SO=chromosome SO=protein_coding	1789	1	3.6	6	5	7.745e-09	6	1e-10	0	1e-10	0	1e-10	0	LmxM.34.2400	#N/A	-5.2937	5.2937	0.190553	0	NN Sum: 0, NN D: .25, HMM Prob: .93	ACCEPT
LmxM.04.0680	organism=Leishmania_mexicana_MHOM/GT/2001/U1103 product=ubiquitin-conjugating enzyme e2, putative location=LmxM.04:258996-259442(-) length=148 sequence_SO=chromosome SO=protein_coding	148	1	28.4	6	3	7.268e-07	6	1e-10	0	1e-10	0	1e-10	0	LmxM.04.0680	#N/A	-11.8275	11.8275	0.386159	0	null	#N/A
LmxM.14.0240	organism=Leishmania_mexicana_MHOM/GT/2001/U1103 product=hypothetical protein, conserved location=LmxM.14:66040-66468(+) length=142 sequence_SO=chromosome SO=protein_coding	142	1	35.9	12	5	5.619e-08	1	9.474e-07	10	1e-10	0	1.36e-08	1	LmxM.14.0240	#N/A	4.09359	6.19485	0.400744	0	null	#N/A
LmxM.11.0930	organism=Leishmania_mexicana_MHOM/GT/2001/U1103 product=hypothetical protein, conserved location=LmxM.11:362931-364064(+) length=377 sequence_SO=chromosome SO=protein_coding	377	1	11.7	5	4	8.243e-08	5	1e-10	0	1e-10	0	1e-10	0	LmxM.11.0930	#N/A	-8.68877	8.68877	0.291766	0	null	#N/A
LmxM.34.4870	organism=Leishmania_mexicana_MHOM/GT/2001/U1103 product=hypothetical protein, conserved location=LmxM.34:1778277-1781276(+) length=999 sequence_SO=chromosome SO=protein_coding	999	1	13.3	22	14	1e-10	0	1e-10	0	1.106e-07	22	1e-10	0	LmxM.34.4870	#N/A	-9.11244	-9.11244	0.304493	0	null	#N/A
LmxM.27.0810	organism=Leishmania_mexicana_MHOM/GT/2001/U1103 product=glutaredoxin-like protein location=LmxM.27:310509-310838(+) length=109 sequence_SO=chromosome SO=protein_coding	109	0.9999	14.7	2	2	2.238e-07	2	1e-10	0	1e-10	0	1e-10	0	LmxM.27.0810	#N/A	-10.1286	10.1286	0.335044	0	null	#N/A
LmxM.24.0150	organism=Leishmania_mexicana_MHOM/GT/2001/U1103 product=glycosomal membrane like protein location=LmxM.24:28295-28957(+) length=220 sequence_SO=chromosome SO=protein_coding	220	1	31.8	22	8	5.133e-07	16	2.884e-07	5	1.772e-08	1	1e-10	0	LmxM.24.0150	#N/A	-0.880195	5.49149	0.391356	2	null	#N/A
LmxM.30.0200	organism=Leishmania_mexicana_MHOM/GT/2001/U1103 product=hypothetical protein, conserved,WD repeat protein location=LmxM.30:49820-51454(-) length=544 sequence_SO=chromosome SO=protein_coding	544	0.9998	6.4	3	2	2.705e-08	1	1e-10	0	6.731e-08	2	1e-10	0	#N/A	#N/A	-8.88203	-1.31201	0.297571	0	NN Sum: 0, NN D: .21, HMM Prob: .69	#N/A
LmxM.34.0700	organism=Leishmania_mexicana_MHOM/GT/2001/U1103 product=vacuolar ATP synthase subunit d, putative location=LmxM.34:258814-259644(+) length=276 sequence_SO=chromosome SO=protein_coding	276	1	22.1	25	8	6.344e-08	3	7.458e-07	14	4.348e-09	1	1.318e-07	6	LmxM.34.0700	#N/A	3.69446	2.57139	0.397561	0	null	#N/A
LmxM.16.0190	organism=Leishmania_mexicana_MHOM/GT/2001/U1103 product=hypothetical protein, conserved location=LmxM.16:65578-66648(-) length=356 sequence_SO=chromosome SO=protein_coding	356	1	7.3	2	2	3.397e-08	2	1e-10	0	1e-10	0	1e-10	0	#N/A	#N/A	-7.41236	7.41236	0.253491	0	null	#N/A
LmxM.21.1090	organism=Leishmania_mexicana_MHOM/GT/2001/U1103 product=T-complex protein 1, delta subunit, putative location=LmxM.21:428303-429958(+) length=551 sequence_SO=chromosome SO=protein_coding	551	1	50.6	213	29	1.421e-06	82	4.211e-06	106	2.936e-07	18	1.055e-07	6	LmxM.21.1090	#N/A	1.33199	3.81883	0.47804	0	null	#N/A
LmxM.36.1000	organism=Leishmania_mexicana_MHOM/GT/2001/U1103 product=hypothetical protein, conserved,predicted WD40 repeat protein location=LmxM.20:379080-382970(+) length=1296 sequence_SO=chromosome SO=protein_coding	1296	1	4.5	7	5	2.2e-08	6	1e-10	0	6.077e-09	1	1e-10	0	LmxM.36.1000	Intrflagellar transport	-7.13324	1.83907	0.245143	0	null	#N/A
LmxM.13.1360	organism=Leishmania_mexicana_MHOM/GT/2001/U1103 product=hypothetical protein, conserved location=LmxM.13:444312-446825(-) length=837 sequence_SO=chromosome SO=protein_coding	837	1	26.5	38	17	2.588e-07	23	2.97e-07	13	4.488e-08	2	1e-10	0	LmxM.13.1360	#N/A	-0.0316033	3.62721	0.377872	0	null	#N/A
LmxM.08_29.2800	organism=Leishmania_mexicana_MHOM/GT/2001/U1103 product=unspecified product location=LmxM.08:18444-19445(-) length=333 sequence_SO=chromosome SO=protein_coding	333	1	19.2	20	7	1e-10	0	4.33e-07	9	1e-10	0	2.667e-07	11	LmxM.08_29.2800	#N/A	11.7725	0.698942	0.384504	0	null	#N/A
LmxM.29.0810	organism=Leishmania_mexicana_MHOM/GT/2001/U1103 product=hypothetical protein, conserved location=LmxM.29:255901-256653(+) length=250 sequence_SO=chromosome SO=protein_coding	250	1	9.2	3	2	2.248e-07	3	1e-10	0	1e-10	0	1e-10	0	#N/A	#N/A	-10.1351	10.1351	0.335238	0	null	#N/A
LmxM.29.3450	organism=Leishmania_mexicana_MHOM/GT/2001/U1103 product=hypothetical protein, conserved location=LmxM.29:1243802-1245007(+) length=401 sequence_SO=chromosome SO=protein_coding	401	1	4.7	3	2	1.209e-08	2	1e-10	0	6.942e-09	1	1e-10	0	#N/A	#N/A	-6.57228	0.791641	0.228402	0	null	#N/A
LmxM.21.0980	organism=Leishmania_mexicana_MHOM/GT/2001/U1103 product=hypothetical protein, conserved location=LmxM.21:385802-391204(+) length=1800 sequence_SO=chromosome SO=protein_coding	1800	1	10.7	67	19	3.286e-08	34	7.827e-09	12	5.803e-08	19	1.734e-09	1	LmxM.21.0980	Intrflagellar transport	-3.24889	-0.554709	0.300195	0	null	#N/A
LmxM.26.2700	organism=Leishmania_mexicana_MHOM/GT/2001/U1103 product=6-phosphogluconolactonase location=LmxM.26:1023948-1024751(+) length=267 sequence_SO=chromosome SO=protein_coding	267	1	21	9	4	3.688e-07	5	1.053e-07	3	1e-10	0	8.021e-09	1	LmxM.26.2700	#N/A	-1.70281	5.86739	0.368325	0	null	#N/A
LmxM.31.1500	organism=Leishmania_mexicana_MHOM/GT/2001/U1103 product=ATP-dependent zinc metallopeptidase, putative,metallo-peptidase, Clan MA(E), Family M41 location=LmxM.31:580182-582341(-) length=719 sequence_SO=chromosome SO=protein_coding	719	1	12.1	12	7	2.48e-08	2	1.776e-08	3	1e-10	0	5.268e-08	6	LmxM.31.1500	#N/A	1.50025	-0.310493	0.297928	1	null	#N/A
LmxM.20.1580	organism=Leishmania_mexicana_MHOM/GT/2001/U1103 product=hypothetical protein, conserved location=LmxM.20:3325644-3328700(-) length=1018 sequence_SO=chromosome SO=protein_coding	1018	0.991	2.4	3	2	6.529e-09	3	1e-10	0	1e-10	0	1e-10	0	#N/A	#N/A	-5.05072	5.05072	0.183436	0	null	#N/A
LmxM.36.6710	organism=Leishmania_mexicana_MHOM/GT/2001/U1103 product=replication factor C, subunit 5, putative location=LmxM.20:2540645-2541700(-) length=351 sequence_SO=chromosome SO=protein_coding	351	1	14	3	3	9.356e-08	3	1e-10	0	1e-10	0	1e-10	0	#N/A	#N/A	-8.87129	8.87129	0.297248	0	null	#N/A
LmxM.36.1290	organism=Leishmania_mexicana_MHOM/GT/2001/U1103 product=hypothetical protein, conserved location=LmxM.20:469564-470145(+) length=193 sequence_SO=chromosome SO=protein_coding	193	1	15	4	3	1e-10	0	1e-10	0	1.693e-07	4	1e-10	0	LmxM.36.1290	#N/A	-9.72622	-9.72622	0.322943	0	null	#N/A
LmxM.36.5240	organism=Leishmania_mexicana_MHOM/GT/2001/U1103 product=glycosyl hydrolase, putative location=LmxM.20:1988705-1992166(-) length=1153 sequence_SO=chromosome SO=protein_coding	1153	1	2.4	3	3	5.421e-09	3	1e-10	0	1e-10	0	1e-10	0	#N/A	#N/A	-4.78686	4.78686	0.175747	0	null	#N/A
LmxM.11.0080	organism=Leishmania_mexicana_MHOM/GT/2001/U1103 product=hypothetical protein, conserved location=LmxM.11:23403-24056(+) length=217 sequence_SO=chromosome SO=protein_coding	217	1	13.4	3	3	2.5e-07	3	1e-10	0	1e-10	0	1e-10	0	LmxM.11.0080	#N/A	-10.2883	10.2883	0.339846	0	null	#N/A
LmxM.18.1520	organism=Leishmania_mexicana_MHOM/GT/2001/U1103 product=P-type H -ATPase, putative location=LmxM.18:637381-640305(+) length=974 sequence_SO=chromosome SO=protein_coding	974	1	26.5	307	31	2.122e-07	32	2.374e-06	136.5	3.373e-07	25.5	6.273e-07	59	LmxM.18.1520	#N/A	2.4494	1.42283	0.455033	8	null	#N/A
LmxM.34.3070	organism=Leishmania_mexicana_MHOM/GT/2001/U1103 product=hypothetical protein, conserved location=LmxM.34:1162384-1164852(-) length=822 sequence_SO=chromosome SO=protein_coding	822	1	6.3	5	5	2.094e-08	5	1e-10	0	1e-10	0	1e-10	0	LmxM.34.3070	#N/A	-6.71699	6.71699	0.232715	0	null	#N/A
LmxM.36.2950	organism=Leishmania_mexicana_MHOM/GT/2001/U1103 product=succinyl-CoA ligase [GDP-forming] beta-chain, putative location=LmxM.20:1192604-1193845(-) length=413 sequence_SO=chromosome SO=protein_coding	413	1	55.9	273	25	5.51e-06	88	2.742e-05	170	3.808e-07	12	5.056e-08	3	LmxM.36.2950	#N/A	2.22135	6.25437	0.552324	0	null	#N/A
LmxM.36.5290	organism=Leishmania_mexicana_MHOM/GT/2001/U1103 product=hypothetical protein, conserved location=LmxM.20:2018082-2018669(-) length=195 sequence_SO=chromosome SO=protein_coding	195	1	17.9	5	3	7.666e-08	2	1e-10	0	7.465e-08	3	1e-10	0	LmxM.36.5290	#N/A	-9.56329	0.0382811	0.318044	0	null	#N/A
LmxM.08_29.0110	organism=Leishmania_mexicana_MHOM/GT/2001/U1103 product=hypothetical protein, conserved location=LmxM.08:1122592-1131114(+) length=2840 sequence_SO=chromosome SO=protein_coding	2840	1	5	41	13	1.167e-08	11	1.627e-08	22	8.185e-09	7	1.596e-09	1	LmxM.08_29.0110	#N/A	-0.152286	1.51428	0.257658	0	null	#N/A
LmxM.06.1070	organism=Leishmania_mexicana_MHOM/GT/2001/U1103 product=deoxyribose-phosphate aldolase, putative location=LmxM.06:416605-417450(+) length=281 sequence_SO=chromosome SO=protein_coding	281	1	31	21	7	3.113e-07	10	3.365e-07	8	2.027e-08	1	1.328e-07	2	LmxM.06.1070	#N/A	0.501197	2.08136	0.390356	0	null	#N/A
LmxM.28.0510	organism=Leishmania_mexicana_MHOM/GT/2001/U1103 product=hypothetical protein, conserved location=LmxM.28:173509-174666(-) length=385 sequence_SO=chromosome SO=protein_coding	385	1	10.4	10	3	1.351e-07	4	1.341e-07	3	2.128e-08	2	1.526e-08	1	LmxM.28.0510	#N/A	-0.0662622	2.88113	0.348535	0	null	#N/A
LmxM.09.1100	organism=Leishmania_mexicana_MHOM/GT/2001/U1103 product=hypothetical protein, conserved location=LmxM.09:415256-416023(-) length=255 sequence_SO=chromosome SO=protein_coding	255	1	27.5	9	6	1.836e-07	4	2.048e-07	5	1e-10	0	1e-10	0	#N/A	#N/A	0.157568	10.9233	0.35895	0	null	#N/A
LmxM.21.0825	organism=Leishmania_mexicana_MHOM/GT/2001/U1103 product=hypothetical protein, conserved location=LmxM.21:274123-284091(+) length=3322 sequence_SO=chromosome SO=protein_coding	3322	1	11.9	50	26	3.088e-08	47	1.045e-09	2	3.558e-10	1	1e-10	0	LmxM.21.0825	#N/A	-4.76978	6.13014	0.251029	0	null	#N/A
LmxM.08.0440	organism=Leishmania_mexicana_MHOM/GT/2001/U1103 product=hypothetical protein, conserved location=LmxM.08:1330201-1337427(+) length=2408 sequence_SO=chromosome SO=protein_coding	2408	1	3.1	14	8	7.103e-09	14	1e-10	0	1e-10	0	1e-10	0	LmxM.08.0440	#N/A	-5.17053	5.17053	0.186941	0	null	#N/A
LmxM.36.3590	organism=Leishmania_mexicana_MHOM/GT/2001/U1103 product=cysteine synthase, putative location=LmxM.20:1371047-1372048(-) length=333 sequence_SO=chromosome SO=protein_coding	333	1	61.3	84	15	1.857e-06	46	2.33e-06	33	1.123e-07	3	2.703e-07	2	LmxM.36.3590	#N/A	0.400995	3.45201	0.465988	0	null	#N/A
LmxM.26.1630	organism=Leishmania_mexicana_MHOM/GT/2001/U1103 product=40S ribosomal protein S33, putative location=LmxM.26:569998-570261(+) length=87 sequence_SO=chromosome SO=protein_coding	87	1	46	65	7	7.026e-06	21	1.877e-05	23	6.037e-06	6	8.171e-06	13	LmxM.26.1630	#N/A	1.04432	0.860444	0.56021	0	null	#N/A
LmxM.27.0940	organism=Leishmania_mexicana_MHOM/GT/2001/U1103 product=hypothetical protein, conserved location=LmxM.27:372845-374581(-) length=578 sequence_SO=chromosome SO=protein_coding	578	0.9964	3.3	2	2	1e-10	0	1e-10	0	1.487e-08	2	1e-10	0	LmxM.27.0940	#N/A	-6.22593	-6.22593	0.218099	0	null	#N/A
LmxM.29.2600	organism=Leishmania_mexicana_MHOM/GT/2001/U1103 product=C-1-tetrahydrofolate synthase, cytoplasmic, putative location=LmxM.29:956031-957899(-) length=622 sequence_SO=chromosome SO=protein_coding	622	1	10.1	10	5	1.103e-09	1	6.03e-08	7	3.712e-09	1	7.675e-09	1	LmxM.29.2600	#N/A	3.8194	2.43092	0.286207	0	null	#N/A
LmxM.26.1020	organism=Leishmania_mexicana_MHOM/GT/2001/U1103 product=dynein heavy chain, putative location=LmxM.26:293630-305767(+) length=4045 sequence_SO=chromosome SO=protein_coding	4045	1	8.9	134	38	1.089e-08	45	1.333e-10	1	1.668e-07	86	7.582e-10	2	LmxM.26.1020	#N/A	-7.63891	-3.92603	0.325184	0	null	#N/A
LmxM.23.0543	organism=Leishmania_mexicana_MHOM/GT/2001/U1103 product=5'-3' exonuclease XRNC, putative location=LmxM.23:194999-198211(+) length=1070 sequence_SO=chromosome SO=protein_coding	1070	1	2.2	3	2	1.297e-08	2	4.033e-09	1	1e-10	0	1e-10	0	#N/A	#N/A	-1.661	6.40965	0.22356	0	NN Sum: 4, NN D: .59, HMM Prob: .53	#N/A
LmxM.18.0230	organism=Leishmania_mexicana_MHOM/GT/2001/U1103 product=60S ribosomal protein L7, putative location=LmxM.18:106860-107756(-) length=298 sequence_SO=chromosome SO=protein_coding	298	1	24.8	17	9	3.47e-07	13	5.329e-08	2	8.811e-08	2	1e-10	0	LmxM.18.0230	#N/A	-3.02674	2.18203	0.368886	0	null	#N/A
LmxM.23.0260	organism=Leishmania_mexicana_MHOM/GT/2001/U1103 product=argininosuccinate synthase, putative location=LmxM.23:93782-95041(+) length=419 sequence_SO=chromosome SO=protein_coding	419	1	8.6	8	3	8.349e-08	2	1.449e-07	5	1e-10	0	9.258e-09	1	LmxM.23.0260	#N/A	0.883007	4.60916	0.337612	0	null	#N/A
LmxM.05.0350	organism=Leishmania_mexicana_MHOM/GT/2001/U1103 product=trypanothione reductase location=LmxM.05:113762-115237(+) length=491 sequence_SO=chromosome SO=protein_coding	491	1	28.1	93	17	2.893e-07	8	2.68e-06	49	3.846e-07	10	1.106e-06	25	LmxM.05.0350	#N/A	2.49007	0.99423	0.464933	0	null	#N/A
LmxM.26.0140	organism=Leishmania_mexicana_MHOM/GT/2001/U1103 product=adenine phosphoribosyltransferase location=LmxM.26:27265-27978(-) length=237 sequence_SO=chromosome SO=protein_coding	237	1	41.8	24	7	1.154e-06	20	1.03e-07	3	6.952e-08	1	1e-10	0	LmxM.26.0140	#N/A	-3.56892	4.17434	0.412275	0	null	#N/A
LmxM.14.0990	organism=Leishmania_mexicana_MHOM/GT/2001/U1103 product=ADP/ATP mitochondrial carrier-like protein location=LmxM.14:391385-392515(-) length=376 sequence_SO=chromosome SO=protein_coding	376	1	25.5	24	7	3.487e-07	14	1.719e-07	6	4.842e-08	3	1e-10	0	LmxM.14.0990	#N/A	-1.20717	3.42352	0.37552	1	null	#N/A
LmxM.22.0260	organism=Leishmania_mexicana_MHOM/GT/2001/U1103 product=hypothetical protein, conserved location=LmxM.22:107821-108669(-) length=282 sequence_SO=chromosome SO=protein_coding	282	1	20.2	8	3	1.053e-07	2	3.178e-07	6	1e-10	0	1e-10	0	LmxM.22.0260	#N/A	1.5927	11.0468	0.362665	2	NN Sum: 4, NN D: .93, HMM Prob: 1	#N/A
LmxM.24.0040	organism=Leishmania_mexicana_MHOM/GT/2001/U1103 product=60S ribosomal protein L17, putative location=LmxM.24:7920-8420(+) length=166 sequence_SO=chromosome SO=protein_coding	166	1	53.6	143	13	5.234e-06	38	1.19e-05	48	1.197e-05	21	1.444e-05	34	LmxM.24.0040	#N/A	0.614511	-0.624222	0.563893	0	null	#N/A
LmxM.31.0750	organism=Leishmania_mexicana_MHOM/GT/2001/U1103 product=RNA binding protein, putative location=LmxM.31:258223-258930(+) length=235 sequence_SO=chromosome SO=protein_coding	235	1	67.7	213	18	4.848e-06	69	6.596e-06	54	8.518e-06	38	2.903e-05	52	LmxM.31.0750	#N/A	1.41436	-1.71414	0.569013	0	null	#N/A
LmxM.23.0220	organism=Leishmania_mexicana_MHOM/GT/2001/U1103 product=multidrug resistance protein, putative,p-glycoprotein, putative,ABC transporter, putative location=LmxM.23:72700-77382(+) length=1560 sequence_SO=chromosome SO=protein_coding	1560	1	6.1	13	8	2.29e-09	4	3.003e-08	8	1e-10	0	1e-10	0	LmxM.23.0220	#N/A	3.65612	7.33628	0.251215	10	null	#N/A
LmxM.36.4330	organism=Leishmania_mexicana_MHOM/GT/2001/U1103 product=hypothetical protein, conserved location=LmxM.20:1651962-1656842(+) length=1626 sequence_SO=chromosome SO=protein_coding	1626	1	3	7	5	4.134e-09	5	1e-10	0	1e-10	0	6.55e-09	2	LmxM.36.4330	#N/A	0.651333	-0.651333	0.203679	0	null	#N/A
LmxM.25.0670	organism=Leishmania_mexicana_MHOM/GT/2001/U1103 product=epsin, putative location=LmxM.25:225888-227795(-) length=635 sequence_SO=chromosome SO=protein_coding	635	1	11.2	13	4	1.901e-07	9	1.233e-07	4	1e-10	0	1e-10	0	LmxM.25.0670	#N/A	-0.624175	10.6138	0.349638	0	null	#N/A
LmxM.27.0420	organism=Leishmania_mexicana_MHOM/GT/2001/U1103 product=ribokinase, putative location=LmxM.27:116342-117331(+) length=329 sequence_SO=chromosome SO=protein_coding	329	1	28.6	22	6	2.359e-07	9	4.848e-07	13	1e-10	0	1e-10	0	LmxM.27.0420	#N/A	1.0389	11.8152	0.385788	0	null	#N/A
LmxM.26.0290	organism=Leishmania_mexicana_MHOM/GT/2001/U1103 product=hypothetical protein, conserved location=LmxM.26:69412-70227(-) length=271 sequence_SO=chromosome SO=protein_coding	271	0.9999	15.5	2	2	4.544e-08	2	1e-10	0	1e-10	0	1e-10	0	#N/A	#N/A	-7.83099	7.83099	0.26603	0	null	#N/A
LmxM.25.1445	organism=Leishmania_mexicana_MHOM/GT/2001/U1103 product=hypothetical protein, conserved location=LmxM.25:566008-566781(-) length=257 sequence_SO=chromosome SO=protein_coding	257	0.9807	6.6	8	2	2.963e-07	6	8.181e-08	2	1e-10	0	1e-10	0	LmxM.25.1445	#N/A	-1.85543	10.8846	0.357785	4	null	#N/A
LmxM.31_1377213_1376787_1377213_+	LmxM.31_1377213_1376787_1377213_+	142	1	16.2	9	2	2.678e-07	4	4.267e-07	5	1e-10	0	1e-10	0	LmxM.31_1377213_1376787_1377213_+	#N/A	0.671866	11.7618	0.38418	#N/A	#N/A	#N/A
LmxM.20.0880	organism=Leishmania_mexicana_MHOM/GT/2001/U1103 product=hypothetical protein, conserved location=LmxM.20:2975832-2976494(+) length=220 sequence_SO=chromosome SO=protein_coding	220	0.9995	10	2	2	9.439e-08	2	1e-10	0	1e-10	0	1e-10	0	#N/A	#N/A	-8.88402	8.88402	0.29763	0	null	#N/A
LmxM.04.0810	organism=Leishmania_mexicana_MHOM/GT/2001/U1103 product=hypothetical protein, conserved location=LmxM.04:297665-299680(-) length=671 sequence_SO=chromosome SO=protein_coding	671	1	17.7	27	11	3.531e-07	23	2.676e-08	3	2.571e-09	1	1e-10	0	LmxM.04.0810	#N/A	-3.72701	7.15194	0.358267	0	null	#N/A
LmxM.34.3200	organism=Leishmania_mexicana_MHOM/GT/2001/U1103 product=hypothetical protein, conserved location=LmxM.34:1229516-1231630(-) length=704 sequence_SO=chromosome SO=protein_coding	704	1	3.4	4	2	2.339e-09	1	2.489e-08	3	1e-10	0	1e-10	0	#N/A	#N/A	3.35699	7.089	0.243821	0	null	#N/A
LmxM.05.0830	organism=Leishmania_mexicana_MHOM/GT/2001/U1103 product=methylthioadenosine phosphorylase, putative location=LmxM.05:306947-307867(+) length=306 sequence_SO=chromosome SO=protein_coding	306	1	30.7	23	8	3.73e-07	9	6.639e-07	12	1e-10	0	9.095e-08	2	LmxM.05.0830	#N/A	1.01663	3.50947	0.405229	0	null	#N/A
LmxM.06.0860	organism=Leishmania_mexicana_MHOM/GT/2001/U1103 product=dihydrofolate reductase-thymidylate synthase location=LmxM.06:347314-348876(+) length=520 sequence_SO=chromosome SO=protein_coding	520	1	33.1	69	14	8.452e-07	38	7.438e-07	28	8.848e-08	3	1e-10	0	LmxM.06.0860	#N/A	-0.327819	4.16499	0.422468	0	null	#N/A
LmxM.07.0350	organism=Leishmania_mexicana_MHOM/GT/2001/U1103 product=hypothetical protein, conserved location=LmxM.07:154979-156952(-) length=657 sequence_SO=chromosome SO=protein_coding	657	0.9997	5	2	2	1e-10	0	3.289e-08	2	1e-10	0	1e-10	0	LmxM.07.0350	#N/A	7.36588	7.36588	0.252101	0	null	#N/A
LmxM.23.0480	organism=Leishmania_mexicana_MHOM/GT/2001/U1103 product=hypothetical protein, conserved location=LmxM.23:171947-176218(+) length=1423 sequence_SO=chromosome SO=protein_coding	1423	1	3.7	4	5	3.992e-09	4	1e-10	0	1e-10	0	1e-10	0	LmxM.23.0480	#N/A	-4.35473	4.35473	0.163266	0	null	#N/A
LmxM.23.1510	organism=Leishmania_mexicana_MHOM/GT/2001/U1103 product=vacuolar proton translocating ATPase subunit A, putative location=LmxM.23:714766-717093(+) length=775 sequence_SO=chromosome SO=protein_coding	775	1	15.2	21	10	5.947e-09	1	3.095e-07	15	1e-10	0	2.143e-08	5	LmxM.23.1510	#N/A	5.77416	3.87298	0.35276	6	null	#N/A
LmxM.28.1490	organism=Leishmania_mexicana_MHOM/GT/2001/U1103 product=hypothetical protein, conserved location=LmxM.28:546214-546630(+) length=138 sequence_SO=chromosome SO=protein_coding	138	0.9976	17.4	2	2	2.404e-07	1	2.28e-07	1	1e-10	0	1e-10	0	LmxM.28.1490	#N/A	-0.0763704	11.1935	0.36708	4	NN Sum: 2, NN D: .41, HMM Prob: .68	#N/A
LmxM.36.4280	organism=Leishmania_mexicana_MHOM/GT/2001/U1103 product=hypothetical protein, conserved location=LmxM.20:1624871-1627336(+) length=821 sequence_SO=chromosome SO=protein_coding	821	1	6.1	4	4	1.912e-08	4	1e-10	0	1e-10	0	1e-10	0	LmxM.36.4280	#N/A	-6.58646	6.58646	0.228825	0	null	#N/A
LmxM.32.2550	organism=Leishmania_mexicana_MHOM/GT/2001/U1103 product=isocitrate dehydrogenase, putative location=LmxM.32:1014631-1015908(+) length=425 sequence_SO=chromosome SO=protein_coding	425	1	35.5	25	11	8.678e-08	4	6.45e-07	17	1.012e-08	1	2.098e-08	3	LmxM.32.2550	#N/A	2.78091	4.55642	0.388246	0	null	#N/A
LmxM.25.0410	organism=Leishmania_mexicana_MHOM/GT/2001/U1103 product=hypothetical protein, conserved location=LmxM.25:120903-121790(-) length=295 sequence_SO=chromosome SO=protein_coding	295	1	16.9	8	4	2.461e-07	4	2.426e-08	1	3.512e-07	3	1e-10	0	#N/A	#N/A	-4.61587	-0.377822	0.379355	0	null	#N/A
LmxM.34.3620	organism=Leishmania_mexicana_MHOM/GT/2001/U1103 product=iron-sulfur cluster assembly protein, putative location=LmxM.34:1373683-1374168(-) length=161 sequence_SO=chromosome SO=protein_coding	161	1	19.3	10	3	3.161e-07	5	5.552e-07	5	1e-10	0	1e-10	0	LmxM.34.3620	#N/A	0.81243	12.089	0.394027	0	NN Sum: 1, NN D: .38, HMM Prob: .84	#N/A
LmxM.33.3670	organism=Leishmania_mexicana_MHOM/GT/2001/U1103 product=vacuolar ATP synthase catalytic subunit A, putative location=LmxM.33:1395244-1397076(+) length=610 sequence_SO=chromosome SO=protein_coding	610	1	41.6	118	19	5.19e-07	33	2.04e-06	69	1.406e-07	5	2.409e-07	10	LmxM.33.3670	#N/A	1.78994	2.74583	0.446842	0	null	#N/A
LmxM.31.2900	organism=Leishmania_mexicana_MHOM/GT/2001/U1103 product=hypothetical protein, conserved location=LmxM.31:1133589-1135445(-) length=618 sequence_SO=chromosome SO=protein_coding	618	1	23	21	14	1e-10	0	1e-10	0	4.458e-07	21	1e-10	0	LmxM.31.2900	Outer or Inner dynein arm	-11.1225	-11.1225	0.364943	0	null	#N/A
LmxM.27.1260	organism=Leishmania_mexicana_MHOM/GT/2001/U1103 product=T-complex protein 1, beta subunit, putative location=LmxM.27:509524-511113(-) length=529 sequence_SO=chromosome SO=protein_coding	529	1	63.7	286	38	2.005e-06	99	6.351e-06	159	2.191e-07	14	3.261e-07	14	LmxM.27.1260	#N/A	1.586	3.93796	0.494945	0	null	#N/A
LmxM.16.0970	organism=Leishmania_mexicana_MHOM/GT/2001/U1103 product=hypothetical protein, conserved location=LmxM.16:341462-343741(+) length=759 sequence_SO=chromosome SO=protein_coding	759	0.9997	2.8	3	2	1.244e-08	2	7.181e-09	1	1e-10	0	1e-10	0	#N/A	#N/A	-0.784329	6.61625	0.229713	0	null	#N/A
LmxM.31.1980	organism=Leishmania_mexicana_MHOM/GT/2001/U1103 product=hypothetical protein, conserved location=LmxM.31:771878-774100(-) length=740 sequence_SO=chromosome SO=protein_coding	740	1	10.4	16	7	1e-10	0	1e-10	0	1.117e-07	15	1e-10	0	LmxM.31.1980	#N/A	-9.1267	-9.1267	0.304922	0	null	#N/A
LmxM.23.0370	organism=Leishmania_mexicana_MHOM/GT/2001/U1103 product=hypothetical protein, conserved location=LmxM.23:131787-132143(+) length=118 sequence_SO=chromosome SO=protein_coding	118	1	31.4	26	7	1.383e-06	11	8.456e-07	6	3.988e-07	2	3.902e-06	7	LmxM.23.0370	#N/A	1.41386	-0.948467	0.481487	0	NN Sum: 2, NN D: .31, HMM Prob: .98	#N/A
LmxM.16.0050	organism=Leishmania_mexicana_MHOM/GT/2001/U1103 product=hypothetical protein, conserved location=LmxM.16:8970-10943(-) length=657 sequence_SO=chromosome SO=protein_coding	657	1	4.6	4	2	2.034e-08	4	1e-10	0	1e-10	0	1e-10	0	LmxM.16.0050	#N/A	-6.67525	6.67525	0.231471	0	null	#N/A
LmxM.15.0590	organism=Leishmania_mexicana_MHOM/GT/2001/U1103 product=hypothetical protein, conserved location=LmxM.15:211833-212540(+) length=235 sequence_SO=chromosome SO=protein_coding	235	1	10.2	5	2	1e-10	0	1e-10	0	4.482e-07	5	1e-10	0	LmxM.15.0590	#N/A	-11.1302	-11.1302	0.365176	0	null	#N/A
LmxM.16.1420	organism=Leishmania_mexicana_MHOM/GT/2001/U1103 product=hypothetical protein, conserved location=LmxM.16:567662-568732(-) length=356 sequence_SO=chromosome SO=protein_coding	356	1	39.3	80	15	7.21e-06	60	3.591e-08	1	7.155e-07	19	1e-10	0	LmxM.16.1420	#N/A	-7.78196	3.33994	0.4901	0	null	#N/A
LmxM.33.0820	organism=Leishmania_mexicana_MHOM/GT/2001/U1103 product=elongation factor 1-beta location=LmxM.33:349992-350726(+) length=244 sequence_SO=chromosome SO=protein_coding	244	1	43	43	14	3.271e-06	23.96	3.377e-06	13.98	3.333e-07	1.99	6.751e-07	2.99	LmxM.33.0820	#N/A	0.168951	2.72085	0.488402	0	null	#N/A
LmxM.31.1850	organism=Leishmania_mexicana_MHOM/GT/2001/U1103 product=chaperonin HSP60, mitochondrial precursor, putative location=LmxM.31:709329-711113(-) length=594 sequence_SO=chromosome SO=protein_coding	594	1	5.1	7	3	5.465e-08	5	3.072e-08	1	6.792e-09	1	1e-10	0	LmxM.31.1850	#N/A	-0.995358	3.63073	0.296502	0	null	#N/A
LmxM.18.0940	organism=Leishmania_mexicana_MHOM/GT/2001/U1103 product=hypothetical protein, conserved location=LmxM.18:381785-385621(+) length=1278 sequence_SO=chromosome SO=protein_coding	1278	1	11.1	36	13	1.074e-07	33	1e-10	0	9.037e-09	3	1e-10	0	LmxM.18.0940	#N/A	-9.18533	3.55647	0.306684	0	null	#N/A
LmxM.10.0390	organism=Leishmania_mexicana_MHOM/GT/2001/U1103 product=GP63, leishmanolysin location=LmxM.10:180317-182125(+) length=602 sequence_SO=chromosome SO=protein_coding	602	1	33.9	6	17	1.082e-07	2	6.426e-08	3	1.023e-08	1	1e-10	0	LmxM.10.0390	#N/A	-0.879798	4.06135	0.326195	1	NN Sum: 2, NN D: .32, HMM Prob: .98	ACCEPT
LmxM.15.0040	organism=Leishmania_mexicana_MHOM/GT/2001/U1103 product=hypothetical protein, conserved location=LmxM.15:7053-8051(-) length=332 sequence_SO=chromosome SO=protein_coding	332	1	29.8	43	10	6.761e-07	17	1.47e-06	24	1e-10	0	5.816e-08	2	LmxM.15.0040	#N/A	1.17627	5.20307	0.434328	0	null	#N/A
LmxM.22.0050	organism=Leishmania_mexicana_MHOM/GT/2001/U1103 product=hypothetical protein, conserved location=LmxM.22:15171-16583(-) length=470 sequence_SO=chromosome SO=protein_coding	470	0.9994	4.5	3	2	1e-10	0	2.543e-08	3	1e-10	0	1e-10	0	LmxM.22.0050	#N/A	6.99605	6.99605	0.241044	0	null	#N/A
LmxM.24.2160	organism=Leishmania_mexicana_MHOM/GT/2001/U1103 product=hypothetical protein, conserved location=LmxM.24:790063-791064(-) length=333 sequence_SO=chromosome SO=protein_coding	333	1	24	9	7	1.259e-08	2	1.845e-07	7	1e-10	0	1e-10	0	LmxM.24.2160	#N/A	3.86264	9.94464	0.329511	0	NN Sum: 4, NN D: .71, HMM Prob: 1	#N/A
LmxM.31.3230	organism=Leishmania_mexicana_MHOM/GT/2001/U1103 product=dynein light intermediate chain, putative location=LmxM.31:1274782-1276059(+) length=425 sequence_SO=chromosome SO=protein_coding	425	0.9997	4.7	4	2	5.979e-08	3	1e-10	0	1.769e-08	1	1e-10	0	LmxM.31.3230	#N/A	-8.59768	1.75125	0.289031	0	null	#N/A
LmxM.11.0770	organism=Leishmania_mexicana_MHOM/GT/2001/U1103 product=40S ribosomal protein S21, putative location=LmxM.11:290145-290624(+) length=159 sequence_SO=chromosome SO=protein_coding	159	1	49.7	85	6	1.64e-06	15	4.039e-06	16	2.922e-05	13	7.394e-05	40	LmxM.11.0770	#N/A	1.33735	-4.1831	0.603678	0	null	#N/A
LmxM.34.3760	organism=Leishmania_mexicana_MHOM/GT/2001/U1103 product=60S ribosomal protein L27A/L29, putative location=LmxM.34:1414116-1414553(-) length=145 sequence_SO=chromosome SO=protein_coding	145	1	62.8	123	10	1.046e-05	29	2.153e-05	35	4.943e-05	25	0.00013	33	LmxM.34.3760	#N/A	1.33922	-2.48773	0.632515	0	null	#N/A
LmxM.25.0890	organism=Leishmania_mexicana_MHOM/GT/2001/U1103 product=hypothetical protein, conserved location=LmxM.25:332381-333136(+) length=251 sequence_SO=chromosome SO=protein_coding	251	0.9999	8.4	4	2	6.965e-08	4	1e-10	0	1e-10	0	1e-10	0	LmxM.25.0890	#N/A	-8.44605	8.44605	0.284479	0	NN Sum: 0, NN D: .33, HMM Prob: .98	#N/A
LmxM.28.0930	organism=Leishmania_mexicana_MHOM/GT/2001/U1103 product=hypothetical protein, conserved location=LmxM.28:331811-333046(+) length=411 sequence_SO=chromosome SO=protein_coding	411	1	33.3	76	14	1.673e-06	40	1.433e-06	25	3.193e-07	10	1e-10	0	LmxM.28.0930	#N/A	-0.475296	3.28162	0.453471	1	NN Sum: 1, NN D: .42, HMM Prob: .53	#N/A
LmxM.09.1120	organism=Leishmania_mexicana_MHOM/GT/2001/U1103 product=mitochondrial RNA binding protein 2,MRP2, gBP25 location=LmxM.09:421185-421913(-) length=242 sequence_SO=chromosome SO=protein_coding	242	1	30.2	38	6	2.033e-06	22	4.805e-07	8	2.05e-07	3	3.252e-07	5	LmxM.09.1120	#N/A	-1.4739	2.24509	0.44834	0	NN Sum: 1, NN D: .32, HMM Prob: .95	#N/A
LmxM.24.1630	organism=Leishmania_mexicana_MHOM/GT/2001/U1103 product=succinate dehydrogenase flavoprotein, putative location=LmxM.24:617572-619395(+) length=607 sequence_SO=chromosome SO=protein_coding	607	1	34.1	154	18	9.652e-07	32	2.323e-06	60	1.038e-06	30	1.49e-06	32	LmxM.24.1630	#N/A	0.92862	0.379302	0.476464	0	null	#N/A
LmxM.36.5820	organism=Leishmania_mexicana_MHOM/GT/2001/U1103 product=mkiaa0324 protein-like protein location=LmxM.20:2193382-2194884(-) length=500 sequence_SO=chromosome SO=protein_coding	500	1	10.6	11	6	7.109e-08	11	1e-10	0	1e-10	0	1e-10	0	LmxM.36.5820	#N/A	-8.47553	8.47553	0.285364	0	null	#N/A
LmxM.13.0870	organism=Leishmania_mexicana_MHOM/GT/2001/U1103 product=mitochondrial processing peptidase alpha subunit, putative,metallo-peptidase, Clan ME, Family M16 location=LmxM.13:272274-273860(-) length=528 sequence_SO=chromosome SO=protein_coding	528	1	47.7	135	24	5.275e-07	24	3.249e-06	66	1.217e-07	8	3.03e-06	37	LmxM.13.0870	#N/A	3.2738	0.26092	0.484062	0	NN Sum: 1, NN D: .35, HMM Prob: .97	#N/A
LmxM.05.0280	organism=Leishmania_mexicana_MHOM/GT/2001/U1103 product=protein tyrosine phosphatase, putative location=LmxM.05:93930-94604(+) length=224 sequence_SO=chromosome SO=protein_coding	224	1	17.9	6	4	2.957e-07	5	1e-10	0	8.626e-08	1	1e-10	0	LmxM.05.0280	#N/A	-10.8992	1.77619	0.358225	4	null	#N/A
LmxM.34.4300	organism=Leishmania_mexicana_MHOM/GT/2001/U1103 product=hypothetical protein, conserved location=LmxM.34:1624480-1625229(+) length=249 sequence_SO=chromosome SO=protein_coding	249	1	14.1	4	3	2.392e-08	2	1.278e-08	1	1e-10	0	2.394e-08	1	LmxM.34.4300	#N/A	0.61233	0.610343	0.278347	0	NN Sum: 1, NN D: .25, HMM Prob: .96	#N/A
LmxM.36.1430	organism=Leishmania_mexicana_MHOM/GT/2001/U1103 product=translation elongation factor 1-beta, putative location=LmxM.20:519611-520237(-) length=208 sequence_SO=chromosome SO=protein_coding	208	1	63.5	57	13	3.394e-06	34	1.192e-06	17	5.974e-07	4	1.577e-07	2	LmxM.36.1430	#N/A	-1.56426	2.6025	0.472763	0	null	#N/A
LmxM.27.0670	organism=Leishmania_mexicana_MHOM/GT/2001/U1103 product=amino acid permease, putative location=LmxM.27:250930-252432(+) length=500 sequence_SO=chromosome SO=protein_coding	500	0.9925	5	5	3	1.202e-07	3	1e-10	0	1.287e-07	2	1e-10	0	LmxM.27.0670	#N/A	-10.2814	-0.098496	0.339637	11	null	#N/A
LmxM.17.0640	organism=Leishmania_mexicana_MHOM/GT/2001/U1103 product=hypothetical protein, conserved location=LmxM.17:336564-338237(-) length=557 sequence_SO=chromosome SO=protein_coding	557	1	13.5	16	6	1.98e-07	15	1e-10	0	5.821e-09	1	1e-10	0	LmxM.17.0640	#N/A	-9.99309	5.06424	0.330967	0	null	#N/A
LmxM.31.1370	organism=Leishmania_mexicana_MHOM/GT/2001/U1103 product=hypothetical protein, conserved location=LmxM.31:525611-528001(+) length=796 sequence_SO=chromosome SO=protein_coding	796	1	6.3	10	5	4.646e-08	5	4.332e-08	5	1e-10	0	1e-10	0	LmxM.31.1370	#N/A	-0.100731	8.81025	0.295415	0	null	#N/A
LmxM.34.4720	organism=Leishmania_mexicana_MHOM/GT/2001/U1103 product=glycine cleavage system H protein, putative location=LmxM.34:1740740-1741063(+) length=107 sequence_SO=chromosome SO=protein_coding	107	1	33.6	19	5	2.108e-07	2	3.606e-06	17	1e-10	0	1e-10	0	LmxM.34.4720	#N/A	4.09581	14.2201	0.458172	0	null	#N/A
LmxM.08_29.0270	organism=Leishmania_mexicana_MHOM/GT/2001/U1103 product=unspecified product location=LmxM.08:1060919-1061647(+) length=242 sequence_SO=chromosome SO=protein_coding	242	1	14.9	7	3	3.691e-07	7	1e-10	0	1e-10	0	1e-10	0	#N/A	#N/A	-10.8502	10.8502	0.35675	0	null	#N/A
LmxM.05.1020	organism=Leishmania_mexicana_MHOM/GT/2001/U1103 product=hypothetical protein, conserved location=LmxM.05:379268-382027(-) length=919 sequence_SO=chromosome SO=protein_coding	919	1	2.9	7	3	1e-10	0	1e-10	0	3.468e-08	7	1e-10	0	LmxM.05.1020	Dynein regulatory complex	-7.44211	-7.44211	0.254382	0	null	#N/A
LmxM.09.0220	organism=Leishmania_mexicana_MHOM/GT/2001/U1103 product=hypothetical protein, conserved location=LmxM.09:74828-77269(+) length=813 sequence_SO=chromosome SO=protein_coding	813	1	12.3	15	8	4.152e-09	1	2.138e-07	13	1.585e-09	1	1e-10	0	LmxM.09.0220	#N/A	5.2205	7.01512	0.334171	2	null	#N/A
LmxM.32.2220	organism=Leishmania_mexicana_MHOM/GT/2001/U1103 product=hypothetical protein, conserved location=LmxM.32:880579-882846(+) length=755 sequence_SO=chromosome SO=protein_coding	755	1	14.3	26	12	1e-10	0	1e-10	0	6.1e-07	25	1e-10	0	LmxM.32.2220	#N/A	-11.5748	-11.5748	0.378554	0	null	#N/A
LmxM.34.5070	organism=Leishmania_mexicana_MHOM/GT/2001/U1103 product=hypothetical protein, conserved location=LmxM.34:1858738-1859244(+) length=168 sequence_SO=chromosome SO=protein_coding	168	1	13.7	4	2	1.278e-07	4	1e-10	0	1e-10	0	1e-10	0	LmxM.34.5070	#N/A	-9.3208	9.3208	0.310755	0	null	#N/A
LmxM.33.2650	organism=Leishmania_mexicana_MHOM/GT/2001/U1103 product=hypothetical protein, conserved location=LmxM.33:1015625-1017451(+) length=608 sequence_SO=chromosome SO=protein_coding	608	1	3.3	10	2	3.102e-08	3	2.243e-08	2	1.293e-08	3	1.088e-08	2	LmxM.33.2650	#N/A	-0.399908	1.16662	0.288795	2	NN Sum: 3, NN D: .51, HMM Prob: 1	#N/A
LmxM.18_241026_240768_241026_+	LmxM.18_241026_240768_241026_+	86	1	74.4	96	8	9.716e-06	28	3.235e-05	37	2.361e-05	13	3.395e-05	18	LmxM.18_241026_240768_241026_+	#N/A	0.992361	-0.452412	0.599837	#N/A	#N/A	#N/A
LmxM.17.0480	organism=Leishmania_mexicana_MHOM/GT/2001/U1103 product=hypothetical protein, unknown function location=LmxM.17:235389-236990(-) length=533 sequence_SO=chromosome SO=protein_coding	533	1	11.6	14	8	1.423e-07	8	1e-10	0	1.828e-07	6	1e-10	0	LmxM.17.0480	#N/A	-10.6667	-0.361106	0.351228	0	null	#N/A
LmxM.36.5845	organism=Leishmania_mexicana_MHOM/GT/2001/U1103 product=kinetoplast-associated protein, putative location=LmxM.20:2203260-2203634(-) length=124 sequence_SO=chromosome SO=protein_coding	124	1	35.5	10	7	2.115e-06	10	1e-10	0	1e-10	0	1e-10	0	#N/A	#N/A	-13.3684	13.3684	0.432537	0	null	#N/A
LmxM.18.1510	organism=Leishmania_mexicana_MHOM/GT/2001/U1103 product=P-type H -ATPase, putative location=LmxM.18:633573-635276(+) length=533 sequence_SO=chromosome SO=protein_coding	533	0.9976	11.4	2	10	1e-10	0	1.47e-08	2	1e-10	0	1e-10	0	LmxM.18.1510	#N/A	6.20945	6.20945	0.217609	3	null	#N/A
LmxM.36.4210	organism=Leishmania_mexicana_MHOM/GT/2001/U1103 product=hypothetical protein, conserved location=LmxM.20:1580944-1583898(+) length=984 sequence_SO=chromosome SO=protein_coding	984	1	7.6	13	7	4.646e-08	12	9.398e-10	1	1e-10	0	1e-10	0	LmxM.36.4210	#N/A	-5.48471	7.88874	0.267761	0	null	#N/A
LmxM.09.1010	organism=Leishmania_mexicana_MHOM/GT/2001/U1103 product=hypothetical protein, conserved location=LmxM.09:383929-385779(+) length=616 sequence_SO=chromosome SO=protein_coding	616	1	26.6	89	13	4.553e-07	32	1.414e-06	48	1.478e-07	7	2.108e-08	2	LmxM.09.1010	#N/A	1.25066	3.46843	0.430924	1	NN Sum: 2, NN D: .46, HMM Prob: .93	#N/A
LmxM.03.0030	organism=Leishmania_mexicana_MHOM/GT/2001/U1103 product=D-3-phosphoglycerate dehydrogenase-like protein location=LmxM.03:8255-9478(+) length=407 sequence_SO=chromosome SO=protein_coding	407	1	34.9	37	12	1.751e-07	9	9.531e-07	23	5.771e-08	3	4.481e-08	2	LmxM.03.0030	#N/A	2.09976	3.46005	0.409016	0	null	#N/A
LmxM.09.0530	organism=Leishmania_mexicana_MHOM/GT/2001/U1103 product=leucine-rich repeat protein, putative location=LmxM.09:197514-200471(+) length=985 sequence_SO=chromosome SO=protein_coding	985	1	4.4	31	4	2.544e-08	7	1e-10	0	2.641e-07	22	5.746e-09	2	LmxM.09.0530	#N/A	-5.63017	-3.40131	0.347039	0	null	#N/A
LmxM.05.0890	organism=Leishmania_mexicana_MHOM/GT/2001/U1103 product=hypothetical protein, conserved location=LmxM.05:329338-335286(+) length=1982 sequence_SO=chromosome SO=protein_coding	1982	1	5.3	15	9	1.822e-08	13	1.88e-10	1	1.244e-09	1	1e-10	0	LmxM.05.0890	#N/A	-6.0786	3.77573	0.229561	0	null	#N/A
LmxM.31.1730	organism=Leishmania_mexicana_MHOM/GT/2001/U1103 product=coatomer epsilon subunit, putative location=LmxM.31:666390-667361(-) length=323 sequence_SO=chromosome SO=protein_coding	323	1	30.7	28	7	5.248e-07	16	4.964e-07	12	1e-10	0	1e-10	0	LmxM.31.1730	#N/A	-0.0802489	12.318	0.40092	0	null	#N/A
LmxM.27.0380	organism=Leishmania_mexicana_MHOM/GT/2001/U1103 product=nucleoporin, putative,serine peptidase, Clan SP, family S59, putative location=LmxM.27:102876-107519(+) length=1547 sequence_SO=chromosome SO=protein_coding	1547	1	4.4	13	6	5.101e-08	11	7.322e-09	1	1.33e-09	1	1e-10	0	LmxM.27.0380	#N/A	-2.81803	5.3502	0.277643	0	null	#N/A
LmxM.06.0030	organism=Leishmania_mexicana_MHOM/GT/2001/U1103 product=hypothetical protein, conserved location=LmxM.06:13674-15695(-) length=673 sequence_SO=chromosome SO=protein_coding	673	1	27.5	133	19	1.22e-06	84	7.078e-07	30	2.282e-07	11	1.187e-07	8	LmxM.06.0030	#N/A	-0.809174	2.47436	0.435692	0	null	#N/A
LmxM.12.0600	organism=Leishmania_mexicana_MHOM/GT/2001/U1103 product=hypothetical protein, conserved location=LmxM.12:310387-311943(+) length=518 sequence_SO=chromosome SO=protein_coding	518	1	14.9	8	5	3.362e-08	3	9.776e-08	5	1e-10	0	1e-10	0	LmxM.12.0600	#N/A	1.53711	9.35953	0.311919	2	null	#N/A
LmxM.29.0560	organism=Leishmania_mexicana_MHOM/GT/2001/U1103 product=hypothetical protein, conserved location=LmxM.29:179409-180386(-) length=325 sequence_SO=chromosome SO=protein_coding	325	0.9988	7.7	2	2	1e-10	0	1.018e-07	2	1e-10	0	1e-10	0	#N/A	#N/A	8.99294	8.99294	0.300903	0	null	#N/A
LmxM.36.5870	organism=Leishmania_mexicana_MHOM/GT/2001/U1103 product=hypothetical protein, conserved location=LmxM.20:2217020-2219407(-) length=795 sequence_SO=chromosome SO=protein_coding	795	1	18.1	58	12	7.639e-08	17	1e-10	0	4.453e-07	40	1e-10	0	LmxM.36.5870	Paraflagellar rod	-11.349	-2.54176	0.371758	0	null	#N/A
LmxM.22.1280	organism=Leishmania_mexicana_MHOM/GT/2001/U1103 product=hypothetical protein, unknown function location=LmxM.22:509993-511162(-) length=389 sequence_SO=chromosome SO=protein_coding	389	1	42.7	23	11	2.672e-08	2	1e-10	0	2.956e-06	21	1e-10	0	LmxM.22.1280	#N/A	-13.8643	-6.78424	0.447464	0	null	#N/A
LmxM.13.0080	organism=Leishmania_mexicana_MHOM/GT/2001/U1103 product=mitochondrial DNA polymerase I protein B, putative location=LmxM.13:16066-20355(-) length=1429 sequence_SO=chromosome SO=protein_coding	1429	1	2.5	5	3	4.264e-09	4	1e-10	0	1.349e-09	1	1e-10	0	LmxM.13.0080	#N/A	-4.8107	1.59059	0.17644	0	NN Sum: 0, NN D: .23, HMM Prob: .5	#N/A
LmxM.31.2780	organism=Leishmania_mexicana_MHOM/GT/2001/U1103 product=hypothetical protein, conserved location=LmxM.31:1083554-1086841(-) length=1095 sequence_SO=chromosome SO=protein_coding	1095	1	5.2	10	5	7.636e-08	10	1e-10	0	1e-10	0	1e-10	0	LmxM.31.2780	#N/A	-8.57856	8.57856	0.288457	0	null	#N/A
LmxM.26.2330	organism=Leishmania_mexicana_MHOM/GT/2001/U1103 product=60S ribosomal protein L35, putative location=LmxM.26:875562-875945(+) length=127 sequence_SO=chromosome SO=protein_coding	127	1	51.2	262	10	7.468e-06	29	3.501e-05	40	4.522e-05	82	0.0001044	109	LmxM.26.2330	#N/A	1.40379	-1.81652	0.628352	0	null	#N/A
LmxM.10.0180	organism=Leishmania_mexicana_MHOM/GT/2001/U1103 product=leucine-rich repeat protein, putative location=LmxM.10:63502-64218(+) length=238 sequence_SO=chromosome SO=protein_coding	238	1	8.4	3	2	1.093e-07	1	1e-10	0	2.22e-07	2	1e-10	0	LmxM.10.0180	Paraflagellar rod	-10.6939	-1.0216	0.352048	0	null	#N/A
LmxM.13.0260	organism=Leishmania_mexicana_MHOM/GT/2001/U1103 product=N-acetyltransferase subunit ARD1, putative location=LmxM.13:80807-81589(-) length=260 sequence_SO=chromosome SO=protein_coding	260	1	20.4	5	4	2.076e-07	5	1e-10	0	1e-10	0	1e-10	0	LmxM.13.0260	#N/A	-10.0203	10.0203	0.331785	0	null	#N/A
LmxM.34.3340	organism=Leishmania_mexicana_MHOM/GT/2001/U1103 product=6-phosphogluconate dehydrogenase, decarboxylating, putative location=LmxM.34:1276711-1278150(-) length=479 sequence_SO=chromosome SO=protein_coding	479	1	42.4	92	14	1.896e-06	49	1.51e-06	17	1.319e-06	20	1.543e-07	5	LmxM.34.3340	#N/A	-0.949903	1.20903	0.468836	0	null	#N/A
LmxM.25.2110	organism=Leishmania_mexicana_MHOM/GT/2001/U1103 product=hypothetical protein, conserved location=LmxM.25:789140-790945(-) length=601 sequence_SO=chromosome SO=protein_coding	601	0.9913	5.3	2	2	5.815e-09	2	1e-10	0	1e-10	0	1e-10	0	#N/A	#N/A	-4.88631	4.88631	0.17864	0	null	#N/A
LmxM.18.1580	organism=Leishmania_mexicana_MHOM/GT/2001/U1103 product=nonspecific nucleoside hydrolase location=LmxM.18:659261-660205(+) length=314 sequence_SO=chromosome SO=protein_coding	314	1	34.4	12	6	7.022e-08	2	7.156e-07	10	1e-10	0	1e-10	0	LmxM.18.1580	#N/A	3.34735	11.94	0.389543	0	null	#N/A
LmxM.29.0940	organism=Leishmania_mexicana_MHOM/GT/2001/U1103 product=hypothetical protein, conserved location=LmxM.29:304457-306811(+) length=784 sequence_SO=chromosome SO=protein_coding	784	0.9999	2.7	3	2	5.53e-09	3	1e-10	0	1e-10	0	1e-10	0	LmxM.29.0940	#N/A	-4.81506	4.81506	0.176567	0	null	#N/A
LmxM.05.0030	organism=Leishmania_mexicana_MHOM/GT/2001/U1103 product=small GTP-binding protein, putative location=LmxM.05:10247-10834(+) length=195 sequence_SO=chromosome SO=protein_coding	195	1	25.6	12	5	2.667e-07	7	1.65e-07	2	1.34e-07	2	8.902e-09	1	LmxM.05.0030	#N/A	-1.20425	1.595	0.375937	0	null	#N/A
LmxM.36.2360	organism=Leishmania_mexicana_MHOM/GT/2001/U1103 product=tyrosine aminotransferase, putative location=LmxM.20:934726-936072(+) length=448 sequence_SO=chromosome SO=protein_coding	448	1	40	111	17	2.305e-06	47	3.121e-06	42	1.065e-06	12	9.119e-07	10	LmxM.36.2360	#N/A	0.259069	1.45665	0.48694	0	null	#N/A
LmxM.18.1130	organism=Leishmania_mexicana_MHOM/GT/2001/U1103 product=ras-related protein rab-5, putative location=LmxM.18:458368-459078(+) length=236 sequence_SO=chromosome SO=protein_coding	236	1	10.6	10	3	1.907e-07	4	2.733e-07	4	8.672e-08	2	1e-10	0	LmxM.18.1130	#N/A	-0.0210586	2.41803	0.374101	0	null	#N/A
LmxM.36.6540	organism=Leishmania_mexicana_MHOM/GT/2001/U1103 product=similarity to endo-1-like protein location=LmxM.20:2490555-2491277(-) length=240 sequence_SO=chromosome SO=protein_coding	240	1	34.6	26	8	7.078e-07	13	6.102e-07	11	7.663e-09	1	3.98e-08	1	LmxM.36.6540	#N/A	-0.138437	4.7954	0.413528	0	null	#N/A
LmxM.22.0930	organism=Leishmania_mexicana_MHOM/GT/2001/U1103 product=hypothetical protein, conserved location=LmxM.22:361369-363537(+) length=722 sequence_SO=chromosome SO=protein_coding	722	1	8.3	6	5	1e-10	0	3.245e-08	6	1e-10	0	1e-10	0	#N/A	#N/A	7.34651	7.34651	0.251521	2	null	#N/A
LmxM.11.1030	organism=Leishmania_mexicana_MHOM/GT/2001/U1103 product=hypothetical protein, conserved location=LmxM.11:405366-406172(+) length=268 sequence_SO=chromosome SO=protein_coding	268	1	51.5	65	9	1.94e-06	23	2.173e-06	19	9.092e-07	6	4.451e-06	17	LmxM.11.1030	#N/A	1.21715	-0.382096	0.49765	0	NN Sum: 4, NN D: .55, HMM Prob: 1	#N/A
LmxM.29.0970	organism=Leishmania_mexicana_MHOM/GT/2001/U1103 product=p22 protein precursor, putative location=LmxM.29:316635-317336(+) length=233 sequence_SO=chromosome SO=protein_coding	233	1	36.9	12	7	2.31e-07	5	8.058e-07	7	1e-10	0	1e-10	0	LmxM.29.0970	#N/A	1.80208	12.3399	0.401578	0	NN Sum: 0, NN D: .26, HMM Prob: .91	#N/A
LmxM.22.0420	organism=Leishmania_mexicana_MHOM/GT/2001/U1103 product=40S ribosomal protein S15, putative location=LmxM.22:170014-170472(-) length=152 sequence_SO=chromosome SO=protein_coding	152	1	22.4	54	6	1.678e-06	14	5.93e-06	15	1.031e-06	5	1.149e-05	20	LmxM.22.0420	#N/A	2.68491	-0.718761	0.530382	0	null	#N/A
LmxM.06.0140	organism=Leishmania_mexicana_MHOM/GT/2001/U1103 product=proteasome beta 6 subunit, putative,20S proteasome beta 6 subunit, putative location=LmxM.06:53128-53871(-) length=247 sequence_SO=chromosome SO=protein_coding	247	1	32	9	6	1e-10	0	3.397e-07	8	1e-10	0	2.872e-08	1	LmxM.06.0140	#N/A	10.8471	3.55954	0.356658	0	null	#N/A
LmxM.08_29.2160	organism=Leishmania_mexicana_MHOM/GT/2001/U1103 product=rab-GDP dissociation inhibitor, putative location=LmxM.08:244855-246192(+) length=445 sequence_SO=chromosome SO=protein_coding	445	1	39.3	69	16	1.046e-06	30	9.252e-07	25	6.026e-07	12	4.78e-08	2	LmxM.08_29.2160	#N/A	-0.76073	1.59967	0.441857	0	null	#N/A
LmxM.33.2240	organism=Leishmania_mexicana_MHOM/GT/2001/U1103 product=hypothetical protein, conserved location=LmxM.33:812428-815973(-) length=1181 sequence_SO=chromosome SO=protein_coding	1181	0.9991	3.9	4	4	1.796e-09	4	1e-10	0	1e-10	0	1e-10	0	LmxM.33.2240	#N/A	-3.24489	3.24489	0.132139	0	null	#N/A
LmxM.07.0460	organism=Leishmania_mexicana_MHOM/GT/2001/U1103 product=acyl-CoA dehydrogenase, mitochondrial precursor, putative location=LmxM.07:196495-198054(-) length=519 sequence_SO=chromosome SO=protein_coding	519	1	20.2	22	8	3.565e-07	13	2.63e-08	2	5.856e-08	7	1e-10	0	LmxM.07.0460	#N/A	-3.97471	2.70614	0.364489	0	null	#N/A
LmxM.30.1670	organism=Leishmania_mexicana_MHOM/GT/2001/U1103 product=hypothetical protein, conserved location=LmxM.30:776374-777222(-) length=282 sequence_SO=chromosome SO=protein_coding	282	1	22.3	16	6	8.852e-08	3	1e-10	0	5.823e-07	12	1e-10	0	LmxM.30.1670	#N/A	-11.7117	-2.71631	0.382674	0	null	#N/A
LmxM.30.3145	organism=Leishmania_mexicana_MHOM/GT/2001/U1103 product=dynein-associated protein, putative location=LmxM.30:1420428-1420787(-) length=119 sequence_SO=chromosome SO=protein_coding	119	1	45.4	6	4	2.195e-07	4	4.768e-08	1	2.075e-08	1	1e-10	0	LmxM.30.3145	#N/A	-2.33006	3.67969	0.345944	0	null	#N/A
LmxM.34.3940	organism=Leishmania_mexicana_MHOM/GT/2001/U1103 product=hypothetical protein, conserved location=LmxM.34:1452032-1453846(+) length=604 sequence_SO=chromosome SO=protein_coding	604	1	8.4	4	4	2.114e-08	3	3.547e-09	1	1e-10	0	1e-10	0	#N/A	#N/A	-2.542	6.94761	0.239597	0	null	#N/A
LmxM.36.1760	organism=Leishmania_mexicana_MHOM/GT/2001/U1103 product=aldehyde dehydrogenase, putative location=LmxM.20:689153-690682(-) length=509 sequence_SO=chromosome SO=protein_coding	509	1	6.7	5	4	1e-10	0	1.473e-07	5	1e-10	0	1e-10	0	LmxM.36.1760	#N/A	9.52552	9.52552	0.316909	0	null	#N/A
LmxM.27_628647_628461_628647_+	LmxM.27_628647_628461_628647_+	62	1	27.4	20	2	2.286e-06	3	6.446e-06	10	1.415e-06	3	2.523e-06	4	LmxM.27_628647_628461_628647_+	#N/A	1.27703	1.14885	0.510278	#N/A	#N/A	#N/A
LmxM.11.0100	organism=Leishmania_mexicana_MHOM/GT/2001/U1103 product=seryl-tRNA synthetase, putative location=LmxM.11:27613-29037(+) length=474 sequence_SO=chromosome SO=protein_coding	474	1	40.5	87	17	1.209e-07	8	3.334e-06	54	4.087e-08	1	1.044e-06	24	LmxM.11.0100	#N/A	4.75826	1.67112	0.465703	0	null	#N/A
LmxM.33.3980	organism=Leishmania_mexicana_MHOM/GT/2001/U1103 product=nucleolar protein family a member-like protein location=LmxM.33:1517722-1518168(+) length=148 sequence_SO=chromosome SO=protein_coding	148	1	35.8	6	4	3.351e-07	5	1e-10	0	1.133e-07	1	1e-10	0	LmxM.33.3980	#N/A	-11.1306	1.5636	0.365186	0	null	#N/A
LmxM.28.1140	organism=Leishmania_mexicana_MHOM/GT/2001/U1103 product=electron-transfer-flavoprotein, alpha polypeptide, putative location=LmxM.28:420370-421347(+) length=325 sequence_SO=chromosome SO=protein_coding	325	1	58.8	72	14	3.45e-07	11	3.742e-06	59	2.613e-09	1	9.846e-09	1	LmxM.28.1140	#N/A	3.43205	8.35771	0.461273	0	NN Sum: 4, NN D: .63, HMM Prob: .76	#N/A
LmxM.07.0680	organism=Leishmania_mexicana_MHOM/GT/2001/U1103 product=40S ribosomal protein S9, putative location=LmxM.07:298560-299129(+) length=189 sequence_SO=chromosome SO=protein_coding	189	1	44.4	258	15	1.384e-05	49	2.102e-05	54	1.835e-05	65	2.421e-05	90	LmxM.07.0680	#N/A	0.490667	-0.287926	0.588885	0	null	#N/A
LmxM.09.1320	organism=Leishmania_mexicana_MHOM/GT/2001/U1103 product=paraflagellar rod component, putative location=LmxM.09:485712-487529(-) length=605 sequence_SO=chromosome SO=protein_coding	605	1	20.7	34	13	1.233e-07	11	1e-10	0	1.116e-06	23	1e-10	0	LmxM.09.1320	Paraflagellar rod	-12.5972	-3.17705	0.409325	0	null	#N/A
LmxM.30.3150	organism=Leishmania_mexicana_MHOM/GT/2001/U1103 product=hypothetical protein, conserved location=LmxM.30:1421244-1425653(-) length=1469 sequence_SO=chromosome SO=protein_coding	1469	1	14.8	68	23	6.755e-09	9	1e-10	0	2.709e-07	59	1e-10	0	LmxM.30.3150	#N/A	-10.4391	-5.30499	0.344382	0	null	#N/A
LmxM.26.2490	organism=Leishmania_mexicana_MHOM/GT/2001/U1103 product=hypothetical protein, conserved location=LmxM.26:943347-947780(+) length=1477 sequence_SO=chromosome SO=protein_coding	1477	0.9999	3.7	6	6	1e-10	0	2.264e-08	5	1e-10	0	1e-10	0	LmxM.26.2490	#N/A	6.82909	6.82909	0.236059	0	null	#N/A
LmxM.33.0120	organism=Leishmania_mexicana_MHOM/GT/2001/U1103 product=adenylate kinase b, putative location=LmxM.33:40685-41374(+) length=229 sequence_SO=chromosome SO=protein_coding	229	1	11.8	3	2	2.993e-08	1	5.399e-08	2	1e-10	0	1e-10	0	LmxM.33.0120	#N/A	0.848957	8.71287	0.29249	0	null	#N/A
LmxM.14.0210	organism=Leishmania_mexicana_MHOM/GT/2001/U1103 product=hypothetical protein, conserved location=LmxM.14:53249-54580(+) length=443 sequence_SO=chromosome SO=protein_coding	443	0.9996	7.9	5	4	1e-10	0	1e-10	0	1.53e-07	5	1e-10	0	LmxM.14.0210	#N/A	-9.58026	-9.58026	0.318554	0	null	#N/A
LmxM.17.0140	organism=Leishmania_mexicana_MHOM/GT/2001/U1103 product=peptidase t, putative,peptidase T, putative, metallo-peptidase, ClanMH, family M20B location=LmxM.17:101037-102308(-) length=423 sequence_SO=chromosome SO=protein_coding	423	1	33.1	33	12	6.336e-08	1	1.288e-06	28	1.234e-08	1	1.135e-07	3	LmxM.17.0140	#N/A	4.21053	3.42475	0.416944	0	null	#N/A
LmxM.08.1171	organism=Leishmania_mexicana_MHOM/GT/2001/U1103 product=unspecified product location=LmxM.08:1668001-1669332(-) length=443 sequence_SO=chromosome SO=protein_coding	443	0.9897	79.9	89	39	8.648e-06	88.11	1e-10	0	1e-10	0	1e-10	0	#N/A	#N/A	-15.4001	15.4001	0.493693	0	null	#N/A
LmxM.22.0980	organism=Leishmania_mexicana_MHOM/GT/2001/U1103 product=hypothetical protein, conserved location=LmxM.22:391817-393943(+) length=708 sequence_SO=chromosome SO=protein_coding	708	1	4	3	2	1e-10	0	1.77e-08	3	1e-10	0	1e-10	0	#N/A	#N/A	6.47573	6.47573	0.225527	0	null	#N/A
LmxM.15.0610	organism=Leishmania_mexicana_MHOM/GT/2001/U1103 product=hypothetical protein, unknown function location=LmxM.15:225373-226926(+) length=517 sequence_SO=chromosome SO=protein_coding	517	1	9.7	6	4	1.323e-08	2	3.478e-08	3	8.715e-09	1	1e-10	0	LmxM.15.0610	#N/A	0.668508	2.4453	0.275454	0	null	#N/A
LmxM.28.1010	organism=Leishmania_mexicana_MHOM/GT/2001/U1103 product=ribosomal protein S20, putative location=LmxM.28:359033-359383(+) length=116 sequence_SO=chromosome SO=protein_coding	116	1	68.1	160	12	1.38e-05	40	4.013e-05	53	1.185e-05	24	1.666e-05	43	LmxM.28.1010	#N/A	1.14668	0.91962	0.591614	0	null	#N/A
LmxM.13.1110	organism=Leishmania_mexicana_MHOM/GT/2001/U1103 product=hypothetical protein, conserved location=LmxM.13:362212-363762(-) length=516 sequence_SO=chromosome SO=protein_coding	516	1	23.6	30	12	6.346e-08	7	1e-10	0	1.16e-06	23	1e-10	0	LmxM.13.1110	#N/A	-12.5787	-4.18999	0.408766	0	null	#N/A
LmxM.30.1720	organism=Leishmania_mexicana_MHOM/GT/2001/U1103 product=hypothetical protein, conserved location=LmxM.30:790859-794455(-) length=1198 sequence_SO=chromosome SO=protein_coding	1198	0.9995	1.9	2	2	7.093e-10	1	1e-10	0	1.662e-09	1	1e-10	0	LmxM.30.1720	#N/A	-3.56761	-1.12247	0.141015	0	null	#N/A
LmxM.10.0960	organism=Leishmania_mexicana_MHOM/GT/2001/U1103 product=hypothetical protein, conserved location=LmxM.10:395229-397649(-) length=806 sequence_SO=chromosome SO=protein_coding	806	0.9915	2.9	2	2	6.08e-09	2	1e-10	0	1e-10	0	1e-10	0	LmxM.10.0960	#N/A	-4.94953	4.94953	0.180482	0	null	#N/A
LmxM.21.0845	organism=Leishmania_mexicana_MHOM/GT/2001/U1103 product=hypoxanthine-guanine phosphoribosyltransferase location=LmxM.21:299702-300337(+) length=211 sequence_SO=chromosome SO=protein_coding	211	1	31.3	23	5	5.847e-07	8	1.053e-06	10	3.137e-08	1	2.037e-07	3	LmxM.21.0845	#N/A	1.02847	2.80051	0.427248	0	null	#N/A
LmxM.34.4340	organism=Leishmania_mexicana_MHOM/GT/2001/U1103 product=hypothetical protein, conserved location=LmxM.34:1632822-1633850(+) length=342 sequence_SO=chromosome SO=protein_coding	342	0.9999	8.2	4	3	6.862e-08	4	1e-10	0	1e-10	0	1e-10	0	LmxM.34.4340	#N/A	-8.42459	8.42459	0.283835	1	NN Sum: 3, NN D: .49, HMM Prob: .53	#N/A
LmxM.08_29.0940	organism=Leishmania_mexicana_MHOM/GT/2001/U1103 product=hypothetical protein, conserved location=LmxM.08:798039-800312(-) length=757 sequence_SO=chromosome SO=protein_coding	757	1	13.2	37	8	1.145e-07	22	8.38e-08	9	8.695e-09	3	1.369e-08	3	LmxM.08_29.0940	#N/A	-0.337618	3.14708	0.334377	0	null	#N/A
LmxM.26.0320	organism=Leishmania_mexicana_MHOM/GT/2001/U1103 product=C-1-tetrahydrofolate synthase, cytoplasmic, putative location=LmxM.26:77243-78139(-) length=298 sequence_SO=chromosome SO=protein_coding	298	1	24.5	10	5	6.477e-08	4	2.679e-07	4	1.505e-09	1	1.948e-08	1	LmxM.26.0320	#N/A	2.11642	3.98666	0.354858	0	null	#N/A
LmxM.25.1710	organism=Leishmania_mexicana_MHOM/GT/2001/U1103 product=pyruvate dehydrogenase E1 beta subunit, putative location=LmxM.25:668694-669746(-) length=350 sequence_SO=chromosome SO=protein_coding	350	1	37.1	101	19	5.653e-06	70	1.079e-07	3	5.577e-06	26	2.568e-08	1	LmxM.25.1710	#N/A	-6.39351	0.0401771	0.505552	0	NN Sum: 4, NN D: .64, HMM Prob: .99	#N/A
LmxM.32.3210	organism=Leishmania_mexicana_MHOM/GT/2001/U1103 product=beta prime cop protein, putative location=LmxM.32:1386807-1389461(+) length=884 sequence_SO=chromosome SO=protein_coding	884	1	17.4	48	15	1.985e-07	24	1.734e-07	20	1.647e-08	4	1e-10	0	LmxM.32.3210	#N/A	-0.3092	4.48827	0.358936	0	null	#N/A
LmxM.02.0370	organism=Leishmania_mexicana_MHOM/GT/2001/U1103 product=proteasome regulatory non-ATPase subunit 6, putative location=LmxM.02:142555-144144(-) length=529 sequence_SO=chromosome SO=protein_coding	529	1	18.3	37	10	9.555e-08	13	2.003e-07	15	7.146e-08	8	6.481e-09	1	LmxM.02.0370	#N/A	0.308169	1.92441	0.357263	0	null	#N/A
LmxM.36.6750	organism=Leishmania_mexicana_MHOM/GT/2001/U1103 product=prolyl oligopeptidase, putative location=LmxM.20:2552846-2554939(-) length=697 sequence_SO=chromosome SO=protein_coding	697	1	11.9	15	6	9.402e-09	3	6.133e-08	4	8.711e-09	1	6.909e-08	7	LmxM.36.6750	#N/A	2.84807	-0.137426	0.317182	0	null	#N/A
LmxM.36.4500	organism=Leishmania_mexicana_MHOM/GT/2001/U1103 product=hypothetical protein, conserved location=LmxM.20:1715372-1716175(+) length=267 sequence_SO=chromosome SO=protein_coding	267	1	19.9	9	4	1.561e-07	5	1.568e-07	4	1e-10	0	1e-10	0	#N/A	#N/A	0.0064509	10.6115	0.349568	0	null	#N/A
LmxM.32.2390	organism=Leishmania_mexicana_MHOM/GT/2001/U1103 product=heat shock protein, putative location=LmxM.32:955036-956940(+) length=634 sequence_SO=chromosome SO=protein_coding	634	1	38	182	28	6.983e-07	47	5.089e-06	126	2.061e-07	9	1e-10	0	LmxM.32.2390	#N/A	2.49238	4.81077	0.477768	0	null	#N/A
LmxM.03.0140	organism=Leishmania_mexicana_MHOM/GT/2001/U1103 product=hypothetical protein, conserved location=LmxM.03:36586-37005(+) length=139 sequence_SO=chromosome SO=protein_coding	139	0.9985	15.1	2	2	1e-10	0	1e-10	0	4.434e-07	2	1e-10	0	LmxM.03.0140	#N/A	-11.1147	-11.1147	0.364709	0	null	#N/A
LmxM.21.0530	organism=Leishmania_mexicana_MHOM/GT/2001/U1103 product=hypothetical protein, conserved location=LmxM.21:157043-160498(-) length=1151 sequence_SO=chromosome SO=protein_coding	1151	1	8.1	20	8	1.164e-08	8	1e-10	0	1.285e-07	12	1e-10	0	LmxM.21.0530	#N/A	-9.45265	-3.45339	0.314718	0	NN Sum: 0, NN D: .32, HMM Prob: .97	#N/A
LmxM.34.0360	organism=Leishmania_mexicana_MHOM/GT/2001/U1103 product=enoyl-CoA hydratase/isomerase family protein, conserved location=LmxM.34:88873-89766(+) length=297 sequence_SO=chromosome SO=protein_coding	297	1	39.4	19	9	9.525e-07	14	3.696e-07	5	1e-10	0	1e-10	0	LmxM.34.0360	#N/A	-1.36552	12.6905	0.412133	0	NN Sum: 0, NN D: .3, HMM Prob: .91	#N/A
LmxM.15.1240	organism=Leishmania_mexicana_MHOM/GT/2001/U1103 product=nucleoside transporter 1, putative location=LmxM.15:456684-458159(-) length=491 sequence_SO=chromosome SO=protein_coding	491	1	9.6	7	3	1.951e-09	1	3.905e-08	4	1e-10	0	7.975e-09	1	LmxM.15.1240	#N/A	4.51903	2.34412	0.269087	11	null	#N/A
LmxM.32.2270	organism=Leishmania_mexicana_MHOM/GT/2001/U1103 product=hypothetical protein, conserved location=LmxM.32:897118-899553(+) length=811 sequence_SO=chromosome SO=protein_coding	811	1	61.3	84	8	2.146e-07	17	7.263e-07	48	1.053e-07	9	4.424e-08	7	LmxM.32.2270	#N/A	1.26825	2.65351	0.40376	0	null	#N/A
LmxM.36.3810	organism=Leishmania_mexicana_MHOM/GT/2001/U1103 product=aminomethyltransferase, mitochondrial precursor, putative location=LmxM.20:1435314-1436447(+) length=377 sequence_SO=chromosome SO=protein_coding	377	1	17	8	5	1.328e-07	5	5.004e-08	2	9.136e-09	1	1e-10	0	LmxM.36.3810	#N/A	-1.50121	4.30717	0.328347	0	null	#N/A
LmxM.36.2790	organism=Leishmania_mexicana_MHOM/GT/2001/U1103 product=hypothetical protein, conserved location=LmxM.20:1118810-1126873(-) length=2687 sequence_SO=chromosome SO=protein_coding	2687	1	2.9	28	9	3.891e-09	7	2.928e-10	2	3.518e-08	16	3.141e-09	3	LmxM.36.2790	#N/A	-3.50822	-3.19525	0.262844	0	null	#N/A
LmxM.09.1400	organism=Leishmania_mexicana_MHOM/GT/2001/U1103 product=hypothetical protein, unknown function location=LmxM.09:505145-506758(-) length=537 sequence_SO=chromosome SO=protein_coding	537	0.9983	4.3	2	2	2.135e-09	1	1e-10	0	1.049e-08	1	1e-10	0	#N/A	#N/A	-5.98014	-2.24436	0.210806	1	null	#N/A
LmxM.11.0660a	organism=Leishmania_mexicana_MHOM/GT/2001/U1103 product=protein associated with differentiation 4, putative location=LmxM.00:506210-508096(+) length=628 sequence_SO=random_sequence SO=protein_coding	628	1	5.9	26	5	6.138e-09	1	2.905e-07	14	1e-10	0	6.627e-08	11	LmxM.11.0660a	#N/A	5.83777	2.1601	0.355992	13	null	#N/A
LmxM.29.2660	organism=Leishmania_mexicana_MHOM/GT/2001/U1103 product=hypothetical protein, conserved location=LmxM.29:975067-976623(-) length=518 sequence_SO=chromosome SO=protein_coding	518	1	7.7	5	3	8.309e-08	1	1e-10	0	1.298e-07	4	1e-10	0	LmxM.29.2660	#N/A	-10.0559	-0.642919	0.332856	1	NN Sum: 4, NN D: .66, HMM Prob: .99	#N/A
LmxM.09.0400	organism=Leishmania_mexicana_MHOM/GT/2001/U1103 product=protein kinase, putative location=LmxM.09:146140-147408(+) length=422 sequence_SO=chromosome SO=protein_coding	422	0.9992	6.2	4	2	5.567e-08	2	1.313e-09	0.5	1e-10	0	1e-10	0	LmxM.09.0400	#N/A	-5.30266	8.15439	0.275727	0	null	#N/A
LmxM.17.0350	organism=Leishmania_mexicana_MHOM/GT/2001/U1103 product=hypothetical protein, conserved location=LmxM.17:157814-159796(-) length=660 sequence_SO=chromosome SO=protein_coding	660	0.9995	3	4	2	1.368e-08	3	2.788e-09	1	1e-10	0	1e-10	0	#N/A	#N/A	-2.25443	6.36352	0.222188	0	NN Sum: 2, NN D: .51, HMM Prob: .55	#N/A
LmxM.32.0080	organism=Leishmania_mexicana_MHOM/GT/2001/U1103 product=hypothetical protein, conserved location=LmxM.32:16814-17356(-) length=180 sequence_SO=chromosome SO=protein_coding	180	0.9915	5	1	2	4.251e-08	1	1e-10	0	1e-10	0	1e-10	0	#N/A	#N/A	-7.73505	7.73505	0.263155	0	null	#N/A
LmxM.21.1567	organism=Leishmania_mexicana_MHOM/GT/2001/U1103 product=hypothetical protein, conserved location=LmxM.21:645897-646922(-) length=341 sequence_SO=chromosome SO=protein_coding	341	1	9.4	6	3	1.305e-07	5	1e-10	0	5.255e-08	1	1e-10	0	LmxM.21.1567	#N/A	-9.83802	1.31065	0.326304	0	null	#N/A
LmxM.36.1370	organism=Leishmania_mexicana_MHOM/GT/2001/U1103 product=Transitional endoplasmic reticulum ATPase, putative,valosin-containing protein homolog location=LmxM.20:490580-492937(-) length=785 sequence_SO=chromosome SO=protein_coding	785	1	34	159	25	2.975e-07	35	1.15e-06	93.66	1.018e-07	10	1.657e-07	18	LmxM.36.1370	#N/A	1.72029	2.43595	0.423426	0	null	#N/A
LmxM.29.3150	organism=Leishmania_mexicana_MHOM/GT/2001/U1103 product=hypothetical protein, conserved location=LmxM.29:1133019-1133657(-) length=212 sequence_SO=chromosome SO=protein_coding	212	1	25.5	16	7	4.768e-07	7	6.924e-07	6	7.673e-09	1	2.05e-08	2	LmxM.29.3150	#N/A	0.557283	5.37506	0.407823	1	NN Sum: 4, NN D: .86, HMM Prob: 1	#N/A
LmxM.34.1220	organism=Leishmania_mexicana_MHOM/GT/2001/U1103 product=short chain dehydrogenase, putative location=LmxM.34:470287-470988(+) length=233 sequence_SO=chromosome SO=protein_coding	233	1	42.1	26	8	9.865e-07	15	7.998e-07	7	6.797e-08	1	3.425e-07	3	LmxM.34.1220	#N/A	0.115424	2.12163	0.434178	0	null	#N/A
LmxM.07.1140	organism=Leishmania_mexicana_MHOM/GT/2001/U1103 product=peptide methionine sulfoxide reductase-like,peptide Met(O) reductase, putative,methionine-S-sulfoxide reductase, putative location=LmxM.07:544274-544804(+) length=176 sequence_SO=chromosome SO=protein_coding	176	1	13.1	8	2	2.298e-07	3	1.594e-07	2	1.104e-07	2	6.306e-08	1	LmxM.07.1140	#N/A	-0.612837	1.16591	0.375025	0	null	#N/A
LmxM.06.1170	organism=Leishmania_mexicana_MHOM/GT/2001/U1103 product=nuclear transport factor 2 protein(NFT2), putative location=LmxM.06:444192-444599(+) length=135 sequence_SO=chromosome SO=protein_coding	135	1	21.5	11	4	5.165e-07	6	1.289e-07	3	8.041e-08	2	1e-10	0	LmxM.06.1170	#N/A	-2.21014	3.00295	0.386088	0	null	#N/A
LmxM.21.1020	organism=Leishmania_mexicana_MHOM/GT/2001/U1103 product=dynein arm light chain, putative location=LmxM.21:403436-404383(+) length=315 sequence_SO=chromosome SO=protein_coding	315	1	6.3	4	3	1e-10	0	1e-10	0	1.42e-07	4	1e-10	0	LmxM.21.1020	#N/A	-9.47269	-9.47269	0.31532	0	null	#N/A
LmxM.36.1630	organism=Leishmania_mexicana_MHOM/GT/2001/U1103 product=clathrin heavy chain, putative location=LmxM.20:620761-625842(-) length=1693 sequence_SO=chromosome SO=protein_coding	1693	1	19	272	32	4.052e-07	123	3.141e-07	90	1.424e-07	34	7.023e-08	22	LmxM.36.1630	#N/A	-0.510777	1.75825	0.396938	0	null	#N/A
LmxM.34.5190	organism=Leishmania_mexicana_MHOM/GT/2001/U1103 product=NIMA-related kinase, putative location=LmxM.34:1894280-1895716(+) length=478 sequence_SO=chromosome SO=protein_coding	478	0.9999	4.6	2	2	3.56e-08	2	1e-10	0	1e-10	0	1e-10	0	LmxM.34.5190	#N/A	-7.47978	7.47978	0.255509	0	null	#N/A
LmxM.28.1360	organism=Leishmania_mexicana_MHOM/GT/2001/U1103 product=haloacid dehalogenase-like hydrolase-like protein location=LmxM.28:495636-496505(+) length=289 sequence_SO=chromosome SO=protein_coding	289	1	9	3	2	2.21e-07	3	1e-10	0	1e-10	0	1e-10	0	#N/A	#N/A	-10.1105	10.1105	0.334498	0	null	#N/A
LmxM.27.0230	organism=Leishmania_mexicana_MHOM/GT/2001/U1103 product=hypothetical protein, conserved location=LmxM.27:51695-52258(-) length=187 sequence_SO=chromosome SO=protein_coding	187	1	19.8	6	3	2.411e-07	3	1e-10	0	4.511e-08	2	1.322e-08	1	#N/A	#N/A	-4.42541	2.04792	0.347644	0	null	#N/A
LmxM.31.0930	organism=Leishmania_mexicana_MHOM/GT/2001/U1103 product=hypothetical protein, conserved location=LmxM.31:345487-347598(+) length=703 sequence_SO=chromosome SO=protein_coding	703	1	2.7	5	2	4.075e-09	2	6.733e-09	3	1e-10	0	1e-10	0	#N/A	#N/A	0.710743	5.75596	0.204171	1	NN Sum: 2, NN D: .6, HMM Prob: .24	#N/A
LmxM.34.0320	organism=Leishmania_mexicana_MHOM/GT/2001/U1103 product=serine palmitoyltransferase, putative location=LmxM.34:76691-78271(+) length=526 sequence_SO=chromosome SO=protein_coding	526	1	5.9	6	2	3.32e-08	2	1.005e-07	3	1.236e-08	1	1e-10	0	LmxM.34.0320	#N/A	1.14279	3.42362	0.316483	0	null	#N/A
LmxM.14.0890	organism=Leishmania_mexicana_MHOM/GT/2001/U1103 product=hypothetical protein, conserved location=LmxM.14:339703-341688(-) length=661 sequence_SO=chromosome SO=protein_coding	661	0.9998	4.4	3	2	1.026e-08	2	7.15e-10	1	1e-10	0	1e-10	0	#N/A	#N/A	-3.66808	5.77808	0.204825	0	null	#N/A
LmxM.03.0770	organism=Leishmania_mexicana_MHOM/GT/2001/U1103 product=unspecified product location=LmxM.03:280836-282458(-) length=540 sequence_SO=chromosome SO=protein_coding	540	1	17.2	24	8	1.591e-07	16	1.131e-07	6	1e-10	0	4.152e-08	2	LmxM.03.0770	#N/A	-0.0421134	2.70932	0.349668	0	null	#N/A
LmxM.14.0660	organism=Leishmania_mexicana_MHOM/GT/2001/U1103 product=fatty acid elongase, putative location=LmxM.14:232854-233708(-) length=284 sequence_SO=chromosome SO=protein_coding	284	1	20.1	9	4	1.228e-07	6	7.976e-09	3	1e-10	0	1e-10	0	LmxM.14.0660	#N/A	-3.9277	9.35288	0.311719	6	null	#N/A
LmxM.19.0240	organism=Leishmania_mexicana_MHOM/GT/2001/U1103 product=hypothetical protein, conserved location=LmxM.19:71915-73930(+) length=671 sequence_SO=chromosome SO=protein_coding	671	1	10.1	19	5	1.606e-07	13	1e-10	0	3.699e-08	6	1e-10	0	LmxM.19.0240	#N/A	-9.94829	2.11527	0.32962	0	null	#N/A
LmxM.30.1800	organism=Leishmania_mexicana_MHOM/GT/2001/U1103 product=amino acid permease location=LmxM.30:829941-832271(-) length=776 sequence_SO=chromosome SO=protein_coding	776	1	5	9	3	8.879e-08	6	8.8e-09	1	3.851e-08	2	1e-10	0	LmxM.30.1800	#N/A	-3.83828	1.33776	0.313418	11	null	#N/A
LmxM.34.2850	organism=Leishmania_mexicana_MHOM/GT/2001/U1103 product=hypothetical protein, conserved location=LmxM.34:1085715-1087382(-) length=555 sequence_SO=chromosome SO=protein_coding	555	0.9992	4.3	2	2	1.464e-08	2	1e-10	0	1e-10	0	1e-10	0	#N/A	#N/A	-6.20359	6.20359	0.217435	0	NN Sum: 0, NN D: .22, HMM Prob: .88	#N/A
LmxM.14.0670	organism=Leishmania_mexicana_MHOM/GT/2001/U1103 product=fatty acid elongase, putative location=LmxM.14:237248-238132(-) length=294 sequence_SO=chromosome SO=protein_coding	294	1	11.9	80	4	5.538e-06	34	3.022e-06	19	1.404e-06	18	3.879e-07	9	LmxM.14.0670	#N/A	-1.02562	2.25612	0.501502	5	null	#N/A
LmxM.15.0130	organism=Leishmania_mexicana_MHOM/GT/2001/U1103 product=ATP-dependent RNA helicase, putative location=LmxM.15:40165-42114(-) length=649 sequence_SO=chromosome SO=protein_coding	649	1	8.6	7	5	1.948e-08	6	1e-10	0	7.96e-09	1	1e-10	0	LmxM.15.0130	#N/A	-7.10014	1.28053	0.244154	0	null	#N/A
LmxM.17.1360	organism=Leishmania_mexicana_MHOM/GT/2001/U1103 product=L-gulonolactone oxidase, putative location=LmxM.17:618764-620272(+) length=502 sequence_SO=chromosome SO=protein_coding	502	1	5	5	3	1e-10	0	1.293e-07	5	1e-10	0	1e-10	0	LmxM.17.1360	#N/A	9.33762	9.33762	0.311261	0	null	#N/A
LmxM.09.0520	organism=Leishmania_mexicana_MHOM/GT/2001/U1103 product=hypothetical protein, conserved location=LmxM.09:191429-193741(+) length=770 sequence_SO=chromosome SO=protein_coding	770	1	22.7	35	14	4.261e-07	34	1e-10	0	4.374e-09	1	1e-10	0	LmxM.09.0520	Flagellar attachment zone	-11.0717	6.57382	0.363415	0	null	#N/A
LmxM.28.0340	organism=Leishmania_mexicana_MHOM/GT/2001/U1103 product=hypothetical protein, conserved location=LmxM.28:101881-105342(+) length=1153 sequence_SO=chromosome SO=protein_coding	1153	0.9993	2.5	3	2	2.83e-09	1	7.52e-10	2	1e-10	0	1e-10	0	#N/A	#N/A	-1.78198	4.16269	0.157772	0	NN Sum: 2, NN D: .43, HMM Prob: .97	#N/A
LmxM.29.2310	organism=Leishmania_mexicana_MHOM/GT/2001/U1103 product=hypothetical protein, conserved location=LmxM.29:842682-844076(-) length=464 sequence_SO=chromosome SO=protein_coding	464	0.9999	4.3	2	2	5.604e-08	2	1e-10	0	1e-10	0	1e-10	0	LmxM.29.2310	#N/A	-8.13289	8.13289	0.275082	0	null	#N/A
LmxM.36.0550	organism=Leishmania_mexicana_MHOM/GT/2001/U1103 product=cell division related protein kinase 2,cdc2-related kinase location=LmxM.20:152342-153277(+) length=311 sequence_SO=chromosome SO=protein_coding	311	0.9976	7.7	2	2	2.626e-08	2	1e-10	0	1e-10	0	1e-10	0	#N/A	#N/A	-7.04221	7.04221	0.242423	0	null	#N/A
LmxM.36.2420	organism=Leishmania_mexicana_MHOM/GT/2001/U1103 product=dipeptidyl-peptidase 8-like serine peptidase, putative,serine peptidase, Clan SC, Family S9B location=LmxM.20:969278-971836(+) length=852 sequence_SO=chromosome SO=protein_coding	852	1	12.2	21	9	2.575e-09	2	1.797e-07	15	2.976e-09	1	3.482e-08	3	LmxM.36.2420	#N/A	5.27222	2.26981	0.334256	0	null	#N/A
LmxM.34.3310	organism=Leishmania_mexicana_MHOM/GT/2001/U1103 product=hypothetical protein, conserved location=LmxM.34:1262313-1263224(-) length=303 sequence_SO=chromosome SO=protein_coding	303	1	13.5	12	3	6.934e-07	10	6.197e-08	2	1e-10	0	1e-10	0	LmxM.34.3310	#N/A	-3.48193	11.883	0.387827	0	NN Sum: 1, NN D: .22, HMM Prob: .6	#N/A
LmxM.11.0830	organism=Leishmania_mexicana_MHOM/GT/2001/U1103 product=hypothetical protein, conserved location=LmxM.11:309988-314229(+) length=1413 sequence_SO=chromosome SO=protein_coding	1413	1	5.1	10	5	1.739e-08	8	3.593e-09	1	2.503e-09	1	1e-10	0	LmxM.11.0830	#N/A	-2.4294	3.01097	0.237265	0	null	#N/A
LmxM.31.0360	organism=Leishmania_mexicana_MHOM/GT/2001/U1103 product=hypothetical protein, conserved location=LmxM.31:129997-131097(-) length=366 sequence_SO=chromosome SO=protein_coding	366	1	54.9	130	22	8.04e-07	22	1e-10	0	1.665e-05	108	1e-10	0	LmxM.31.0360	#N/A	-16.4132	-4.37201	0.52419	0	null	#N/A
LmxM.31.1150	organism=Leishmania_mexicana_MHOM/GT/2001/U1103 product=hypothetical protein, conserved location=LmxM.31:445092-446006(+) length=304 sequence_SO=chromosome SO=protein_coding	304	1	8.9	3	2	8.727e-08	3	1e-10	0	1e-10	0	1e-10	0	#N/A	#N/A	-8.77099	8.77099	0.294236	0	null	#N/A
LmxM.03.0600	organism=Leishmania_mexicana_MHOM/GT/2001/U1103 product=arginine N-methyltransferase, putative location=LmxM.03:214461-215660(+) length=399 sequence_SO=chromosome SO=protein_coding	399	1	27.6	50	11	9.143e-07	22	1.015e-06	17	1.445e-07	6	1.264e-07	4	LmxM.03.0600	#N/A	0.108374	2.83225	0.434246	0	null	#N/A
LmxM.09.0440	organism=Leishmania_mexicana_MHOM/GT/2001/U1103 product=hypothetical tetratricopeptide repeat protein location=LmxM.09:157177-158844(+) length=555 sequence_SO=chromosome SO=protein_coding	555	0.9984	4.9	2	2	5.081e-09	2	1e-10	0	1e-10	0	1e-10	0	#N/A	#N/A	-4.69516	4.69516	0.173086	0	null	#N/A
LmxM.07.0800	organism=Leishmania_mexicana_MHOM/GT/2001/U1103 product=flavoprotein subunit-like protein location=LmxM.07:358307-360325(+) length=672 sequence_SO=chromosome SO=protein_coding	672	1	15.2	23	7	1.293e-07	15	5.738e-08	6	9.775e-09	2	1e-10	0	LmxM.07.0800	#N/A	-1.27473	4.24064	0.329348	0	null	#N/A
LmxM.36.5010	organism=Leishmania_mexicana_MHOM/GT/2001/U1103 product=40S ribosomal protein SA, putative location=LmxM.20:1916111-1916851(-) length=246 sequence_SO=chromosome SO=protein_coding	246	1	62.2	264	16	6.986e-06	46	2.528e-05	64	1.524e-05	55	9.218e-05	93	LmxM.36.5010	#N/A	2.40185	-1.73518	0.614515	0	null	#N/A
LmxM.31.2150	organism=Leishmania_mexicana_MHOM/GT/2001/U1103 product=hypothetical protein, conserved location=LmxM.31:825481-828729(-) length=1082 sequence_SO=chromosome SO=protein_coding	1082	1	15.4	158	19	2.649e-07	53	4.449e-07	78	5.437e-08	10	4.197e-07	17	LmxM.31.2150	#N/A	1.43726	0.582312	0.40733	0	null	#N/A
LmxM.07.0700	organism=Leishmania_mexicana_MHOM/GT/2001/U1103 product=topoisomerase-related function protein-like protein location=LmxM.07:307905-310643(+) length=912 sequence_SO=chromosome SO=protein_coding	912	0.9999	2.7	9	3	2.568e-08	7	1e-10	0	3.285e-09	2	1e-10	0	#N/A	#N/A	-7.17817	2.92902	0.246486	0	NN Sum: 1, NN D: .32, HMM Prob: .98	#N/A
LmxM.29.3690	organism=Leishmania_mexicana_MHOM/GT/2001/U1103 product=hypothetical protein, conserved location=LmxM.29:1303998-1305743(+) length=581 sequence_SO=chromosome SO=protein_coding	581	1	13.6	30	6	1.93e-07	11	2.893e-07	13	8.825e-08	5	1.033e-08	1	LmxM.29.3690	#N/A	0.091329	2.29056	0.376409	2	null	#N/A
LmxM.36.2130	organism=Leishmania_mexicana_MHOM/GT/2001/U1103 product=DEAD box RNA helicase, putative location=LmxM.20:842212-843927(+) length=571 sequence_SO=chromosome SO=protein_coding	571	1	8.6	14	6	3.227e-07	13	1e-10	0	2.18e-08	1	1e-10	0	LmxM.36.2130	#N/A	-10.7503	3.88164	0.353744	0	null	#N/A
LmxM.05.0150	organism=Leishmania_mexicana_MHOM/GT/2001/U1103 product=hypothetical protein, conserved location=LmxM.05:45032-46360(+) length=442 sequence_SO=chromosome SO=protein_coding	442	1	15.6	10	6	1e-10	0	1e-10	0	8.834e-07	10	1e-10	0	LmxM.05.0150	#N/A	-12.109	-12.109	0.39463	0	null	#N/A
LmxM.15.0780	organism=Leishmania_mexicana_MHOM/GT/2001/U1103 product=hypothetical protein, conserved location=LmxM.15:316862-318829(-) length=655 sequence_SO=chromosome SO=protein_coding	655	1	7.5	8	4	2.67e-08	4	6.177e-09	2	9.884e-09	2	1e-10	0	LmxM.15.0780	#N/A	-2.54307	1.71939	0.263206	0	null	#N/A
LmxM.19.0090	organism=Leishmania_mexicana_MHOM/GT/2001/U1103 product=hypothetical protein, conserved location=LmxM.19:14573-15784(-) length=403 sequence_SO=chromosome SO=protein_coding	403	1	26.3	19	9	1e-10	0	8.314e-07	15	1e-10	0	4.041e-08	4	LmxM.19.0090	#N/A	12.0898	4.35937	0.394052	2	null	#N/A
LmxM.23.0550	organism=Leishmania_mexicana_MHOM/GT/2001/U1103 product=ubiquitin-activating enzyme e1, putative location=LmxM.23:242074-245208(-) length=1044 sequence_SO=chromosome SO=protein_coding	1044	1	8	9	7	9.786e-10	2	6.376e-08	7	1e-10	0	1e-10	0	LmxM.23.0550	#N/A	5.88768	8.33848	0.28125	0	null	#N/A
LmxM.19.0020	organism=Leishmania_mexicana_MHOM/GT/2001/U1103 product=hypothetical protein, conserved location=LmxM.19:4034-5158(-) length=374 sequence_SO=chromosome SO=protein_coding	374	1	4.8	3	2	8.157e-08	3	1e-10	0	1e-10	0	1e-10	0	LmxM.19.0020	#N/A	-8.67366	8.67366	0.291312	0	null	#N/A
LmxM.07.0310	organism=Leishmania_mexicana_MHOM/GT/2001/U1103 product=hypothetical protein, conserved location=LmxM.07:132982-135408(-) length=808 sequence_SO=chromosome SO=protein_coding	808	1	15.8	36	12	3.393e-08	5	1e-10	0	7.169e-07	31	1e-10	0	LmxM.07.0310	Paraflagellar rod	-11.8743	-4.39709	0.387566	0	null	#N/A
LmxM.29.3280	organism=Leishmania_mexicana_MHOM/GT/2001/U1103 product=serine/threonine phosphatase, putative location=LmxM.29:1168585-1169700(+) length=371 sequence_SO=chromosome SO=protein_coding	371	1	16.2	9	6	2.223e-07	7	1e-10	0	1.123e-08	1	1e-10	0	LmxM.29.3280	#N/A	-10.1894	4.29494	0.336871	3	NN Sum: 4, NN D: .76, HMM Prob: 1	#N/A
LmxM.18.0620	organism=Leishmania_mexicana_MHOM/GT/2001/U1103 product=60S ribosomal protein L10a, putative location=LmxM.18:247171-247815(+) length=214 sequence_SO=chromosome SO=protein_coding	214	1	54.7	93	14	2.408e-06	38	4.583e-06	26	1.213e-06	13	4.491e-06	15	#N/A	#N/A	1.32535	0.293525	0.510363	0	null	#N/A
LmxM.08_29.0140	organism=Leishmania_mexicana_MHOM/GT/2001/U1103 product=DNA-directed RNA polymerase I-like protein location=LmxM.08:1111434-1112447(+) length=337 sequence_SO=chromosome SO=protein_coding	337	1	25.2	12	6	3.078e-07	10	1.892e-08	1	1.576e-08	1	1e-10	0	LmxM.08_29.0140	#N/A	-4.08844	4.36459	0.353476	0	null	#N/A
LmxM.36.4780	organism=Leishmania_mexicana_MHOM/GT/2001/U1103 product=hypothetical protein, conserved location=LmxM.20:1827782-1828735(+) length=317 sequence_SO=chromosome SO=protein_coding	317	1	27.4	53	11	5.51e-07	11	1e-10	0	7.456e-06	42	1e-10	0	LmxM.36.4780	Paraflagellar rod	-15.289	-3.75804	0.490348	0	null	#N/A
LmxM.29.0880	organism=Leishmania_mexicana_MHOM/GT/2001/U1103 product=adenosine kinase, putative location=LmxM.29:277659-278696(+) length=345 sequence_SO=chromosome SO=protein_coding	345	1	30.7	23	10	3.797e-08	2	8.067e-07	17	1e-10	0	1.542e-07	4	LmxM.29.0880	#N/A	4.65766	2.45265	0.399955	0	null	#N/A
LmxM.36.3580	organism=Leishmania_mexicana_MHOM/GT/2001/U1103 product=hypothetical protein, conserved location=LmxM.20:1367164-1368567(-) length=467 sequence_SO=chromosome SO=protein_coding	467	1	12.8	5	4	9.451e-08	4	1e-10	0	1.402e-08	1	1e-10	0	LmxM.36.3580	#N/A	-9.08388	2.74425	0.303635	0	null	#N/A
LmxM.32.1910	organism=Leishmania_mexicana_MHOM/GT/2001/U1103 product=hypothetical protein, conserved location=LmxM.32:727637-729391(+) length=584 sequence_SO=chromosome SO=protein_coding	584	0.9999	3.1	9	2	8.205e-08	5	1.927e-08	1	5.459e-08	3	1e-10	0	#N/A	#N/A	-2.81848	0.88957	0.319315	0	null	#N/A
LmxM.08_29.2550	organism=Leishmania_mexicana_MHOM/GT/2001/U1103 product=hypothetical protein, conserved location=LmxM.08:97705-100326(-) length=873 sequence_SO=chromosome SO=protein_coding	873	1	3.8	5	3	2.539e-08	5	1e-10	0	1e-10	0	1e-10	0	LmxM.08_29.2550	#N/A	-6.99379	6.99379	0.240976	0	null	#N/A
LmxM.13.0850	organism=Leishmania_mexicana_MHOM/GT/2001/U1103 product=hypothetical protein, conserved location=LmxM.13:265262-267871(-) length=869 sequence_SO=chromosome SO=protein_coding	869	1	7.5	12	6	2.256e-09	1	1e-10	0	1.413e-07	11	1e-10	0	LmxM.13.0850	#N/A	-9.4874	-5.9073	0.315763	0	null	#N/A
LmxM.32.2430	organism=Leishmania_mexicana_MHOM/GT/2001/U1103 product=hypothetical protein, conserved location=LmxM.32:967801-969750(+) length=649 sequence_SO=chromosome SO=protein_coding	649	1	5.5	4	3	2.343e-08	4	1e-10	0	1e-10	0	1e-10	0	LmxM.32.2430	#N/A	-6.87836	6.87836	0.23753	0	null	#N/A
LmxM.27.0030	organism=Leishmania_mexicana_MHOM/GT/2001/U1103 product=hypothetical protein, conserved location=LmxM.27:8812-9819(-) length=335 sequence_SO=chromosome SO=protein_coding	335	0.9998	10.1	4	2	1e-10	0	1.176e-07	4	1e-10	0	1e-10	0	#N/A	#N/A	9.2009	9.2009	0.307151	0	null	#N/A
LmxM.14.0450	organism=Leishmania_mexicana_MHOM/GT/2001/U1103 product=hypothetical protein, conserved location=LmxM.14:151773-152741(+) length=322 sequence_SO=chromosome SO=protein_coding	322	1	39.8	44	14	1.399e-07	8	1.341e-06	36	1e-10	0	1e-10	0	LmxM.14.0450	#N/A	3.25992	12.8542	0.417058	0	null	#N/A
LmxM.18.0820	organism=Leishmania_mexicana_MHOM/GT/2001/U1103 product=hypothetical protein, conserved location=LmxM.18:323326-331311(+) length=2661 sequence_SO=chromosome SO=protein_coding	2661	1	13.5	151	34	1.283e-07	91	4.251e-08	41	3.139e-08	18	6.963e-10	1	LmxM.18.0820	#N/A	-1.88596	2.41236	0.330727	0	null	#N/A
LmxM.03.0710	organism=Leishmania_mexicana_MHOM/GT/2001/U1103 product=hypothetical protein, conserved location=LmxM.03:267546-268292(-) length=248 sequence_SO=chromosome SO=protein_coding	248	1	19.8	3	3	5.779e-08	3	1e-10	0	1e-10	0	1e-10	0	#N/A	#N/A	-8.17717	8.17717	0.27641	0	null	#N/A
LmxM.34.1180	organism=Leishmania_mexicana_MHOM/GT/2001/U1103 product=NADH-dependent fumarate reductase, putative location=LmxM.34:452502-455945(+) length=1147 sequence_SO=chromosome SO=protein_coding	1147	1	33.1	157	35	1.193e-06	108.5	4.013e-07	27	2.922e-08	7	4.015e-09	1	LmxM.34.1180	#N/A	-1.59239	5.58408	0.421153	0	null	#N/A
LmxM.26.1380	organism=Leishmania_mexicana_MHOM/GT/2001/U1103 product=prefoldin-like protein location=LmxM.26:450017-450601(+) length=194 sequence_SO=chromosome SO=protein_coding	194	1	32	34	9	8.301e-07	14	1.749e-06	17	1.565e-07	2	9.685e-08	1	LmxM.26.1380	#N/A	0.903748	3.34766	0.445216	0	null	#N/A
LmxM.08.0550	organism=Leishmania_mexicana_MHOM/GT/2001/U1103 product=translation initiation factor-like protein location=LmxM.08:1377212-1378246(+) length=344 sequence_SO=chromosome SO=protein_coding	344	1	39.5	81	14	3.642e-06	46	1.162e-06	17	1.049e-06	17	1e-10	0	LmxM.08.0550	#N/A	-2.01316	2.19508	0.476739	0	null	#N/A
LmxM.26.2030	organism=Leishmania_mexicana_MHOM/GT/2001/U1103 product=hypothetical protein, conserved location=LmxM.26:736080-738458(+) length=792 sequence_SO=chromosome SO=protein_coding	792	1	3.3	3	2	8.789e-09	3	1e-10	0	1e-10	0	1e-10	0	LmxM.26.2030	#N/A	-5.47395	5.47395	0.195852	0	null	#N/A
LmxM.29.0520	organism=Leishmania_mexicana_MHOM/GT/2001/U1103 product=hypothetical protein, conserved location=LmxM.29:168227-170917(-) length=896 sequence_SO=chromosome SO=protein_coding	896	1	5	11	4	1.144e-08	5	2.402e-08	3	7.772e-09	2	9.343e-10	1	#N/A	#N/A	0.377281	2.02606	0.264509	0	null	#N/A
LmxM.34.4390	organism=Leishmania_mexicana_MHOM/GT/2001/U1103 product=hypothetical protein, conserved location=LmxM.34:1652376-1653614(+) length=412 sequence_SO=chromosome SO=protein_coding	412	1	9.2	5	4	1e-10	0	1e-10	0	6.027e-07	5	1e-10	0	LmxM.34.4390	#N/A	-11.5575	-11.5575	0.378032	0	null	#N/A
LmxM.07.0630	organism=Leishmania_mexicana_MHOM/GT/2001/U1103 product=vacuolar-type Ca2 -ATPase, putative location=LmxM.07:279066-282380(+) length=1104 sequence_SO=chromosome SO=protein_coding	1104	0.9986	8.8	2	10	1e-10	0	1e-10	0	1e-10	0	6.249e-09	2	LmxM.07.0630	#N/A	4.98846	-4.98846	0.181617	10	null	#N/A
LmxM.32.3270	organism=Leishmania_mexicana_MHOM/GT/2001/U1103 product=fatty acid desaturase, putative location=LmxM.32:1404127-1405311(+) length=394 sequence_SO=chromosome SO=protein_coding	394	1	20.3	31	8	3.061e-07	14	4.49e-07	12	4.312e-08	4	1.158e-08	1	LmxM.32.3270	#N/A	0.399316	3.78705	0.390838	3	null	#N/A
LmxM.23.1480	organism=Leishmania_mexicana_MHOM/GT/2001/U1103 product=hypothetical protein, conserved location=LmxM.23:706801-707538(+) length=245 sequence_SO=chromosome SO=protein_coding	245	1	63.7	42	15	1.18e-06	25	1.128e-06	15	1e-10	0	3.892e-08	2	LmxM.23.1480	#N/A	-0.0162035	5.88629	0.437052	0	null	#N/A
LmxM.33.3190	organism=Leishmania_mexicana_MHOM/GT/2001/U1103 product=hypothetical protein, conserved location=LmxM.33:1220194-1221726(+) length=510 sequence_SO=chromosome SO=protein_coding	510	1	13.1	21	8	1.488e-07	6	6.785e-07	10	1.847e-08	2	1.269e-07	3	LmxM.33.3190	#N/A	2.26753	2.50868	0.398797	2	null	ACCEPT
LmxM.30.2580	organism=Leishmania_mexicana_MHOM/GT/2001/U1103 product=ubiquinol-cytochrome-c reductase-like protein location=LmxM.30:1221486-1221893(-) length=135 sequence_SO=chromosome SO=protein_coding	135	1	8.1	4	2	1e-10	0	3.084e-07	2	1e-10	0	1.266e-07	2	#N/A	#N/A	11.0868	1.28385	0.363869	0	NN Sum: 1, NN D: .21, HMM Prob: .86	#N/A
LmxM.16.1370	organism=Leishmania_mexicana_MHOM/GT/2001/U1103 product=hypothetical protein, conserved location=LmxM.16:550595-550921(-) length=108 sequence_SO=chromosome SO=protein_coding	108	1	51.9	7	3	3.205e-07	5	1.506e-07	2	1e-10	0	1e-10	0	LmxM.16.1370	#N/A	-1.0891	11.2018	0.36733	0	null	#N/A
LmxM.31.0520	organism=Leishmania_mexicana_MHOM/GT/2001/U1103 product=profilin, putative location=LmxM.31:186213-186665(+) length=150 sequence_SO=chromosome SO=protein_coding	150	1	24.7	16	3	9.753e-07	9	3.486e-07	3	4.728e-07	3	6.349e-08	1	LmxM.31.0520	#N/A	-1.81313	1.30371	0.426956	0	null	#N/A
LmxM.14.1360	organism=Leishmania_mexicana_MHOM/GT/2001/U1103 product=myo-inositol-1-phosphate synthase location=LmxM.14:561207-562787(+) length=526 sequence_SO=chromosome SO=protein_coding	526	1	27.6	141	15	4.919e-08	6	2.595e-06	94.98	1.169e-08	2	9.102e-07	38	LmxM.14.1360	#N/A	5.84738	1.52016	0.455219	0	null	#N/A
LmxM.34.2730	organism=Leishmania_mexicana_MHOM/GT/2001/U1103 product=acyl-CoA dehydrogenase, putative location=LmxM.34:1021275-1022510(-) length=411 sequence_SO=chromosome SO=protein_coding	411	1	45.5	48	14	8.101e-08	3	3.116e-06	44	3.643e-08	1	1e-10	0	LmxM.34.2730	#N/A	4.72975	6.4515	0.450968	0	NN Sum: 1, NN D: .22, HMM Prob: .96	#N/A
LmxM.36.5420	organism=Leishmania_mexicana_MHOM/GT/2001/U1103 product=branch point binding protein, putative location=LmxM.20:2065955-2066824(-) length=289 sequence_SO=chromosome SO=protein_coding	289	1	13.1	2	2	2.98e-08	1	2.093e-08	1	1e-10	0	1e-10	0	LmxM.36.5420	#N/A	-0.507697	7.9867	0.270697	0	null	#N/A
LmxM.27.1090	organism=Leishmania_mexicana_MHOM/GT/2001/U1103 product=hypothetical protein, conserved location=LmxM.27:448225-448818(-) length=197 sequence_SO=chromosome SO=protein_coding	197	0.9542	12.7	3	3	1e-10	0	1e-10	0	1e-10	0	2.866e-08	3	LmxM.27.1090	#N/A	7.16792	-7.16792	0.24618	4	NN Sum: 4, NN D: .69, HMM Prob: .93	#N/A
LmxM.13.0680	organism=Leishmania_mexicana_MHOM/GT/2001/U1103 product=hypothetical protein, conserved location=LmxM.13:195238-196935(+) length=565 sequence_SO=chromosome SO=protein_coding	565	1	15.9	40	9	1.458e-07	8	1.439e-07	6	3.373e-07	9	9.021e-07	17	LmxM.13.0680	#N/A	1.11449	-2.09701	0.418444	0	null	#N/A
LmxM.31.2980	organism=Leishmania_mexicana_MHOM/GT/2001/U1103 product=ATP binding protein-like protein location=LmxM.31:1157433-1158002(-) length=189 sequence_SO=chromosome SO=protein_coding	189	1	26.5	5	5	1.914e-07	5	1e-10	0	1e-10	0	1e-10	0	LmxM.31.2980	#N/A	-9.90313	9.90313	0.328262	0	null	#N/A
LmxM.31.0720	organism=Leishmania_mexicana_MHOM/GT/2001/U1103 product=hypothetical protein, conserved location=LmxM.31:249500-250945(+) length=481 sequence_SO=chromosome SO=protein_coding	481	1	12.7	6	4	1.273e-07	5	1.43e-08	1	1e-10	0	1e-10	0	LmxM.31.0720	#N/A	-3.14522	9.46761	0.315168	0	null	#N/A
LmxM.30.0100	organism=Leishmania_mexicana_MHOM/GT/2001/U1103 product=O-sialoglycoprotein endopeptidase, putative,metallo-peptidase, Clan MK, Family M67 location=LmxM.30:25558-26652(-) length=364 sequence_SO=chromosome SO=protein_coding	364	1	22	9	5	1.322e-07	9	1e-10	0	1e-10	0	1e-10	0	LmxM.30.0100	#N/A	-9.3696	9.3696	0.312222	0	null	#N/A
LmxM.11.1130	organism=Leishmania_mexicana_MHOM/GT/2001/U1103 product=60S ribosomal protein L28, putative location=LmxM.11:446934-447377(+) length=147 sequence_SO=chromosome SO=protein_coding	147	1	57.8	91	11	7.669e-06	29	1.461e-05	29	3.095e-06	14	9.372e-06	19	LmxM.11.1130	#N/A	1.15574	0.83757	0.55409	0	null	#N/A
LmxM.28.1160	organism=Leishmania_mexicana_MHOM/GT/2001/U1103 product=vacuolar type h ATPase subunit, putative location=LmxM.28:428160-428765(+) length=201 sequence_SO=chromosome SO=protein_coding	201	1	9	2	2	1e-10	0	1.014e-07	2	1e-10	0	1e-10	0	#N/A	#N/A	8.98726	8.98726	0.300732	5	NN Sum: 3, NN D: .64, HMM Prob: .99	#N/A
LmxM.15.1340	organism=Leishmania_mexicana_MHOM/GT/2001/U1103 product=hypothetical protein, conserved location=LmxM.15:498866-499981(-) length=371 sequence_SO=chromosome SO=protein_coding	371	1	11.9	6	3	1.652e-08	1	1e-10	0	4.759e-07	5	1e-10	0	LmxM.15.1340	#N/A	-11.2657	-4.83997	0.369251	0	null	#N/A
LmxM.36.2610	organism=Leishmania_mexicana_MHOM/GT/2001/U1103 product=folylpolyglutamate synthetase location=LmxM.20:1039636-1041249(-) length=537 sequence_SO=chromosome SO=protein_coding	537	1	6.1	5	3	8.757e-08	5	1e-10	0	1e-10	0	1e-10	0	LmxM.36.2610	#N/A	-8.77594	8.77594	0.294384	0	null	#N/A
LmxM.36.5460	organism=Leishmania_mexicana_MHOM/GT/2001/U1103 product=hypothetical protein, conserved location=LmxM.20:2074186-2075754(-) length=522 sequence_SO=chromosome SO=protein_coding	522	1	14	8	6	6.984e-08	7	1e-10	0	1.776e-08	1	1e-10	0	LmxM.36.5460	#N/A	-8.77479	1.96939	0.294349	0	NN Sum: 4, NN D: .47, HMM Prob: .64	#N/A
LmxM.20.1010	organism=Leishmania_mexicana_MHOM/GT/2001/U1103 product=glutaredoxin, putative location=LmxM.20:3029894-3030217(+) length=107 sequence_SO=chromosome SO=protein_coding	107	0.9998	21.5	3	2	3.454e-07	3	1e-10	0	1e-10	0	1e-10	0	#N/A	#N/A	-10.7545	10.7545	0.35387	0	null	#N/A
LmxM.34.4770	organism=Leishmania_mexicana_MHOM/GT/2001/U1103 product=peptidyl-prolyl cis-trans isomerase (cyclophilin- 40), putative location=LmxM.34:1748872-1749936(+) length=354 sequence_SO=chromosome SO=protein_coding	354	1	18.1	20	6	2.723e-07	9	5.375e-07	10	1e-10	0	1.368e-08	1	LmxM.34.4770	#N/A	1.0168	5.87692	0.391571	0	null	#N/A
LmxM.07.0570	organism=Leishmania_mexicana_MHOM/GT/2001/U1103 product=hypothetical protein, conserved location=LmxM.07:255899-257305(+) length=468 sequence_SO=chromosome SO=protein_coding	468	1	17.5	11	5	2.212e-07	11	1e-10	0	1e-10	0	1e-10	0	LmxM.07.0570	#N/A	-10.1118	10.1118	0.334537	0	null	#N/A
LmxM.21.0120	organism=Leishmania_mexicana_MHOM/GT/2001/U1103 product=calpain, putative,cysteine peptidase, Clan CA, family C2, putative location=LmxM.21:25977-30857(+) length=1626 sequence_SO=chromosome SO=protein_coding	1626	1	1.9	16	4	1e-10	0	1e-10	0	2.292e-08	15	1e-10	0	LmxM.21.0120	#N/A	-6.84674	-6.84674	0.236586	0	null	#N/A
LmxM.18.0270	organism=Leishmania_mexicana_MHOM/GT/2001/U1103 product=protein kinase, putative,glycogen synthase kinase, putative location=LmxM.18:120833-121900(-) length=355 sequence_SO=chromosome SO=protein_coding	355	1	32.7	41	13	9.017e-07	35	1.427e-08	2	2.311e-08	3	3.646e-08	1	LmxM.18.0270	#N/A	-4.18825	3.94264	0.398925	0	null	#N/A
LmxM.30.0780	organism=Leishmania_mexicana_MHOM/GT/2001/U1103 product=c2 domain protein, putative location=LmxM.30:296052-296876(-) length=274 sequence_SO=chromosome SO=protein_coding	274	0.9999	7.7	5	3	5.034e-08	2	1e-10	0	1.286e-07	3	1e-10	0	#N/A	#N/A	-9.80526	-1.35137	0.325319	0	null	#N/A
LmxM.28.0240	organism=Leishmania_mexicana_MHOM/GT/2001/U1103 product=glycerol-3-phosphate dehydrogenase, putative location=LmxM.28:72635-74461(+) length=608 sequence_SO=chromosome SO=protein_coding	608	1	17.9	43	10	5.714e-08	8	3.615e-07	21	2.251e-07	11	4.328e-08	3	LmxM.28.0240	#N/A	0.520216	0.641433	0.383697	1	NN Sum: 4, NN D: .47, HMM Prob: .72	#N/A
LmxM.36.0750	organism=Leishmania_mexicana_MHOM/GT/2001/U1103 product=hypothetical protein, conserved location=LmxM.20:252660-256517(+) length=1285 sequence_SO=chromosome SO=protein_coding	1285	0.9914	2	3	3	1e-10	0	1e-10	0	1e-10	0	2.055e-08	3	#N/A	#N/A	6.69	-6.69	0.231911	0	NN Sum: 2, NN D: .43, HMM Prob: .82	#N/A
LmxM.27.1450	organism=Leishmania_mexicana_MHOM/GT/2001/U1103 product=hypothetical protein, conserved location=LmxM.27:580517-583078(+) length=853 sequence_SO=chromosome SO=protein_coding	853	1	10.9	10	7	6.37e-08	10	1e-10	0	1e-10	0	1e-10	0	LmxM.27.1450	#N/A	-8.31741	8.31741	0.280618	0	null	#N/A
LmxM.10.0310	organism=Leishmania_mexicana_MHOM/GT/2001/U1103 product=protein transport protein Sec23, putative location=LmxM.10:123592-126006(+) length=804 sequence_SO=chromosome SO=protein_coding	804	1	10.1	15	6	5.393e-08	11	4.221e-08	3	2.319e-09	1	1e-10	0	LmxM.10.0310	#N/A	-0.410829	5.31265	0.29937	0	NN Sum: 3, NN D: .44, HMM Prob: .08	#N/A
LmxM.26.0030	organism=Leishmania_mexicana_MHOM/GT/2001/U1103 product=glycine dehydrogenase, putative location=LmxM.26:6417-9338(-) length=973 sequence_SO=chromosome SO=protein_coding	973	0.9999	2.4	5	2	1.521e-08	3	1.187e-08	1	6.442e-09	1	1e-10	0	LmxM.26.0030	#N/A	-0.855077	2.04942	0.252662	0	null	#N/A
LmxM.22.0380	organism=Leishmania_mexicana_MHOM/GT/2001/U1103 product=hypothetical protein, conserved location=LmxM.22:147628-151473(-) length=1281 sequence_SO=chromosome SO=protein_coding	1281	1	4.2	7	5	3.983e-08	7	1e-10	0	1e-10	0	1e-10	0	LmxM.22.0380	#N/A	-7.64133	7.64133	0.260347	0	null	#N/A
LmxM.34.3870	organism=Leishmania_mexicana_MHOM/GT/2001/U1103 product=nucleoside diphosphate kinase, putative location=LmxM.34:1435982-1436995(-) length=337 sequence_SO=chromosome SO=protein_coding	337	1	18.7	10	5	1.094e-07	7	1e-10	0	3.891e-08	3	1e-10	0	LmxM.34.3870	#N/A	-9.5344	1.48901	0.317176	0	null	#N/A
LmxM.03.0630	organism=Leishmania_mexicana_MHOM/GT/2001/U1103 product=hypothetical protein, conserved location=LmxM.03:223028-223996(+) length=322 sequence_SO=chromosome SO=protein_coding	322	1	8.1	5	4	1.584e-07	4	1e-10	0	3.161e-08	1	1e-10	0	LmxM.03.0630	#N/A	-9.89186	2.32147	0.327923	0	null	#N/A
LmxM.05.0520	organism=Leishmania_mexicana_MHOM/GT/2001/U1103 product=nuclear receptor binding factor-like protein location=LmxM.05:176688-177710(+) length=340 sequence_SO=chromosome SO=protein_coding	340	1	9.7	5	2	6.172e-08	2	9.268e-08	2	4.138e-08	1	1e-10	0	LmxM.05.0520	#N/A	-0.152159	1.89618	0.329199	0	null	#N/A
LmxM.06.0370	organism=Leishmania_mexicana_MHOM/GT/2001/U1103 product=glutamine synthetase, putative location=LmxM.06:125908-127047(+) length=379 sequence_SO=chromosome SO=protein_coding	379	1	38.8	77	15	1.234e-06	25	3.793e-06	49	3.816e-08	1	6.824e-08	2	LmxM.06.0370	#N/A	1.60178	5.56213	0.471041	0	null	#N/A
LmxM.13.1050	organism=Leishmania_mexicana_MHOM/GT/2001/U1103 product=hypothetical protein, conserved location=LmxM.13:333359-334063(-) length=234 sequence_SO=chromosome SO=protein_coding	234	1	57.7	42	11	1.021e-06	18	6.657e-08	3	1.687e-06	20	9.589e-09	1	LmxM.13.1050	#N/A	-5.15207	-0.641529	0.444469	0	null	#N/A
LmxM.31.0950	organism=Leishmania_mexicana_MHOM/GT/2001/U1103 product=hypothetical protein, conserved location=LmxM.31:352819-355623(+) length=934 sequence_SO=chromosome SO=protein_coding	934	1	30.1	120	31	4.374e-07	68	1.711e-07	45	3.603e-08	6	2.276e-09	1	LmxM.31.0950	#N/A	-1.44925	3.98961	0.381077	0	null	#N/A
LmxM.08_29.1600	organism=Leishmania_mexicana_MHOM/GT/2001/U1103 product=hypothetical protein, conserved location=LmxM.08:446936-448978(+) length=680 sequence_SO=chromosome SO=protein_coding	680	1	11.9	22	7	2.227e-08	4	2.754e-07	12	4.259e-09	2	4.435e-08	4	LmxM.08_29.1600	#N/A	3.5913	2.61442	0.353943	10	NN Sum: 4, NN D: .56, HMM Prob: .99	#N/A
LmxM.19.0150	organism=Leishmania_mexicana_MHOM/GT/2001/U1103 product=protein kinase, putative,mitogen-activated protein kinase, putative location=LmxM.19:29542-30384(-) length=280 sequence_SO=chromosome SO=protein_coding	280	1	37.5	37	12	8.581e-07	19	3.039e-07	7	5.539e-08	3	2.753e-07	8	LmxM.19.0150	#N/A	-0.657327	1.81306	0.417397	0	null	#N/A
LmxM.36.0890	organism=Leishmania_mexicana_MHOM/GT/2001/U1103 product=eukaryotic translation initiation factor 6 (eIF-6), putative location=LmxM.20:318544-319293(+) length=249 sequence_SO=chromosome SO=protein_coding	249	1	30.5	15	6	7.377e-07	10	1.956e-07	4	6.261e-08	1	1e-10	0	LmxM.36.0890	#N/A	-2.03192	3.89557	0.399826	0	null	#N/A
LmxM.28.0210	organism=Leishmania_mexicana_MHOM/GT/2001/U1103 product=histone H2B variant location=LmxM.28:63157-63585(+) length=142 sequence_SO=chromosome SO=protein_coding	142	1	31.7	20	4	1.894e-06	14	1e-10	0	8.774e-08	5	1e-10	0	LmxM.28.0210	#N/A	-13.2745	4.43049	0.429709	0	null	#N/A
LmxM.33.1500	organism=Leishmania_mexicana_MHOM/GT/2001/U1103 product=hypothetical protein, conserved location=LmxM.33:654987-657398(-) length=803 sequence_SO=chromosome SO=protein_coding	803	0.9991	4.9	2	3	4.782e-09	2	1e-10	0	1e-10	0	1e-10	0	LmxM.33.1500	#N/A	-4.6094	4.6094	0.170603	0	null	#N/A
LmxM.31.0170	organism=Leishmania_mexicana_MHOM/GT/2001/U1103 product=U2 small nuclear ribonucleoprotein 40K, putative location=LmxM.31:56120-57046(-) length=308 sequence_SO=chromosome SO=protein_coding	308	0.9998	6.8	2	2	2.388e-08	2	1e-10	0	1e-10	0	1e-10	0	LmxM.31.0170	#N/A	-6.90569	6.90569	0.238346	0	null	#N/A
LmxM.27.1310	organism=Leishmania_mexicana_MHOM/GT/2001/U1103 product=arginyl-tRNA synthetase, putative location=LmxM.27:530751-532829(+) length=692 sequence_SO=chromosome SO=protein_coding	692	1	46.1	130	31	4.448e-07	54	9.618e-07	59	2.379e-08	5	1.263e-07	11	LmxM.27.1310	#N/A	1.21541	3.22831	0.41922	0	null	#N/A
LmxM.27.0190	organism=Leishmania_mexicana_MHOM/GT/2001/U1103 product=proteasome alpha 7 subunit, putative location=LmxM.27:43967-44683(-) length=238 sequence_SO=chromosome SO=protein_coding	238	1	41.2	42	10	2.735e-07	7	3.676e-06	28	1e-10	0	1.624e-07	7	LmxM.27.0190	#N/A	3.81036	4.60316	0.461405	0	null	#N/A
LmxM.25.0540	organism=Leishmania_mexicana_MHOM/GT/2001/U1103 product=hypothetical protein, conserved location=LmxM.25:188830-189717(-) length=295 sequence_SO=chromosome SO=protein_coding	295	1	11.2	10	3	3.11e-08	5	1.615e-07	5	1e-10	0	1e-10	0	LmxM.25.0540	#N/A	2.37281	9.91139	0.328511	0	null	#N/A
LmxM.31.3480	organism=Leishmania_mexicana_MHOM/GT/2001/U1103 product=hypothetical protein, conserved location=LmxM.31:1387404-1389314(+) length=636 sequence_SO=chromosome SO=protein_coding	636	1	6.4	4	3	1.371e-08	4	1e-10	0	1e-10	0	1e-10	0	LmxM.31.3480	#N/A	-6.10957	6.10957	0.214644	0	null	#N/A
LmxM.34.1300	organism=Leishmania_mexicana_MHOM/GT/2001/U1103 product=ubiquitin-conjugating enzyme e2, putative location=LmxM.34:488930-489376(+) length=148 sequence_SO=chromosome SO=protein_coding	148	1	20.9	10	3	7.28e-07	6	3.997e-07	3	6.792e-08	1	1e-10	0	LmxM.34.1300	#N/A	-0.993345	4.05128	0.407763	0	null	#N/A
LmxM.28.2280	organism=Leishmania_mexicana_MHOM/GT/2001/U1103 product=DNA topoisomerase ii location=LmxM.28:874138-878631(+) length=1497 sequence_SO=chromosome SO=protein_coding	1497	1	8.6	26	13	2.607e-08	18	1e-10	0	2.812e-08	8	1e-10	0	LmxM.28.2280	#N/A	-8.08188	-0.108804	0.273552	0	null	#N/A
LmxM.14.0705	organism=Leishmania_mexicana_MHOM/GT/2001/U1103 product=fatty acid elongase, putative location=LmxM.14:259802-260773(-) length=323 sequence_SO=chromosome SO=protein_coding	323	1	17.3	10	4	1.628e-07	7	1.117e-07	3	1e-10	0	1e-10	0	LmxM.14.0705	#N/A	-0.543066	10.4226	0.343886	7	null	#N/A
LmxM.06.0410	organism=Leishmania_mexicana_MHOM/GT/2001/U1103 product=60S ribosomal protein L19, putative location=LmxM.06:136017-136760(+) length=247 sequence_SO=chromosome SO=protein_coding	247	1	39.3	404	16	6.45e-06	37	1.832e-05	65	2.967e-05	127	6.131e-05	169	LmxM.06.0410	#N/A	1.14051	-1.87696	0.606352	0	NN Sum: 0, NN D: .32, HMM Prob: .68	#N/A
LmxM.08.1222	organism=Leishmania_mexicana_MHOM/GT/2001/U1103 product=hypothetical protein, conserved location=LmxM.08:1652590-1652889(+) length=99 sequence_SO=chromosome SO=protein_coding	99	1	55.6	8	3	3.133e-07	3	5.412e-07	5	1e-10	0	1e-10	0	LmxM.08.1222	#N/A	0.788423	12.0609	0.393181	0	null	#N/A
LmxM.27.1210	organism=Leishmania_mexicana_MHOM/GT/2001/U1103 product=translation initiation factor eIF2B subunit-like protein, putative location=LmxM.27:491514-493139(-) length=541 sequence_SO=chromosome SO=protein_coding	541	1	6.1	3	3	3.208e-08	3	1e-10	0	1e-10	0	1e-10	0	LmxM.27.1210	#N/A	-7.33002	7.33002	0.251028	0	null	#N/A
LmxM.24.2060	organism=Leishmania_mexicana_MHOM/GT/2001/U1103 product=transketolase, putative location=LmxM.24:759956-761971(-) length=671 sequence_SO=chromosome SO=protein_coding	671	1	24.3	102	16	5.674e-09	2	2.547e-06	71	1e-10	0	3.684e-07	28	LmxM.24.2060	#N/A	8.97991	2.79227	0.446556	0	null	#N/A
LmxM.33.2730	organism=Leishmania_mexicana_MHOM/GT/2001/U1103 product=gpi transamidase component, putative location=LmxM.33:1040462-1042663(+) length=733 sequence_SO=chromosome SO=protein_coding	733	1	8	9	5	1.903e-08	6	1.017e-08	3	1e-10	0	1e-10	0	LmxM.33.2730	#N/A	-0.897401	7.18982	0.246835	2	NN Sum: 3, NN D: .56, HMM Prob: .91	#N/A
LmxM.30.0980	organism=Leishmania_mexicana_MHOM/GT/2001/U1103 product=hypothetical protein, conserved location=LmxM.30:364373-366685(-) length=770 sequence_SO=chromosome SO=protein_coding	770	1	6.8	4	3	2.928e-08	4	1e-10	0	1e-10	0	1e-10	0	#N/A	#N/A	-7.19869	7.19869	0.2471	0	null	#N/A
LmxM.16.1470	organism=Leishmania_mexicana_MHOM/GT/2001/U1103 product=kinesin, putative location=LmxM.16:598048-601206(-) length=1052 sequence_SO=chromosome SO=protein_coding	1052	1	67.2	51	17	2.443e-08	19	1.516e-09	5	1.282e-09	2	8.288e-09	3	LmxM.16.1470	#N/A	-1.391	1.43892	0.255042	0	null	#N/A
LmxM.33.4290	organism=Leishmania_mexicana_MHOM/GT/2001/U1103 product=nucleolar protein family a, putative location=LmxM.33:1607537-1608235(+) length=232 sequence_SO=chromosome SO=protein_coding	232	1	14.2	17	4	1.203e-06	11	8.943e-08	2	2.973e-08	2	2.467e-08	2	LmxM.33.4290	#N/A	-3.43349	4.57034	0.412931	0	null	#N/A
LmxM.33.2750	organism=Leishmania_mexicana_MHOM/GT/2001/U1103 product=methyltransferase-like protein location=LmxM.33:1060398-1061681(+) length=427 sequence_SO=chromosome SO=protein_coding	427	1	8.9	2	2	1e-10	0	3.36e-08	2	1e-10	0	1e-10	0	LmxM.33.2750	#N/A	7.3966	7.3966	0.25302	0	null	#N/A
LmxM.33.2580	organism=Leishmania_mexicana_MHOM/GT/2001/U1103 product=hypothetical protein, conserved location=LmxM.33:986667-987284(+) length=205 sequence_SO=chromosome SO=protein_coding	205	1	46.3	99	14	1.818e-05	73	2.834e-06	14	9.181e-07	7	7.948e-07	5	LmxM.33.2580	#N/A	-2.39586	3.61684	0.535654	0	null	#N/A
LmxM.08_29.1960	organism=Leishmania_mexicana_MHOM/GT/2001/U1103 product=fumarate hydratase, putative location=LmxM.08:338643-339299(+) length=219 sequence_SO=chromosome SO=protein_coding	219	0.9994	14.6	8	2	1e-10	0	6.189e-07	8	1e-10	0	1e-10	0	LmxM.08_29.1960	#N/A	11.5957	11.5957	0.379183	0	null	#N/A
LmxM.31.3260	organism=Leishmania_mexicana_MHOM/GT/2001/U1103 product=glucosamine-6-phosphate isomerase, putative,glucosamine-6-phosphate deaminase, putative location=LmxM.31:1292942-1293781(+) length=279 sequence_SO=chromosome SO=protein_coding	279	1	32.3	22	8	1.213e-06	11	7.05e-07	7	1.27e-08	1	4.875e-08	3	LmxM.31.3260	#N/A	-0.701448	4.96405	0.429654	0	null	#N/A
LmxM.21.1720	organism=Leishmania_mexicana_MHOM/GT/2001/U1103 product=60S ribosomal protein L32 location=LmxM.21:698371-698772(-) length=133 sequence_SO=chromosome SO=protein_coding	133	1	29.3	103	7	3.327e-06	7	1.01e-05	8.5	3.529e-05	26.5	5.415e-05	30	LmxM.21.1720	#N/A	0.73446	-2.73578	0.601228	0	null	#N/A
LmxM.29.3360	organism=Leishmania_mexicana_MHOM/GT/2001/U1103 product=calmodulin-related protein, putative location=LmxM.29:1192845-1195022(+) length=725 sequence_SO=chromosome SO=protein_coding	725	1	16.3	18	10	5.391e-08	11	1e-10	0	8.454e-08	6	4.616e-09	1	LmxM.29.3360	#N/A	-4.87566	-0.723105	0.315584	0	null	#N/A
LmxM.21.0140	organism=Leishmania_mexicana_MHOM/GT/2001/U1103 product=hypothetical protein, conserved location=LmxM.21:45216-47144(+) length=642 sequence_SO=chromosome SO=protein_coding	642	0.9999	3.9	4	3	1.291e-08	4	1e-10	0	1e-10	0	1e-10	0	LmxM.21.0140	#N/A	-6.02348	6.02348	0.21209	0	NN Sum: 3, NN D: .53, HMM Prob: .99	#N/A
LmxM.36.3910	organism=Leishmania_mexicana_MHOM/GT/2001/U1103 product=S-adenosylhomocysteine hydrolase location=LmxM.20:1467337-1468650(+) length=437 sequence_SO=chromosome SO=protein_coding	437	1	62.5	263	30	5.053e-07	14	1.653e-05	196	2.788e-08	1	4.866e-06	52	LmxM.36.3910	#N/A	5.32657	1.79948	0.534102	0	null	#N/A
LmxM.34.5330	organism=Leishmania_mexicana_MHOM/GT/2001/U1103 product=isomerase, putative,isopentenyl-diphosphate delta-isomerase, putative location=LmxM.34:1930460-1931530(+) length=356 sequence_SO=chromosome SO=protein_coding	356	1	42.1	29	13	7.498e-07	21	1.627e-07	5	1.71e-08	2	6.187e-09	1	LmxM.34.5330	#N/A	-2.18298	5.29223	0.397118	0	null	#N/A
LmxM.27.2020	organism=Leishmania_mexicana_MHOM/GT/2001/U1103 product=D-lactate dehydrogenase-like protein location=LmxM.27:843979-845460(-) length=493 sequence_SO=chromosome SO=protein_coding	493	1	43.6	126	20	2.422e-06	48.5	2.739e-06	51	4.18e-07	9	1.304e-07	5.5	LmxM.27.2020	#N/A	0.0148582	3.23435	0.475659	0	null	#N/A
LmxM.10.0200	organism=Leishmania_mexicana_MHOM/GT/2001/U1103 product=mitogen-activated protein kinase, putative (MPK10) location=LmxM.10:70889-72112(+) length=407 sequence_SO=chromosome SO=protein_coding	407	1	35.6	42	14	4.883e-07	14	5.802e-07	12	6.272e-08	4	2.406e-07	12	LmxM.10.0200	#N/A	0.574926	1.81667	0.41373	0	null	#N/A
LmxM.03.0250	organism=Leishmania_mexicana_MHOM/GT/2001/U1103 product=ribosomal protein L38, putative location=LmxM.03:63291-63542(+) length=83 sequence_SO=chromosome SO=protein_coding	83	1	27.7	29	5	1.53e-06	8	4.284e-06	14	2.599e-07	3	2.512e-07	4	LmxM.03.0250	#N/A	1.34129	3.50785	0.480107	0	null	#N/A
LmxM.22.0870	organism=Leishmania_mexicana_MHOM/GT/2001/U1103 product=hypothetical protein, conserved location=LmxM.22:340572-341411(+) length=279 sequence_SO=chromosome SO=protein_coding	279	1	12.5	3	3	1.067e-07	3	1e-10	0	1e-10	0	1e-10	0	LmxM.22.0870	#N/A	-9.0607	9.0607	0.302938	0	null	#N/A
LmxM.15.1010	organism=Leishmania_mexicana_MHOM/GT/2001/U1103 product=glutamate dehydrogenase location=LmxM.15:396751-399804(-) length=1017 sequence_SO=chromosome SO=protein_coding	1017	1	51.7	655	59	1.088e-06	125	1.245e-05	471	3.721e-07	42	7.277e-08	17	LmxM.15.1010	#N/A	3.10041	4.92749	0.51456	0	NN Sum: 1, NN D: .39, HMM Prob: .97	#N/A
LmxM.31.1940	organism=Leishmania_mexicana_MHOM/GT/2001/U1103 product=heat shock protein-like protein, putative location=LmxM.31:751995-752966(-) length=323 sequence_SO=chromosome SO=protein_coding	323	1	17.3	11	5	3.481e-08	4	1e-10	0	6.552e-07	7	1e-10	0	LmxM.31.1940	#N/A	-11.7524	-4.23044	0.383898	0	null	#N/A
LmxM.17.0080	organism=Leishmania_mexicana_MHOM/GT/2001/U1103 product=elongation factor 1-alpha location=LmxM.17:22992-24341(-) length=449 sequence_SO=chromosome SO=protein_coding	449	1	83.5	940	43	0.0001836	584.61	2.406e-05	157.91	5.862e-05	142.98	8.755e-06	40.55	LmxM.17.0080	#N/A	-2.88389	1.62394	0.643939	0	null	#N/A
LmxM.33.4550	organism=Leishmania_mexicana_MHOM/GT/2001/U1103 product=cell differentiation protein-like protein location=LmxM.33:1629670-1630752(+) length=360 sequence_SO=chromosome SO=protein_coding	360	1	15	6	5	1.885e-07	6	1e-10	0	1e-10	0	1e-10	0	LmxM.33.4550	#N/A	-9.88111	9.88111	0.3276	0	null	#N/A
LmxM.36.3470	organism=Leishmania_mexicana_MHOM/GT/2001/U1103 product=2-oxoglutarate dehydrogenase E1 component, putative location=LmxM.20:1336385-1339423(-) length=1012 sequence_SO=chromosome SO=protein_coding	1012	1	41	110	25	3.67e-07	36	9.429e-07	56	1.293e-07	16	1.207e-08	1	LmxM.36.3470	#N/A	0.944243	3.21191	0.416175	0	NN Sum: 4, NN D: .58, HMM Prob: .99	#N/A
LmxM.08_29.0867	organism=Leishmania_mexicana_MHOM/GT/2001/U1103 product=guanine deaminase, putative location=LmxM.08:830638-832002(+) length=454 sequence_SO=chromosome SO=protein_coding	454	1	16.5	14	6	1e-10	0	3.819e-07	11	1e-10	0	1.057e-07	3	LmxM.08_29.0867	#N/A	11.2515	1.85223	0.368824	0	null	#N/A
LmxM.15.0050	organism=Leishmania_mexicana_MHOM/GT/2001/U1103 product=cytochrome-b5 reductase, putative location=LmxM.15:10493-11332(-) length=279 sequence_SO=chromosome SO=protein_coding	279	1	31.2	5	5	1.734e-07	5	1e-10	0	1e-10	0	1e-10	0	#N/A	#N/A	-9.76072	9.76072	0.32398	0	null	#N/A
LmxM.28.2890	organism=Leishmania_mexicana_MHOM/GT/2001/U1103 product=hypothetical protein, conserved location=LmxM.28:1087159-1088316(-) length=385 sequence_SO=chromosome SO=protein_coding	385	1	16.9	12	8	1e-10	0	1e-10	0	1.548e-06	12	1e-10	0	LmxM.28.2890	#N/A	-12.9182	-12.9182	0.418986	0	null	#N/A
LmxM.24.0100	organism=Leishmania_mexicana_MHOM/GT/2001/U1103 product=hypothetical protein, conserved location=LmxM.24:18669-19508(+) length=279 sequence_SO=chromosome SO=protein_coding	279	1	35.5	23	9	8.405e-08	6	1e-10	0	1.448e-06	17	1e-10	0	LmxM.24.0100	#N/A	-12.9032	-4.10505	0.418533	0	null	#N/A
LmxM.22.0670	organism=Leishmania_mexicana_MHOM/GT/2001/U1103 product=prefoldin 5-like protein location=LmxM.22:253203-253673(-) length=156 sequence_SO=chromosome SO=protein_coding	156	1	28.8	15	4	2.501e-07	5	1.076e-06	9	1e-10	0	6.318e-08	1	LmxM.22.0670	#N/A	2.18684	4.3893	0.414282	0	null	#N/A
LmxM.08_29.0680	organism=Leishmania_mexicana_MHOM/GT/2001/U1103 product=RNA-binding protein, putative location=LmxM.08:901883-904201(+) length=772 sequence_SO=chromosome SO=protein_coding	772	1	5.4	4	3	2.759e-08	4	1e-10	0	1e-10	0	1e-10	0	#N/A	#N/A	-7.11322	7.11322	0.244545	0	null	#N/A
LmxM.22.0770	organism=Leishmania_mexicana_MHOM/GT/2001/U1103 product=NADH-cytochrome b5 reductase, putative location=LmxM.22:311240-312109(-) length=289 sequence_SO=chromosome SO=protein_coding	289	1	28.4	19	6	5.09e-07	9	4.367e-07	4	5.607e-08	1	9.692e-07	5	LmxM.22.0770	#N/A	1.31499	-0.116549	0.429468	0	NN Sum: 0, NN D: .26, HMM Prob: .96	#N/A
LmxM.14.1210	organism=Leishmania_mexicana_MHOM/GT/2001/U1103 product=hypothetical protein, conserved location=LmxM.14:510392-511177(+) length=261 sequence_SO=chromosome SO=protein_coding	261	1	14.9	4	3	1.002e-07	3	5.929e-08	1	1e-10	0	1e-10	0	LmxM.14.1210	#N/A	-0.75603	9.63925	0.320328	0	null	#N/A
LmxM.16.0550	organism=Leishmania_mexicana_MHOM/GT/2001/U1103 product=orotidine-5-phosphate decarboxylase/orotate phosphoribosyltransferase, putative,OMPDCase-OPRTase, putative location=LmxM.16:191616-192989(-) length=457 sequence_SO=chromosome SO=protein_coding	457	1	60	179	32	1.035e-05	149	1.167e-07	6	1.14e-06	24	1e-10	0	LmxM.16.0550	#N/A	-6.62019	3.19857	0.506471	0	null	#N/A
LmxM.36.2550	organism=Leishmania_mexicana_MHOM/GT/2001/U1103 product=hypothetical protein, conserved location=LmxM.20:1013666-1014787(+) length=373 sequence_SO=chromosome SO=protein_coding	373	1	32.7	20	11	1e-10	0	1e-10	0	2.597e-06	20	1e-10	0	LmxM.36.2550	#N/A	-13.6646	-13.6646	0.441452	0	null	#N/A
LmxM.27.1460	organism=Leishmania_mexicana_MHOM/GT/2001/U1103 product=proteasome regulatory non-ATP-ase subunit 3, putative location=LmxM.27:584799-585803(+) length=334 sequence_SO=chromosome SO=protein_coding	334	1	20.7	24	7	2.598e-07	12	6.21e-07	8	8.682e-08	2	1.413e-07	2	LmxM.27.1460	#N/A	1.137	1.94902	0.40449	0	null	#N/A
LmxM.24.0370	organism=Leishmania_mexicana_MHOM/GT/2001/U1103 product=aspartate aminotransferase, putative location=LmxM.24:119823-121118(+) length=431 sequence_SO=chromosome SO=protein_coding	431	1	26.7	28	9	2.539e-07	11	7.687e-07	16	1e-10	0	1e-10	0	LmxM.24.0370	#N/A	1.59778	12.32	0.400979	0	NN Sum: 2, NN D: .4, HMM Prob: .99	#N/A
LmxM.08_29.1240	organism=Leishmania_mexicana_MHOM/GT/2001/U1103 product=hypothetical protein, unknown function location=LmxM.08:667603-669780(-) length=725 sequence_SO=chromosome SO=protein_coding	725	1	19.7	65	12	3.076e-07	30	6.935e-07	30	3.229e-08	4	1e-10	0	LmxM.08_29.1240	#N/A	1.02904	4.94989	0.401431	0	null	#N/A
LmxM.06.0980	organism=Leishmania_mexicana_MHOM/GT/2001/U1103 product=hypothetical protein, conserved location=LmxM.06:387208-390318(+) length=1036 sequence_SO=chromosome SO=protein_coding	1036	1	9.7	38	7	6.049e-08	11	2.738e-09	3	3.342e-08	8	1.001e-07	11	LmxM.06.0980	#N/A	0.131023	-1.07842	0.329391	0	null	#N/A
LmxM.12.0700	organism=Leishmania_mexicana_MHOM/GT/2001/U1103 product=hypothetical protein, conserved location=LmxM.12:351395-353938(+) length=847 sequence_SO=chromosome SO=protein_coding	847	1	16.3	14	10	1e-10	0	1e-10	0	2.375e-07	14	1e-10	0	LmxM.12.0700	#N/A	-10.2143	-10.2143	0.337621	0	null	#N/A
LmxM.27.2460	organism=Leishmania_mexicana_MHOM/GT/2001/U1103 product=protein kinase, putative location=LmxM.27:1014750-1015649(+) length=299 sequence_SO=chromosome SO=protein_coding	299	1	12.7	3	3	1.824e-08	1	1e-10	0	3.352e-09	1	1.016e-08	1	LmxM.27.2460	#N/A	-1.07347	0.440752	0.250314	0	null	#N/A
LmxM.30.2990	organism=Leishmania_mexicana_MHOM/GT/2001/U1103 product=hypothetical protein, conserved location=LmxM.30:1364546-1370281(-) length=1911 sequence_SO=chromosome SO=protein_coding	1911	1	2.3	3	4	1.248e-09	3	1e-10	0	1e-10	0	1e-10	0	LmxM.30.2990	#N/A	-2.75275	2.75275	0.118977	0	null	#N/A
LmxM.32.1250	organism=Leishmania_mexicana_MHOM/GT/2001/U1103 product=hypothetical protein, conserved location=LmxM.32:461158-462153(+) length=331 sequence_SO=chromosome SO=protein_coding	331	1	23.9	9	5	1.322e-07	6	6.346e-08	3	1e-10	0	1e-10	0	#N/A	#N/A	-1.05762	9.93413	0.329195	0	null	#N/A
LmxM.19.1410	organism=Leishmania_mexicana_MHOM/GT/2001/U1103 product=hypothetical protein, conserved location=LmxM.19:581373-584183(+) length=936 sequence_SO=chromosome SO=protein_coding	936	1	2.8	5	3	7.587e-09	2	1.23e-09	1	3.831e-09	1	1.316e-09	1	LmxM.19.1410	#N/A	-2.16501	0.776556	0.214501	0	null	#N/A
LmxM.04.0240	organism=Leishmania_mexicana_MHOM/GT/2001/U1103 product=hypothetical protein, conserved location=LmxM.04:67666-68538(+) length=290 sequence_SO=chromosome SO=protein_coding	290	1	8.6	7	2	1.06e-07	4	1.351e-08	1	1.532e-08	2	1e-10	0	LmxM.04.0240	#N/A	-3.15608	2.95426	0.313011	0	null	#N/A
LmxM.31.0020	organism=Leishmania_mexicana_MHOM/GT/2001/U1103 product=hypothetical protein, conserved location=LmxM.31:3702-5186(-) length=494 sequence_SO=chromosome SO=protein_coding	494	1	18.4	26	11	4.652e-07	20	1e-10	0	8.558e-08	3	4.798e-08	2	LmxM.31.0020	#N/A	-3.51797	1.80067	0.377733	0	null	#N/A
LmxM.30.0440	organism=Leishmania_mexicana_MHOM/GT/2001/U1103 product=unspecified product location=LmxM.00:124632-126806(+) length=724 sequence_SO=random_sequence SO=protein_coding	724	1	50.1	275	28	4.242e-06	166	1.223e-06	47	1.783e-06	43	2.825e-07	18	LmxM.30.0440	#N/A	-2.00072	1.40373	0.487682	0	null	#N/A
LmxM.18.1610	organism=Leishmania_mexicana_MHOM/GT/2001/U1103 product=hypothetical protein, conserved location=LmxM.18:668156-670120(+) length=654 sequence_SO=chromosome SO=protein_coding	654	1	22.3	25	16	2.232e-07	24	1e-10	0	1.468e-09	1	1e-10	0	LmxM.18.1610	#N/A	-10.1336	7.15391	0.335193	0	null	#N/A
LmxM.31.0190	organism=Leishmania_mexicana_MHOM/GT/2001/U1103 product=hypothetical protein, conserved location=LmxM.31:59039-61345(-) length=768 sequence_SO=chromosome SO=protein_coding	768	0.9762	2.5	7	2	2.659e-08	3	3.865e-08	2	5.601e-09	1	6.307e-09	1	LmxM.31.0190	#N/A	0.481888	2.45383	0.288732	0	NN Sum: 0, NN D: .17, HMM Prob: .79	#N/A
LmxM.29.2000	organism=Leishmania_mexicana_MHOM/GT/2001/U1103 product=intraflagellar transport (IFT) protein, putative location=LmxM.29:697386-697775(+) length=129 sequence_SO=chromosome SO=protein_coding	129	0.9995	9.3	3	2	2.362e-07	2	1e-10	0	8.73e-08	1	1e-10	0	LmxM.29.2000	Intrflagellar transport	-10.6595	1.43491	0.351014	0	null	#N/A
LmxM.36.6520	organism=Leishmania_mexicana_MHOM/GT/2001/U1103 product=hypothetical protein, conserved location=LmxM.20:2478642-2480504(-) length=620 sequence_SO=chromosome SO=protein_coding	620	1	4.7	2	2	1.088e-08	2	1e-10	0	1e-10	0	1e-10	0	LmxM.36.6520	#N/A	-5.77873	5.77873	0.204844	0	null	#N/A
LmxM.33.3500	organism=Leishmania_mexicana_MHOM/GT/2001/U1103 product=ruvb-like 1 DNA helicase, putative location=LmxM.33:1330602-1331981(+) length=459 sequence_SO=chromosome SO=protein_coding	459	1	49.5	80	18	8.553e-07	26	2.187e-06	40	2.911e-07	5	4.038e-07	9	LmxM.33.3500	#N/A	1.17629	2.13029	0.457255	0	null	#N/A
LmxM.22.1540	organism=Leishmania_mexicana_MHOM/GT/2001/U1103 product=alanyl-tRNA synthetase, putative location=LmxM.22:615127-618015(+) length=962 sequence_SO=chromosome SO=protein_coding	962	1	27	93	24	1.656e-07	30	4.549e-07	42	3.387e-08	6	4.578e-08	15	LmxM.22.1540	#N/A	1.32772	2.96168	0.384519	0	null	#N/A
LmxM.26.2360	organism=Leishmania_mexicana_MHOM/GT/2001/U1103 product=sec1 family transport protein, putative location=LmxM.26:882337-884361(+) length=674 sequence_SO=chromosome SO=protein_coding	674	1	3.3	4	2	1.22e-08	2	3.147e-08	2	1e-10	0	1e-10	0	#N/A	#N/A	1.3599	7.7705	0.264217	0	null	#N/A
LmxM.36.6760	organism=Leishmania_mexicana_MHOM/GT/2001/U1103 product=hypothetical protein, conserved location=LmxM.20:2556158-2556934(-) length=258 sequence_SO=chromosome SO=protein_coding	258	1	56.2	121	18	2.905e-06	31	4.497e-06	40	8.874e-07	13	1.035e-05	36	LmxM.36.6760	#N/A	1.96899	-0.602321	0.527043	0	null	#N/A
LmxM.04.0850	organism=Leishmania_mexicana_MHOM/GT/2001/U1103 product=rhomboid-like protein,serine peptidase, Clan S-, family S54, putative location=LmxM.04:311935-313017(-) length=360 sequence_SO=chromosome SO=protein_coding	360	1	7.8	4	3	1.387e-08	1	5.717e-08	2	1e-10	0	6.338e-09	1	#N/A	#N/A	2.18461	3.46395	0.288918	4	NN Sum: 0, NN D: .17, HMM Prob: .95	#N/A
LmxM.08_29.0150	organism=Leishmania_mexicana_MHOM/GT/2001/U1103 product=hypothetical protein, conserved location=LmxM.08:1108030-1110108(+) length=692 sequence_SO=chromosome SO=protein_coding	692	1	15.9	26	11	1.082e-07	13	1e-10	0	1.527e-07	11	4.753e-09	1	LmxM.08_29.0150	Intrflagellar transport	-5.74848	-0.539888	0.342448	0	NN Sum: 0, NN D: .23, HMM Prob: .51	#N/A
LmxM.27.1440	organism=Leishmania_mexicana_MHOM/GT/2001/U1103 product=hypothetical protein, conserved location=LmxM.27:577009-577656(+) length=215 sequence_SO=chromosome SO=protein_coding	215	1	20.9	11	6	5.108e-07	7	3.865e-08	1	9.764e-08	2	5.72e-08	1	LmxM.27.1440	#N/A	-2.66626	1.82721	0.384775	0	null	#N/A
LmxM.23.0080	organism=Leishmania_mexicana_MHOM/GT/2001/U1103 product=hypothetical protein, conserved location=LmxM.23:16742-18001(+) length=419 sequence_SO=chromosome SO=protein_coding	419	1	57.8	103	30	4.934e-06	99	4.678e-08	2	4.295e-08	2	1e-10	0	LmxM.23.0080	#N/A	-6.73015	6.85421	0.470103	0	null	#N/A
LmxM.25.0430	organism=Leishmania_mexicana_MHOM/GT/2001/U1103 product=hypothetical protein, conserved location=LmxM.25:129221-132274(-) length=1017 sequence_SO=chromosome SO=protein_coding	1017	1	8.7	21	8	5.359e-08	19	1e-10	0	1.214e-08	2	1e-10	0	LmxM.25.0430	#N/A	-8.36041	2.13305	0.281908	0	NN Sum: 1, NN D: .32, HMM Prob: .95	#N/A
LmxM.11.0910	organism=Leishmania_mexicana_MHOM/GT/2001/U1103 product=ATPase, putative location=LmxM.11:352630-357279(+) length=1549 sequence_SO=chromosome SO=protein_coding	1549	1	2.3	9	3	9.65e-09	7	1e-10	0	2.313e-09	2	1e-10	0	LmxM.11.0910	#N/A	-5.90244	2.01457	0.208504	0	null	#N/A
LmxM.18.1110	organism=Leishmania_mexicana_MHOM/GT/2001/U1103 product=methyltransferase, putative location=LmxM.18:452139-454688(+) length=849 sequence_SO=chromosome SO=protein_coding	849	1	4.4	4	3	6.169e-09	3	2.927e-09	1	1e-10	0	1e-10	0	LmxM.18.1110	#N/A	-1.05035	5.50716	0.19683	0	null	#N/A
LmxM.32.1300	organism=Leishmania_mexicana_MHOM/GT/2001/U1103 product=ABC transporter, putative location=LmxM.32:475653-477542(+) length=629 sequence_SO=chromosome SO=protein_coding	629	0.9888	3.7	1	2	7.156e-09	1	1e-10	0	1e-10	0	1e-10	0	LmxM.32.1300	#N/A	-5.1811	5.1811	0.187251	0	NN Sum: 2, NN D: .39, HMM Prob: .78	#N/A
LmxM.28.2205	organism=Leishmania_mexicana_MHOM/GT/2001/U1103 product=ribosomal protein S29, putative location=LmxM.28:844158-844331(+) length=57 sequence_SO=chromosome SO=protein_coding	57	1	66.7	57	6	4.662e-06	12	1.468e-05	19	9.983e-06	13	9.344e-06	13	#N/A	#N/A	0.714068	0.00111926	0.558736	0	null	#N/A
LmxM.32.2640	organism=Leishmania_mexicana_MHOM/GT/2001/U1103 product=hypothetical protein, conserved location=LmxM.32:1053550-1054839(+) length=429 sequence_SO=chromosome SO=protein_coding	429	0.9998	5.6	4	2	5.831e-09	1	1e-10	0	1.209e-07	3	1e-10	0	LmxM.32.2640	#N/A	-9.30755	-4.35059	0.310357	0	null	#N/A
LmxM.01.0770	organism=Leishmania_mexicana_MHOM/GT/2001/U1103 product=unspecified product location=LmxM.01:232972-234342(+) length=456 sequence_SO=chromosome SO=protein_coding	456	1	43.6	246	18	1.837e-05	135	5.599e-06	47	4.424e-06	55	1.595e-07	9	LmxM.01.0770	#N/A	-1.98489	2.38665	0.545564	0	NN Sum: 4, NN D: .8, HMM Prob: 1	#N/A
LmxM.34.1810	organism=Leishmania_mexicana_MHOM/GT/2001/U1103 product=trypanin-like protein location=LmxM.34:660636-662021(+) length=461 sequence_SO=chromosome SO=protein_coding	461	1	18.9	15	10	3.112e-09	2	1e-10	0	2.999e-07	13	1e-10	0	LmxM.34.1810	Dynein regulatory complex	-10.5652	-6.54535	0.348175	0	NN Sum: 1, NN D: .11, HMM Prob: .71	#N/A
LmxM.22.0790	organism=Leishmania_mexicana_MHOM/GT/2001/U1103 product=hypothetical protein, conserved location=LmxM.22:315360-317354(-) length=664 sequence_SO=chromosome SO=protein_coding	664	1	4.1	9	3	4.857e-08	5	1.637e-08	2	2.596e-09	1	1e-10	0	LmxM.22.0790	#N/A	-1.63534	4.59021	0.283018	0	null	#N/A
LmxM.36.2160	organism=Leishmania_mexicana_MHOM/GT/2001/U1103 product=hypothetical protein, conserved location=LmxM.20:854946-855335(+) length=129 sequence_SO=chromosome SO=protein_coding	129	0.9999	23.3	5	2	1.191e-07	3	1e-10	0	7.933e-07	2	1e-10	0	LmxM.36.2160	#N/A	-12.1555	-2.73466	0.396028	0	null	#N/A
LmxM.04.0123	organism=Leishmania_mexicana_MHOM/GT/2001/U1103 product=hypothetical protein, conserved location=LmxM.04:44934-45401(+) length=155 sequence_SO=chromosome SO=protein_coding	155	1	36.8	5	3	1.389e-08	1	4.615e-07	4	1e-10	0	1e-10	0	#N/A	#N/A	5.04418	11.2149	0.367723	0	null	#N/A
LmxM.19.0710	organism=Leishmania_mexicana_MHOM/GT/2001/U1103 product=glycosomal malate dehydrogenase location=LmxM.19:308739-309707(+) length=322 sequence_SO=chromosome SO=protein_coding	322	1	27.3	52	12	3.16e-06	42	1.98e-07	4	8.223e-08	3	1e-10	0	LmxM.19.0710	#N/A	-4.03269	5.35004	0.45366	0	null	#N/A
LmxM.17.0870	organism=Leishmania_mexicana_MHOM/GT/2001/U1103 product=hypothetical protein, conserved location=LmxM.17:402978-404312(+) length=444 sequence_SO=chromosome SO=protein_coding	444	1	25.2	74	10	4.98e-07	17	1.349e-08	1	1.071e-06	17	9.51e-07	39	LmxM.17.0870	#N/A	-0.702007	-1.98301	0.440372	0	null	#N/A
LmxM.28.0490	organism=Leishmania_mexicana_MHOM/GT/2001/U1103 product=propionyl-coa carboxylase beta chain, putative location=LmxM.28:158600-160168(-) length=522 sequence_SO=chromosome SO=protein_coding	522	1	9.6	4	3	1e-10	0	4.329e-08	3	5.706e-09	1	1e-10	0	LmxM.28.0490	#N/A	2.90175	2.90175	0.269193	0	NN Sum: 0, NN D: .28, HMM Prob: .8	#N/A
LmxM.26.1180	organism=Leishmania_mexicana_MHOM/GT/2001/U1103 product=hypothetical protein, conserved location=LmxM.26:367917-369968(+) length=683 sequence_SO=chromosome SO=protein_coding	683	1	12.9	26	9	4.162e-08	4	1e-10	0	1.387e-06	22	1e-10	0	LmxM.26.1180	#N/A	-12.8023	-5.05519	0.415498	0	null	#N/A
LmxM.11.0410	organism=Leishmania_mexicana_MHOM/GT/2001/U1103 product=hypothetical protein, conserved location=LmxM.11:134305-136845(+) length=846 sequence_SO=chromosome SO=protein_coding	846	1	11.3	14	7	6.531e-08	11	1e-10	0	4.688e-08	3	1e-10	0	LmxM.11.0410	#N/A	-9.13173	0.477465	0.305073	0	NN Sum: 0, NN D: .05, HMM Prob: .83	#N/A
LmxM.25.1680	organism=Leishmania_mexicana_MHOM/GT/2001/U1103 product=hypothetical protein, unknown function location=LmxM.25:652319-658129(-) length=1936 sequence_SO=chromosome SO=protein_coding	1936	1	4	21	7	1e-10	0	2.18e-08	2	5.117e-08	9	1.609e-08	5	LmxM.25.1680	#N/A	-0.436298	-1.61882	0.295017	0	null	#N/A
LmxM.21.0340	organism=Leishmania_mexicana_MHOM/GT/2001/U1103 product=mitochondrial processing peptidase alpha subunit, putative,metallo-peptidase, Clan ME, Family M16 location=LmxM.21:104068-105471(+) length=467 sequence_SO=chromosome SO=protein_coding	467	1	58.9	88	19	7.925e-07	16	1.69e-06	29	3.972e-07	5	3.919e-06	38	LmxM.21.0340	#N/A	2.23715	-0.797968	0.483243	0	null	#N/A
LmxM.22.0730	organism=Leishmania_mexicana_MHOM/GT/2001/U1103 product=hypothetical protein, conserved location=LmxM.22:282206-283456(-) length=416 sequence_SO=chromosome SO=protein_coding	416	1	61.1	152	29	1.201e-05	141	7.374e-08	1	3.339e-07	6	3.19e-08	2	LmxM.22.0730	#N/A	-6.8685	5.04587	0.509515	0	null	#N/A
LmxM.29.1070	organism=Leishmania_mexicana_MHOM/GT/2001/U1103 product=hypothetical protein, conserved location=LmxM.29:342325-343032(+) length=235 sequence_SO=chromosome SO=protein_coding	235	0.9896	11.5	4	2	2.531e-08	2	3.835e-08	2	1e-10	0	1e-10	0	LmxM.29.1070	#N/A	0.597587	8.31424	0.280523	0	NN Sum: 2, NN D: .47, HMM Prob: 1	#N/A
LmxM.32.1955	organism=Leishmania_mexicana_MHOM/GT/2001/U1103 product=60S ribosomal protein L37 location=LmxM.32:744745-744996(+) length=83 sequence_SO=chromosome SO=protein_coding	83	1	53.9	44	5	1.321e-06	5	4.64e-06	9	2.09e-05	14	2.633e-05	15	LmxM.32.1955	#N/A	0.478948	-2.98608	0.572584	0	null	#N/A
LmxM.25.1920	organism=Leishmania_mexicana_MHOM/GT/2001/U1103 product=hypothetical protein, conserved location=LmxM.25:728346-729830(-) length=494 sequence_SO=chromosome SO=protein_coding	494	1	15.4	12	7	1e-10	0	1e-10	0	5.626e-07	12	1e-10	0	LmxM.25.1920	#N/A	-11.4582	-11.4582	0.375043	0	null	#N/A
LmxM.10.0800	organism=Leishmania_mexicana_MHOM/GT/2001/U1103 product=hypothetical protein, conserved location=LmxM.10:334987-338226(-) length=1079 sequence_SO=chromosome SO=protein_coding	1079	1	8.2	15	7	9.523e-09	10	3.626e-09	2	5.279e-09	3	1e-10	0	LmxM.10.0800	#N/A	-1.99009	1.28954	0.226783	0	null	#N/A
LmxM.14.0460	organism=Leishmania_mexicana_MHOM/GT/2001/U1103 product=cystathionine beta-lyase-like protein location=LmxM.14:153690-155069(+) length=459 sequence_SO=chromosome SO=protein_coding	459	0.9999	6.5	10	3	1.069e-08	1	1.936e-08	1	1e-10	0	1.622e-07	8	LmxM.14.0460	#N/A	4.07268	-2.43323	0.328409	0	null	#N/A
LmxM.20.0240	organism=Leishmania_mexicana_MHOM/GT/2001/U1103 product=hypothetical protein, conserved location=LmxM.20:2715643-2716428(-) length=261 sequence_SO=chromosome SO=protein_coding	261	1	29.9	20	8	9.194e-07	13	4.294e-07	5	1e-10	0	5.01e-08	2	LmxM.20.0240	#N/A	-0.939319	4.74785	0.414582	1	NN Sum: 4, NN D: .81, HMM Prob: .99	#N/A
LmxM.26.1240	organism=Leishmania_mexicana_MHOM/GT/2001/U1103 product=heat shock protein 70-related protein location=LmxM.26:396071-397996(+) length=641 sequence_SO=chromosome SO=protein_coding	641	1	53.4	185	29	1.453e-06	79.5	3.153e-06	88	1.26e-07	9	1.767e-07	7	LmxM.26.1240	#N/A	1.07638	3.92755	0.469097	0	null	#N/A
LmxM.31.3870	organism=Leishmania_mexicana_MHOM/GT/2001/U1103 product=myosin heavy chain, putative location=LmxM.31:1466421-1469573(+) length=1050 sequence_SO=chromosome SO=protein_coding	1050	1	7.3	24	8	4.923e-08	15	1e-10	0	3.377e-08	9	1e-10	0	LmxM.31.3870	Paraflagellar rod	-8.69697	0.542457	0.292012	0	null	#N/A
LmxM.34.4380	organism=Leishmania_mexicana_MHOM/GT/2001/U1103 product=hypothetical protein, conserved location=LmxM.34:1649224-1650885(+) length=553 sequence_SO=chromosome SO=protein_coding	553	1	23.9	39	7	6.242e-07	30	1e-10	0	2.889e-07	9	1e-10	0	LmxM.34.4380	#N/A	-12.1566	1.11117	0.396061	0	null	#N/A
LmxM.33.1415	organism=Leishmania_mexicana_MHOM/GT/2001/U1103 product=d-isomer specific 2-hydroxyacid dehydrogenase- like protein location=LmxM.33:620002-621009(-) length=335 sequence_SO=chromosome SO=protein_coding	335	1	32.2	25	10	8.514e-07	20.92	2.692e-08	1	2.877e-08	1	7.611e-08	2	LmxM.33.1415	#N/A	-3.09472	3.06601	0.399264	0	null	#N/A
LmxM.27.1130	organism=Leishmania_mexicana_MHOM/GT/2001/U1103 product=intraflagellar transport protein IFT88, putative location=LmxM.27:458802-461237(-) length=811 sequence_SO=chromosome SO=protein_coding	811	1	13.3	24	12	5.339e-08	9	5.621e-08	6	1.21e-07	8	4.114e-09	1	LmxM.27.1130	Intrflagellar transport	-1.53151	-0.190995	0.337054	0	null	#N/A
LmxM.31.0390	organism=Leishmania_mexicana_MHOM/GT/2001/U1103 product=proteasome regulatory non-ATP-ase subunit 8, putative,26S proteasome regulatory subunit, putative location=LmxM.31:139471-140550(-) length=359 sequence_SO=chromosome SO=protein_coding	359	1	11.4	13	3	1.733e-07	3	4.162e-07	6	2.728e-07	2	8.334e-08	2	LmxM.31.0390	#N/A	0.163233	0.727047	0.397573	0	null	#N/A
LmxM.31.0350	organism=Leishmania_mexicana_MHOM/GT/2001/U1103 product=hypothetical protein, conserved location=LmxM.31:127493-128896(-) length=467 sequence_SO=chromosome SO=protein_coding	467	1	32.8	72	15	6.361e-07	27	1e-10	0	3.197e-06	45	1e-10	0	LmxM.31.0350	#N/A	-14.2262	-2.32921	0.458357	0	null	#N/A
LmxM.16.0580	organism=Leishmania_mexicana_MHOM/GT/2001/U1103 product=dihydroorotase, putative location=LmxM.16:200517-201731(-) length=404 sequence_SO=chromosome SO=protein_coding	404	1	6.7	2	2	1e-10	0	1.356e-07	2	1e-10	0	1e-10	0	LmxM.16.0580	#N/A	9.40621	9.40621	0.313322	0	null	#N/A
LmxM.34.3950	organism=Leishmania_mexicana_MHOM/GT/2001/U1103 product=PRP8 protein homologue, putative,U5 snRNA-associated splicing factor location=LmxM.34:1455392-1462675(+) length=2427 sequence_SO=chromosome SO=protein_coding	2427	1	5.1	37	16	2.355e-08	23	2.383e-09	8	4.347e-09	5	7.232e-10	1	LmxM.34.3950	#N/A	-3.16689	2.35467	0.249141	0	null	#N/A
LmxM.11.0960	organism=Leishmania_mexicana_MHOM/GT/2001/U1103 product=40S ribosomal protein S5 location=LmxM.11:375625-376197(+) length=190 sequence_SO=chromosome SO=protein_coding	190	1	46.8	253	14	6.673e-06	49	1.72e-05	73	1.316e-05	46	2.644e-05	85	LmxM.11.0960	#N/A	1.13775	-0.730121	0.580259	0	null	#N/A
LmxM.16.0010	organism=Leishmania_mexicana_MHOM/GT/2001/U1103 product=hypothetical protein, conserved location=LmxM.16:2831-3955(-) length=374 sequence_SO=chromosome SO=protein_coding	374	1	10.2	4	3	6.025e-08	3	1e-10	0	2.288e-08	1	1e-10	0	#N/A	#N/A	-8.69923	1.39297	0.29208	0	null	#N/A
LmxM.33.2700	organism=Leishmania_mexicana_MHOM/GT/2001/U1103 product=hypothetical protein, conserved location=LmxM.33:1031901-1032668(+) length=255 sequence_SO=chromosome SO=protein_coding	255	1	37.3	34	7	1.609e-06	17	1.433e-06	13	2.145e-07	4	1e-10	0	LmxM.33.2700	#N/A	-0.347571	3.8253	0.451276	0	null	#N/A
LmxM.33.1250	organism=Leishmania_mexicana_MHOM/GT/2001/U1103 product=NLI-interacting factor, putative location=LmxM.33:536586-537662(-) length=358 sequence_SO=chromosome SO=protein_coding	358	1	24.9	26	9	4.168e-07	19	1.146e-07	4	2.209e-08	3	1e-10	0	LmxM.33.1250	#N/A	-1.93599	4.58182	0.374319	0	null	#N/A
LmxM.19.1150	organism=Leishmania_mexicana_MHOM/GT/2001/U1103 product=hypothetical protein, conserved location=LmxM.19:473272-481239(+) length=2655 sequence_SO=chromosome SO=protein_coding	2655	0.9843	0.6	1	2	1e-10	0	3.305e-09	1	1e-10	0	1e-10	0	LmxM.19.1150	Tripartite attachment zone	4.08958	4.08958	0.155691	0	null	#N/A
LmxM.19.1230	organism=Leishmania_mexicana_MHOM/GT/2001/U1103 product=hypothetical protein, conserved location=LmxM.19:506234-507265(+) length=343 sequence_SO=chromosome SO=protein_coding	343	1	11.7	7	3	8.57e-08	5	1e-10	0	1.029e-07	2	1e-10	0	#N/A	#N/A	-9.88111	-0.263595	0.3276	0	null	#N/A
LmxM.14.0960	organism=Leishmania_mexicana_MHOM/GT/2001/U1103 product=RNA editing 3' terminal uridylyl transferase 1,RET1 location=LmxM.14:376382-379732(-) length=1116 sequence_SO=chromosome SO=protein_coding	1116	0.9999	1.7	2	2	2.803e-09	2	1e-10	0	1e-10	0	1e-10	0	#N/A	#N/A	-3.85947	3.85947	0.149178	0	null	#N/A
LmxM.05.1140	organism=Leishmania_mexicana_MHOM/GT/2001/U1103 product=vacuolar ATPase subunit-like protein location=LmxM.05:421704-422777(-) length=357 sequence_SO=chromosome SO=protein_coding	357	1	31.7	28	12	5.62e-08	3	1.067e-06	20	6.798e-09	1	1.258e-07	4	LmxM.05.1140	#N/A	4.2429	3.08248	0.409892	0	null	#N/A
LmxM.23.0430	organism=Leishmania_mexicana_MHOM/GT/2001/U1103 product=aldose 1-epimerase-like protein location=LmxM.23:154415-155641(+) length=408 sequence_SO=chromosome SO=protein_coding	408	1	6.6	4	3	1e-10	0	1e-10	0	1e-10	0	1.29e-07	4	#N/A	#N/A	9.33427	-9.33427	0.31116	0	null	#N/A
LmxM.19.0690	organism=Leishmania_mexicana_MHOM/GT/2001/U1103 product=kinesin, putative location=LmxM.19:293263-296367(+) length=1034 sequence_SO=chromosome SO=protein_coding	1034	1	9.5	4	8	1.071e-08	4	1e-10	0	1e-10	0	1e-10	0	#N/A	#N/A	-5.75622	5.75622	0.204179	0	null	#N/A
LmxM.33.0230	organism=Leishmania_mexicana_MHOM/GT/2001/U1103 product=hypothetical protein, conserved location=LmxM.33:78026-80185(+) length=719 sequence_SO=chromosome SO=protein_coding	719	1	24.8	52	17	1.328e-07	23	8.456e-08	9	1.46e-07	15	1.408e-08	5	LmxM.33.0230	Intrflagellar transport	-1.49899	0.441293	0.357685	0	null	#N/A
LmxM.15.0540	organism=Leishmania_mexicana_MHOM/GT/2001/U1103 product=hypothetical protein, conserved location=LmxM.15:193790-195826(+) length=678 sequence_SO=chromosome SO=protein_coding	678	1	22.1	59	17	5.947e-09	1	1e-10	0	1.658e-06	58	1e-10	0	LmxM.15.0540	#N/A	-13.0223	-8.0991	0.422119	0	null	#N/A
LmxM.19.1280	organism=Leishmania_mexicana_MHOM/GT/2001/U1103 product=hypothetical protein, conserved location=LmxM.19:521054-521887(+) length=277 sequence_SO=chromosome SO=protein_coding	277	1	12.6	11	6	1.516e-07	2	1.182e-07	2	1.142e-07	2	1.867e-07	5	LmxM.19.1280	#N/A	0.197995	-0.157394	0.375641	0	null	#N/A
LmxM.19.1350	organism=Leishmania_mexicana_MHOM/GT/2001/U1103 product=phosphatidic acid phosphatase protein-like protein location=LmxM.19:558550-559749(+) length=399 sequence_SO=chromosome SO=protein_coding	399	1	16	6	5	1e-10	0	1.461e-07	6	1e-10	0	1e-10	0	LmxM.19.1350	#N/A	9.51373	9.51373	0.316554	2	NN Sum: 3, NN D: .52, HMM Prob: .03	#N/A
LmxM.11.0240	organism=Leishmania_mexicana_MHOM/GT/2001/U1103 product=proteasome alpha 7 subunit, putative location=LmxM.11:64342-65085(+) length=247 sequence_SO=chromosome SO=protein_coding	247	1	17.4	7	4	7.208e-08	1	6.876e-07	6	1e-10	0	1e-10	0	LmxM.11.0240	#N/A	3.25211	11.8912	0.388075	0	null	#N/A
LmxM.34.2280	organism=Leishmania_mexicana_MHOM/GT/2001/U1103 product=hypothetical protein, conserved location=LmxM.34:848707-850104(+) length=465 sequence_SO=chromosome SO=protein_coding	465	1	4.9	4	2	2.05e-08	2	5.056e-08	2	1e-10	0	1e-10	0	#N/A	#N/A	1.2982	8.47289	0.285285	0	null	#N/A
LmxM.33.2050	organism=Leishmania_mexicana_MHOM/GT/2001/U1103 product=ATP-dependent RNA helicase, putative location=LmxM.33:719840-722254(-) length=804 sequence_SO=chromosome SO=protein_coding	804	1	5.6	5	3	4.434e-08	5	1e-10	0	1e-10	0	1e-10	0	#N/A	#N/A	-7.79572	7.79572	0.264972	0	null	#N/A
LmxM.28.2570	organism=Leishmania_mexicana_MHOM/GT/2001/U1103 product=splicing factor 3B subunit 1, putative location=LmxM.28:987553-990633(+) length=1026 sequence_SO=chromosome SO=protein_coding	1026	1	7.7	18	8	4.989e-08	16	1e-10	0	1.136e-08	2	1e-10	0	LmxM.28.2570	#N/A	-8.25857	2.12503	0.278852	0	null	#N/A
LmxM.34.2550	organism=Leishmania_mexicana_MHOM/GT/2001/U1103 product=RNA binding protein, putative location=LmxM.34:967984-969351(+) length=455 sequence_SO=chromosome SO=protein_coding	455	0.9539	7	1	2	1.406e-08	1	1e-10	0	1e-10	0	1e-10	0	#N/A	#N/A	-6.14568	6.14568	0.215715	0	NN Sum: 0, NN D: .09, HMM Prob: .9	#N/A
LmxM.32.1170	organism=Leishmania_mexicana_MHOM/GT/2001/U1103 product=hypothetical protein, conserved location=LmxM.32:432520-436692(+) length=1390 sequence_SO=chromosome SO=protein_coding	1390	1	3.5	7	5	1.325e-09	1	1e-10	0	2.029e-08	6	1e-10	0	LmxM.32.1170	#N/A	-6.75589	-3.83883	0.233876	0	null	#N/A
LmxM.13.0090	organism=Leishmania_mexicana_MHOM/GT/2001/U1103 product=carboxypeptidase, putative,metallo-peptidase, Clan MA(E), family 32 location=LmxM.13:23895-25406(-) length=503 sequence_SO=chromosome SO=protein_coding	503	1	42.3	82	20	2.1e-07	13	3.122e-06	55	8.518e-08	7	1.813e-07	7	LmxM.13.0090	#N/A	3.48424	3.64429	0.455612	0	null	#N/A
LmxM.36.0250	organism=Leishmania_mexicana_MHOM/GT/2001/U1103 product=EIF3-interacting protein-like protein location=LmxM.20:67200-68834(-) length=544 sequence_SO=chromosome SO=protein_coding	544	1	44.5	192	25	2.454e-06	92	1.631e-06	43	1.606e-06	49	9.477e-08	6	LmxM.36.0250	#N/A	-1.23424	1.26415	0.476236	0	null	#N/A
LmxM.22.0060	organism=Leishmania_mexicana_MHOM/GT/2001/U1103 product=transcription factor-like protein location=LmxM.22:17963-20281(-) length=772 sequence_SO=chromosome SO=protein_coding	772	1	3.8	4	2	1.283e-08	4	1e-10	0	1e-10	0	1e-10	0	#N/A	#N/A	-6.01458	6.01458	0.211826	0	null	#N/A
LmxM.23.0710	organism=Leishmania_mexicana_MHOM/GT/2001/U1103 product=acetyl-CoA synthetase, putative location=LmxM.23:324907-326994(-) length=695 sequence_SO=chromosome SO=protein_coding	695	1	27.5	167	17	1.046e-06	78	1.459e-06	68	1.969e-07	17	3.019e-08	4	LmxM.23.0710	#N/A	0.260818	3.46347	0.44365	1	null	#N/A
LmxM.27.1680	organism=Leishmania_mexicana_MHOM/GT/2001/U1103 product=hypothetical protein, conserved location=LmxM.27:668978-670630(+) length=550 sequence_SO=chromosome SO=protein_coding	550	1	24.2	32	11	2.735e-07	21	1.725e-07	11	1e-10	0	1e-10	0	LmxM.27.1680	#N/A	-0.664636	11.1228	0.364953	0	null	#N/A
LmxM.30.1380	organism=Leishmania_mexicana_MHOM/GT/2001/U1103 product=hypothetical protein, unknown function location=LmxM.30:596441-599950(-) length=1169 sequence_SO=chromosome SO=protein_coding	1169	0.9991	2.5	4	4	1.081e-08	4	1e-10	0	1e-10	0	1e-10	0	LmxM.30.1380	#N/A	-5.76951	5.76951	0.204571	0	null	#N/A
LmxM.01.0320	organism=Leishmania_mexicana_MHOM/GT/2001/U1103 product=poly(A) export protein, putative location=LmxM.01:78587-79510(+) length=307 sequence_SO=chromosome SO=protein_coding	307	0.9761	10.7	2	2	2.012e-08	1	2.226e-08	1	1e-10	0	1e-10	0	LmxM.01.0320	#N/A	0.145137	7.72724	0.262921	0	null	#N/A
LmxM.22.0500	organism=Leishmania_mexicana_MHOM/GT/2001/U1103 product=hypothetical protein, conserved location=LmxM.22:192854-194404(-) length=516 sequence_SO=chromosome SO=protein_coding	516	1	7.9	10	5	5.053e-08	10	1e-10	0	1e-10	0	1e-10	0	LmxM.22.0500	#N/A	-7.98385	7.98385	0.270612	0	null	#N/A
LmxM.14.1110	organism=Leishmania_mexicana_MHOM/GT/2001/U1103 product=kinesin K39, putative location=LmxM.14:457164-464186(+) length=2307 sequence_SO=chromosome SO=protein_coding	2307	1	35.6	6	17	2.338e-09	6	1e-10	0	1e-10	0	1e-10	0	LmxM.14.1110	#N/A	-3.60763	3.60763	0.142127	0	NN Sum: 0, NN D: .09, HMM Prob: .68	#N/A
LmxM.21.1240	organism=Leishmania_mexicana_MHOM/GT/2001/U1103 product=hypothetical protein, conserved location=LmxM.21:487832-491620(-) length=1262 sequence_SO=chromosome SO=protein_coding	1262	0.9999	2.2	2	2	5.878e-09	2	1e-10	0	1e-10	0	1e-10	0	#N/A	#N/A	-4.90159	4.90159	0.179085	0	null	#N/A
LmxM.27.1805	organism=Leishmania_mexicana_MHOM/GT/2001/U1103 product=glycosomal phosphoenolpyruvate carboxykinase, putative location=LmxM.27:746313-747890(-) length=525 sequence_SO=chromosome SO=protein_coding	525	1	42.7	236	26	7.258e-06	147	2.247e-06	55	5.048e-07	20	2.976e-07	14	LmxM.27.1805	#N/A	-1.60914	3.56629	0.501315	0	null	#N/A
LmxM.08_29.0350	organism=Leishmania_mexicana_MHOM/GT/2001/U1103 product=hypothetical protein, conserved location=LmxM.08:1035890-1039993(+) length=1367 sequence_SO=chromosome SO=protein_coding	1367	1	3.6	11	4	1.595e-09	1	1e-10	0	2.81e-08	5	2.869e-08	5	LmxM.08_29.0350	Paraflagellar rod	-0.0446522	-5.06628	0.276704	0	null	#N/A
LmxM.32.3190	organism=Leishmania_mexicana_MHOM/GT/2001/U1103 product=small nuclear ribonucleoprotein SmD2 location=LmxM.32:1381882-1382193(+) length=103 sequence_SO=chromosome SO=protein_coding	103	1	25.2	10	3	6.632e-07	6	2.879e-07	4	1e-10	0	1e-10	0	LmxM.32.3190	#N/A	-1.20359	12.2154	0.397832	0	null	#N/A
LmxM.36.3770	organism=Leishmania_mexicana_MHOM/GT/2001/U1103 product=basic transcription factor 3a, putative location=LmxM.20:1421782-1422093(+) length=103 sequence_SO=chromosome SO=protein_coding	103	1	39.8	7	3	3.586e-07	5	2.914e-07	2	1e-10	0	1e-10	0	LmxM.36.3770	#N/A	-0.299282	11.6662	0.381305	0	null	#N/A
LmxM.36.0040	organism=Leishmania_mexicana_MHOM/GT/2001/U1103 product=N-acetylglucosamine-6-phosphate deacetylase-like protein location=LmxM.20:13246-14544(-) length=432 sequence_SO=chromosome SO=protein_coding	432	1	7.9	5	3	9.629e-08	4	1.506e-08	1	1e-10	0	1e-10	0	#N/A	#N/A	-2.66861	9.12089	0.304747	0	null	#N/A
LmxM.28.0140	organism=Leishmania_mexicana_MHOM/GT/2001/U1103 product=pantothenate kinase subunit, putative location=LmxM.28:35881-40266(+) length=1461 sequence_SO=chromosome SO=protein_coding	1461	1	4	16	5	1.23e-08	8	1.103e-08	5	6.901e-09	3	1e-10	0	LmxM.28.0140	#N/A	-0.786728	1.73655	0.248189	2	null	#N/A
LmxM.21.0750	organism=Leishmania_mexicana_MHOM/GT/2001/U1103 product=hypothetical protein, conserved location=LmxM.21:221015-223183(+) length=722 sequence_SO=chromosome SO=protein_coding	722	1	12	21	9	1.581e-07	19	1e-10	0	8.671e-09	2	1e-10	0	LmxM.21.0750	#N/A	-9.70365	4.17286	0.322264	0	null	#N/A
LmxM.13.1220	organism=Leishmania_mexicana_MHOM/GT/2001/U1103 product=40S ribosomal protein S4, putative location=LmxM.13:394765-396057(-) length=430 sequence_SO=chromosome SO=protein_coding	430	1	89.4	414	41	1.543e-05	85	1.993e-05	98	2.944e-05	98	6.604e-05	130	LmxM.13.1220	#N/A	0.938082	-1.43308	0.611674	0	null	#N/A
LmxM.28.2260	organism=Leishmania_mexicana_MHOM/GT/2001/U1103 product=glycosomal membrane protein, putative location=LmxM.28:866850-867518(+) length=222 sequence_SO=chromosome SO=protein_coding	222	1	24.3	14	5	1.188e-06	9	6.994e-07	2	7.026e-07	2	1e-10	0	LmxM.28.2260	#N/A	-1.43445	1.42542	0.441332	0	null	#N/A
LmxM.34.3860	organism=Leishmania_mexicana_MHOM/GT/2001/U1103 product=T-complex protein 1, eta subunit, putative location=LmxM.34:1433104-1434816(-) length=570 sequence_SO=chromosome SO=protein_coding	570	1	46.1	274	32	1.737e-06	102	4.75e-06	145	4.703e-07	26	1.01e-08	1	LmxM.34.3860	#N/A	1.10871	3.75524	0.484307	0	null	#N/A
LmxM.01.0460	organism=Leishmania_mexicana_MHOM/GT/2001/U1103 product=unspecified product location=LmxM.01:113402-117733(+) length=1443 sequence_SO=chromosome SO=protein_coding	1443	1	4.9	5	3	1.979e-08	3	1.194e-08	2	1e-10	0	1e-10	0	LmxM.01.0460	#N/A	-0.724208	7.3097	0.25042	0	null	#N/A
LmxM.12.1130	organism=Leishmania_mexicana_MHOM/GT/2001/U1103 product=NADH:flavin oxidoreductase/NADH oxidase, putative location=LmxM.12:408687-409841(+) length=384 sequence_SO=chromosome SO=protein_coding	384	1	43.5	51	15	3.471e-08	2	2.763e-06	38	1e-10	0	8.554e-07	11	LmxM.12.1130	#N/A	6.69971	1.70941	0.456267	0	null	#N/A
LmxM.32.0970	organism=Leishmania_mexicana_MHOM/GT/2001/U1103 product=hypothetical protein, conserved location=LmxM.32:339503-341299(+) length=598 sequence_SO=chromosome SO=protein_coding	598	1	8.2	5	5	7.731e-08	5	1e-10	0	1e-10	0	1e-10	0	LmxM.32.0970	#N/A	-8.59638	8.59638	0.288992	0	null	#N/A
LmxM.18.1630	organism=Leishmania_mexicana_MHOM/GT/2001/U1103 product=hypothetical protein, conserved location=LmxM.18:676382-677152(+) length=256 sequence_SO=chromosome SO=protein_coding	256	0.9975	7.4	2	2	1e-10	0	1e-10	0	1.255e-07	2	1e-10	0	LmxM.18.1630	#N/A	-9.29462	-9.29462	0.309968	0	null	#N/A
LmxM.29.2980	organism=Leishmania_mexicana_MHOM/GT/2001/U1103 product=glyceraldehyde 3-phosphate dehydrogenase, glycosomal location=LmxM.29:1059218-1060303(-) length=361 sequence_SO=chromosome SO=protein_coding	361	1	70.4	697	35	4.957e-05	227.5	1.626e-05	134.5	6.086e-05	196.5	2.713e-05	120.5	LmxM.29.2980	#N/A	-1.3477	-0.418594	0.618701	0	null	#N/A
LmxM.29.1040	organism=Leishmania_mexicana_MHOM/GT/2001/U1103 product=hypothetical protein, conserved location=LmxM.29:336550-337302(+) length=250 sequence_SO=chromosome SO=protein_coding	250	1	9.2	3	2	3.945e-08	1	8.427e-08	2	1e-10	0	1e-10	0	LmxM.29.1040	#N/A	1.09305	9.27286	0.309314	0	NN Sum: 3, NN D: .61, HMM Prob: 1	#N/A
LmxM.23.1640	organism=Leishmania_mexicana_MHOM/GT/2001/U1103 product=hypothetical protein location=LmxM.23:220077-230015(-) length=3312 sequence_SO=chromosome SO=protein_coding	3312	0.9961	0.8	4	2	4.883e-10	4	1e-10	0	1e-10	0	1e-10	0	#N/A	#N/A	-1.55655	1.55655	0.0896692	0	null	#N/A
LmxM.11.0810	organism=Leishmania_mexicana_MHOM/GT/2001/U1103 product=hypothetical protein, conserved location=LmxM.11:296656-299580(+) length=974 sequence_SO=chromosome SO=protein_coding	974	1	17.1	52	17	6.564e-08	13	1e-10	0	7.681e-07	38	1e-10	0	LmxM.11.0810	#N/A	-12.0254	-3.54664	0.392113	0	null	#N/A
LmxM.05.0100	organism=Leishmania_mexicana_MHOM/GT/2001/U1103 product=phosphoprotein phosphatase, putative location=LmxM.05:28707-30620(+) length=637 sequence_SO=chromosome SO=protein_coding	637	1	27.5	31	14	1.927e-07	19	1.546e-07	7	1.3e-08	1	7.839e-08	4	LmxM.05.0100	#N/A	0.179726	1.92607	0.364216	0	null	#N/A
LmxM.29.1150	organism=Leishmania_mexicana_MHOM/GT/2001/U1103 product=hypothetical protein, conserved location=LmxM.29:380513-383089(+) length=858 sequence_SO=chromosome SO=protein_coding	858	0.9928	3	2	2	2.442e-09	2	1e-10	0	1e-10	0	1e-10	0	#N/A	#N/A	-3.66789	3.66789	0.143807	0	null	#N/A
LmxM.08_29.2760	organism=Leishmania_mexicana_MHOM/GT/2001/U1103 product=hypothetical protein, conserved location=LmxM.08:29223-30929(-) length=568 sequence_SO=chromosome SO=protein_coding	568	1	14.6	13	8	2.639e-08	4	1.552e-08	2	6.17e-08	7	1e-10	0	LmxM.08_29.2760	Intrflagellar transport	-2.49558	-0.560312	0.301582	0	null	#N/A
LmxM.21.1855	organism=Leishmania_mexicana_MHOM/GT/2001/U1103 product=hypothetical protein, conserved location=LmxM.21:726570-726809(+) length=79 sequence_SO=chromosome SO=protein_coding	79	1	30.4	3	2	4.726e-08	1	2.14e-07	1	1e-10	0	2.991e-07	1	#N/A	#N/A	3.4375	-0.195624	0.374854	0	null	#N/A
LmxM.08.1230	organism=Leishmania_mexicana_MHOM/GT/2001/U1103 product=beta tubulin location=LmxM.08:1664002-1665246(+) length=414 sequence_SO=chromosome SO=protein_coding	414	1	85.5	193	39	1.809e-05	76	4.25e-08	0.5	5.114e-06	36.5	1e-10	0	LmxM.08.1230	#N/A	-9.0893	1.82603	0.536636	0	null	#N/A
LmxM.32.2370	organism=Leishmania_mexicana_MHOM/GT/2001/U1103 product=hypothetical protein, conserved location=LmxM.32:944473-946164(+) length=563 sequence_SO=chromosome SO=protein_coding	563	1	4.3	6	3	6.566e-08	2	1.258e-07	4	1e-10	0	1e-10	0	LmxM.32.2370	#N/A	0.936996	9.90283	0.328253	0	null	#N/A
LmxM.08_29.2140	organism=Leishmania_mexicana_MHOM/GT/2001/U1103 product=C-8 sterol isomerase-like protein location=LmxM.08:259142-259813(+) length=223 sequence_SO=chromosome SO=protein_coding	223	0.9993	17.5	3	3	5.65e-08	2	1.131e-07	1	1e-10	0	1e-10	0	LmxM.08_29.2140	#N/A	1	9.72792	0.322994	1	NN Sum: 4, NN D: .78, HMM Prob: .51	#N/A
LmxM.13.0280	organism=Leishmania_mexicana_MHOM/GT/2001/U1103 product=alpha tubulin location=LmxM.13:90325-91971(-) length=548 sequence_SO=chromosome SO=protein_coding	548	1	68.4	1831	41	0.0003305	1164.08	5.173e-06	110.34	0.0002309	525.18	1.774e-07	12.61	LmxM.13.0280	#N/A	-6.71324	0.53868	0.675339	0	NN Sum: 3, NN D: .45, HMM Prob: 1	#N/A
LmxM.32.1930	organism=Leishmania_mexicana_MHOM/GT/2001/U1103 product=phosphoribosylpyrophosphate synthetase, putative,phosphoribosyl transferase, putative location=LmxM.32:733283-734353(+) length=356 sequence_SO=chromosome SO=protein_coding	356	1	34.3	41	11	7.115e-07	22	6.436e-07	13	1.38e-07	6	1e-10	0	LmxM.32.1930	#N/A	-0.400225	3.29461	0.417412	0	null	#N/A
LmxM.08.0420	organism=Leishmania_mexicana_MHOM/GT/2001/U1103 product=hypothetical protein,conserved location=LmxM.08:1318941-1324823(+) length=1960 sequence_SO=chromosome SO=protein_coding	1960	1	4.7	18	9	2.22e-08	9	3.816e-08	9	1e-10	0	1e-10	0	LmxM.08.0420	#N/A	0.778793	8.23745	0.278219	0	null	#N/A
LmxM.36.0560	organism=Leishmania_mexicana_MHOM/GT/2001/U1103 product=hypothetical protein, conserved location=LmxM.20:154028-154774(+) length=248 sequence_SO=chromosome SO=protein_coding	248	1	27.4	9	5	1.52e-07	6	1e-10	0	2.587e-07	3	1e-10	0	LmxM.36.0560	#N/A	-11.0039	-0.766817	0.361374	0	null	#N/A
LmxM.05.0140	organism=Leishmania_mexicana_MHOM/GT/2001/U1103 product=nucleolar RNA helicase II, putative location=LmxM.05:41666-43720(+) length=684 sequence_SO=chromosome SO=protein_coding	684	1	22.1	100	17	1.436e-06	84	2.549e-08	3	1.317e-07	13	1e-10	0	LmxM.05.0140	#N/A	-5.93693	3.47102	0.420229	0	null	#N/A
LmxM.03.0520	organism=Leishmania_mexicana_MHOM/GT/2001/U1103 product=hypothetical protein, conserved location=LmxM.03:181452-183998(+) length=848 sequence_SO=chromosome SO=protein_coding	848	1	9	15	7	1.483e-08	5	6.672e-08	10	1e-10	0	1e-10	0	LmxM.03.0520	#N/A	2.16207	8.67154	0.291249	0	null	#N/A
LmxM.08_29.1750	organism=Leishmania_mexicana_MHOM/GT/2001/U1103 product=paraflagellar rod protein 1D, putative location=LmxM.08:394075-395862(+) length=595 sequence_SO=chromosome SO=protein_coding	595	1	62	727	50	7.012e-06	247	2.2e-07	11	6.894e-05	368	1.782e-06	81	LmxM.08_29.1750	Paraflagellar rod	-5.24557	-3.28969	0.589184	0	null	#N/A
LmxM.06.1090	organism=Leishmania_mexicana_MHOM/GT/2001/U1103 product=hypothetical protein, conserved location=LmxM.06:420681-422468(+) length=595 sequence_SO=chromosome SO=protein_coding	595	1	5	2	2	1.282e-08	2	1e-10	0	1e-10	0	1e-10	0	LmxM.06.1090	#N/A	-6.01346	6.01346	0.211793	0	null	#N/A
LmxM.32.0310	organism=Leishmania_mexicana_MHOM/GT/2001/U1103 product=ATP-binding cassette protein, putative location=LmxM.32:104565-106571(-) length=668 sequence_SO=chromosome SO=protein_coding	668	1	13.6	15	8	7.562e-08	14	1e-10	0	1e-10	0	1e-10	0	LmxM.32.0310	#N/A	-8.56453	8.56453	0.288036	0	null	#N/A
LmxM.34.1520	organism=Leishmania_mexicana_MHOM/GT/2001/U1103 product=hypothetical protein, conserved location=LmxM.34:574544-576730(-) length=728 sequence_SO=chromosome SO=protein_coding	728	0.999	5.5	2	3	1e-10	0	8.66e-09	2	1e-10	0	1e-10	0	LmxM.34.1520	#N/A	5.45286	5.45286	0.195231	0	NN Sum: 1, NN D: .31, HMM Prob: .87	#N/A
LmxM.34.4550	organism=Leishmania_mexicana_MHOM/GT/2001/U1103 product=hypothetical protein, conserved location=LmxM.34:1698568-1703007(+) length=1479 sequence_SO=chromosome SO=protein_coding	1479	1	3.2	24	5	7.148e-09	6	2.347e-08	13	7.12e-09	3	2.547e-09	2	LmxM.34.4550	#N/A	0.866671	1.66324	0.260514	0	NN Sum: 3, NN D: .51, HMM Prob: .61	#N/A
LmxM.25_253118_253302_252840_-	LmxM.25_253118_253302_252840_-	154	1	23.4	4	3	1.056e-07	3	2.465e-08	1	1e-10	0	1e-10	0	LmxM.25_253118_253302_252840_-	#N/A	-2.09447	9.34707	0.311544	#N/A	#N/A	#N/A
LmxM.27.0930	organism=Leishmania_mexicana_MHOM/GT/2001/U1103 product=isovaleryl-coA dehydrogenase, putative location=LmxM.27:370660-371892(-) length=410 sequence_SO=chromosome SO=protein_coding	410	1	39	87	13	1.023e-06	28	4.06e-06	54	1.343e-07	5	1e-10	0	LmxM.27.0930	#N/A	1.81075	5.24108	0.471745	0	NN Sum: 0, NN D: .22, HMM Prob: .93	#N/A
LmxM.08_29.2570	organism=Leishmania_mexicana_MHOM/GT/2001/U1103 product=serine/threonine-protein kinase, putative,protein kinase, putative location=LmxM.08:92049-93554(-) length=501 sequence_SO=chromosome SO=protein_coding	501	1	27.5	53	13	1.41e-06	42	3.835e-08	1	2.976e-07	10	1e-10	0	LmxM.08_29.2570	#N/A	-5.47284	2.28248	0.424206	0	null	#N/A
LmxM.04.0860	organism=Leishmania_mexicana_MHOM/GT/2001/U1103 product=unspecified product location=LmxM.04:313854-315029(-) length=391 sequence_SO=chromosome SO=protein_coding	391	1	16.9	7	4	1.704e-07	5	6.35e-08	2	1e-10	0	1e-10	0	LmxM.04.0860	#N/A	-1.42267	10.1917	0.33694	0	null	#N/A
LmxM.06.0250	organism=Leishmania_mexicana_MHOM/GT/2001/U1103 product=hypothetical protein, conserved location=LmxM.06:80490-81326(-) length=278 sequence_SO=chromosome SO=protein_coding	278	1	29.5	12	7	1.021e-07	7	1.37e-07	4	1e-10	0	1.274e-08	1	#N/A	#N/A	0.551064	4.2189	0.34013	0	null	#N/A
LmxM.19.0390	organism=Leishmania_mexicana_MHOM/GT/2001/U1103 product=40S ribosomal protein S13, putative location=LmxM.19:160420-160875(+) length=151 sequence_SO=chromosome SO=protein_coding	151	1	52.3	137	15	7.533e-06	23	2.094e-05	32	4.944e-05	27	8.982e-05	54	LmxM.19.0390	#N/A	0.959087	-2.29011	0.622462	0	null	#N/A
LmxM.36.5110	organism=Leishmania_mexicana_MHOM/GT/2001/U1103 product=hypothetical protein, conserved location=LmxM.20:1945665-1946459(-) length=264 sequence_SO=chromosome SO=protein_coding	264	1	18.6	6	5	1.666e-07	4	1e-10	0	3.94e-08	2	1e-10	0	LmxM.36.5110	#N/A	-10.0084	2.07733	0.331429	0	null	#N/A
LmxM.14.1020	organism=Leishmania_mexicana_MHOM/GT/2001/U1103 product=hypothetical protein, conserved location=LmxM.14:400786-401730(-) length=314 sequence_SO=chromosome SO=protein_coding	314	1	8.9	9	3	1.561e-08	1	1e-10	0	7.823e-07	7	1e-10	0	LmxM.14.1020	#N/A	-11.962	-5.63815	0.390206	0	null	#N/A
LmxM.31.1910	organism=Leishmania_mexicana_MHOM/GT/2001/U1103 product=hypothetical protein, conserved location=LmxM.31:737277-739481(-) length=734 sequence_SO=chromosome SO=protein_coding	734	1	6.3	30	6	7.706e-08	14	1e-10	0	1.024e-07	13	1.951e-08	3	LmxM.31.1910	Paraflagellar rod	-3.194	-0.659891	0.329901	0	null	#N/A
LmxM.29.0330	organism=Leishmania_mexicana_MHOM/GT/2001/U1103 product=hypothetical protein, conserved location=LmxM.29:100665-103247(-) length=860 sequence_SO=chromosome SO=protein_coding	860	1	4.4	6	3	1.575e-08	4	1.619e-08	2	1e-10	0	1e-10	0	LmxM.29.0330	#N/A	0.0395038	7.31922	0.250705	0	null	#N/A
LmxM.36.3330	organism=Leishmania_mexicana_MHOM/GT/2001/U1103 product=hypothetical protein, conserved location=LmxM.20:1300346-1301572(-) length=408 sequence_SO=chromosome SO=protein_coding	408	1	36	23	11	1.428e-08	1	1e-10	0	2.176e-06	22	1e-10	0	LmxM.36.3330	#N/A	-13.4188	-7.24154	0.434054	0	null	#N/A
LmxM.29.2080	organism=Leishmania_mexicana_MHOM/GT/2001/U1103 product=hypothetical protein, conserved location=LmxM.29:729631-731283(+) length=550 sequence_SO=chromosome SO=protein_coding	550	0.9999	4.7	2	2	8.112e-09	2	1e-10	0	1e-10	0	1e-10	0	#N/A	#N/A	-5.35966	5.35966	0.19249	0	null	#N/A
LmxM.34.2440	organism=Leishmania_mexicana_MHOM/GT/2001/U1103 product=hypothetical protein, conserved location=LmxM.34:930307-931131(+) length=274 sequence_SO=chromosome SO=protein_coding	274	0.997	7.3	3	2	1e-10	0	2.134e-07	3	1e-10	0	1e-10	0	#N/A	#N/A	10.06	10.06	0.33298	0	null	#N/A
LmxM.21.0850	organism=Leishmania_mexicana_MHOM/GT/2001/U1103 product=xanthine phosphoribosyltransferase location=LmxM.21:302784-303500(+) length=238 sequence_SO=chromosome SO=protein_coding	238	1	37	16	6	3.977e-07	9	1.21e-06	6	1.483e-08	1	1e-10	0	LmxM.21.0850	#N/A	1.55256	6.75064	0.421022	0	null	#N/A
LmxM.19.0630	organism=Leishmania_mexicana_MHOM/GT/2001/U1103 product=histone H3 variant, putative location=LmxM.19:265190-265627(+) length=145 sequence_SO=chromosome SO=protein_coding	145	1	14.5	29	3	7.513e-06	14	1.263e-07	0.5	9.667e-07	5	1e-10	0	LmxM.19.0630	#N/A	-6.06794	2.98215	0.493481	0	null	#N/A
LmxM.33.4310	organism=Leishmania_mexicana_MHOM/GT/2001/U1103 product=coatomer alpha subunit, putative location=LmxM.33:1611488-1615078(+) length=1196 sequence_SO=chromosome SO=protein_coding	1196	1	9.6	31	11	8.715e-08	19	5.21e-08	11	2.019e-09	1	1e-10	0	LmxM.33.4310	#N/A	-0.772492	6.03815	0.315035	0	null	#N/A
LmxM.11.0470	organism=Leishmania_mexicana_MHOM/GT/2001/U1103 product=pumilio-repeat, RNA-binding protein, putative location=LmxM.11:152768-155005(+) length=745 sequence_SO=chromosome SO=protein_coding	745	1	23.1	80	18	4.953e-07	66	5.877e-09	4	7.375e-08	10	1e-10	0	LmxM.11.0470	#N/A	-6.57299	2.76265	0.375969	0	null	#N/A
LmxM.34.1130	organism=Leishmania_mexicana_MHOM/GT/2001/U1103 product=oligosaccharyl transferase-like protein location=LmxM.34:430610-433201(+) length=863 sequence_SO=chromosome SO=protein_coding	863	1	18.9	20	15	1.139e-07	10.5	2.033e-07	8	1e-10	0	1e-10	0	LmxM.34.1130	#N/A	0.835286	10.6312	0.350161	9	null	#N/A
LmxM.09.0891	organism=Leishmania_mexicana_MHOM/GT/2001/U1103 product=polyubiquitin, putative location=LmxM.09:336699-337085(-) length=128 sequence_SO=chromosome SO=protein_coding	128	1	82.5	592	9	7.729e-06	96.99	1.577e-05	128.41	3.922e-06	53	4.839e-06	49.98	#N/A	#N/A	0.822821	1.42343	0.550866	0	null	#N/A
LmxM.10.0850	organism=Leishmania_mexicana_MHOM/GT/2001/U1103 product=nuclear transport factor 2, putative,ntf2-like location=LmxM.10:359725-360099(-) length=124 sequence_SO=chromosome SO=protein_coding	124	0.9672	23.4	5	2	3.417e-07	3	2.956e-07	1	1e-10	0	1e-10	0	LmxM.10.0850	#N/A	-0.209018	11.6378	0.380448	0	null	#N/A
LmxM.36.6330	organism=Leishmania_mexicana_MHOM/GT/2001/U1103 product=hypothetical protein, conserved location=LmxM.20:2410522-2411358(-) length=278 sequence_SO=chromosome SO=protein_coding	278	1	28.4	7	7	3.785e-07	6	4.878e-08	1	1e-10	0	1e-10	0	LmxM.36.6330	#N/A	-2.95336	11.061	0.363092	0	null	#N/A
LmxM.04.0430	organism=Leishmania_mexicana_MHOM/GT/2001/U1103 product=hypothetical protein, conserved location=LmxM.04:134501-146953(-) length=4150 sequence_SO=chromosome SO=protein_coding	4150	0.9998	0.5	3	2	1e-10	0	3.108e-10	3	1e-10	0	1e-10	0	LmxM.04.0430	#N/A	1.03844	1.03844	0.0785899	2	NN Sum: 1, NN D: .35, HMM Prob: .99	#N/A
LmxM.31.3900	organism=Leishmania_mexicana_MHOM/GT/2001/U1103 product=60S ribosomal protein L2, putative location=LmxM.31:1478894-1479676(+) length=260 sequence_SO=chromosome SO=protein_coding	260	1	55.8	219	19	1.273e-05	33	1.869e-05	45	2.582e-05	43	8.373e-05	98	LmxM.31.3900	#N/A	1.40969	-1.80183	0.614913	0	null	#N/A
LmxM.15.0260	organism=Leishmania_mexicana_MHOM/GT/2001/U1103 product=hypothetical protein, conserved location=LmxM.15:103958-105400(+) length=480 sequence_SO=chromosome SO=protein_coding	480	1	9.6	9	4	1e-10	0	1e-10	0	3.267e-07	9	1e-10	0	LmxM.15.0260	#N/A	-10.6742	-10.6742	0.351455	0	null	#N/A
LmxM.36.3850	organism=Leishmania_mexicana_MHOM/GT/2001/U1103 product=hypothetical protein, conserved location=LmxM.20:1450008-1450685(+) length=225 sequence_SO=chromosome SO=protein_coding	225	1	12.9	5	2	1.782e-07	5	1e-10	0	1e-10	0	1e-10	0	#N/A	#N/A	-9.80009	9.80009	0.325164	0	null	#N/A
LmxM.28.2310	organism=Leishmania_mexicana_MHOM/GT/2001/U1103 product=eukaryotic translation initiation factor, putative location=LmxM.28:886268-887485(+) length=405 sequence_SO=chromosome SO=protein_coding	405	1	38.3	101	19	1.88e-06	44	1.777e-06	30	2.826e-06	27	1e-10	0	LmxM.28.2310	#N/A	-1.40498	0.371848	0.481178	0	null	#N/A
LmxM.05.0180	organism=Leishmania_mexicana_MHOM/GT/2001/U1103 product=dihydrolipoamide branched chain transacylase, putative location=LmxM.05:53244-54677(+) length=477 sequence_SO=chromosome SO=protein_coding	477	1	13	17	6	1.744e-07	9	1.956e-07	6	5.093e-08	2	1e-10	0	LmxM.05.0180	#N/A	-0.203396	2.85811	0.362431	0	NN Sum: 4, NN D: .45, HMM Prob: .99	#N/A
LmxM.36.0360	organism=Leishmania_mexicana_MHOM/GT/2001/U1103 product=hypothetical protein, conserved location=LmxM.20:95797-96576(-) length=259 sequence_SO=chromosome SO=protein_coding	259	1	18.5	9	3	2.136e-07	5	1.154e-07	3	1e-10	0	1.445e-08	1	#N/A	#N/A	-0.718741	4.499	0.353599	2	null	#N/A
LmxM.13.1000	organism=Leishmania_mexicana_MHOM/GT/2001/U1103 product=hypothetical protein, conserved location=LmxM.13:315843-317231(-) length=462 sequence_SO=chromosome SO=protein_coding	462	1	10.8	9	4	7.098e-08	7	1e-10	0	1.082e-08	2	1e-10	0	LmxM.13.1000	#N/A	-8.67596	2.70247	0.291381	0	null	#N/A
LmxM.36.5060	organism=Leishmania_mexicana_MHOM/GT/2001/U1103 product=hypothetical protein, conserved location=LmxM.20:1929828-1931150(-) length=440 sequence_SO=chromosome SO=protein_coding	440	1	9.1	5	3	1e-10	0	2.887e-08	1	4.887e-08	2	8.268e-08	2	LmxM.36.5060	#N/A	1.18772	-2.18298	0.320553	0	null	#N/A
LmxM.08_29.2680	organism=Leishmania_mexicana_MHOM/GT/2001/U1103 product=hypothetical protein, conserved location=LmxM.08:48025-51276(-) length=1083 sequence_SO=chromosome SO=protein_coding	1083	1	10	10	8	2.192e-08	9	1e-10	0	1e-10	0	1e-10	0	LmxM.08_29.2680	#N/A	-6.78267	6.78267	0.234674	0	null	#N/A
LmxM.27.0610	organism=Leishmania_mexicana_MHOM/GT/2001/U1103 product=hypothetical protein, conserved location=LmxM.27:230060-231451(+) length=463 sequence_SO=chromosome SO=protein_coding	463	1	9.1	8	5	1e-10	0	1e-10	0	1.914e-07	8	1e-10	0	LmxM.27.0610	#N/A	-9.90313	-9.90313	0.328262	0	null	#N/A
LmxM.14.1440	organism=Leishmania_mexicana_MHOM/GT/2001/U1103 product=hypothetical protein, conserved location=LmxM.14:590416-593316(+) length=966 sequence_SO=chromosome SO=protein_coding	966	1	11.9	201	14	2.685e-06	140	1.333e-08	9	6.343e-07	49	1.547e-08	3	LmxM.14.1440	#N/A	-6.84867	2.05407	0.45248	0	null	#N/A
LmxM.21.1770	organism=Leishmania_mexicana_MHOM/GT/2001/U1103 product=ATP synthase F1 subunit gamma protein, putative location=LmxM.21:708050-708961(+) length=303 sequence_SO=chromosome SO=protein_coding	303	1	47.9	175	18	4.088e-06	39	9.543e-06	42	9.402e-06	43	2.229e-05	51	LmxM.21.1770	#N/A	1.23863	-1.21723	0.565632	0	null	#N/A
LmxM.01.0410	organism=Leishmania_mexicana_MHOM/GT/2001/U1103 product=unspecified product location=LmxM.01:99489-100091(+) length=200 sequence_SO=chromosome SO=protein_coding	200	1	57.5	248	20	6.232e-06	31	1.146e-05	31	3.28e-05	71	7.635e-05	115	LmxM.01.0410	#N/A	1.16973	-2.62514	0.610326	0	null	#N/A
LmxM.05.0380	organism=Leishmania_mexicana_MHOM/GT/2001/U1103 product=microtubule-associated protein, putative location=LmxM.05:121556-123904(+) length=783 sequence_SO=chromosome SO=protein_coding	783	1	61.9	64	9	3.403e-06	58	1e-10	0	5.129e-08	6	1e-10	0	LmxM.05.0380	#N/A	-14.0761	6.04922	0.453838	0	null	#N/A
LmxM.36.4510	organism=Leishmania_mexicana_MHOM/GT/2001/U1103 product=60S ribosomal protein L18, putative location=LmxM.20:1717137-1717733(+) length=198 sequence_SO=chromosome SO=protein_coding	198	1	58.1	182	16	4.196e-06	19	8.946e-06	29	2.869e-05	41	9.056e-05	91	LmxM.36.4510	#N/A	1.59731	-3.18173	0.612186	0	null	#N/A
LmxM.34.4430	organism=Leishmania_mexicana_MHOM/GT/2001/U1103 product=mitochondrial phosphate transporter, putative location=LmxM.34:1659740-1660693(+) length=317 sequence_SO=chromosome SO=protein_coding	317	1	39.7	66	12	2.547e-06	33	1.243e-06	18	7.984e-07	11	2.505e-07	4	LmxM.34.4430	#N/A	-1.16348	1.85332	0.468475	1	null	#N/A
LmxM.23.0690	organism=Leishmania_mexicana_MHOM/GT/2001/U1103 product=3-ketoacyl-CoA thiolase-like protein location=LmxM.23:318266-319591(-) length=441 sequence_SO=chromosome SO=protein_coding	441	1	56.5	116	23	6.237e-07	16	6.744e-06	94	1.367e-07	4	9.113e-08	2	LmxM.23.0690	#N/A	3.16814	5.01518	0.488056	0	null	#N/A
LmxM.33.0190	organism=Leishmania_mexicana_MHOM/GT/2001/U1103 product=hypothetical protein, conserved location=LmxM.33:65782-67257(+) length=491 sequence_SO=chromosome SO=protein_coding	491	0.9993	10.4	2	4	2.471e-08	2	1e-10	0	1e-10	0	1e-10	0	LmxM.33.0190	#N/A	-6.95478	6.95478	0.239811	0	null	#N/A
LmxM.17.1250	organism=Leishmania_mexicana_MHOM/GT/2001/U1103 product=hypothetical protein, conserved location=LmxM.17:585660-588848(+) length=1062 sequence_SO=chromosome SO=protein_coding	1062	1	6.1	14	6	8.169e-08	12	1e-10	0	7.783e-09	2	1e-10	0	LmxM.17.1250	#N/A	-8.80531	3.37511	0.295266	0	null	#N/A
LmxM.25.1430	organism=Leishmania_mexicana_MHOM/GT/2001/U1103 product=hypothetical protein, conserved location=LmxM.25:551388-552830(-) length=480 sequence_SO=chromosome SO=protein_coding	480	0.9987	2.1	2	2	1e-10	0	1e-10	0	5.785e-08	2	1e-10	0	#N/A	#N/A	-8.17866	-8.17866	0.276455	0	null	#N/A
LmxM.36.4560	organism=Leishmania_mexicana_MHOM/GT/2001/U1103 product=hypothetical protein, conserved location=LmxM.20:1747350-1749107(+) length=585 sequence_SO=chromosome SO=protein_coding	585	1	9.2	6	5	7.463e-08	5	2.094e-08	1	1e-10	0	1e-10	0	#N/A	#N/A	-1.82855	8.90041	0.298123	0	null	#N/A
LmxM.09.1050	organism=Leishmania_mexicana_MHOM/GT/2001/U1103 product=hypothetical protein, conserved location=LmxM.09:403924-404649(-) length=241 sequence_SO=chromosome SO=protein_coding	241	1	19.1	14	4	4.71e-07	8	5.62e-07	4	1.534e-07	2	1e-10	0	LmxM.09.1050	#N/A	-0.151644	2.75053	0.407427	1	null	#N/A
LmxM.25.1210	organism=Leishmania_mexicana_MHOM/GT/2001/U1103 product=hypothetical protein, conserved location=LmxM.25:468456-471647(-) length=1063 sequence_SO=chromosome SO=protein_coding	1063	1	12.8	19	10	9.759e-08	15	1e-10	0	3.619e-08	4	1e-10	0	LmxM.25.1210	#N/A	-9.38565	1.42864	0.312704	0	NN Sum: 0, NN D: .19, HMM Prob: .64	#N/A
LmxM.24.1310	organism=Leishmania_mexicana_MHOM/GT/2001/U1103 product=hypothetical protein, conserved location=LmxM.24:470987-471751(+) length=254 sequence_SO=chromosome SO=protein_coding	254	1	15	4	3	1.193e-07	4	1e-10	0	1e-10	0	1e-10	0	LmxM.24.1310	#N/A	-9.22159	9.22159	0.307773	0	null	#N/A
LmxM.18.0990	organism=Leishmania_mexicana_MHOM/GT/2001/U1103 product=UTP-glucose-1-phosphate uridylyltransferase 2, putative location=LmxM.18:400766-402250(+) length=494 sequence_SO=chromosome SO=protein_coding	494	1	15.8	14	6	1.668e-08	2	2.177e-07	9	1e-10	0	4.573e-08	3	LmxM.18.0990	#N/A	3.97261	2.35449	0.344748	0	null	#N/A
LmxM.30.2050	organism=Leishmania_mexicana_MHOM/GT/2001/U1103 product=hypothetical protein, unknown function location=LmxM.30:972935-974494(-) length=519 sequence_SO=chromosome SO=protein_coding	519	1	21	21	9	1.194e-07	13	6.378e-08	4	1.704e-08	3	5.193e-09	1	LmxM.30.2050	#N/A	-0.984163	3.04249	0.331263	0	null	#N/A
LmxM.13.0220	organism=Leishmania_mexicana_MHOM/GT/2001/U1103 product=small Rab GTP binding protein, putative location=LmxM.13:70330-70965(-) length=211 sequence_SO=chromosome SO=protein_coding	211	1	12.3	3	2	2.607e-08	1	1.011e-07	2	1e-10	0	1e-10	0	LmxM.13.0220	#N/A	1.95122	9.31254	0.310507	0	null	#N/A
LmxM.36.5340	organism=Leishmania_mexicana_MHOM/GT/2001/U1103 product=hypothetical protein, conserved location=LmxM.20:2037420-2040011(-) length=863 sequence_SO=chromosome SO=protein_coding	863	1	18.4	50	16	2.163e-08	5	1e-10	0	8.343e-07	43	3.989e-09	1	LmxM.36.5340	#N/A	-7.7096	-5.26969	0.393451	0	null	#N/A
LmxM.11.0210	organism=Leishmania_mexicana_MHOM/GT/2001/U1103 product=acidocalcisomal pyrophosphatase location=LmxM.11:55805-57136(+) length=443 sequence_SO=chromosome SO=protein_coding	443	1	29.6	23	10	3.191e-07	7	6.924e-07	15	5.338e-08	1	1e-10	0	LmxM.11.0210	#N/A	0.894651	4.24135	0.402734	0	null	#N/A
LmxM.22.1320	organism=Leishmania_mexicana_MHOM/GT/2001/U1103 product=hypothetical protein, unknown function location=LmxM.22:527034-539018(-) length=3925 sequence_SO=chromosome SO=protein_coding	3925	1	5	8	7	6.382e-09	8	1e-10	0	1e-10	0	1e-10	0	LmxM.22.1320	Flagellar attachment zone	-5.01837	5.01837	0.182491	0	null	#N/A
LmxM.20.0300	organism=Leishmania_mexicana_MHOM/GT/2001/U1103 product=hypothetical protein, conserved location=LmxM.20:2745692-2746624(+) length=310 sequence_SO=chromosome SO=protein_coding	310	1	6.1	3	2	9.857e-08	3	1e-10	0	1e-10	0	1e-10	0	#N/A	#N/A	-8.94647	8.94647	0.299506	0	null	#N/A
LmxM.08.0250	organism=Leishmania_mexicana_MHOM/GT/2001/U1103 product=hypothetical protein, conserved location=LmxM.08:1247434-1247775(+) length=113 sequence_SO=chromosome SO=protein_coding	113	1	29.2	10	3	3.886e-08	1	1.163e-06	7	2.752e-07	2	1e-10	0	LmxM.08.0250	#N/A	1.88886	2.12619	0.416943	1	null	#N/A
LmxM.28.2080	organism=Leishmania_mexicana_MHOM/GT/2001/U1103 product=mitochondrial DEAD box protein, putative location=LmxM.28:804048-805682(-) length=544 sequence_SO=chromosome SO=protein_coding	544	1	17.8	10	6	3.457e-07	10	1e-10	0	1e-10	0	1e-10	0	LmxM.28.2080	#N/A	-10.7557	10.7557	0.353908	0	NN Sum: 1, NN D: .42, HMM Prob: .71	#N/A
LmxM.30.2280	organism=Leishmania_mexicana_MHOM/GT/2001/U1103 product=ADP-ribosylation factor, putative location=LmxM.30:1099710-1100258(-) length=182 sequence_SO=chromosome SO=protein_coding	182	0.9998	9.9	5	2	3.112e-07	3	9.256e-08	1	9.462e-08	1	1e-10	0	LmxM.30.2280	#N/A	-2.13082	2.09176	0.369765	0	null	#N/A
LmxM.27.1730	organism=Leishmania_mexicana_MHOM/GT/2001/U1103 product=hypothetical protein, conserved location=LmxM.27:689313-690335(+) length=340 sequence_SO=chromosome SO=protein_coding	340	1	15.9	9	4	1.683e-07	5	1.005e-08	1	1.583e-08	1	5.188e-08	2	LmxM.27.1730	Flagellar membrane	-1.57201	1.39727	0.339104	0	null	#N/A
LmxM.33.1520	organism=Leishmania_mexicana_MHOM/GT/2001/U1103 product=hypothetical protein, conserved location=LmxM.33:664127-664525(-) length=132 sequence_SO=chromosome SO=protein_coding	132	1	34.8	11	4	2.856e-07	5	8.245e-07	6	1e-10	0	1e-10	0	LmxM.33.1520	#N/A	1.52919	12.4384	0.404544	0	null	#N/A
LmxM.31.1960	organism=Leishmania_mexicana_MHOM/GT/2001/U1103 product=1-acyl-sn-glycerol-3-phosphateacyltransferase-like protein, putative location=LmxM.31:759801-760682(-) length=293 sequence_SO=chromosome SO=protein_coding	293	1	17.4	23	6	6.475e-07	12	3.6e-07	8	3.763e-08	3	1e-10	0	LmxM.31.1960	#N/A	-0.92798	4.73892	0.401921	1	NN Sum: 4, NN D: .65, HMM Prob: .04	#N/A
LmxM.25.1840	organism=Leishmania_mexicana_MHOM/GT/2001/U1103 product=hypothetical protein, conserved location=LmxM.25:711603-713546(-) length=647 sequence_SO=chromosome SO=protein_coding	647	1	14.2	7	7	9.362e-08	7	1e-10	0	1e-10	0	1e-10	0	LmxM.25.1840	#N/A	-8.87221	8.87221	0.297276	0	null	#N/A
LmxM.21.1860	organism=Leishmania_mexicana_MHOM/GT/2001/U1103 product=beta tubulin location=LmxM.21:730734-732065(+) length=443 sequence_SO=chromosome SO=protein_coding	443	0.9999	79	111	39	5.776e-06	28.5	1.551e-07	4.5	9.95e-06	25	1e-10	0	LmxM.21.1860	#N/A	-6.66288	-0.746411	0.520088	0	null	#N/A
LmxM.29.1810	organism=Leishmania_mexicana_MHOM/GT/2001/U1103 product=hypothetical protein, conserved location=LmxM.29:612006-628709(+) length=5567 sequence_SO=chromosome SO=protein_coding	5567	1	2.7	29	15	9.28e-10	7	1e-10	0	2.876e-08	22	1e-10	0	LmxM.29.1810	Central pair	-7.21374	-4.81116	0.24755	0	null	#N/A
LmxM.08_29.0880	organism=Leishmania_mexicana_MHOM/GT/2001/U1103 product=ADP ribosylation factor 3, putative location=LmxM.08:818693-819232(+) length=179 sequence_SO=chromosome SO=protein_coding	179	1	44.1	30	7	1.797e-06	18	6.337e-07	5	3.735e-08	2	1.828e-07	5	LmxM.08_29.0880	#N/A	-1.16774	3.46481	0.442339	0	null	#N/A
LmxM.18.0300	organism=Leishmania_mexicana_MHOM/GT/2001/U1103 product=hypothetical protein, conserved location=LmxM.18:131515-132681(-) length=388 sequence_SO=chromosome SO=protein_coding	388	1	34	24	9	7.863e-07	21	6.811e-08	1	6.123e-08	1	5.201e-09	1	LmxM.18.0300	#N/A	-3.53116	3.685	0.396418	0	null	#N/A
LmxM.04.0760	organism=Leishmania_mexicana_MHOM/GT/2001/U1103 product=unspecified product location=LmxM.04:284694-285533(-) length=279 sequence_SO=chromosome SO=protein_coding	279	1	28.5	39	6	1.327e-06	21	1.552e-06	18	1e-10	0	1e-10	0	#N/A	#N/A	0.225944	13.8133	0.445927	0	null	#N/A
LmxM.29.3580	organism=Leishmania_mexicana_MHOM/GT/2001/U1103 product=serine/threonine-protein kinase, putative,protein kinase, putative location=LmxM.29:1276641-1278887(+) length=748 sequence_SO=chromosome SO=protein_coding	748	1	3.6	5	3	3.126e-08	4	1e-10	0	6.611e-09	1	1e-10	0	LmxM.29.3580	#N/A	-7.56495	2.22433	0.258059	0	null	#N/A
LmxM.31.1360	organism=Leishmania_mexicana_MHOM/GT/2001/U1103 product=RNA guanylyltransferase, putative location=LmxM.31:520045-522099(+) length=684 sequence_SO=chromosome SO=protein_coding	684	0.9995	5	4	3	3.071e-08	3	1e-10	0	5.059e-09	1	1e-10	0	LmxM.31.1360	#N/A	-7.48257	2.57824	0.255593	0	NN Sum: 0, NN D: .18, HMM Prob: .92	#N/A
LmxM.36.6050	organism=Leishmania_mexicana_MHOM/GT/2001/U1103 product=hypothetical protein, conserved location=LmxM.20:2291727-2292722(-) length=331 sequence_SO=chromosome SO=protein_coding	331	1	15.4	4	4	2.21e-07	4	1e-10	0	1e-10	0	1e-10	0	LmxM.36.6050	#N/A	-10.1105	10.1105	0.334498	0	null	#N/A
LmxM.16.1410	organism=Leishmania_mexicana_MHOM/GT/2001/U1103 product=hypothetical protein, conserved location=LmxM.16:563948-565516(-) length=522 sequence_SO=chromosome SO=protein_coding	522	1	5.7	8	4	2.084e-08	1	1e-10	0	2.43e-07	7	1e-10	0	LmxM.16.1410	#N/A	-10.3654	-3.53722	0.342167	0	null	#N/A
LmxM.31.2950	organism=Leishmania_mexicana_MHOM/GT/2001/U1103 product=nucleoside diphosphate kinase b location=LmxM.31:1152296-1152751(-) length=151 sequence_SO=chromosome SO=protein_coding	151	1	58.9	90	8	9.683e-06	25	5.594e-05	36	1.12e-05	15	1.401e-05	14	LmxM.31.2950	#N/A	1.744	1.38021	0.595824	0	null	#N/A
LmxM.33.2125	organism=Leishmania_mexicana_MHOM/GT/2001/U1103 product=ubiquitin-like protein location=LmxM.33:758584-758826(-) length=80 sequence_SO=chromosome SO=protein_coding	80	0.9999	35	2	2	4.023e-08	2	1e-10	0	1e-10	0	1e-10	0	LmxM.33.2125	#N/A	-7.65571	7.65571	0.260778	0	null	#N/A
LmxM.30.2080	organism=Leishmania_mexicana_MHOM/GT/2001/U1103 product=hypothetical protein, conserved location=LmxM.30:985777-988200(-) length=807 sequence_SO=chromosome SO=protein_coding	807	1	3.6	2	2	3.654e-08	2	1e-10	0	1e-10	0	1e-10	0	LmxM.30.2080	#N/A	-7.51728	7.51728	0.256632	3	null	#N/A
LmxM.36.0220	organism=Leishmania_mexicana_MHOM/GT/2001/U1103 product=dolichyl-phosphate beta-D-mannosyltransferase precursor, conserved location=LmxM.20:61762-62550(-) length=262 sequence_SO=chromosome SO=protein_coding	262	0.999	17.9	2	2	3.505e-08	2	1e-10	0	1e-10	0	1e-10	0	#N/A	#N/A	-7.45738	7.45738	0.254839	1	null	#N/A
LmxM.10.0370	organism=Leishmania_mexicana_MHOM/GT/2001/U1103 product=folate/biopterin transporter, putative location=LmxM.10:150495-152303(+) length=602 sequence_SO=chromosome SO=protein_coding	602	1	7.8	19	5	1e-10	0	1.715e-07	8.4	2.946e-08	1.65	3.099e-08	1.65	#N/A	#N/A	2.77613	1.50524	0.336558	12	null	#N/A
LmxM.10.0530	organism=Leishmania_mexicana_MHOM/GT/2001/U1103 product=hypothetical protein, conserved location=LmxM.10:239456-242926(-) length=1156 sequence_SO=chromosome SO=protein_coding	1156	0.9996	2.8	2	2	3.233e-09	2	1e-10	0	1e-10	0	1e-10	0	LmxM.10.0530	#N/A	-4.05875	4.05875	0.154814	0	null	#N/A
LmxM.33.3890	organism=Leishmania_mexicana_MHOM/GT/2001/U1103 product=hypothetical protein, conserved location=LmxM.33:1469771-1470688(+) length=305 sequence_SO=chromosome SO=protein_coding	305	1	11.1	11	3	1.108e-08	2	9.975e-08	9	1e-10	0	1e-10	0	LmxM.33.3890	#N/A	3.15884	9.11413	0.304544	1	null	#N/A
LmxM.32.0240	organism=Leishmania_mexicana_MHOM/GT/2001/U1103 product=thiol-dependent reductase 1 location=LmxM.32:71924-73153(-) length=409 sequence_SO=chromosome SO=protein_coding	409	1	26.2	27	7	1.199e-07	4	5.033e-07	19	1e-10	0	5.552e-08	4	LmxM.32.0240	#N/A	2.21935	3.48602	0.383175	0	null	#N/A
LmxM.08_29.2300	organism=Leishmania_mexicana_MHOM/GT/2001/U1103 product=ubiquitin hydrolase, putative,cysteine peptidase, Clan CA, family C19, putative location=LmxM.08:181723-183969(+) length=748 sequence_SO=chromosome SO=protein_coding	748	1	3.3	7	2	1.161e-08	3	4.895e-08	4	1e-10	0	1e-10	0	LmxM.08_29.2300	#N/A	2.06651	8.24222	0.278362	0	null	#N/A
LmxM.34.3060	organism=Leishmania_mexicana_MHOM/GT/2001/U1103 product=ubiquitin-activating enzyme e1, putative location=LmxM.34:1157087-1160551(-) length=1154 sequence_SO=chromosome SO=protein_coding	1154	1	17.2	59	17	4.08e-08	17	1.658e-07	33	5.935e-09	3	2.184e-08	5	LmxM.34.3060	#N/A	2.00539	2.89498	0.336991	0	null	#N/A
LmxM.17.0780	organism=Leishmania_mexicana_MHOM/GT/2001/U1103 product=hypothetical protein, conserved location=LmxM.17:304705-304995(-) length=96 sequence_SO=chromosome SO=protein_coding	96	1	36.5	10	3	1.577e-07	6	7.841e-08	4	1e-10	0	1e-10	0	LmxM.17.0780	#N/A	-1.00715	10.2052	0.337348	0	null	#N/A
LmxM.27.1250	organism=Leishmania_mexicana_MHOM/GT/2001/U1103 product=hypothetical protein, conserved location=LmxM.27:507318-508283(-) length=321 sequence_SO=chromosome SO=protein_coding	321	1	19.9	18	5	2.003e-07	10	4.239e-07	8	1e-10	0	1e-10	0	LmxM.27.1250	#N/A	1.08118	11.6078	0.379546	0	null	#N/A
LmxM.15.1481	organism=Leishmania_mexicana_MHOM/GT/2001/U1103 product=cAMP specific phosphodiesterase, putative location=LmxM.15:545076-547898(-) length=940 sequence_SO=chromosome SO=protein_coding	940	1	15.7	81	16	7.094e-08	12	1e-10	0	1.325e-06	39	3.767e-08	4	LmxM.15.1481	#N/A	-5.20785	-4.26166	0.415646	0	null	#N/A
LmxM.34.0330	organism=Leishmania_mexicana_MHOM/GT/2001/U1103 product=short chain dehydrogenase, putative location=LmxM.34:81677-82693(+) length=338 sequence_SO=chromosome SO=protein_coding	338	1	21	22	5	4.096e-08	2	8.498e-07	15	1e-10	0	1.405e-07	5	LmxM.34.0330	#N/A	4.59206	2.66344	0.401341	1	NN Sum: 2, NN D: .63, HMM Prob: .97	#N/A
LmxM.34.0430	organism=Leishmania_mexicana_MHOM/GT/2001/U1103 product=hypothetical protein, conserved location=LmxM.34:111659-113797(+) length=712 sequence_SO=chromosome SO=protein_coding	712	1	11.9	20	10	1e-10	0	1e-10	0	4.75e-07	19	1e-10	0	LmxM.34.0430	#N/A	-11.214	-11.214	0.367697	0	NN Sum: 1, NN D: .22, HMM Prob: .85	#N/A
LmxM.33.0630	organism=Leishmania_mexicana_MHOM/GT/2001/U1103 product=hypothetical protein, conserved location=LmxM.33:264769-267129(+) length=786 sequence_SO=chromosome SO=protein_coding	786	0.9945	2.7	3	2	3.731e-09	3	1e-10	0	1e-10	0	1e-10	0	#N/A	#N/A	-4.25965	4.25965	0.160541	0	null	#N/A
LmxM.26.2380	organism=Leishmania_mexicana_MHOM/GT/2001/U1103 product=hypothetical protein, conserved location=LmxM.26:899730-914909(+) length=5059 sequence_SO=chromosome SO=protein_coding	5059	1	4.5	59	21	2.275e-09	14	1e-10	0	7.329e-08	44	3.397e-10	1	LmxM.26.2380	#N/A	-7.42505	-4.95429	0.288084	0	null	#N/A
LmxM.17.1240	organism=Leishmania_mexicana_MHOM/GT/2001/U1103 product=hypothetical protein, conserved location=LmxM.17:582007-584883(+) length=958 sequence_SO=chromosome SO=protein_coding	958	1	3.2	4	3	1.033e-08	3	1.177e-08	1	1e-10	0	1e-10	0	LmxM.17.1240	#N/A	0.186581	6.7879	0.23483	0	null	#N/A
LmxM.23.0110	organism=Leishmania_mexicana_MHOM/GT/2001/U1103 product=mannose-1-phosphate guanyltransferase location=LmxM.23:23558-24697(+) length=379 sequence_SO=chromosome SO=protein_coding	379	1	22.2	36	8	2.916e-07	11	1.555e-06	21	1e-10	0	6.822e-08	4	LmxM.23.0110	#N/A	2.4763	4.75642	0.428215	0	null	#N/A
LmxM.36.6480	organism=Leishmania_mexicana_MHOM/GT/2001/U1103 product=histidine secretory acid phosphatase, putative location=LmxM.20:2463720-2467562(-) length=1280 sequence_SO=chromosome SO=protein_coding	1280	0.9734	1.9	17	2	4.856e-09	5	1e-10	0	1e-10	0	8.776e-08	12	LmxM.36.6480	#N/A	4.14796	-4.14796	0.296762	0	null	#N/A
LmxM.08_29.2370	organism=Leishmania_mexicana_MHOM/GT/2001/U1103 product=60S ribosomal protein L39, putative location=LmxM.08:166834-166989(-) length=51 sequence_SO=chromosome SO=protein_coding	51	1	39.2	49	3	5.894e-06	10	2.451e-05	18	4.735e-06	9	7.296e-06	12	LmxM.08_29.2370	#N/A	1.58129	1.3375	0.562772	0	null	#N/A
LmxM.13.0500	organism=Leishmania_mexicana_MHOM/GT/2001/U1103 product=RNA helicase, putative location=LmxM.13:137002-142959(+) length=1985 sequence_SO=chromosome SO=protein_coding	1985	1	4.4	17	11	1.087e-08	17	1e-10	0	1e-10	0	1e-10	0	LmxM.13.0500	#N/A	-5.77742	5.77742	0.204805	0	null	#N/A
LmxM.08_29.2440	organism=Leishmania_mexicana_MHOM/GT/2001/U1103 product=hypothetical protein, conserved location=LmxM.08:140182-142326(-) length=714 sequence_SO=chromosome SO=protein_coding	714	1	14.6	17	11	2.303e-08	3	9.217e-09	2	1e-10	0	9.426e-08	12	LmxM.08_29.2440	#N/A	2.16147	-1.54901	0.310246	1	null	#N/A
LmxM.34.1460	organism=Leishmania_mexicana_MHOM/GT/2001/U1103 product=hypothetical protein, conserved location=LmxM.34:549093-550082(+) length=329 sequence_SO=chromosome SO=protein_coding	329	1	20.1	20	5	2.456e-07	11	1.224e-07	8	1.454e-08	1	1e-10	0	LmxM.34.1460	#N/A	-1.08651	4.65172	0.358279	0	null	#N/A
LmxM.24.0440	organism=Leishmania_mexicana_MHOM/GT/2001/U1103 product=hypothetical predicted transmembrane protein location=LmxM.24:146929-151050(+) length=1373 sequence_SO=chromosome SO=protein_coding	1373	1	7.9	15	10	2.313e-08	10.91	7.481e-10	2.98	1.098e-08	0.99	1e-10	0	LmxM.24.0440	#N/A	-5.32982	1.10773	0.254355	2	null	#N/A
LmxM.27.2290	organism=Leishmania_mexicana_MHOM/GT/2001/U1103 product=hypothetical protein, conserved location=LmxM.27:953958-956117(-) length=719 sequence_SO=chromosome SO=protein_coding	719	1	3.8	2	2	1.272e-08	2	1e-10	0	1e-10	0	1e-10	0	#N/A	#N/A	-6.00225	6.00225	0.211461	0	null	#N/A
LmxM.33.3440	organism=Leishmania_mexicana_MHOM/GT/2001/U1103 product=DNA topoisomerase IB, large subunit location=LmxM.33:1313417-1315330(+) length=637 sequence_SO=chromosome SO=protein_coding	637	1	12.7	31	10	2.638e-07	25	1e-10	0	5.42e-08	6	1e-10	0	LmxM.33.3440	#N/A	-10.6348	2.28097	0.35027	0	null	#N/A
LmxM.31.0470	organism=Leishmania_mexicana_MHOM/GT/2001/U1103 product=hypothetical protein, conserved location=LmxM.31:172072-174726(-) length=884 sequence_SO=chromosome SO=protein_coding	884	1	4.9	11	5	3.296e-10	1	1e-10	0	5.286e-08	10	1e-10	0	LmxM.31.0470	#N/A	-8.055	-6.94577	0.272746	0	NN Sum: 1, NN D: .23, HMM Prob: .94	#N/A
LmxM.08_29.1000	organism=Leishmania_mexicana_MHOM/GT/2001/U1103 product=hypothetical protein, conserved location=LmxM.08:770098-771984(-) length=628 sequence_SO=chromosome SO=protein_coding	628	1	6.8	8	4	2.76e-08	2	1.165e-08	1	1.16e-07	5	1e-10	0	LmxM.08_29.1000	#N/A	-3.61132	-1.5646	0.319131	0	null	#N/A
LmxM.28.2450	organism=Leishmania_mexicana_MHOM/GT/2001/U1103 product=hypothetical protein, conserved location=LmxM.28:944082-946526(+) length=814 sequence_SO=chromosome SO=protein_coding	814	1	4.5	4	3	1e-10	0	1.592e-08	3	1e-10	0	2.305e-09	1	LmxM.28.2450	#N/A	6.50978	2.73577	0.226541	1	NN Sum: 1, NN D: .34, HMM Prob: .96	#N/A
LmxM.33.0550	organism=Leishmania_mexicana_MHOM/GT/2001/U1103 product=cysteine-leucine rich protein, putative location=LmxM.33:217256-219139(+) length=627 sequence_SO=chromosome SO=protein_coding	627	1	8.5	11	4	1.754e-07	8	1.819e-08	1	1.026e-08	2	1e-10	0	LmxM.33.0550	#N/A	-3.34354	4.22391	0.330952	0	null	#N/A
LmxM.16.0660	organism=Leishmania_mexicana_MHOM/GT/2001/U1103 product=hypothetical protein, conserved location=LmxM.16:225914-227614(-) length=566 sequence_SO=chromosome SO=protein_coding	566	1	10.4	4	5	2.036e-08	4	1e-10	0	1e-10	0	1e-10	0	LmxM.16.0660	#N/A	-6.67666	6.67666	0.231513	0	null	#N/A
LmxM.21.1040	organism=Leishmania_mexicana_MHOM/GT/2001/U1103 product=kinesin, putative location=LmxM.21:410773-417162(+) length=2129 sequence_SO=chromosome SO=protein_coding	2129	1	3.2	6	6	1.014e-08	6	1e-10	0	1e-10	0	1e-10	0	LmxM.21.1040	#N/A	-5.67807	5.67807	0.20187	0	null	#N/A
LmxM.34.1990	organism=Leishmania_mexicana_MHOM/GT/2001/U1103 product=hypothetical protein, conserved location=LmxM.34:712349-715528(+) length=1059 sequence_SO=chromosome SO=protein_coding	1059	1	8.6	8	5	2.44e-08	8	1e-10	0	1e-10	0	1e-10	0	LmxM.34.1990	#N/A	-6.93664	6.93664	0.23927	0	null	#N/A
LmxM.12.0040	organism=Leishmania_mexicana_MHOM/GT/2001/U1103 product=hypothetical protein, conserved location=LmxM.12:7065-8468(+) length=467 sequence_SO=chromosome SO=protein_coding	467	0.9971	7.5	2	3	5.424e-08	2	1e-10	0	1e-10	0	1e-10	0	LmxM.12.0040	#N/A	-8.08587	8.08587	0.273672	0	null	#N/A
LmxM.14.0190	organism=Leishmania_mexicana_MHOM/GT/2001/U1103 product=hypothetical protein, conserved location=LmxM.14:48843-49442(+) length=199 sequence_SO=chromosome SO=protein_coding	199	1	72.9	126	16	9.282e-06	76	4.362e-06	38	2.877e-07	5	1.003e-06	6	LmxM.14.0190	#N/A	-0.834896	3.40204	0.51742	0	null	#N/A
LmxM.06.0260	organism=Leishmania_mexicana_MHOM/GT/2001/U1103 product=5'-3' exonuclease, putative location=LmxM.06:82866-87449(-) length=1527 sequence_SO=chromosome SO=protein_coding	1527	1	11	93	19	8.912e-08	53	2.259e-08	30	1.097e-08	8	3.647e-09	2	LmxM.06.0260	#N/A	-1.93162	2.93404	0.31015	0	null	#N/A
LmxM.20.1400	organism=Leishmania_mexicana_MHOM/GT/2001/U1103 product=axoneme central apparatus protein, putative location=LmxM.20:3236511-3238043(+) length=510 sequence_SO=chromosome SO=protein_coding	510	1	31.8	46	14	4.092e-07	11	1e-10	0	3.502e-06	35	1e-10	0	LmxM.20.1400	Central pair	-14.2553	-3.09699	0.459233	0	null	#N/A
LmxM.25.1060	organism=Leishmania_mexicana_MHOM/GT/2001/U1103 product=hypothetical protein, conserved location=LmxM.25:397230-400043(+) length=937 sequence_SO=chromosome SO=protein_coding	937	1	6.4	12	6	3.505e-07	12	1e-10	0	1e-10	0	1e-10	0	LmxM.25.1060	#N/A	-10.7756	10.7756	0.354506	0	null	#N/A
LmxM.27.2250	organism=Leishmania_mexicana_MHOM/GT/2001/U1103 product=hypothetical protein, conserved location=LmxM.27:939144-939884(-) length=246 sequence_SO=chromosome SO=protein_coding	246	1	13.4	5	3	7.482e-08	5	1e-10	0	1e-10	0	1e-10	0	LmxM.27.2250	#N/A	-8.54921	8.54921	0.287576	0	null	#N/A
LmxM.09.1040	organism=Leishmania_mexicana_MHOM/GT/2001/U1103 product=phospholipid:diacylglycerol acyltransferase, putative location=LmxM.09:398663-400741(-) length=692 sequence_SO=chromosome SO=protein_coding	692	1	4.2	3	3	1.523e-08	2	1e-10	0	3.176e-09	1	1e-10	0	LmxM.09.1040	#N/A	-6.52403	2.22635	0.226965	1	null	#N/A
LmxM.28.2520	organism=Leishmania_mexicana_MHOM/GT/2001/U1103 product=hypothetical protein, conserved location=LmxM.28:965271-967193(+) length=640 sequence_SO=chromosome SO=protein_coding	640	1	5.2	5	3	1.33e-08	4	9.499e-09	1	1e-10	0	1e-10	0	LmxM.28.2520	#N/A	-0.481277	6.83283	0.236171	0	null	#N/A
LmxM.36.3180	organism=Leishmania_mexicana_MHOM/GT/2001/U1103 product=receptor-type adenylate cyclase a-like protein location=LmxM.20:1248027-1252259(-) length=1410 sequence_SO=chromosome SO=protein_coding	1410	1	11.3	77	14	1.285e-08	8	1.197e-07	19	1.481e-08	8	1.867e-07	42	LmxM.36.3180	#N/A	3.46954	-0.604315	0.352382	1	NN Sum: 4, NN D: .73, HMM Prob: 1	#N/A
LmxM.33.2080	organism=Leishmania_mexicana_MHOM/GT/2001/U1103 product=hypothetical protein, conserved location=LmxM.33:735749-741397(-) length=1882 sequence_SO=chromosome SO=protein_coding	1882	1	2.6	8	4	5.955e-10	2	1e-10	0	9.915e-09	6	1e-10	0	LmxM.33.2080	#N/A	-5.71569	-3.84797	0.202981	0	null	#N/A
LmxM.30.0190	organism=Leishmania_mexicana_MHOM/GT/2001/U1103 product=nucleolar protein, putative location=LmxM.30:47164-49041(-) length=625 sequence_SO=chromosome SO=protein_coding	625	1	18.4	41	10	3.328e-07	32	2.94e-08	5	4.134e-08	4	1e-10	0	LmxM.30.0190	#N/A	-3.66479	3.12769	0.360599	0	null	#N/A
LmxM.07.0060	organism=Leishmania_mexicana_MHOM/GT/2001/U1103 product=cytochrome c1, heme protein, mitochondrial precursor, putative location=LmxM.07:21966-22742(+) length=258 sequence_SO=chromosome SO=protein_coding	258	1	49.2	47	8	1.654e-06	18	2.967e-06	22	1e-10	0	3.436e-07	7	LmxM.07.0060	#N/A	1.00105	3.74898	0.469589	0	null	#N/A
LmxM.07.1000	organism=Leishmania_mexicana_MHOM/GT/2001/U1103 product=RNA binding protein-like protein location=LmxM.07:498256-499356(+) length=366 sequence_SO=chromosome SO=protein_coding	366	1	16.4	40	7	1.583e-06	21	6.554e-07	9	1.307e-06	10	1e-10	0	LmxM.07.1000	#N/A	-2.1404	0.776098	0.454968	0	null	#N/A
LmxM.28.0040	organism=Leishmania_mexicana_MHOM/GT/2001/U1103 product=hypothetical protein, conserved location=LmxM.28:8308-11058(+) length=916 sequence_SO=chromosome SO=protein_coding	916	1	7.3	10	6	1.05e-08	6	1.368e-08	4	1e-10	0	1e-10	0	#N/A	#N/A	0.378512	6.91767	0.238703	0	null	#N/A
LmxM.32.2730	organism=Leishmania_mexicana_MHOM/GT/2001/U1103 product=hypothetical protein, conserved location=LmxM.32:1101163-1102671(+) length=502 sequence_SO=chromosome SO=protein_coding	502	1	12.5	11	6	1.04e-07	3	1e-10	0	1.653e-07	8	1e-10	0	LmxM.32.2730	#N/A	-10.395	-0.667989	0.343056	0	null	#N/A
LmxM.18.1380	organism=Leishmania_mexicana_MHOM/GT/2001/U1103 product=pyruvate dehydrogenase E1 component alpha subunit, putative location=LmxM.18:570681-571817(+) length=378 sequence_SO=chromosome SO=protein_coding	378	1	43.9	139	18	1.012e-05	89	2.199e-07	5	8.575e-06	41	1.381e-07	4	LmxM.18.1380	#N/A	-5.70655	0.246964	0.527996	0	null	#N/A
LmxM.32.0650	organism=Leishmania_mexicana_MHOM/GT/2001/U1103 product=hypothetical protein, conserved location=LmxM.32:217669-221880(+) length=1403 sequence_SO=chromosome SO=protein_coding	1403	0.9906	1.6	3	2	8.355e-09	3	1e-10	0	1e-10	0	1e-10	0	#N/A	#N/A	-5.40173	5.40173	0.193727	0	NN Sum: 0, NN D: .37, HMM Prob: .96	#N/A
LmxM.34.0900	organism=Leishmania_mexicana_MHOM/GT/2001/U1103 product=hypothetical protein, conserved location=LmxM.34:328972-329679(+) length=235 sequence_SO=chromosome SO=protein_coding	235	1	16.2	10	4	1.928e-08	1	4.86e-07	6	3.343e-08	1	1.263e-07	2	LmxM.34.0900	#N/A	3.53809	1.66145	0.382283	0	null	#N/A
LmxM.14.0850	organism=Leishmania_mexicana_MHOM/GT/2001/U1103 product=small myristoylated protein-3, putative location=LmxM.14:327218-327565(-) length=115 sequence_SO=chromosome SO=protein_coding	115	1	36.5	17	4	1.5e-08	1	1.681e-06	11	1e-10	0	4.768e-07	4	LmxM.14.0850	#N/A	7.15887	1.83038	0.433704	0	null	#N/A
LmxM.23.0360	organism=Leishmania_mexicana_MHOM/GT/2001/U1103 product=NADP-dependent alcohol dehydrogenase, putative location=LmxM.23:127175-128233(+) length=352 sequence_SO=chromosome SO=protein_coding	352	1	39.5	111	14	2.652e-06	41	4.188e-06	51	1.692e-07	5	6.616e-07	14	LmxM.23.0360	#N/A	0.781557	3.04142	0.488484	0	null	#N/A
LmxM.03.0620	organism=Leishmania_mexicana_MHOM/GT/2001/U1103 product=MP99, putative location=LmxM.03:219576-221543(+) length=655 sequence_SO=chromosome SO=protein_coding	655	1	4.7	2	2	1.176e-09	2	1e-10	0	1e-10	0	1e-10	0	#N/A	#N/A	-2.67356	2.67356	0.116909	0	null	#N/A
LmxM.33.0490	organism=Leishmania_mexicana_MHOM/GT/2001/U1103 product=importin beta-1 subunit, putative location=LmxM.33:179638-182250(+) length=870 sequence_SO=chromosome SO=protein_coding	870	1	8.7	40	7	7.974e-08	14	1.267e-07	15	7.37e-08	8	1.085e-08	3	LmxM.33.0490	#N/A	-0.157718	1.28785	0.346388	0	null	#N/A
LmxM.07.0190	organism=Leishmania_mexicana_MHOM/GT/2001/U1103 product=protein phosphatase 2A, regulatory subunit B, putative,phosphotyrosyl phosphate activator protein, putative location=LmxM.07:78128-79309(-) length=393 sequence_SO=chromosome SO=protein_coding	393	1	12.2	5	3	1.173e-07	3	7.338e-08	1	7.047e-08	1	1e-10	0	LmxM.07.0190	#N/A	-1.35354	1.43403	0.341706	0	null	#N/A
LmxM.18.0280	organism=Leishmania_mexicana_MHOM/GT/2001/U1103 product=hypothetical protein, conserved location=LmxM.18:125141-127258(-) length=705 sequence_SO=chromosome SO=protein_coding	705	1	13.2	27	8	4.95e-08	9	1.479e-07	13	8.299e-09	2	3.049e-08	3	LmxM.18.0280	#N/A	1.62592	2.3474	0.337326	0	null	#N/A
LmxM.08_29.2190	organism=Leishmania_mexicana_MHOM/GT/2001/U1103 product=hypothetical protein, conserved location=LmxM.08:231526-235833(+) length=1435 sequence_SO=chromosome SO=protein_coding	1435	1	3.4	26	4	1.569e-08	6	3.747e-08	14	1e-10	0	2.345e-08	6	LmxM.08_29.2190	#N/A	1.9479	1.17461	0.288485	1	NN Sum: 4, NN D: .73, HMM Prob: .98	#N/A
LmxM.30.3110	organism=Leishmania_mexicana_MHOM/GT/2001/U1103 product=hypothetical protein, conserved location=LmxM.30:1410289-1412829(-) length=846 sequence_SO=chromosome SO=protein_coding	846	0.9998	2.6	2	2	1.065e-08	2	1e-10	0	1e-10	0	1e-10	0	#N/A	#N/A	-5.74819	5.74819	0.203941	0	null	#N/A
LmxM.03.0230	organism=Leishmania_mexicana_MHOM/GT/2001/U1103 product=long chain fatty Acyl CoA synthetase, putative location=LmxM.03:56984-58954(+) length=656 sequence_SO=chromosome SO=protein_coding	656	1	18.6	56	11	1.072e-07	8	9.154e-07	34	1.251e-07	8	5.869e-08	5	LmxM.03.0230	#N/A	2.06807	2.47611	0.408149	0	null	#N/A
LmxM.26.1710	organism=Leishmania_mexicana_MHOM/GT/2001/U1103 product=cytochrome c oxidase subunit V, putative location=LmxM.26:586956-587546(+) length=196 sequence_SO=chromosome SO=protein_coding	196	1	54.1	57	10	2.475e-06	23	1.744e-06	11	2.011e-07	1	4.146e-06	22	LmxM.26.1710	#N/A	1.13814	-0.0431522	0.493278	0	NN Sum: 2, NN D: .36, HMM Prob: .86	#N/A
LmxM.18.0470	organism=Leishmania_mexicana_MHOM/GT/2001/U1103 product=hypothetical protein, conserved location=LmxM.18:184733-186607(-) length=624 sequence_SO=chromosome SO=protein_coding	624	0.9992	4.3	5	2	1e-10	0	1e-10	0	2.035e-08	5	1e-10	0	LmxM.18.0470	Central pair	-6.67596	-6.67596	0.231492	0	null	#N/A
LmxM.36.4520	organism=Leishmania_mexicana_MHOM/GT/2001/U1103 product=hypothetical protein, conserved location=LmxM.20:1719306-1722467(+) length=1053 sequence_SO=chromosome SO=protein_coding	1053	1	10.7	13	8	8.964e-08	11	1e-10	0	8.711e-09	2	1e-10	0	LmxM.36.4520	#N/A	-8.9418	3.34837	0.299366	0	NN Sum: 1, NN D: .16, HMM Prob: .85	#N/A
LmxM.08.1225	organism=Leishmania_mexicana_MHOM/GT/2001/U1103 product=hypothetical protein, unknown function location=LmxM.08:1656301-1657017(+) length=238 sequence_SO=chromosome SO=protein_coding	238	1	12.6	5	2	1.549e-07	2	1.006e-07	2	1e-10	0	8.266e-09	1	#N/A	#N/A	-0.509715	4.93264	0.342138	0	null	#N/A
LmxM.31.1000	organism=Leishmania_mexicana_MHOM/GT/2001/U1103 product=chaperonin containing t-complex protein, putative location=LmxM.31:393695-395311(+) length=538 sequence_SO=chromosome SO=protein_coding	538	1	31	115	22	1.148e-06	51	1.82e-06	47	1.597e-07	13	3.411e-08	4	LmxM.31.1000	#N/A	0.503695	3.93678	0.449994	0	null	#N/A
LmxM.17.0920	organism=Leishmania_mexicana_MHOM/GT/2001/U1103 product=ATP-dependent RNA helicase, putative location=LmxM.17:417730-424836(+) length=2368 sequence_SO=chromosome SO=protein_coding	2368	1	6.4	46	17	3.254e-08	29	5.754e-09	13	7.036e-09	4	1e-10	0	LmxM.17.0920	#N/A	-2.75713	2.42393	0.265734	0	null	#N/A
LmxM.14.1060	organism=Leishmania_mexicana_MHOM/GT/2001/U1103 product=dynein heavy chain, putative location=LmxM.14:412946-425752(+) length=4268 sequence_SO=chromosome SO=protein_coding	4268	1	4.8	54	19	5.502e-09	22	1e-10	0	3.811e-08	32	1e-10	0	LmxM.14.1060	#N/A	-7.76858	-2.76994	0.264159	0	null	#N/A
LmxM.36.6010	organism=Leishmania_mexicana_MHOM/GT/2001/U1103 product=hypothetical protein, conserved location=LmxM.20:2274467-2276479(-) length=670 sequence_SO=chromosome SO=protein_coding	670	1	5.4	3	3	1e-10	0	1e-10	0	9.651e-08	3	1e-10	0	LmxM.36.6010	#N/A	-8.91603	-8.91603	0.298592	0	null	#N/A
LmxM.07.1090	organism=Leishmania_mexicana_MHOM/GT/2001/U1103 product=fatty acid desaturase, putative location=LmxM.07:529037-530290(+) length=417 sequence_SO=chromosome SO=protein_coding	417	0.9997	4.8	3	2	3.917e-08	2	3.272e-08	1	1e-10	0	1e-10	0	#N/A	#N/A	-0.258852	8.48965	0.285788	2	null	#N/A
LmxM.32.2720	organism=Leishmania_mexicana_MHOM/GT/2001/U1103 product=beta-ketoacyl synthase family protein, putative,3-oxoacyl-acyl carrier protein synthase ii, putative location=LmxM.32:1080139-1081518(+) length=459 sequence_SO=chromosome SO=protein_coding	459	0.9994	7.8	2	2	2.128e-08	2	1e-10	0	1e-10	0	1e-10	0	#N/A	#N/A	-6.74012	6.74012	0.233405	0	null	ACCEPT
LmxM.27.1290	organism=Leishmania_mexicana_MHOM/GT/2001/U1103 product=hypothetical protein, conserved,predicted leucine-rich repeat protein location=LmxM.27:521020-522210(+) length=396 sequence_SO=chromosome SO=protein_coding	396	1	12.9	6	5	2.352e-08	2	1e-10	0	3.032e-07	4	1e-10	0	LmxM.27.1290	#N/A	-10.6738	-3.68266	0.351444	0	null	#N/A
LmxM.16.1065	organism=Leishmania_mexicana_MHOM/GT/2001/U1103 product=hypothetical protein, conserved location=LmxM.16:399242-399586(+) length=114 sequence_SO=chromosome SO=protein_coding	114	1	62.3	6	4	4.496e-07	5	1.215e-07	1	1e-10	0	1e-10	0	LmxM.16.1065	#N/A	-1.88682	11.4795	0.375686	0	null	#N/A
LmxM.28.0440	organism=Leishmania_mexicana_MHOM/GT/2001/U1103 product=hypothetical protein, conserved location=LmxM.28:138888-141212(-) length=774 sequence_SO=chromosome SO=protein_coding	774	0.9999	2.6	2	2	1e-10	0	1e-10	0	1e-10	0	8.742e-09	2	#N/A	#N/A	5.4663	-5.4663	0.195626	0	null	#N/A
LmxM.19.1540	organism=Leishmania_mexicana_MHOM/GT/2001/U1103 product=choline/Carnitine o-acyltransferase-like protein location=LmxM.19:620829-623426(+) length=865 sequence_SO=chromosome SO=protein_coding	865	1	2.9	2	2	2.64e-09	1	1e-10	0	2.864e-09	1	1e-10	0	LmxM.19.1540	#N/A	-4.78241	-0.11337	0.175618	0	null	#N/A
LmxM.25.2130	organism=Leishmania_mexicana_MHOM/GT/2001/U1103 product=succinyl-CoA synthetase alpha subunit, putative location=LmxM.25:793673-794572(-) length=299 sequence_SO=chromosome SO=protein_coding	299	1	33.1	130	10	2.496e-06	55	6.046e-06	75	1e-10	0	1e-10	0	LmxM.25.2130	#N/A	1.27633	15.3823	0.493157	0	null	#N/A
LmxM.33.1420	organism=Leishmania_mexicana_MHOM/GT/2001/U1103 product=hypothetical protein, conserved location=LmxM.33:622503-623336(-) length=277 sequence_SO=chromosome SO=protein_coding	277	1	17.7	8	4	1e-10	0	1e-10	0	3.057e-07	8	1e-10	0	LmxM.33.1420	#N/A	-10.5784	-10.5784	0.348572	0	null	#N/A
LmxM.10.0219	organism=Leishmania_mexicana_MHOM/GT/2001/U1103 product=hypothetical protein, unknown function location=LmxM.10:83472-84332(+) length=286 sequence_SO=chromosome SO=protein_coding	286	1	16.1	26	4	5.785e-07	12	2.509e-07	8	5.636e-08	4	5.286e-09	1	LmxM.10.0219	#N/A	-1.30925	3.74999	0.39499	2	NN Sum: 4, NN D: .75, HMM Prob: .99	#N/A
LmxM.28.0710	organism=Leishmania_mexicana_MHOM/GT/2001/U1103 product=hypothetical protein, conserved location=LmxM.28:254666-256423(-) length=585 sequence_SO=chromosome SO=protein_coding	585	1	11.6	16	6	1.607e-07	12	1.838e-08	2	3.169e-08	1	1e-10	0	LmxM.28.0710	#N/A	-3.38	2.49396	0.332401	4	null	#N/A
LmxM.31.3310	organism=Leishmania_mexicana_MHOM/GT/2001/U1103 product=dihydrolipoamide dehydrogenase, putative location=LmxM.31:1311951-1313381(+) length=476 sequence_SO=chromosome SO=protein_coding	476	1	63.4	233	35	5.463e-06	92	4.111e-06	107	6.394e-07	17	4.462e-07	13	LmxM.31.3310	#N/A	-0.421229	3.14063	0.502774	0	null	#N/A
LmxM.08_29.1150	organism=Leishmania_mexicana_MHOM/GT/2001/U1103 product=tryparedoxin, putative location=LmxM.08:703886-704335(-) length=149 sequence_SO=chromosome SO=protein_coding	149	1	45	9	6	1.282e-07	4	3.755e-07	5	1e-10	0	1e-10	0	LmxM.08_29.1150	#N/A	1.54968	11.2983	0.370234	0	NN Sum: 1, NN D: .23, HMM Prob: .69	#N/A
LmxM.25.2340	organism=Leishmania_mexicana_MHOM/GT/2001/U1103 product=serine/threonine-protein kinase, putative,protein kinase, putative location=LmxM.25:847036-848205(+) length=389 sequence_SO=chromosome SO=protein_coding	389	1	15.9	23	7	3.729e-07	18	1e-10	0	1.368e-07	5	1e-10	0	LmxM.25.2340	#N/A	-11.3154	1.44605	0.370749	0	null	#N/A
LmxM.03.0200	organism=Leishmania_mexicana_MHOM/GT/2001/U1103 product=delta-1-pyrroline-5-carboxylate dehydrogenase, putative location=LmxM.03:49414-51030(+) length=538 sequence_SO=chromosome SO=protein_coding	538	1	48.5	166	24	2.057e-07	14	9.038e-06	139	1e-10	0	2.86e-07	13	LmxM.03.0200	#N/A	5.50163	5.01388	0.497908	0	null	#N/A
LmxM.03.0430	organism=Leishmania_mexicana_MHOM/GT/2001/U1103 product=60S acidic ribosomal protein P2, putative location=LmxM.03:135335-135628(+) length=97 sequence_SO=chromosome SO=protein_coding	97	1	39.2	18	2	1.086e-06	5	2.013e-06	13	1e-10	0	1e-10	0	LmxM.03.0430	#N/A	0.890262	13.9195	0.449125	0	null	#N/A
LmxM.32.1310	organism=Leishmania_mexicana_MHOM/GT/2001/U1103 product=expression-site associated gene (ESAG3), putative location=LmxM.32:480925-482937(+) length=670 sequence_SO=chromosome SO=protein_coding	670	0.9987	3.3	2	2	1.904e-09	2	1e-10	0	1e-10	0	1e-10	0	LmxM.32.1310	#N/A	-3.32481	3.32481	0.134321	0	null	#N/A
LmxM.03.0840	organism=Leishmania_mexicana_MHOM/GT/2001/U1103 product=hypothetical protein, conserved location=LmxM.03:323107-326034(-) length=975 sequence_SO=chromosome SO=protein_coding	975	1	9.2	9	5	5.938e-08	7	1e-10	0	7.68e-09	2	1e-10	0	LmxM.03.0840	#N/A	-8.38931	2.93456	0.282776	0	null	#N/A
LmxM.32.0960	organism=Leishmania_mexicana_MHOM/GT/2001/U1103 product=nicotinate phosphoribosyltransferase, putative location=LmxM.32:335386-336663(+) length=425 sequence_SO=chromosome SO=protein_coding	425	1	7.3	5	3	9.147e-09	1	8.101e-08	2	1e-10	0	5.91e-08	2	LmxM.32.0960	#N/A	3.92143	0.606842	0.317423	0	null	#N/A
LmxM.17.0150	organism=Leishmania_mexicana_MHOM/GT/2001/U1103 product=hypothetical protein, conserved location=LmxM.17:103723-104895(-) length=390 sequence_SO=chromosome SO=protein_coding	390	1	13.1	6	4	1e-10	0	1e-10	0	2.237e-07	6	1e-10	0	LmxM.17.0150	#N/A	-10.128	-10.128	0.335025	0	NN Sum: 0, NN D: .15, HMM Prob: .98	#N/A
LmxM.08_29.1110	organism=Leishmania_mexicana_MHOM/GT/2001/U1103 product=hypothetical protein, conserved location=LmxM.08:728707-730584(-) length=625 sequence_SO=chromosome SO=protein_coding	625	1	7.2	3	3	2.516e-08	3	1e-10	0	1e-10	0	1e-10	0	#N/A	#N/A	-6.98071	6.98071	0.240586	0	null	#N/A
LmxM.08.0280	organism=Leishmania_mexicana_MHOM/GT/2001/U1103 product=ribosomal protein L2, putative location=LmxM.08:1257363-1258505(+) length=380 sequence_SO=chromosome SO=protein_coding	380	0.9993	4.5	2	2	2.035e-08	2	1e-10	0	1e-10	0	1e-10	0	LmxM.08.0280	#N/A	-6.67596	6.67596	0.231492	0	null	#N/A
LmxM.13.0160	organism=Leishmania_mexicana_MHOM/GT/2001/U1103 product=protein kinase A regulatory subunit, putative location=LmxM.13:46959-48470(-) length=503 sequence_SO=chromosome SO=protein_coding	503	1	21.7	59	13	3.771e-07	22	1.529e-07	7	6.251e-08	7	6.219e-07	21	LmxM.13.0160	#N/A	0.8176	-0.368868	0.408437	0	null	#N/A
[truncated: 947 more rows]

## Sheet: Ci square Run 2
Ci square Run 2 = 1097 proteins
[truncated: 1,098 more rows]

## Sheet: Cs square Run 2
Cs square Run 2 = 685 proteins
[truncated: 686 more rows]

## Sheet: Fi square Run 2
Fi square Run 2 = 294 proteins
[truncated: 295 more rows]

## Sheet: Fs square Run 2
Fs square Run 2 = 139 proteins
[truncated: 140 more rows]
