# Supplementary material for: Genetic dissection of a Leishmania flagellar proteome demonstrates requirement for directional motility in sand fly infections
Source: PLoS Pathog. 2019 Jun 26;15(6):e1007828. doi: 10.1371/journal.ppat.1007828 (PMC6615630; doi:10.1371/journal.ppat.1007828)
Supplement: S7 Table — List of primer sequences for validation of gene deletion by PCR for all annotated L. mexicana genes and novel genes defined by Fiebig et al. [29]. Sequences are written in 5’ to 3’ orientation and the product length is indicated. (XLSX) [file ppat.1007828.s007.xlsx]

## Sheet: S7_Table_genome_wide_ORF_primer
GeneID	ORF Forward	ORF Reverse	Amplicon length ORF
LmxM.01.0010	CTCCCGAAGTGCAACGAAACAT	GTCGTTGGAGCTGTACATGCTG	255
LmxM.01.0020	TCACAAGAAGCAACAGCAGCAG	CCTGTGTGTTGTACGTGATGCC	179
LmxM.01.0030	GTGCTCCGCGACTCTTTTATCG	TGCTCTCGGTCGTCTCAAAGAG	202
LmxM.01.0040	CCTTCTGCGGCTTCTCTATCGA	ATGCGCATCATCACAAACTCGT	266
LmxM.01.0050	CGGCCTTGCAGAAGAACAACAT	TGTCGTAGTACTCCACGCACTG	270
LmxM.01.0060	AGCTCAAGTACAAGGAGGGCTG	TTTCTTGGCTGCAATGCTCTCG	251
LmxM.01.0070	TGTTCACACAGACCTCTCCACC	CATCGCTGTACCACGACAACAC	260
LmxM.01.0080	ACATCTGTTCCGTTCCCGTTCA	CAGTGACGCGTTGAAGTGAGAC	140
LmxM.01.0090	CCTTCTACTCCGCTGCCAACTA	GCCTCATCGACACACAGCAAAA	220
LmxM.01.0100	CTGCCGTTTCACTTGCTTGTCT	TACGGATCCTTCACGAACCACC	314
LmxM.01.0110	TTCTCGAAGCGCATGATTGACG	TTGATGCCCTTCTGATCCAGCA	224
LmxM.01.0120	ACAGAAATGGCGGCAACAGAAG	GCCGCACCGCCAAAATATGATA	109
LmxM.01.0130	CTCATTTCCCTCGTCTGCAGGA	ACGACTGTATTCCTCACGTGGG	106
LmxM.01.0140	GAAGATCATACCGCTGCAGTGC	CAAAGACGTGCTGGCCATCATC	194
LmxM.01.0150	TCTGCCGGGCGTATCACATTAT	ACACCTTCCGGATGTGCATGTA	167
LmxM.01.0160	ACCTTCGATGTGGTCCTGTCG	TGTAGATGATGTTCTCGCCGCG	100
LmxM.01.0170	AGCTTGCCTGACGTATCGAACT	GCACAGGCGAGTAGAGAGACAA	277
LmxM.01.0180	CACGTCGTACAACTTCAAGGCC	GTACGGCGTCAAGAAGTTCACG	316
LmxM.01.0190	GAGCTCTACGACTCCTTGCTCG	CATACGCTTCAGGTGCTCAACG	255
LmxM.01.0200	TACACCGACACACAAGCTGCTC	CGTGGTAAATAGCGGGGTTACG	199
LmxM.01.0210	ACGCCCTCTTGACACTCATCTC	GGAACATCACGCACAGCTTCTC	213
LmxM.01_53687	GAATGGAGTGAGGCCCCGTTC	ACCGCCAGTACGTGTAAACAGA	122
LmxM.01.0220	TTCTTGCGCAACGTTTCTACCC	AAGGTGCGGAAGAAGGTAGTCC	329
LmxM.01_57483	CTACATGCGTACCCTCAGCGAC	GATGCGGTCAATTCTCGACACG	196
LmxM.01.0230	ATCCTCTACGACGCCTTCACTG	CTGTGAGGGTGCGATCTACTGG	145
LmxM.01.0240	GTTTCTCCACCACCATCGCAAG	GAAGACGGCGAGTTACTGAGGT	275
LmxM.01.0250	CGCTGGAGGAGAACAAGAAGGA	TCTATCGTCGAGGCAATCACCC	151
LmxM.01.0260	GACAAAGGCCCAATACGACCAC	CACATACACGCGAATCTGAGCC	118
LmxM.01.0270	CGCGAGAGAGAGAGAGAGATGC	CGCGGCACTTAGAGACGATTTC	226
LmxM.01.0280	AGTTCGGCAGCTTCATCTCCTT	CCGTTCTTGTAGGGGAGCTGAA	217
LmxM.01.0290	GAAGACATGATAGCGCGCACTC	TGCGTGTCGTCTCCTCTTTCAT	100
LmxM.01.0300	CGCACGGGAGAAGAACATGAAG	TTCAGACGCATCACTTCGGCAT	111
LmxM.01.0310	TCTTGATGTCAGTGCAGAGGGG	TAGAGCTCCGTAACGAGTGTGC	238
LmxM.01.0315	AAAATCTGTCGGCGCCTCAAAG	ATAGGTGGCAATGCAAATGGGC	175
LmxM.01.0320	AAAGCTGTCGTCGCATCACATG	TCGTACTGTGGAGCGCATGTAA	329
LmxM.01.0330	GCGTTGCTGCTGAAGTGTATGT	TCCGTTGCGTTGTAGGAGAGAG	128
LmxM.01.0335	CGAACTGGCTGATTCCCATTGC	GCCGGGAGAATAGAGACAGACC	136
LmxM.01.0340	GCCACCTTGTCCTCTTCTTCCT	GGTGAACGCCGTAGAGTCTCAT	345
LmxM.01.0350	GCTATTGTTGGTCGTGCTGCTT	AAACGTAGAGCTTGTCCCTCCC	221
LmxM.01.0360	TCATCTGTGCCTCTCTTCGCTC	AAGACGCAGAAGATCCGGTTGA	274
LmxM.01.0370	CATGCGCGTCTTCTCGATGATC	TGGCACAGGAAGGTAGAAGACG	328
LmxM.01.0380	CGGACTTTCAGGAGGACACCAT	GACGGTGGTGCTGAAGATGTTG	200
LmxM.01.0390	GTGCGGAAAACTGTCTACTGGC	CATTTGTGTGCCCAGACTTGCT	303
LmxM.01.0400	ATACGTTTGACAGCGCGCTATG	TGTTGCCAAGGAACCAGGATGA	342
LmxM.01.0410	CGTGCTGGTCATCTTCTACCCC	CTGCAACTTGTACACGTCCGTC	160
LmxM.01.0430	AACACTATCATTCGTCGGGGCA	GGTTGTTGCTGCTTCCTCTGAC	221
LmxM.01.0440	TGTTCATGATCGCCACCTTCCT	TCCTCCATGTATTTGCCGTCGA	325
LmxM.01_107651	CTTCACGCCCTCTACTCCTTCC	TCAGCTGATCAACGTTCTCCCC	203
LmxM.01.0450	GGACGCGCAAAGGTATGGATTC	GAACTCTTCAGCAGCACGACAC	126
LmxM.01.0460	TGAATAGCCTCAAGACCGACGG	TGCCCACGAACGGAATACTCTT	264
LmxM.01.0470	TGATCGAGATGGATGCGGAGAC	AGCAGCTCGAACGATTTCTTGC	349
LmxM.01_123594	CTGTGCAAAGCCATCTCGTACG	GCCCCTTACCGACGTCCTTTAC	189
LmxM.01.0480	TGTTCACTTTATCTCCGGCGGT	CATCGTGAAGACTTTGTGCCCC	154
LmxM.01.0490	AATGTCATCTCACGTACCGGCA	TCCAAGTAGATGAGGGTGCACG	319
LmxM.01.0500	CTTTCAGACAGCAGCGACACAG	CAGATCAGGTCCTTGTAGCGCT	183
LmxM.01.0510	CGATGGTGGCGTCCTCAGAG	GATCTCGCTCCTCTGTCGTCC	113
LmxM.01.0520	ACGACGTGTACCTCTCCTACCT	GCCTTCTTGAGCGTGTCGAAAA	205
LmxM.01.0530	CACCTACCATCCCCGGCATATT	CTCCTCCACCAGTGAGACGAAG	320
LmxM.01.0540	GCATCCTCTCAGACCGCTACTC	GATACACCATTGCCGCGATGAC	139
LmxM.01.0550	CTTTCCTGCAGCTGATCTTCCG	GCGTCATGTGCTCGAAGTCATC	267
LmxM.01.0560	GATCATGCACAAGATGGCCTGG	ACACTCCACACAAATCGGACCA	293
LmxM.01.0570	GAGCTACAACAGTGCCGTCAAC	GGATGCGCTTCAACAACATGGT	140
LmxM.01.0580	CACCAACAACAACGTCCCCTTC	CCAGAACTTTAGCTTGCCACGG	178
LmxM.01.0590	CGCCGCCATTACATACCACTTC	GGAGGTGGTAGCCGAAGAAGTT	247
LmxM.01.0600	GTCTCCTGAGGTGTACGTGTCC	CAATGACGAGGAGTGCGACATG	271
LmxM.01.0610	CCGCATCTACGCCCAAATTCAA	TGCGCTTGTTCATGATGCTGTT	179
LmxM.01.0620	TTTTCCAGAACACGAACAGCCG	CCGCACGGTCTTGTACTTTTCC	197
LmxM.01.0630	CCTATGGAAAAGGCGATGCAGC	CGAGGGGCTGGATGACTCTATG	318
LmxM.01.0640	TGCTGCTTCTGAGTATTGCCCT	GCCTGATCGTTAAGCACCATCG	298
LmxM.01.0650	CTACGTCCTCAGCTCGCTCTAC	TGGACGACGGCAAAGTACTTCT	252
LmxM.01.0660	CTGCTCCTACACTGTTTGCGTG	CATCCAGCCAGTCCATCTCTCC	146
LmxM.01.0670	GTCCTCATCCTCGTCCAACTCG	CCGTTCTGTGTTGGACTCCGA	105
LmxM.01_195286	No_primer_found	No_primer_found	0
LmxM.01.0680	CCACGGAAGACCTCGACAAGAT	CACTCACCTGGTCCACATCGAT	142
LmxM.01.0690	GCGCACCACAACTTTCTCATGA	GCGCATCAAGTAGGTGTGAAGG	141
LmxM.01.0700	CCCTACACGTTGTCTGCCTACA	CAGGTAGTTGAAGTGCGTGCTG	322
LmxM.01.0710	CTCTACGTGCAGCTGAAGGAGT	AACCACTTCATGAGCTCCGTCA	323
LmxM.01.0720	GCACGTTCCTTCTCATGTACGC	CAGACGTCAATGAGCTGGGAGA	289
LmxM.01.0730	CCGCATCGTCATCCACATCATG	TCGATCATGGCCAGTGTTTCCT	204
LmxM.01.0740	CGCAACTACGTCATGATCACCG	CCGTTGGTTCTTGAAGAGCACC	114
LmxM.01.0750	GGAAGAGATGCGCACTTTCCAG	TGTGTGATTAGGCAGTGAGGGG	223
LmxM.01.0760	AGCACGTCATCATCTTCTCCGG	CGTCGAGGAGCTGGTGAATGTA	312
LmxM.01_232406	No_primer_found	No_primer_found	0
LmxM.01.0770	GTGGCATCTACTCGTACGGGTT	GCAGAACTTGGAGCTGTTCGAC	269
LmxM.01.0790	TACAGTTGAGGAAGGGCAAGGG	TTCGCTCGGGTAATCCTCTTGG	121
LmxM.01_240110	GTCGGTCTGGTGCTCTTCGTC	CACGCTCGATGACTTCTGCTTG	123
LmxM.01.0800	CACTCGTTGCCCTCTCTCTACC	CAAGGTTTGGCTCACACAGGAA	169
LmxM.01.0810	GACCTCGAGAACCACTTCGTCA	CGTTGGTGAGCAGGACAATGTC	172
LmxM.01.0820	TCGTCCCCATCTTGCAATACGT	TAATGCCGGTCCTCAGCAAAGA	166
LmxM.01.0830	CCATGACGTTTGGGATGTTCGG	TTTGTGCCTGGAAGAGTCGAGT	292
LmxM.02.0030	CTAAAGGTGAACATGAGGGCGC	CCCGCTCTTGGATATACGCAGA	142
LmxM.02.0040	ATGGAGAAGAAGGACTGCGACC	TGGTGCCGACATCCTTCAAGAT	328
LmxM.02.0050	GCCGACAGTCTACACCAAGGAT	CGGCCTGTTCCATGGAGATGTA	272
LmxM.02.0060	TTTCTGGGTCCACATCTCGGAG	ATGAAGAGATACTGAGGCGGCC	119
LmxM.02.0070	CCGTCCTCATGTTCTCCTACCG	AAGGCGCCAGTAGAAAGGATGT	190
LmxM.02_11936	CCCTCACCGTGCTCTTCTTTTG	GGCTCGGGGAGAAGATATCGAC	134
LmxM.02.0080	TTGTCGTCCTTCATGCAGCAAC	GTCGATGGTGGAGTGAACGAGA	282
LmxM.02.0085	ACATCTCTGTCGGTCTCACTGC	AGCGAGGACCAAAACTGGATCA	203
LmxM.02.0090	GGCAAGCTTAAAGGCCTCCAAG	AGTGTCGACCTTCTCTGTCTGC	154
LmxM.02.0100	CATTGTCGGGCAGCCTTGTTAG	AGAAGTCGTCGGGGAGAAAAGG	200
LmxM.02.0110	TGGCGGATGTCATTTCCTTCCT	TATTGGGGTTGGTGCCTCTGAG	165
LmxM.02.0120	GGTTTTAGGCACCGTCGACTTG	CGCACAGCCACTTGAAGAGAAG	175
LmxM.02.0130	GTCTGGGTCGAGGTGATGTTCA	AAATAGTCATCCGCCGGCTTCT	107
LmxM.02.0140	TCCAACATGACGCTGCTCTACA	ATATCCGCCTTGTACTCCTCGC	128
LmxM.02.0150	AGGTGCTACAACGACTGCAGAT	GAAGGGCCGCTCGATAAAACTG	144
LmxM.02.0160	CGTGCTGAGAAGAATGCTGTGG	AAGAGCAGTACCCATCGTCGAC	232
LmxM.02.0170	GAACATTGCTGCTGTGGAGGAC	CTTCTGACTCATCCCGACCTCC	301
LmxM.02.0200	CTGTGGTACGTGAAGGAGTGGT	CTGAATTTCGGTCACCCACTGC	237
LmxM.02_84177	TATGATGAATGGGCTCGTGTCG	GTAGTGACGTTGTGAGGCATGC	149
LmxM.02.0230	TTGCCTCGACAGTGACACGTAT	AATCCTCCAAAGTCACCGTCGT	209
LmxM.02.0240	CGATGGCGGACTTTCTGGTTTC	GCTGATGATGATGATGCGGACG	147
LmxM.02.0250	CGAGAGATGATGGGAAATGCGC	GTAGTCGTGTAGTTCCTCGCGT	166
LmxM.02.0260	AACGGTTCACCTGGACGATGAT	CTGTTTCGGATGTAGCTGGGGA	102
LmxM.02.0270	AGACACACCTGTATGAGAGCGT	CTTGCTCATGTCCTCCCGCT	119
LmxM.02.0280	CAGATCAGGATGGTGGAGAGCC	CTTGCTTCCCTTACCCTGCCTC	276
LmxM.02.0290	CTCCAAAACGAGGCCACATCAC	CTTCTTCGCCGTCAACACACTC	168
LmxM.02.0300	TTCCTTCTCTCACGCACTCCTG	GAACTCGCCCTGGACAACAATG	188
LmxM.02.0310	GAATGATCGCAGCTCCTTGTCG	TCGCGTGTTCTCATCCAATCCT	315
LmxM.02.0320	GTCTTCCTCCCCTTCTTCGTCC	CCAGCTTCCTCTCCTCGTACAG	299
LmxM.02.0330	CCTTTGAGAACACGGTGGAGGA	GTACTCCGCAATGTTCATCGCC	110
LmxM.02.0340	CCACCGTTGCTACTCACTGGTA	CTGCAGGGAGTAGCTGAGGAAG	101
LmxM.02.0350	TTGTGTACTTCGAGACCCCACC	AGACACACTCGACAGCAGGTAC	260
LmxM.02.0360	GAAGATTCTGCGCGAGATCAGC	TTCGAGTAGAGAAGGTTGCGCA	159
LmxM.02.0370	AAGATGGTGCGCAAACTCTTCG	TCAGCGAACAGAATCTCCACGT	161
LmxM.02.0380	GGACATGTGCTACGACAGGGAT	GAATCCTTTTCTGCTGCGACCC	164
LmxM.02.0390	GGATTACCCCACAAAGCCTCCT	AGCCTCGTACTCCTTGATGTCG	241
LmxM.02.0400	ATGCAACCCTTCACCTCTCTCC	GGGGAGAGTTGCAAGAGGAGAG	104
LmxM.02.0410	GTGCATGCGGAAGTACAGACAG	CCGATCCCATTGGCAAAGTACG	295
LmxM.02.0420	TGCTGAGCTCCGACTTTCTCTC	CACCGAGGACAACAACAGCATC	188
LmxM.02_159692	GGTGACCCGTGTGTTCATGC	GGTGCTCGCCTTCTTCTTGC	104
LmxM.02.0430	GTGGACAATGCGATGCTCATGT	CGGTTGATGAGGTCCTTGGCTA	146
LmxM.02.0440	ACATCAGTGGGCCGATCTTGAA	AGGGAGCAGGAGTCGATATCCT	169
LmxM.02.0450	ACCAAGAACTTTTCCAGCTGCG	CTGGATGTCGGTGAGGTCCTTC	189
LmxM.02.0460	AACTTACGCCGACTCATGTGGA	ACGCGAGCCTTTATTGTGTTGG	349
LmxM.02.0470	CCCCGACCCTATGCTATCCTTG	TGCATGTGATGGTCGAGTCACT	260
LmxM.02.0480	TGAAGCTGCGCACAAAGATCG	ACCTCTGGCTTCCTTCACCTTC	239
LmxM.02.0490	ATAACGGACAGCCCTACCACAC	GAGGAGGGAGTTGTGGAAGACC	325
LmxM.02.0500	TGGAGAATCTGCTATACCGCCG	CCTGTTTGAATGGGCCACTGTC	183
LmxM.02.0510	GATAACCGCCACACTGACTTGC	TCCACCGGCTGATCAAGAAAGT	165
LmxM.02.0520	GTTGGTAGGGAGGCAAGAGGTT	TCTTCGATCGTTTTGGCGCTTC	271
LmxM.02.0530	CTCCTTAGATGAGCCCACCGAC	ACTCGCATGCACCACAGTAGAT	247
LmxM.02.0540	TCGAAATTGCTGTCTTCGTGCC	CACAATGTCCTTCACCCTGCAC	338
LmxM.02.0550	GGCGCTAAGGAGTACAAGAGCT	TCCTTCTCCCTCTCCATCACCA	158
LmxM.02.0560	AACAGTGATCTCGCGTCATCCA	ACGCGAATGAAATCACGGTTCC	122
LmxM.02.0570	TGACATTGCTCAGGAGGTGGAG	CTGGCGAAAGAGAACGTTGTCC	271
LmxM.02.0580	TCTGGTGACCTTGCCTCTCATG	CATCACACAGCCACGTCAACTC	238
LmxM.02.0590	CTCGCTCATGAACACCACGAAC	TTCAGCTCCTCACCGATGACAG	204
LmxM.02.0600	CCAAGCAGCCGTACTACAACTG	GTGAGAGCAGAAGAACGCCATG	350
LmxM.02.0610	GGTGCAATGCCCATCAGATCTG	ATCACCTCCATCGACTCCTTGC	201
LmxM.02.0620	TGTCGGTGGCCTCATCATTCTT	CGTGCAGCTGGTCAACATCTTT	176
LmxM.02.0630	GTTACTCCACCATCCCGCTGAT	CTGATACTCCTCCTCACTCGCG	287
LmxM.02.0640	TCACACGCTACTCCAGTTAGCC	CTTCACATGCTGCGACGAAACT	189
LmxM.02.0650	TGTCGCCGATTGTCAAGAGGAT	GCCTTTCTTTCTCTTCGACGGC	173
LmxM.02.0660	CACACTTTTCAGATGGACCCGC	AGCTGTTTCTGATCACGCTCCT	155
LmxM.02.0670	CCATCGCCATCTCTAACCCGAT	CTTGAAGAAGGACAACACGCCC	131
LmxM.02.0680	CGTACTCGGTGTGTGCATCATG	GCCATCCTTGAACATCTGGTGC	130
LmxM.02.0690	GATTGGTTCTTCGAAGTGGCGG	TAGAAGGCGAGGTCATGTTGCA	160
LmxM.02.0700	TACGTCAAGGCTCAGAAGGTCG	GCTCTTCAAAGGACGTCAGCAC	313
LmxM.02.0710	CCGAGCGTGTCAAACATCCTTC	CCCCTCCAATGTGATGTTGTGC	336
LmxM.02.0720	AGCCTCTACAAGTGCAGACAGG	GAAAGATCGGCACCACACAAGG	113
LmxM.02.0730	GCTCATTCCCTCTAACATCTGCG	GTTCTCCTCGGCTGCTGGTG	105
LmxM.02.0740	ACTTCCTCGAGTTTCCATCGCA	CAACACCAAAGGACCTCATCGC	273
LmxM.03.0010	TGTGGGTCATCTTGATGCGACT	GTAGCACCTGTAGTCTGCGGAA	263
LmxM.03.0020	ATGATAGCTCTCCATCCGCGTC	CCCTTTCCAGTCGTCATGGAGT	160
LmxM.03.0030	CAAGACACCGCTTCAAGGCATT	GGAACAAGCTGCGGGAAATTGA	165
LmxM.03.0040	GCGCGGTCTCATTATCTACCCT	CTTCCTTGGCGCACTTCATGAG	116
LmxM.03.0060	ACTACCACTTTCTCGCCGACAA	AGCGTACGACTTCACACATCGA	128
LmxM.03.0070	CGACTTCATCCTCAACCTCGGT	CGTCACGGTAAGCAACATCCAC	115
LmxM.03.0080	TCAAGTACTCAGTGCGCATCGA	CGTTCAGCTGCTCGAGAAACAG	342
LmxM.03.0090	AGATACGTCGCGGGGTAAGATG	AAGGGTTTCTTCGCCATCTCCA	276
LmxM.03.0100	TGGCTTTCTACTCCGCGTACAA	GGCTTGAAACGTTGCTCTTCGA	136
LmxM.03.0110	TCCTCCACGTCTAGACTGTCGA	GAATTCCCAGATGAGCGCGATG	191
LmxM.03.0120	GAACCGCGGCAAATCCTATAGC	AGAGAGACGTACCCAACTTGCC	301
LmxM.03.0130	TCAAGGTGCTGGACGACTACTG	TACGCCTCCAGAACTCCAATGG	205
LmxM.03.0140	TTCCACTACATCAAGGAGGCCG	ACACTCCAGCTGTAACATCGCT	189
LmxM.03.0150	GGCAAATCTCAAGAAGCTGGGG	TGGTGTTCGTATTCCCCTCACC	197
LmxM.03.0160	GATATGATGACCTCGCCGACCA	GTTGTTCAGAAAGGTGCGGGAG	213
LmxM.03.0170	TCAACAACAGCAATGACTGGGC	GGCATCGCTTTTATCAGGGTCG	164
LmxM.03.0180	CTGCAGGACAACATCACCCAAC	TGTGAAAGTAAGGTGCTCGGGT	100
LmxM.03.0190	CGGTGCTGTTCCCTCTGATGTA	TTCTCGAGATCCTCCTTGCAGC	349
LmxM.03.0200	CCTGTCAACCAAATACCGCCAC	AGACCACCGTGTTACCCATCAG	299
LmxM.03.0210	ATGACCAGATCGCCGTGAAGAA	GTCTTTCTCCTCGCTCTTGGGT	158
LmxM.03.0220	CTGTATCAGCGCATCGTGGAAC	GGTTTACATGCGGCCCAATGAA	250
LmxM.03.0230	GCGAGGTGGAGTACAAGGCTTA	CGGGTGTAGCTCATGGTCTTCA	334
LmxM.03.0240	CGGTTGCCTTCCTATACGGCTA	AAGGCGGGGATGTTGAGAAAGT	190
LmxM.03.0250	CGCGTGAAATCAAGACCCTGAA	CGGCCTTCTTCTTGTCGTTCAC	156
LmxM.03.0260	GGCACGGATCCATAACAGCATG	CTAGCCACAGGAACAGGAGTCC	329
LmxM.03.0270	TGGAGCAGAAAACAATGGACGC	CCTTGACCAACATCTTGCGCAT	156
LmxM.03.0280	GTAACACAAGAAGCCACCGGTG	CGGGATGAATGTGCCACTGATG	321
LmxM.03.0290	GCCAACTTCTGCTTCAAGGACC	GTCGCCTGCTTTGTTCTTCTGG	138
LmxM.03_78395	TTGTGGATCGGCGTACCTGAG	CGGAGGAAGAGGAAGAGGCAAA	172
LmxM.03.0310	GAGGACGGAGAGGATGTGGATG	GGAAGGAAAAGTGCATGGGTGG	139
LmxM.03.0320	GTTGCGGCATGAGGATAAGCTC	CGGGGACTTGTCATTGGTGTTG	187
LmxM.03.0330	CGAACGGCTGACAAGGGAATTC	CTGTCTCAGGTAGGCTCGTGTC	122
LmxM.03.0340	CGCTAAGTGGGTCTCGCAAATC	CTCCACGGATACCCTCAAGTCG	226
LmxM.03.0350	CTGTTATGACACCGGATGCAGC	AGCTGTTTGAGGAGACGATGCT	171
LmxM.03_101644	No_primer_found	No_primer_found	0
LmxM.03.0360	GCCATCTGCCGAACAATCACAA	CAACCAACTCACGCCAGTCATC	283
LmxM.03.0370	CTGTCCGCTGAACTTGTTCACG	GAGCGTGTTCCTGTTGATGAGC	100
LmxM.03.0380	TAACACCTTCGCATTTGTCGCC	AGGAACACGAGAAAGATGGCGA	219
LmxM.03.0390	AAGAAAACGGAGGAGGGAGAGC	GAGGAGGAGGAGGAGGGAGAAA	230
LmxM.03.0400	TAACACCTTCGCATTTGTCGCC	AGGAACACGAGAAAGATGGCGA	219
LmxM.03.0410	TCTGCCTGCTTTCCATCTCGAA	TGATGCCAGTCACCTCGTACAG	180
LmxM.03.0420	GATGGCGATGATGGTGATGCAG	GCAGGTCACAGAACGGTTCATG	286
LmxM.03.0430	TTATCTTTGCCCGCTTCCTGGA	CGTCCTTCTTGTCCTCCACCTT	153
LmxM.03.0440	TTATCTTTGCCCGCTTCCTGGA	CGTCCTTCTTGTCCTCCACCTT	153
LmxM.03.0450	CCTCACCCTCTACGCACTTGAA	AGTAGTTGAGGGTGCTGCTCAG	140
LmxM.03.0460	CCACCACCACCACCATCAGTAT	ATGCTGAAAGGGTGATGCAAGC	202
LmxM.03_153620	CTCCCATCAAGCAGACAACGC	CGTGGAGGTTTCATCGAGTCCT	136
LmxM.03.0470	GTACAACCCATCGCCAGTGTTG	CACCTTTGTTGACGCCCTCATC	238
LmxM.03.0480	GGTCTTTCTTTCATCCGCCTGC	CATGTGACGGAGGTTAGCAGGA	173
LmxM.03.0490	CAACGGCTACCTCACTGTACGA	TGTAGGACGGCAAACTGGAGAG	225
LmxM.03.0500	GACGAGAATCCCAACAACTGCG	TCGCCACGTTGCCAGTTCTATA	265
LmxM.03.0510	ATGCAGCAACGACGGAAAAGTT	CCGCTTTTGGATGAACGTCGAA	135
LmxM.03.0520	CTGGACATGACCTTCACGTTGC	AAGAGGTTCAGCAAGACCAGCA	131
LmxM.03.0530	AGGAGTTCTTCAGCGTTCCCTC	TGTAGCAGGTCGAGCAGTACAC	321
LmxM.03.0540	GAGCCGTGCATCATCTTCATCG	TCGCCATGATCACCTTCACCTT	157
LmxM.03.0550	TCCTCCTATGCACCGTTTCGTT	TAGTACGGACAGGCAGAGAGGT	233
LmxM.03.0560	TGACACCCTCGATGACCTTGTC	GGTCTTGAGATGTTTGTGCGCA	301
LmxM.03_204918	No_primer_found	No_primer_found	0
LmxM.03.0570	GCGGACGTGGTGATCGACTA	GACAGCTCCAATGGCGAAACTG	206
LmxM.03.0580	GTCAGCACGGACGATGATGAAC	GTGTCGTTGTCCTCTATCGCCT	105
LmxM.03.0590	TATGTACACCTTCGCCCCACTG	GCCGCTCATTCCTTCAACAACA	199
LmxM.03.0600	ACCTCACCTTCTACTTGGACGC	TCTTCGCTGTCACCTCCACTAC	225
LmxM.03.0610	GTTCCGGTAAGTCAAGCCTCCT	CGTGAGGTCCTTGCATTGTGTC	317
LmxM.03.0620	ATGCGTACGTGGACATGGAGAA	GTCTGTAGCGTCATCTCCAGCA	268
LmxM.03.0630	TGATGGCCTGAAGAACCTCCAG	CGTTCGTCGCAATGTTAGGGTC	272
LmxM.03.0640	CTCGAAGCAGCTGTTCTCGTTG	AAGCATGCGGTTGAGTTTGAGG	160
LmxM.03.0650	CCGCCCTCGTCCTTATCATCTT	TTTCCTCCACCGTCATCTCGTC	141
LmxM.03.0660	TGTACAACTTCGTCGAGGGCAT	TAGATGAGTGCTGCGACACACA	280
LmxM.03.0670	TGTTTCACGGGCATCATCTCCT	AGGAGGCTCAAGATAAGGTGCG	196
LmxM.03.0680	TTGTCGACCAGCTCAAGGGAAT	CCACACACGAGACTTTGATGCC	264
LmxM.03.0690	CTGCTCAACACGACACAGTTCC	CACGTTGCCCTTGATCACAGTC	150
LmxM.03.0700	AGTCTTCTGTGGCGACGTCTAC	CTCATCTCTCCTCCTGCGACTG	231
LmxM.03.0710	GAAGATGGTGAGGGAGGTGCTT	TCCTTGTACTTCTTCGCGCTCA	171
LmxM.03.0720	TACCACCGAATAGCAACCTCCG	GTACCTACCTCTCAGAGCAGCG	141
LmxM.03.0730	CCGTCACCACCGTCTTTTCATG	CGGAGGTGAGGAAGGAAAGTGT	112
LmxM.03.0740	AAGACACCCAGCTGCAAGATCT	CGCGTAGAAGGCTGCTATTTCG	117
LmxM.03.0750	CACGAAATCTGCCAGACCCCTA	CGTGGAAGAAGGCAAGCAGATG	180
LmxM.03.0760	CGCCCCATGTACATCTCACTCA	GCACGTACTGGTTGAAGAAGGC	148
LmxM.03.0770	AAGACCTTGTACTGCCGGAGAC	GTAGCGTTAGTGGGCGAAGGTA	120
LmxM.03.0780	CGAGAGAAGTGGTGGTGAGGAG	ATTCACTGGGGTCACTCTTCCG	122
LmxM.03.0790	GGAGGCCGAAGTACTACAGCTC	TCACCGCTTCTTCCCTGTACTG	110
LmxM.03.0800	CAACACCACTGCCGATCTTGTC	CATGCACACAATGACCGAGACC	208
LmxM.03.0810	CTACCATCCGCTGCATCGAAAC	ATGCTGGCTGTAAAGTGCAACC	216
LmxM.03.0820	GTCACTGCCTCGTCAGTCTCAT	TAGCTCACGGGGTCAAAGTCTG	254
LmxM.03.0821	CCTCCGCCTGTAACCTCAATGA	CAGACTTTCGAAGCTTGCTGGG	237
LmxM.03.0830	CTTGTACACTACGACGAGCCCA	CGAGGAAGTAACGCTCCCAGAA	139
LmxM.03.0840	AGGAATGCTTCGCCACAAACTG	CCCTTATCAACGCTTGCGTCTG	211
LmxM.03.0850	ATGAACTTGCCACCCTCATCGA	GAACGGTTGGCGAGGTTACTTG	209
LmxM.03.0860	AGCAGCCAATCACACATCTCCT	GACGACGGTGTACATGACGGTA	269
LmxM.03.0870	CGGTGCTGGATAGTGTTCTGGA	GTTAAGGACCGTGACAGCGTTG	248
LmxM.03.0880	GAGGCATCCGTCCACAAAAGTG	CACGTCCGTAATGATCTGCACG	282
LmxM.03.0890	GCAACCTGGACTTTTCGAGCTC	TTCGCAGCTGTGGAGAGAAAGA	262
LmxM.03.0900	AGTCCATCATCATCTACCGCGG	ACCGTTGAAGAAGCGCATGATG	224
LmxM.03.0910	ACGACTTGCCTCTCTACACTGG	ATGTCCTGCTTGATGGGGTTGT	133
LmxM.03.0920	GCATCCTCTTCATCCTCCTGGG	TCATGGAAGCGTAGGAGAGTGC	339
LmxM.03.0930	TGGACAAGTTCTACCGCGTGAT	TCCGTCGTCACATTGTAGCCAT	208
LmxM.03.0940	ATATCCACCGCCTCCTTTGCAT	CTTGCGGAGAATCGTCATGAGC	159
LmxM.03.0950	GATCTTGTCCCATCACCCGTCA	GGTCCGCTGTTACCCTCTTCAT	164
LmxM.03.0960	GAGGAGACGGAGCGGAAGAAC	CTTCGGGTCGGTAATGTCCACA	129
LmxM.03.0970	GTCAAAAGTCGGAGGAAAGCGG	AAATGTACTGACCCCTCCCGTG	195
LmxM.03.0980	CGAGCTGAACCAAACGGAAGAC	TCCACACCATCACATGCAAAGC	165
LmxM.04.0010	TGCACCGTAATCTGCTCTGACA	GTCCCCTACCTTTTCCACCTCC	282
LmxM.04.0020	ACGGTGCTCAACATCATGGGTA	CCGACGGTGTTGTAGAAGGTCT	245
LmxM.04.0030	TGGAGCAGATCGAGTTTGACGT	GTTGTGGTAGCTGTTGTCGAGC	206
LmxM.04.0035	CGAGTTGCAGGCTTTCTCATCG	CAACCCCGCCTCTACTACATGA	168
LmxM.04.0040	CTCATGTATCCGGTCGCTGCTA	CATCCATGTTGAGGCGGCATAC	195
LmxM.04.0045	CGAAAGGGTACGCGTCACTAGA	CAAGATGTCGTGCGGATGTAGC	215
LmxM.04.0050	CATGCCAAGGATCACGATTCGG	CTTCGGCAGAGACCTCCCTAAC	130
LmxM.04.0060	CATTGCACAGTCTCAAGGCCTG	ATGATGTTCTCCTCGCGGTTGA	168
LmxM.04.0070	TGATTGGTTCCCCTCCGTGTAC	AAGATGCAACACCTTCAGCGTG	121
LmxM.04.0080	TAGTCACCGTCCACCTTTGACG	CTCACGACGGTACAGCAAGAGA	133
LmxM.04.0090	CTTTTCCCGCCTTCCCTCTACA	AGATGTTGCTGTGCGAGAGACT	188
LmxM.04.0100	CATCAGCTCGGCCTTCTCCATA	GCAGAGTGTCCATTTGCTGCAT	253
LmxM.04.0110	GCAGTCTAAAGCAGGCAGATCG	CCGCCGTCTCACATTCTTGAAC	309
LmxM.04.0120	GGCGATGTTGTGTACTGCTACG	CGCCAGTTGTGTCAAATACCCC	100
LmxM.04.0123	TCAAGTACCTCAACGCCAACCT	CATCTGTGCCTGAATACGCCAT	320
LmxM.04.0127	GGCGACATTGTACACACCATGG	CGGTGCTGTTTTCTGGATTGCT	295
LmxM.04.0130	CGACTGTGTCCTTCCTCAACCT	CGAGTTGTACTTGGGGAGGGAG	305
LmxM.04_50854	TCTTCCTCTCACACACACGCAT	GATTCGTGGGTGAGGGCGTAG	123
LmxM.04.0180	ATATCCTTCCAGTGCAGTGCGT	CTCACCGCCAGTCATCCAGTAA	236
LmxM.04.0190	AGCCTACTTGTGTCGAATGGCT	CAATGCCGACTTCTGCGAGATG	327
LmxM.04.0200	TCTACTACCTCCACCACGACGA	TACCATGCCGACAGAGACAACC	321
LmxM.04.0210	GCAGACCATCGACAACTACCCT	GTCGAGTAGCCTTCCTTGCAGT	117
LmxM.04.0220	GCTTCTGCCCGTTTTCCATCAA	TGATCCCGGTCTTTTCCTCGTC	165
LmxM.04.0230	TCATGGTCGGTCTCATGGCTTT	CTGCACGAGGGTATTGTTCACG	125
LmxM.04.0240	GTACACGCAGGACAGCAAACTC	GTGGTCGAGGTAGTTGTACGCT	127
LmxM.04.0250	TCAGCCATTCGTGAAGGTAGCA	GAGCAGAACGATGGGGTTAGGT	142
LmxM.04.0260	CCACATGAAACTGGGGCGTTAC	GCTCTTCTCAGCGTGCAAACAT	222
LmxM.04.0270	AAGAGACCCTGATGAAGTGGCC	CCCAAGCCGTGTGTCATGTAAC	250
LmxM.04.0280	GTACCACCTCCATCGGCTCTAC	AGTAGGTAGGGTTCGGGGAAGT	333
LmxM.04.0290	CAGTTCACGTCATCTGTGTGGC	AGATTCTTGTCATGCCGGTGGA	189
LmxM.04.0300	ACCAGTTCCATCGATTCCTGCA	AGCTCGTACACAAGTCCCAGAC	235
LmxM.04.0310	CATGTTTGAGTGCCCCGACTTC	TTGATCTTCTTCTCGGTGCGGT	348
LmxM.04.0320	CCGACTTCTTCACGCTGAGAGA	TTGATCTTCTTCTCGGTGCGGT	334
LmxM.04.0330	TGTACGTCTCTGATGCAACCGT	TTTCCTGCACCTGATCGTACGT	279
LmxM.04.0340	GCTCATCCTTGGCCTGAACAAC	CAAGAAGAGTGGTGTGCTGCAG	329
LmxM.04.0350	ACGATCTCAACCTTCAGCTGCT	CCCGTGAGTGATGTCCTCCTTT	131
LmxM.04.0370	GAAGCTGCGACGACTCACAAAG	CCTGCCGATCTTTTCCTGCTTG	301
LmxM.04.0380	CGTACGTGCTGAAGTTCTTGCG	CTTGGGGTGATGTTCGACGTTG	254
LmxM.04.0390	AGATTCCCTTCACCACCATCGG	TGGGTAGTTGTCATAGCCGGTG	338
LmxM.04_123059	CTCACAGAGATGGACGGACTGG	ACACGCCTACTGTCGAGGAAAA	115
LmxM.04.0400	TGCACAATCACATGGACGTTGG	GCCAGAAGTTGTTGAGGTCGTG	117
LmxM.04.0410	TTGATGAGTGAGAGCGACCTGG	CGATCATGTTGACGTCGGCAAA	118
LmxM.04.0420	GAGATCACGCTTCAGATGCACG	CACCTTGAAGCGCATGAGATCG	117
LmxM.04.0430	CTCTGTTTCGAACGTGCTGACC	AGCACCGGTAGCAACAGATCTT	315
LmxM.04.0440	GGAAAATAGCGGCACACCCAAA	GATGTTCTCGTGGTGCAGCTTC	127
LmxM.04.0450	GTACCGCGTGTCCTTCAACAAG	TGGTCTGGTAGCCCTTCCTTTG	320
LmxM.04.0460	CAACTTTAACGCGCACCTCTGT	AGGTCCATCAAGATCGTGTGCA	180
LmxM.04.0465	CCTTCACCGTCGACACTCTCAT	ATGCCAGGTGTGCAGTAGACAT	132
LmxM.04.0470	CCGGTATCTACGGCATGGACTT	TGGCCTGGAAGATGATACCGTC	165
LmxM.04.0480	CGCCGTTATCTTCGTCGTTGAC	GAGGTCACGAAAGCCTAACCCT	187
LmxM.04.0490	CAACAACAGCGGCAACAACAAC	GGTCGGCTTCCTCCTCTTCATT	257
LmxM.04.0500	GTTCCTTGTGCAGTCCATCACG	CGATCGTGTAAGCTGCATCGAC	130
LmxM.04.0510	CGTCTTGGTGGTAGGAACGCTA	GGGGCTGACGACTAAGGACTTT	261
LmxM.04.0520	GTGCTGAACCATGCCAACTCTC	AGCCTTACCACTCGCATGTTCT	305
LmxM.04.0530	TCAACCTGTGATGTAGCGCTGA	CAAGGCCAGACTCAGCTCTTCT	159
LmxM.04_201044	No_primer_found	No_primer_found	0
LmxM.04.0540	GGGTACATCTCGCAGGACAACT	TTGTTCGAAACTGCAAGAGGGC	118
LmxM.04.0550	CACCAATTCGCGCTTGTCTTCT	TGTAGTCACGTCGGTACAGCTG	157
LmxM.04_212255	No_primer_found	No_primer_found	0
LmxM.04.0560	TGCCGACGATCAACTTCTCCAT	AGAACGGCTCCTTGTTACCCTC	210
LmxM.04.0570	CCATGCTGCCAAAACTGTCCAT	GAAAATGCGCCGCTTCTTTTGG	111
LmxM.04.0580	TCTTCTGTCCGATGGCTGGTTC	ACTCGGTGGGTTCGTCATACAG	101
LmxM.04.0590	CGCTCGCTGAAAAGGTGAAGTT	CGTCATCACTTCATCGGCCATG	116
LmxM.04.0600	TTGTCGCCACCTATTTCCTCGT	CATCGAGCACCTCCTGACCTAG	333
LmxM.04.0610	TATCTCTTCTCCCAGCGGCAAC	CGCTTCTTCGCCTGTATGCTTT	333
LmxM.04.0620	ATCATAGCATCGCCGTCTGTGT	TGTCCTGCTCAAGACTCATGGG	232
LmxM.04_243246	GGACAACTACTTCAACGGACGC	GGCTTCCTTGGGGTGATTTCGA	100
LmxM.04.0625	TAGCCTCGATGACAGCCTGATG	AGGAGAAAGGATCAAGGGGTGC	196
LmxM.04.0630	TATTCCGCACCAAAGTTCGCAC	TTCTGGTGCATCGCGTTTTCAG	310
LmxM.04_246981	CAACACCACCAAAGAAGCACCC	GGTCAGCTGGCATGGTTTTCTG	335
LmxM.04.0640	CCACGTCACCATGTTTGCCTAC	CTTGAGATCCTTGAACAGCGCG	271
LmxM.04.0650	GTGTTGTACCTGCACACGATGG	ACATGCGAGAGACCGAAATCCA	302
LmxM.04.0660	GGTGGTGGTCGTGGTAGTCG	GTAGATGTTCGTGACGCCGTTC	114
LmxM.04.0670	CTCCCGTGCAGCTCCTCGTG	GTAGATGTTCGTGACGCCGTTC	139
LmxM.04.0680	CCACACCAACCAAGGAAAACCC	CACCTTGTCTACGTTGGGGTGA	176
LmxM.04.0690	GCGGCTCTTCGTCTACTACCTC	ATCTCTTCCAGCACGCTCAAGT	141
LmxM.04.0700	CGAATCATCAAGTCCCGCATCG	AAACAGCCACACATGCACGTAG	334
LmxM.04.0710	GATGCACCGCGTTGAAGAAGAA	CCTCCTTTTCACTCATGCGCTG	110
LmxM.04.0720	TCCCTGAGTAATGAAGGCGCAA	GATGCACAGGACATCTAAGCGC	148
LmxM.04.0730	ATCCTCTTCCCCGTTCTTGGTG	GTAGTTGGCCGTGTTGTGGAAG	267
LmxM.04.0740	TCCGCGCAACTTTGAGACAATC	TATCGTCGTCACTCCCCTCTGA	113
LmxM.04.0750	TTCTGCAAGAACAAGCCGTACC	TGTACTTGTTGGCCTGAATGCG	196
LmxM.04.0760	CAACACCTTCGTCATCTTCGGC	TGTCGCCGTTGTTGTTCTTGAG	260
LmxM.04.0770	CAACACCTTCGTCATCTTCGGC	TGTCGCCGTTGTTGTTCTTGAG	260
LmxM.04.0780	TTCCTCCCCATCCTTGTCGTTC	GGTAGTCGTTCTCTCTGGCGTT	184
LmxM.04.0790	TGTCATCACCCATCCACGACAA	AGGTGTTCTCTCGCTCTTCCAC	169
LmxM.04.0800	CCATCACTCTCTACACCGGCAA	TTGAACTCGGTGAAGTGGGTGT	121
LmxM.04.0810	GCGACCAGATAGCGGAGAAGAT	GTAGCGCTCTTTAATCGTCGCC	155
LmxM.04.0820	GGTATGTCGTGGGTTGCCTTTG	ATGTAATGCAGCAGAAACCCGC	113
LmxM.04.0830	CGGCGTGATTATCAAGGGAACG	TGTACAGCTCCTTCACGTCCTG	247
LmxM.04.0840	CAGTGAGAAGAGCAACATGGCC	GTCGCTGTGGATAAGGGAGGAG	169
LmxM.04.0850	AGGAAGAGGAGGAGCAGAAGGA	CCAGCAGTCAATGAGCAGTTGG	296
LmxM.04.0860	GACTTCTTCGATGCATCACCGC	AAGGGGTGGTCGATGCATGTTA	259
LmxM.04.0870	AGCATCCACTCACCTCGTCTTC	CAGAAGGGTAGTGCGAGTCGAA	105
LmxM.04.0890	GCAAACCACCCTACAACGCTAC	GACGAGGTCCTCTGTGATGGTC	215
LmxM.04.0910	AGCAACAGGAGCAGTACCCTTC	TCCACCTTTACCTCAGCACTGG	133
LmxM.04.0920	ACAGACACACAGGTAGACGACG	TCATGGGCCAGAAAGATGCTGA	179
LmxM.04.0930	GAAACGAGAGCAACTGTCACCG	TCATGATATCCACCCCGCCTTC	297
LmxM.04.0940	GAAAGGCGTGGACAACAAGGAG	GAAGTCGCCTGTCTTGTTGTGG	313
LmxM.04.0950	TTCTGCAAGAACAAGCCGTACC	TGTACTTGTTGGCCTGAATGCG	196
LmxM.04.0960	CCATTTTAGTGCCGGTGAGCTG	CAGTCGTAGTAGAGGATGCCGG	252
LmxM.04.0970	CGCTGCATAACTACAACGCCAT	ATCATCCGCTCCCACATTCGAT	106
LmxM.04.0975	TCATCAATCCTCAAACCGCCCT	AGTAGTGGCGGAGATGGTTGTG	220
LmxM.04.0980	GATCTTTCCTTTGCCACGGACG	GGACGTGTTGTAGCGGTGATTG	108
LmxM.04.0990	ACGGGGTTGCTCTGAAAGATCA	CCGATTTGCCGTACTTGTCCAC	216
LmxM.04.1000	GTCATGGAGGAGGTCAGCAGTT	AACAGCGAGGGAATGATGGACA	209
LmxM.04.1010	AACTTTTCTGCCGCATCGTCTG	CTGAAGCTGCTCAAGTTCCGTG	342
LmxM.04.1030	TTTACATCCTGTTCGGCGTCCT	GCTTTGGTCTTCGAGCTGTTCC	232
LmxM.04.1040	ACGCACGAACAAAGTCATCACC	TGACACCGGCAAAATCGTCATG	328
LmxM.04.1050	CACCATCAACAAAACCCCGGAG	TTGCTGGAGTCCTTGTCGAAGT	207
LmxM.04.1060	CTTCCTCATCATCCCTGCCTCC	CGGTGTGTCCCAATCAGCTTTC	157
LmxM.04.1070	CAGCAAGGCAGACATTAGCCG	TCTCAACCATAAGCCGCAGTGA	104
LmxM.04.1080	GACCACCACCACCGACATAAGA	ATCTTGCTCTTCTTGGGTCGCT	170
LmxM.04.1090	CCGCTTCACAGAACTTCAGCAG	CAGCTACGCAGATCATCCGAGA	306
LmxM.04.1100	TTCAAAACGGAGCGCGTTATCC	CGTACTCCTCCTCCACGTATGC	220
LmxM.04.1110	ACTGCCTTGGGTTTCGTACGTA	AGAGAGGACGACACAGAACTGC	169
LmxM.04.1120	TGAGGAGGTCGAGGAGGATGAA	GTGATGTCAACGGCAGTGATGG	296
LmxM.04.1130	TCGGAGGGTTTGCTCTTCTCTG	CGAAGTAGAAGAAGGCCCACGA	210
LmxM.04.1140	CAAGTGCACCCATTCGAGTCAC	CTCCTCAAAGTCCTCCCATGGG	347
LmxM.04.1150	TCGAGAACCCTGAAGTGCTGTC	CCAACTTGTTGTCCGCGTTGAT	303
LmxM.04.1160	CTTCTTCGACCCTCTTGACGGT	GCCGTAATTGCCTTCGTTGACA	325
LmxM.04.1165	CAAGAGGTTCACATCGCACAGG	GAGCATTCAAAGCGCTGGAACT	205
LmxM.04.1170	CAACACCAGCTCCGTCATTCAC	CCGGGCTCCTTAAAGAAGTCCA	189
LmxM.04.1180	CTCCTCCATGTTCACCTCCGTT	GCTCAGCATGAAAACTCGCACT	110
LmxM.04.1190	AGTTAGGCGCGCTCAACTTTTC	CCAACCTCTCCACTCGGTCAAT	267
LmxM.04.1200	CGCCTATCCTTGCCACTATCGA	AGCTCACTAGGATGGAAGCACG	327
LmxM.04_422972	CTCTCCAGCACATGTACGGACT	AATTGTGGTCTGAACACGACGC	101
LmxM.04.1210	AAGGCTCCTTCTCGAATCGCAT	AGTACCGGCCAGTGAAGATGTC	102
LmxM.04.1220	TCATCAAGAGTGGATGCACGGT	TAGGCAAGTTGTAGCTCGCCTT	271
LmxM.04.1230	GAGAAGATCTGGCACCACACCT	TGTGTCATCTTCTCGCGGTTCT	116
LmxM.05.0010	ACCGCATTCACATCCTCCAGAA	ATTTCTTCCACCTCCACCCTCG	100
LmxM.05.0020	GCCCGACTGACAGCTTTCAATC	CGACATGGATCGTCAGGGTTCT	131
LmxM.05.0030	GAGCGAGCTTGATATGCTGCTG	ACTACGCTGCACATGTACACCT	207
LmxM.05.0040	TGAAGAAGGAGATGGCGCTGAA	GGTCAAGCTGGAGGGAGTCAAT	108
LmxM.05.0050	GAGCAGCGGATAGAGTACGAGG	TCTGAAGCAGCTCCTCCTTGTC	130
LmxM.05.0060	CTTCGACTCCTTTCACCGCAAC	CCACTTTGTCCGTGCATTCTCC	328
LmxM.05.0070	AGGACATGATCAAAGAGGCGCA	CGTGACGAAGGAGCCAAAGTTC	158
LmxM.05.0080	TGCATTAGAGGTGGTGGGGAAG	AGGCGATACTCATAGTCGTGGC	177
LmxM.05.0090	AGGTGGAAGAGGAGATCGGACT	GTTGCTTCTGACCAACGTAGCC	147
LmxM.05.0100	GCACAACAGCTTCACCTACGAC	CCAAAGACGGTGATGGGAGACT	132
LmxM.05.0110	CGGGTGGATGAAGTAGGATTGC	ACTGGAAGGGATCGCTGATTGG	229
LmxM.05.0120	CACACTCTTTCCTCGTCGTGGA	CCGCGCAGTAGAAATCGAAGTG	234
LmxM.05.0130	AGACTCCCCTCTACGTCGTCAT	GGTGGACAATGTGAAGCGTGTT	162
LmxM.05.0140	GCCACGCGAAGATGAAGTTTGA	TTTCGGAGGATGCTGCAGTACA	316
LmxM.05.0150	GGCCCTCTCCAAGAACACGTAT	TGCCCATGAGAACGAGGCTAAA	248
LmxM.05.0160	CTCTTTTGGGAGCTCAGCGTTG	ATATGCATCATCAGTGCCGGGA	322
LmxM.05.0170	AACACGGAGGTCTCAGATGTGG	CCATCATCGAGGATAGCGCAGA	127
LmxM.05.0180	AGTCGCTGAAGGATGTGGTGAA	CAATGTTGCTCAGCGTGAAGGT	339
LmxM.05.0190	GGCTTCACAACGCCAACTACAA	TAGACTTGTGCCATCGGAGGTG	241
LmxM.05.0200	CGGCAGAGGAAGGTGATGAAGA	GTTCGCCTCCATGTTGAAGAGC	254
LmxM.05.0210	GCGACTCAACTCCTCCCTTCAT	GTTCAGGTGGTTCAAGATGGCG	154
LmxM.05.0220	ACTCAGTGCGCATTCAACGAAG	TAAGACTTGACGCACGGGATGT	103
LmxM.05.0230	ATTGTCTCTGCCCTGCTCACAT	AAACCAGCCACCATCTCGTACA	164
LmxM.05.0240	ATGGTGGACGGACTTTACAGGG	ACGCTGTACTGCTGGTTCATCT	191
LmxM.05.0241	ATGGTGGACGGACTTTACAGGG	ACGCTGTACTGCTGGTTCATCT	191
LmxM.05.0250	GTTCTTTGGCGGTCTCTTGCTC	TCGATAAGTCCTCAGTCAGCGC	146
LmxM.05.0260	TACACACAGGAGGATGATGCCG	ACGCTTGTAGAGGAGGATGTCG	102
LmxM.05.0270	TGAGACAACGGGCGAAGAAGAT	TCCTCCTCATTCAGCAGTTGGG	210
LmxM.05.0280	GACATGTACCTGCTCGCCTACA	CGCCGTAGAAGGAGTAGCGAAT	349
LmxM.05.0285	TTGCAGTTCCCATCCCAGACAG	CATCTTGCTGGGAGACGGTCAG	150
LmxM.05.0290	TGCTGCTGATCGTCATTCTGGA	AGACGAAGAACTGGTAGACGCC	129
LmxM.05.0300	CTGTATTCTTTGGGCTGCCGTC	GTTGTTGTCCTCATCAGCCTGC	290
LmxM.05.0310	AGGACATCATCTCTCACGACCG	CCATCCAGCATCATCGTCTTGC	256
LmxM.05.0320	No_primer_found	No_primer_found	0
LmxM.05.0330	GTCACCAGAGAAGATGCCGAGT	CGCTTGCACCGTGAAGAGATTT	231
LmxM.05.0340	ACCTGAACGACCTACTGCCAAA	TGTAAAAGCCCATCACGCGAAC	108
LmxM.05_111769	CGATGGGGTGATTTCGGAAAAGC	GTAGCCGGCATACTGTCTCTGG	106
LmxM.05.0350	AGTTTGCCGGCATCTTTAACGG	ACTTGTATTCCGTTCGCCTCCA	142
LmxM.05.0360	CAGCCTCGATTCACTCCTGACA	GATCTTCTTCTCGATGCGCTGC	274
LmxM.05.0370	TAAGGCGCTTCTCTTCTCCGTC	AAGTCACGATCCATGTCAGCGA	228
LmxM.05.0380	CTTCACAAACCCGCGACTACTG	CTTGGGTGTCTTGGGGCTTTTC	104
LmxM.05.0390	TGGCATTGTGGAGAGTGAGGAG	AATGCTCTTGAACTTGGCCACG	193
LmxM.05.0400	ATCACCATTGGCCGTCAGATCA	GATCTCCTCCATCTTCCGCTCC	285
LmxM.05.0410	AGTGATACGAGCGAGGAAGACG	CCGCTCCATCATCTTCCTCGAT	307
LmxM.05.0420	CTATCACCACAGCAAGATCGCC	ACATGGCTTTGTTCTCCGCTTT	212
LmxM.05_145594	CDS_too_short	CDS_too_short	0
LmxM.05.0430	GGACGTGAACAAGATGGCCATG	CAGGAAAGAAACGGCGTCTGTG	298
LmxM.05.0440	CCGTTGTTGTCCGCTTAGTTCC	TACTGCCGTACAATGTGCTCCA	265
LmxM.05.0450	TACCTCCTGACAATGACGGCAG	CGCCAAATCCTCGCTCGTAATC	165
LmxM.05.0460	CTGGTGCTGAACAAGTGCGATT	CACTGGCATGGAAAGCAATGGT	100
LmxM.05.0470	CCTCGATGCCCTTCAACAACAC	TTCCTTCGCCGCAACCATAGTA	106
LmxM.05.0480	GTGCTTAAGTGTGGTCGGCTTC	GTAGTTGCCGTTGTAGCGTGTC	187
LmxM.05.0490	AGGAGAAGACATCACGATCGCC	CTGATTGCGCGCCATATACTCC	331
LmxM.05.0500	AAGGTGAGCTACGCGAAGTTCT	CTCCTTCTCCGTCTTGATCGCA	243
LmxM.05.0510	AAGGTGAGCTACGCGAAGTTCT	CTCCTTCTCCGTCTTGATCGCA	243
LmxM.05.0520	AAGCCTACGGTGTAAAGGTGCT	AAGACTGGAGCCGGAGATGAAC	281
LmxM.05.0530	CGTGTCCTTCGAGTCAATTGGC	TACGGAAGCTGTCGAAGTGGAG	340
LmxM.05.0540	GGACCCGTTCAAGTATCTCGCA	ATCACGTTGCAGAGGTCATCGA	132
LmxM.05.0550	CATCAAGCCCGGCAACATTCTT	GGCGTCCCCATAATACCGAAGA	288
LmxM.05.0560	ACGGAGGTGGTGAAGAACATGT	GACAATCTTCGTGGCCTCGTTG	165
LmxM.05.0570	TACGTGATCAAGCCGGAAACCT	GCAACTCCATCCACTCTTCCCT	322
LmxM.05.0580	TGACACCACACCAGCAGATGAT	ACTATCACCATCGCAAACCCCA	259
LmxM.05.0590	GAAATACGACCAACACCGCGAG	GACTGATCTTTGCGTACGTGCC	204
LmxM.05.0600	GGCTTCAGTACCTCCATCAGCA	TCTTCTTCTCATCCGCCGTCAG	318
LmxM.05.0610	CTCCGAGGGAAGTTCAGAAGCA	CCTCCATCAGCGTCGGAAGTAT	263
LmxM.05.0620	CAGCGCTACGAAGATATGCTGC	TCCACCTCGTCCTTGATGTCAC	212
LmxM.05.0630	GGCGCCCTTTGTTTTCACGATA	CGCTTGCTCTCAAAGAACTCCG	315
LmxM.05.0640	TTGCCCTACGTACTCTTCACGG	CGTCATCGTCGTCATACCCGTA	181
LmxM.05.0650	TGAACTGGGGCGTCTAGTTGAG	GTGCATCTCTTCGAACGGCTTC	202
LmxM.05.0660	CAAACGATGATTCCGGCGACAA	CTAGAACTTGTTCCACCGCACG	240
LmxM.05.0670	GAGGGTCACGATGTCAAGACGA	GGTACTGCTGTCCGTTTTCTGC	258
LmxM.05.0680	TGGCAGTTCTCGAATCAGACGT	TTACTGAGCTGGTACGAGGTGC	143
LmxM.05.0690	GGGAAAGCATGTGATCGGCAAA	GACTTGGAAAACTGGTGGCCTG	216
LmxM.05_253920	GCTCGGGTCTGGATGGGGAC	CCGTAGCCTGGGGATGGTGG	104
LmxM.05.0700	CTATCTCTCGCCTCAGTCACGG	GGTGAACTCCTGGGTGTAGTCC	317
LmxM.05.0710	CGGACGAGGAGGATAGCGAAAT	GTGCCACTGATGCAACCGATAG	176
LmxM.05.0720	ACCACGACCCCACTAACATACG	GTCGTCACCATCAGCTGTGTTG	327
LmxM.05.0730	AGTACTGCCCACTGTCATCGTC	TCTGTCGTCTATGATGGGCCAC	227
LmxM.05.0740	CCTTCCTCATGACCCTGCTTGA	GTGTAGAAGAGGCGCACAATCG	178
LmxM.05.0750	ATGTGTTTTCTGTTGGCGCCAT	TGATCATCTGGTAGTGTCCCGC	116
LmxM.05.0760	CAAGGAGGCACGGAACATCAAC	GATACGGTATGTGCTGGCATGC	164
LmxM.05.0770	GCGACGCAAACTTGAAAGAGGA	AATCATTGCTGCGGAGGGTTTG	206
LmxM.05_296301	TCTTCGGTCCGTTTCACTGGAA	TCAATCCATGGAGAAGACGGCG	149
LmxM.05.0790	CCAAGAGAGCAGAGCAGGAGAG	GCTGTTGTGGTAGAAGGTGTGC	310
LmxM.05.0800	ACGGATGTGATGTTCGAGTGGT	GTGGCGTAGTACTGCTCGAGAA	317
LmxM.05.0810	GCGCAACGGTCTCCTTACAATT	CAGCCGTTCATGAGACGAGAGA	129
LmxM.05.0820	GTAGAAGAGGACGTCGTGGGTC	AGAAGTCATTGTTGTGCCGCAG	172
LmxM.05.0830	CCTCGTGCTGTGTGACCAAATC	AGTGCCTCATACGCGATCTTGT	135
LmxM.05.0840	AGCGATGAGGATGAGGATGACG	CGCCATAGGAGTCGAGATGAGG	183
LmxM.05.0850	TCGAGGGGATCAAGGAGGTACA	GTCGTCGCACACTTTGGAATGT	346
LmxM.05.0860	TTACCGCATCAAAACCTTCGCG	TAGGCCCAACAGACCCAACAAA	200
LmxM.05.0870	GTGAGAAAGAGGAGGAAGCGGT	GAGAACGTGGACAGCGACATTG	265
LmxM.05.0880	GTCCTCCTCACCTTCTCCTTCG	CATCGCCATAAAGCCAGTCACG	302
LmxM.05.0890	GTCGTCAAACAAGGCGGAGAAG	TGCTCCTTCTTGATACGTGGCA	204
LmxM.05.0900	AGTCGCTCCAGTACATGCACTT	CGTCATGCAGTCCTGTGTGTTC	206
LmxM.05.0910	TGGAAGCACGCAACTTGTCATC	GGCAAGGTCTTCGTGATGGTTG	149
LmxM.05.0920	ATGCCGGTAAAAGGGTGAAGGA	GTTGTTGCTACCACGCCTCTTC	326
LmxM.05.0930	TCTCCTCTTTCACCGACTGCTG	GCAAGGAGGAAGCTGAGGATGA	137
LmxM.05.0940	ACAAAGCGAAGAAAAGAGGCGG	CGCGCCATCTTCTGAAACACTT	161
LmxM.05.0950	CCTGAGCACCATCAACCACAAC	ACGGGATGGGGATAAGATGCAG	143
LmxM.05.0960	TTTATGTTACCCCTCGTGCGGT	CGAGTAGACCATCGCGACGTAT	290
LmxM.05_361535	No_primer_found	No_primer_found	0
LmxM.05.0970	GGACCCGAGTGAGGTAAAGGAC	TCTTCACATGCTCCTTCGCGTA	113
LmxM.05.0980	TGCCCAAGAAGAAGCAGGATGA	CGCGGTAGGTGTAGAGGTCAAA	297
LmxM.05.0990	GAGGTGCCGGAGTCTTTCAAGA	CCAAAAGCCCTGGTCACTGATG	108
LmxM.05.1000	TGTTGATCCCGCCAAACATGAC	CGCAACACCACAGCTCTACAAA	105
LmxM.05.1010	CACGGAGAAGGGAAAGACGAGT	TGGGAGTCGTTGTTTCCACCTT	305
LmxM.05.1020	AGACTACCACGTGAACATGCGA	CCTCGTCGCTAGGGTTTGTACA	113
LmxM.05.1030	TTGCCACCACTCTTTTCCTCCA	TGCGGAGTGAAGGTTTCGTAGT	217
LmxM.05.1040	AGAAAATGCTGCTTGACCCTGC	AAGAGAACGCCGTCAATCTCCA	262
LmxM.05.1050	TTCCTCTTCGGCTCTGACAAGG	CGCCTCCATACGCTGTATCTCA	243
LmxM.05.1060	GCGGATGATCAGCGATGTTGAG	GGGGCGGTTTGAAGTGAAGATG	139
LmxM.05.1061	TGATCACGACAATTGGGAGGCT	CTCAACATCGCTGATCATCCGC	334
LmxM.05.1070	TGATCACGACAATTGGGAGGCT	TTGGAGTACTTGACGACGTGCT	168
LmxM.05.1080	CGCTGAACAACCACTTCATGCT	TCCTCCTCTTCCTCGCTCTCTT	259
LmxM.05_399275	ATGATGGAGGACGGCGATGC	AGGAGGTGAAGAGAGAATGCGC	110
LmxM.05.1090	TTCACACCATGCAGCAGGACTA	CCACGACCCTTCTCCATACTCG	136
LmxM.05.1100	ATCTGTGTCGATGTGCTCACCA	TTGTGAAAGGAGTTTGAGCCGC	134
LmxM.05.1110	ATGGATTTCTCGACTCGCCCAA	TCGTAGAGTTGGTGCACGTAGG	158
LmxM.05_414407	No_primer_found	No_primer_found	0
LmxM.05.1120	AGCGGTGTCATGGAGAACTTCT	TACTCATCAGCACAAGGTTGGC	196
LmxM.05.1130	TTGTGGATCGCGTGAAGGAGAT	TTTCTATGGGCGACGGTACTGG	243
LmxM.05.1140	TGCAGATCACCGACTATGGCAA	GAACGCAGCTCTTTGAACTGCT	112
LmxM.05.1160	CGATATCAGCGGCAACCCATTC	AGAGAGAACATCGACGTGGTGG	306
LmxM.05_426918	GATGACGATGTGGGTGGCAATG	TTAGTCCTTGCCCACCGTTTCT	213
LmxM.05.1170	CCTTCCTGCACATCTACCACCA	TACAGCAGGGTCAAGTGGTAGC	307
LmxM.05.1180	TGGCGACCTCTTCTACAACGAG	TCCTCTAACTGGTCCGACTCGA	297
LmxM.05.1190	ACGGATTTGTGGACATCGACCT	TGCTGAATGGTGTCGATGTCCT	316
LmxM.05.1200	GCGGGCAAAAGAACGAGAATGA	CTTGGGCTTTCTTCTGCAGCTC	228
LmxM.05.1210	CACACGCGTTTTACTCCCTCAC	CGCCAAGTTCAAGAAGCTCCAG	174
LmxM.05.1215	CGTGGCTCTTCTTCTTGCAGTG	CAGCCAAACGATCTGCAGGTTT	124
LmxM.06_1380	TAGATCAGCAGCAACACCGACA	GGAAGAGCATGAGACCGGAAGA	105
LmxM.06.0010	CAGCACAGCCTACACCGAGTAC	CGCATAGCCGTACATGATGTGG	100
LmxM.06.0020	TGAAGAATGCGGAGTGGTGGAT	GAGTTTCGTTACTGTGGACGCG	164
LmxM.06_9341	No_primer_found	No_primer_found	0
LmxM.06.0030	GCAAAGACGAAGACAATGCGGA	TTTCGAGAAACATGGCCAGCAC	243
LmxM.06.0040	ACCGCAAGCTAGACGACTTTCT	GATCCTTCGTCTTGGGGTCGAA	282
LmxM.06_18579	CTGATGCTATGCGTTTGTGGAGG	TGTGAAAGGAGAGTGAGGGATCG	100
LmxM.06.0050	TTATGCCGATCGTTGAGGTGGT	TCCCCTGAAGCATTCCGACAAT	321
LmxM.06_27195	No_primer_found	No_primer_found	0
LmxM.06.0060	CCACCTCGAAAAGCTCCGTAGA	GAGTTGATCTGGTCTCTGGCGT	132
LmxM.06_29862	ACACACACACACACACACACAC	GGGGCGATCTCTGAAAAGTACG	101
LmxM.06.0070	TGAGCTTTACCATTGGCCTCCA	TGAGAACTTCACCCTGCGAGAG	122
LmxM.06.0080	GGCCTGATCTTCTTGAACGTGC	AGAAGGAGCCGGGATGATGATG	292
LmxM.06.0090	GCAAGTACCTGAAGAACGCACC	GCACGTTCAAGAAGATCAGGCC	255
LmxM.06.0100	GCAAGTACCTGAAGAACGCACC	CGAGAACAGGTACAGGGAGTCG	197
LmxM.06.0110	ACAACAGTAGCGGCGGTGATAT	CTTTAGCCCCTTCACCGACGTA	101
LmxM.06.0120	GGCGACTTCACCAACTTCGATG	ATGAAGAACTGCGAGCCGTTTG	146
LmxM.06.0130	AACGTGGTCACCTTCTCTGAGG	TCACGTCCACCTTCACCTTGTT	256
LmxM.06.0140	TGCCGACATGATCAGAGCAAGA	CACCTTACCGCCGTTGTTGTAC	144
LmxM.06.0150	AGCGGCCATGGGAGATCTTTAA	GAAAGATGCGCTGGATCTGCTG	141
LmxM.06.0160	TCTGAAACTCGGCGACTGGATT	TGAAGAAGAGCACGGACTCCAG	296
LmxM.06.0170	AACTTTCTCGCCTGCCTGAAGT	GAAAGGTGGTGCGCAGACTTG	145
LmxM.06.0180	TCATTCCCTACCGTTCAAGCGT	CAACTCCTGCACCTTCTCCTCA	230
LmxM.06.0190	TCTTGCAGTTTGTCGTGGAGGA	TTCGTTGGAGAGCAGAGAGACG	195
LmxM.06.0200	ACAGCCGTAACGACAGTAGCAT	GAAGTACAGTTCGGGTGCAACG	274
LmxM.06_68747	GTGAGTACTTCGACGAGGACCC	AAGCGGGACCTTTAGCATCCAA	153
LmxM.06_69456	CDS_too_short	CDS_too_short	0
LmxM.06.0210	TCGAATACACATCCACACCGCT	AATGACCAGCTGAGTCCTCCAC	213
LmxM.06.0220	CTAGATCAGAGCCAGGTGACGG	ACAGCGTCAACTCCTTTCCGTA	136
LmxM.06.0230	GATTGGCCAAGCTGAGCATTGT	CGGCTAGACATCGAGTGGTACC	292
LmxM.06.0240	ACCAGGTCATGCACTGTGTCTT	AAAGGTGAGGAAGCGCACAATG	137
LmxM.06.0250	ATGCAATGAACGACAAGGAGCG	TCACTTGCTGATACTGCGTCGA	165
LmxM.06.0260	CCCTCCCATCGACAAGTTCACT	GACTTGGCCTTGAAGAAGTCGC	201
LmxM.06.0270	TCCGCCTTAACTTCTCCGATGG	AGCGTCTCTGCCTTGAAGACAT	121
LmxM.06.0280	AAGACGGTGATGAGAAGGGACG	GTCCTCTTTCCGTGGTCTTCGA	134
LmxM.06_94775	TCTGTTGCTGTGAGATGGGAGG	TACAGCTCGTGACGGTGTACAG	241
LmxM.06.0290	TTCTTCTTGTACGGCCCCTCTG	CACTGAGCCCACGTTGAGTAGA	170
LmxM.06.0300	ACACGACTGATTCACCACACGA	ATCAAGTACCGTGACTTGGCCA	122
LmxM.06_101525	ATGGCTGACTTGTGCACTCCTT	GTGGTGGAATGGCGCGTTGAG	100
LmxM.06.0310	CTGGGCTTCGTGTACTTCCTGA	AGAGAGCCGTACCCTACAGTGA	260
LmxM.06.0320	GCCCTCCTCACCCTTGAAGAAT	GTACCCACGTGCGTCTTGATTG	334
LmxM.06_109552	CDS_too_short	CDS_too_short	0
LmxM.06.0330	CGGCACTCCACAGAAAAGCATT	GACACACTGCAGAAGAAGTCGC	219
LmxM.06.0340	TCATCAACCCTCTCTCCCTCCA	GGTGGCTCTAATATCCCGGGTC	301
LmxM.06.0350	TTCTGGAAGGAGCTCGACAAGG	ATCGTATCGTTCCACCCATCCC	260
LmxM.06.0360	AGGAAAAGGACGCGAGCTACAT	ATCTTCCCTCCACTTGCAGCAT	141
LmxM.06.0370	TATTACTGCAGCACCGGGTCAA	CCTCCGCATTCGTCCCTGATAT	109
LmxM.06.0380	CGTTGTTGCGTCCAGTCTGTAC	TTCTCGTGTTCCCTCTCGCATT	168
LmxM.06_129660	TGGAGACTGTTTTGTGCAAGCA	CTTCTGCACGCACACTTCACTA	100
LmxM.06.0390	CATGGGGTTTGGGGCTCTTCTA	AGTGAAAGCTCTGCGGTACCAT	237
LmxM.06.0400	GTGTTGCTGATCCCGTTCAAGG	ATCGCTCTCAAGTACCCCGAAG	284
LmxM.06.0410	GGTGGCGTAAAATGAAGGAGGC	GCGCGCCTTCTTCTTCTCATTC	275
LmxM.06.0412	TAGAAGGGCATGCTGAGCCAAT	CTGATCTTCGCATCAACACCGG	223
LmxM.06.0415	GGTGGCGTAAAATGAAGGAGGC	GCGCGCCTTCTTCTTCTCATTC	275
LmxM.06.0420	GATCCCTGCGCTCAACATGAAC	CCTGGAGCTGATGTGTGTACCA	308
LmxM.06.0430	CTGCAGGCCAATGTGAGTGATG	CCTCCTTTTCAATGGCTGCCTG	133
LmxM.06.0440	CCACGACACTCAACAACATGGG	ACATGTTGAGGGTGATGGAGGG	135
LmxM.06_152779	No_primer_found	No_primer_found	0
LmxM.06.0450	GTTCCTACCGATCCGTGTCCTC	CTCGCGCCTTTGGTAGTTTTGT	238
LmxM.06.0460	TCACGACAATGCTCTACTGCCA	GACAATTTGGATGAGCGGTGCA	266
LmxM.06.0470	CAGATAGCGGAGGAAGACGAGG	GGTCTGCTACGGTGTCCTCATT	175
LmxM.06.0480	GCCTTCGACTCTGTTCGGTACT	AAGTTGTGCTGAACCGTTGCAA	194
LmxM.06.0490	ATGTTTCGGCCGATGTTCACAC	CGACATCATGTACGCCATCTGC	342
LmxM.06.0500	GGCGTACAATAAATCCAGCGGG	GAGTGGATCGGTCTTCTGCTGT	151
LmxM.06.0510	GGAATTCCTGTACCGCTTGTGC	ACAGCAGCAAAGAATCACCTGC	158
LmxM.06.0520	CCGTTAGCCTTGTCTCTGTCCA	TGCGTGTAGGAGAGGTCTAGGT	320
LmxM.06.0530	GAAGGTGAACACGTGGCTCTTC	CGTAGTCTTCCGGTGTCATCGT	221
LmxM.06.0540	GTCGTCCTCACCGAAGCAAAAG	TACTCGAGCTGTTGTCGCTGAA	275
LmxM.06.0550	GATATGGCGTGGCTGAATGACG	CCCGGTTCCCATGCCAATTATG	273
LmxM.06.0560	TTCACTTTTCTCTTTCCGGCGC	GAGGGGAAAGAACACAAAGCCG	155
LmxM.06.0570	ACGACAGACAAGGCGATGAAGA	TACGCCTTCTTCAGACCATCCG	167
LmxM.06.0580	ACGACAGACAAGGCGATGAAGA	TACGCCTTCTTCAGACCATCCG	167
LmxM.06.0590	TTGCTTGTGTCCCTGCTATCCA	GATGGCATCCTCCTCCTTGTGT	264
LmxM.06.0600	CTACGCAGATATCGCCTCTCCC	CACCAAAAGCACACTCGGGTAC	339
LmxM.06.0610	GTGTGTAACAGCGACCTCAACG	TCTGTGTTCTGCCTTGACCACA	317
LmxM.06.0620	CCTCGTTGTGCTTGACTTCGAC	GTCCACTGAACTCGGCTCTTCT	126
LmxM.06.0630	ACTTTGTACACCGTCGTCCCTC	CATACAAAGGGGCATGTTCGGG	115
LmxM.06.0640	CTCGATGTTGTGGAGCAGGAGA	TTCTTCGCCTTCTCTTCCCTGG	137
LmxM.06.0650	CTACTGCGAGCTCTTGGACTGT	GTGCTCTCGGAAAAGTGACAGC	112
LmxM.06.0660	CCTCAGAAGTACCGCCCATCAA	CGTTACCTGTTATCATCGCCGC	205
LmxM.06.0670	AGCTCGACTTCAAACACAAGCG	GGGAGTACTCAACGACGGACTC	322
LmxM.06.0680	CCTGCAATCCCCATATGCGAAG	ATCTGCTCGATGAGGTTCACGT	117
LmxM.06.0685	CCTCGATGACTTCACTACCGGT	CGTAATCCTTGTACACCGTCGC	263
LmxM.06.0690	GTGCACTACTTCAACGTCACGG	AAAGTTAACATGCCTCGCTGCC	144
LmxM.06.0700	TACCGTGACTCCGACGTTCTTC	TGTCGCTTGGGTTTCTCGTAGA	107
LmxM.06_265056	CDS_too_short	CDS_too_short	0
LmxM.06.0710	GAGGAGAAGATGGAAGCGAGCA	AGACACTGACTAACACCTCCGC	113
LmxM.06.0720	TCCTCGCAGTTGTCATCGTCAT	ACCTCTGACTTGATGGGGAACG	155
LmxM.06.0730	CCTCCGGATCACTACACGGTTT	ACATCTCCTCCTTCGACACGTG	181
LmxM.06_277328	GCTGCTCGATGTATTGGGGCTT	GAAGGAGCAGGCAAGAGTTGGA	100
LmxM.06.0740	TCCCACAAGCCATTCTCCTCTG	AGAACAGACATCTCGTACGGCC	206
LmxM.06.0750	TTTCGCTTCTCTCCCTCTCACG	TATGAGGGAGAGGGAGAGACGG	132
LmxM.06.0760	TCGACCATCACCTGTACCACAC	CAGCCTGAGAGAACTTCGACGA	157
LmxM.06.0770	TGGTCTTGAAGGATGCACGGAT	GCGCTGAGGGAAGAACTACAGA	123
LmxM.06_299794	AAGGAGGAGAAGAGAAACGGGC	GAAGGCTTTCGAGGTTGTTGCA	171
LmxM.06.0790	GCTCATGTTGTTCCAGTCCTGC	ACAGAGTCGTCATTATCGCCGT	338
LmxM.06.0800	GCGATGAATGTGAAGCGTGTGA	AGAAGACACGAAGCGGATGTCA	260
LmxM.06.0810	CGCTCCTCTACCTTGTGTTCGA	TCGTTCAGAGTACTCCTTGGCG	121
LmxM.06.0820	CACTCGAACAGCTGCAAGTACG	CTTCCTCTTCTCTCGATCGGCC	276
LmxM.06.0830	TTGCTAAACTACCTGCCCCTCC	TAGTTGTACTTGGGTCTGGGCG	157
LmxM.06.0840	CGAGGACACACTTCTTTCGCAC	CACCTGTCGATGCGTGATCTTG	118
LmxM.06.0850	CCGTGCTCTACTACCACAACCA	TGTACAGCAGTCCTTCCAGCTC	159
LmxM.06.0860	TACCTTGAGCTGATTGACCGCA	TTGCCGTCCCAGATGTGTATGT	242
LmxM.06.0870	AACGACTTCCACTACGCGATGA	ATTCAACTTCGCCGCCATCATC	150
LmxM.06.0880	GCATGAAGACGGTTGCGAAGAA	GTCCACAATGAAGCCGGTGAAG	140
LmxM.06.0890	CTTCACCCTTCCCAGCCTCTAC	GTTGTGGTGTCGATGATGCAGC	275
LmxM.06.0900	TCGTTGGCCTCGCAATTCTTTC	TGGTGCAGGAGATCGTACAAGG	302
LmxM.06.0910	TGTGGCGATGTTTGTGGTCATG	CTTGCAGGCCAGAATTTCCTCG	214
LmxM.06.0920	CGCGCAATACTCCAAGAACCTG	TATGACCTTCTCCTTCCGCGAC	211
LmxM.06.0930	AACATCACCTACGGCACATGGA	GTGGACGCACTGCAGTAAATCC	159
LmxM.06.0940	GTCACAGAGGACAAGCGCAATC	GCGCTGTTGATTTCCCTGTTGA	157
LmxM.06.0950	AACGTCGTTGAGTCTAGCGTCA	TAATCTTTGCTGGCACCTCGGA	211
LmxM.06.0960	CTCGACCTGCTCATGAAGTGGA	TCCCACGCGAAGTACATGAAGT	233
LmxM.06.0970	TGCGCGTTGTTTGGATGAATGA	GCCATGGACATCTCGAAGTCCT	202
LmxM.06.0980	CAACGTCAGCTTCAACCCCATC	GAAGAAGTTTGGGTCGGCGAAG	334
LmxM.06_391458	TGGATATGGTCAGTGTCGTCGG	CTCTCCTCTCCCTCTCCTCTCC	165
LmxM.06.0990	ATCACCTTCACACGGCGTCTAA	TTGAGAAGAAGCGCGTCGTAGA	169
LmxM.06.0995	ACCCTGTACCTGAACGAGCTTC	GGAGATGGTGGAGAGGATGCTT	255
LmxM.06.1000	GTGGCGAAGATATGTGCCATGG	GTGCCTTCTTGATCCGTGTGTG	342
LmxM.06.1010	CATGTGGGCCATCAGTCAACAC	GTACTTCCTTCAACTGCGCCAC	263
LmxM.06.1020	ATGAGCCGCCACTACAAGATGT	CCGCACTGCCATTATCATCGTC	166
LmxM.06.1030	TCCCATAGACGAACGTGACACC	ATGGCGATACTCTCCTGGAAGC	294
LmxM.06.1040	GAGCAGAGTCACCAGTACGAGG	CATCTTTGAGACGGCCACCAAC	220
LmxM.06.1050	CAAAATCGTGAAGGACCCGTCG	TTGTTGGCCGAGACGTATGACA	294
LmxM.06_413612	CDS_too_short	CDS_too_short	0
LmxM.06.1060	CGCCGAGTACTTTGACGTTGAC	CTCGTGCACAAAGAGAAGGCTG	175
LmxM.06.1070	TGCTACCTCGACGTCTTCAAGG	CTTCACACCGGCTTGAACGTAC	306
LmxM.06.1080	CTCTTCGATGCACTGCCAACTG	GACACGAAGACAAGGGAGAGCA	269
LmxM.06.1090	GGCATCTATCGTCAGCTCGGAT	ATGGACTTGTTCTTCGCCTCGA	257
LmxM.06.1100	GACAGCGATAAGGAAGATGCGC	CAGCAGCCTTCGAACCTTCAGA	104
LmxM.06_425823	CDS_too_short	CDS_too_short	0
LmxM.06.1110	CAAGGTGGCAGTGATGACGAAC	CGTACGGGGCGATATCTTCCAT	103
LmxM.06.1120	CGCCTCGTTATACCGGTACACT	GTGCTTGTAATGCGGTGTCTCC	213
LmxM.06.1130	GCGCTGCTCTATAACAACCTGC	CGGCGATGTGTTGTACTTGACC	151
LmxM.06.1140	GGATGCTATGAAGGGAGGCGAT	TCTTGGACATAGGGCAGAACGG	252
LmxM.06.1150	ATCTCACTGACCAGCGAAACGA	CGTACGTGAGATGTGCTTGCTC	198
LmxM.06.1160	GTGGAGGGACGATGGATAGGTG	CAGCGCCGTTTACATCACACTT	283
LmxM.06.1170	CGCAACCGGTACTACAAGATGC	CATGCGCTGGTAAAACTCTCGG	285
LmxM.06.1180	GCATCTTTGACGTGGAGAGCAC	GTGTCCCGATTCCCCAAAGAGA	131
LmxM.06.1190	CAAGATCACTGCTGTCACGCTG	CCTTCTGCGACTGAGTGATCGA	239
LmxM.06_449544	ACCGAGTGCATGAACTACCACA	CTTCCTGGTCGTGCTTGTAACC	121
LmxM.06.1200	CTTTGGTGGACACATGGCAGAC	CTAGAGGGAAGTGGAGTTCGGC	153
LmxM.06.1210	GTGCCATCGTTTGAGGAGAAGC	TCTTCACGCACACCTTCATTGC	139
LmxM.06.1220	ATTCTCTGCAATCGAAACGGCC	CGGCAGTTCCTCTCCTTATGCT	204
LmxM.06.1230	GAACAGTGCTGATCGTCGTGTC	TACTTGACGACTTCCACGCCAT	308
LmxM.06.1240	GCAAATGGAGTGATCGTGTCCG	TACGGGTGCTTGGTGGTAAGTT	293
LmxM.06.1245	GTGTAGAAGACGGCCACATTGC	CCACTGTGAGGTACCGTTCGT	110
LmxM.06.1250	TACGTCGCCATAAACCTGCTCA	GCAGTCGAAACACACTAAGCCC	301
LmxM.06.1260	CGTTTTACCAGACTGTCGGTGC	GCCCAGTACCTGCAACAATGAC	134
LmxM.06.1270	GCCGTACTATGCTGTGGAGGAA	TCGAAGCATTTCTCAAACGGCC	204
LmxM.06.1280	TCAATCAGTCACCATGGTCCCC	CACCGTTGCCACTTCTGAGAAC	273
LmxM.06.1290	CTCCATCCGCGTTTATTACCGC	CGGGCTTGTAGACTTCAGGGAA	212
LmxM.07.0010	GTCTCCTTCTCAAACTTGGCGC	GAGAAACACAACGTCGCTCTCG	243
LmxM.07.0020	GACATGGACTTGGTTCGGCTTG	TGCGATTGTTTACGAGCTGCTG	172
LmxM.07.0025	GTGCAAAGTGTGTTGGTGTGGA	CCGCCGTGATAATCTCCATCCT	132
LmxM.07.0030	GTTCTGCAACCCACCTCACATG	ATCCACATGCTTCTTCGGGACA	334
LmxM.07.0040	GACCACTGAGCGGCTACTGTTA	CATTGTTAGTCTTCGCGCTGCA	221
LmxM.07.0050	AAGCTGATTTTGGAGTGCGTGG	ATCTGAAAGTTGAAGCCGGGGA	134
LmxM.07.0060	ACTACGAAGATGGAACCCCTGC	CGCCAGTTCGTGTTCTTCTGAC	181
LmxM.07.0070	GGAAGTTCATGCACGCGTACTC	ACAGGGTCGGCTTGATCTTTGA	142
LmxM.07.0080	GGACCGAACACCACCTACTCTC	GTGTGAACATGGACCGCTTCAG	340
LmxM.07.0090	CCAAGGAGGCGAAGGTGTCTAA	CTTCTTCATGACACGTGCCGAC	260
LmxM.07.0100	CACATGGCAGCGTTAAACTCGT	CTTGCTGCCAATCTGTGACTCG	297
LmxM.07_39505	CCCGTGCATATCCTTCTCACGA	CTTCTCCACAGTCTCCACCGAC	113
LmxM.07.0110	TCGACCTCATCTTTGCCGTCTT	GAGGTGCGGTGTAGTGGTAGTT	108
LmxM.07.0120	GCTACTCGGCTTCTCACAGACA	AGTTGAGGATTCCGCCGTACAA	118
LmxM.07.0130	TGAGTGACAACAAAACCGTGCC	CAGCAATGACACCGCAGTTCAT	193
LmxM.07.0140	TCCTCTACGAGCTGTTTCCGTG	CGTAGCGGATGGAAGATGACGA	220
LmxM.07.0150	CGCATGCAGTACGTTGTTGTCT	GTTCCGCTTGACATTCTTGGGG	348
LmxM.07.0160	CCCGCACATTATTCGCTTCCTC	CGTTGGAGGTGATGAGGGTCTT	302
LmxM.07.0170	CTGGCGGAGGGTATTCTGAACA	AGTCTTCACCTTGGACCGGATG	217
LmxM.07.0180	TCCCCATCTGAAAGCCTGGAAG	TCCACTCCGTCGCTGAAGTATG	207
LmxM.07.0190	CTCATCAACGCGGAGACACAAC	TGTTCTCCAAGATCCACGCGAT	151
LmxM.07.0200	TTTTAGCCTCGCCGTACCTGAA	GGTAAAAGAAAGGGATGCGGCC	150
LmxM.07.0210	TATGACGTCGGGCTTTTCTGGT	TCAGAGATACGTGCCCACCATC	100
LmxM.07.0220	TGGATTGCATGTGGGAGATGGT	CCATTCCAAGACGTGAGGAGGT	142
LmxM.07.0230	GCATCTTGAAACAGGCGACCAA	TCACCTTGCCGTCCTCTGTG	243
LmxM.07.0240	GAGTACGACGTGGTGGATGTGA	CGGTGTATGATCGTAGTTGCGC	153
LmxM.07.0250	GCTGAGAGACACACTTCCGACT	CAGTCATGTCGGGTGTTGCATC	239
LmxM.07.0260	CGTCTTGTGCTTCCAAGTCGTC	TCGTGCCGTCCATGTAGTACAG	141
LmxM.07.0270	ATACCGATGTTGTGCCAGTGGA	CGCACTTCTTCAGATCGCTTCC	258
LmxM.07.0280	AAGTACCACCTGAGCGAGTCAC	CTCTTCAGCCCTTCTTCGGACA	224
LmxM.07.0290	GTATCTGACGCTGTACCGCTCT	CCTCCAGCATCCTCTTCGTCAG	187
LmxM.07.0300	GCTCCTTTGGCAAGTCAACCTC	GCAGCAGATACCGGGGACATAT	199
LmxM.07.0310	CTGCCGGAGATAGACGTCATGT	AGGGGTAGATGTCCTCCTCCTC	316
LmxM.07.0320	TCTCCGCGTCGTGTACTTCAAT	TTCAATACGCCTGTTCACACGC	178
LmxM.07.0330	CACTCGTTGTCTCCGTCAAAGC	GCAGTCTCTCTTTGGCAGGGTA	130
LmxM.07.0335	TTGCTGCTTCTTCTTCGATCGC	ACGGTATCAAAGTCGTCGTGGT	250
LmxM.07.0340	CAAAGATGAGCGTGCGATCCTC	ACACACACACACACACACACAC	224
LmxM.07.0350	ACGGCCATTCAAGTCCAACAAC	CAAGTACGGGTGAAGCTTGCTG	183
LmxM.07.0360	ACCTTCGTCTCGGTCATCAAGG	CCAGCCTGCTTGTTGAAGAGTG	164
LmxM.07.0370	CGCTCCCTAACTCCGACTTCAA	CAGACATACACACACCGCACAC	225
LmxM.07.0380	TATCGGGTTGAGTGCTTCCTGG	CCCTCTTTCTCGCCTTCCAGAA	251
LmxM.07.0390	TTTACCGTACGCCAACCCTTGA	GACAGATGCAACAGTCAGTGCC	134
LmxM.07.0400	CCTCGAACCTGGTTTCACATGC	GGATGACACTGACCACCTCCTC	342
LmxM.07.0410	ACCTCTACACAATGCGTCCGAA	GAATCCCTGTCATGAAGCGCTG	297
LmxM.07_189754	TGCTTCAACACCTTGCTCCTCT	GATACACCGGTGCTTCTCGTCA	168
LmxM.07.0420	ACTGTGCGTGCTCTCTACAACT	GATCCAGCTTGTAGTTTCGCCG	277
LmxM.07.0430	GGCCTGGCACTGTGTATTTGTC	CTTGTTCATGACCACGGCAGAC	203
LmxM.07.0440	CAGAAATTCCAGGCCCGAACAC	CTCCCCTTCGAAGTCCACCATT	239
LmxM.07.0450	GCGCCTCATGTACGAAAAGTCC	GCGGACCATCTTGTTCATCGTC	286
LmxM.07.0460	TAGTTGGCGTAGTTGGGGAAGG	AAAGCACTTTTCCAGCACCTCG	344
LmxM.07.0470	TACCTTCACTTGAGGAGCAGGC	AGTGTAAATGTCGACCGGCTGA	209
LmxM.07.0475	TCTCGTGGCAGTACTTCTTCGG	CGTACAGCACTACTCCCATGCT	153
LmxM.07.0480	AGAGGGTGCACACAAGGAGATC	ATTCGGAACCACATGAGAGGCA	342
LmxM.07.0490	TCCTCCTCTAGTAGTGCGGGTT	TTTTCATCCCGCGCAGATTGTC	250
LmxM.07.0500	GCAAGGAAGTGAAGAAGGCGAC	TCCGGCGCGTACTTCTTAATCA	295
LmxM.07.0510	GCAAGGAAGTGAAGAAGGCGAC	TCCGGCGCGTACTTCTTAATCA	295
LmxM.07.0520	AAAAGTAGAGATGGAGGCGCGT	TCATCTCTTCCTCACGCTGCTC	239
LmxM.07.0530	GGCAGCGTTGTTTACCAGTCTC	GATACCGCCAAACCACACACTG	128
LmxM.07.0540	CCGCCATATCAACATCTGCACC	CATGCGGTTGAAAAGACGACGA	100
LmxM.07.0550	GGAGGCTGTTGAAGAAGTTGCC	GAACAGGAGAAGGGTGCCATCT	240
LmxM.07.0560	GTTCGCAGCTGAGCATAACCTG	GGGCTCATCACACCACTCTTCA	126
LmxM.07.0570	CTTGGTGGATGTGGTTCTGCAC	AGCGCCTTCTGTTGACGTATCT	279
LmxM.07.0580	TCGTCATCATTTCTCTCGGCGT	CGGTGTGGCTGAACTTGATGAC	211
LmxM.07.0590	ATCCAGATGTGCAGGGACAACA	CTCGATACTGAGCCTCCGATCG	222
LmxM.07.0600	CTCACCTTCGACCTGCTTACCA	CACCGTCCAGTTGATGTTCTGC	258
LmxM.07.0610	CCCCTTGCAGCTTCTCTTCTCT	TTGTTGCACTTCTGATTCCGCC	144
LmxM.07.0615	TGAGAGATGCGTGTGTAGCGAA	GTTGCTCTTGGAAGTGGATGGC	134
LmxM.07.0620	GCAACACCAGCCTTCTTAGCTG	AAGTTGGCCATATTCACGCTGC	171
LmxM.07.0630	ATCCTACTGTTCGCCTTGCTGT	GGTTGTTGTCGTCGTGCATCTT	199
LmxM.07.0640	AAACGTCATTGGCCAGTTCGTC	CTTAGCGTACTGTGCCAAGCTG	256
LmxM.07.0650	TTCGGTGCGGGAATACAAGACT	AGCCCGTCTTGTAGTTCACCTC	337
LmxM.07.0660	TCGCCGCGATACAGTCAGATAG	GGTCATGTGCTCGCCAATGAAA	191
LmxM.07.0670	AGTCATCCAGAACAGCCTCGAC	AGCCACTCTTTATACACGCCCA	105
LmxM.07.0680	AACATGACGCTGTCCAAGATGC	AGCACGTAATCCAGCTTGTCCT	155
LmxM.07.0690	TACGGTGGATTGTGGGCTTCTT	CCTTCCACCATGTAGTCCAGCA	106
LmxM.07.0700	ACTACCTGAACTTCCGCCTGAC	CACCAACACACGATCTTGCTCC	203
LmxM.07.0710	CCCAGCGAAGTGATCACCTTCT	AAGAAACTCCTCCTCGCTCACC	252
LmxM.07.0715	ACCTACTCCTCACGTCGCAATC	CGACACAAATGGAAGAGGCGTC	158
LmxM.07.0720	TTCCCCTTCTTCATGCAGGAGG	GATCGTCTCTAGGGCGCAGTAG	159
LmxM.07.0730	ATTCCTGGCGTCATTGTGGAGA	TGAGCTTCTCCATGACTTCGCA	319
LmxM.07.0740	TGGCTGAAGATGTCCATGCAGA	GGAGCTAACGATGAGAGCGGAT	116
LmxM.07.0743	TTGGAGAGAGTAGCAGCGACAG	CAATAACAGTGCTCCCTCGTGC	208
LmxM.07_339360	CDS_too_short	CDS_too_short	0
LmxM.07.0750	TGGAGGGTCTACGAGAAGGACA	CCTTTTCCTGCGCACGGTATTT	343
LmxM.07.0760	ACCATAACCATCACCACTGCCA	GACAGCTCCGGAGAAAACAACG	349
LmxM.07.0770	GCCTTGTCTTACACCCCTTCCT	TGCTTCAAACCCCTTCATTGCC	342
LmxM.07.0780	GGATACTACCTCAAGCGGGCAT	ACGAGGTCAAGGATAGCGATGG	250
LmxM.07.0790	GGCTGTGCTACGACGATACAGA	GATCTCCTTCACAACCGCAACG	182
LmxM.07.0800	CTTCTCGAACAACCGCCTGAAC	AGTCGGACTCCTTGTTGTGCTT	230
LmxM.07.0802	CAGCAGCATTCCACTTACGCAA	AAGAAGAGTTCCGGACGAGCAA	240
LmxM.07.0805	TGTTTCGACGCCTTGTATGCAC	GCCTTCTTTCTCACGTGACTGC	160
LmxM.07.0810	CCACACACACACACACACCAAA	CGCTACATCTGCTGCTTGATGG	125
LmxM.07.0830	CTCTTCTCCCCAGCAGCAGTAG	AGTGTGGAGGTGAGGCTAGAGA	127
LmxM.07.0831	TCTCGCCCGATGAAGTAGTTGG	TCACTCGATGCATGTCCTCGTT	243
LmxM.07.0840	AGTCGGCATCTGATGTTCTGCT	GGACAAAACTGCGACGACTCTG	301
LmxM.07.0850	GATAGCCCGTTCAACTGCGATG	ATTCCTCCTCCTCCACAAACGG	127
LmxM.07.0860	CAACAGCAGCTTGGAGTGTCTG	AGAGAGCAGAGTAGTTGCTGGC	244
LmxM.07.0870	CAGCGCTGAACAACATGATGGT	GGCTGCGGGATGAGTAAGAAGA	249
LmxM.07.0880	CCGTGTCTCCCTCTTCTCACAG	GAGTCCATCGCTGTTTGTGTGG	151
LmxM.07_431674	TGATGACGGAGCACTTGTGAGA	GCTACACTCCACCAACCTCTGT	141
LmxM.07.0890	TACCCTTGCCAACAACAATGCC	TGTGGGTTCCCTGACGAGAATC	324
LmxM.07_440071	ATGCACATCATCAGGGCAATGG	ACAGGGGTGGTAGCTTGCCA	107
LmxM.07.0900	GCATTGCTCACCGTGACTTGAA	CCGGCCATCATGACAAACAACA	241
LmxM.07.0910	TCTGAGCTGCCACTGTCATCTC	ACAGGACGCGGTTGACATAGAA	180
LmxM.07_452850	AGTACCGCCTCACAAGAAGTCC	CGCAGCCACAATCAGAGTCAAG	335
LmxM.07.0920	GAGATTACCATCAATGCGGCGG	ACAAACCCGAGCTCATCATCCA	143
LmxM.07.0930	ACAACCCACACACGGACTACTT	CGGACGGTACCAGAAGAGTGAG	140
LmxM.07.0940	GTGGCTGTCGTCTTCCATTGTG	CGTCTTCTGCGTCACTGGTAGA	202
LmxM.07.0950	TCCTTTCGATTTCCCTCCACCC	CAGTGTGGTCTGTAGAGGGTGG	252
LmxM.07.0960	GATGACAAGAGGGCACAGCAAC	ACGGGAAATGAGGTGGTCGATT	147
LmxM.07.0970	GGAGTTCTCTGTACCCGGTGAC	CGCCACGGAGAACAGAAAAGTC	243
LmxM.07.0980	AAAGCCCAATATTTCGGCCGAC	CTGTGTGTACCCAATGACGTGC	241
LmxM.07.0990	AAGCAGGTGAAGGCCAAAATCC	GAGGTCGGTGCTCATCTGGTAG	171
LmxM.07.1000	GAAGGGGCTGACGGAGAAGAAA	GTCAACGTTACGGGTCTGCATC	126
LmxM.07.1010	CACGCTGATTGGTCTGAGCATC	CTCCTTGTCGTTGAGCTGCTTG	133
LmxM.07.1020	ACTTCCCCAGCAATGTCTCCTC	GTGAACACCGTGATGATGCTGG	185
LmxM.07.1030	ACCATATCGTACGAGGAAGCCG	GATGATGTGTATGCCGCTGTCG	243
LmxM.07.1035	GAATGTCGATGGAGGGTAGCGT	CGTACGGCTCCACATGATACCT	132
LmxM.07.1040	ATGGTGAAGTGCGGTAGTGGAA	ACAAAAGAAGTAGACGCAGCGC	116
LmxM.07.1050	GCAGATGATCTTGGCTGGCATC	AGCGCAAATTGGAAGAAGACGG	147
LmxM.07.1055	ATTCCCACCGTAGACAACCCAC	ATCGACGGAGAAGATAGCTGCC	199
LmxM.07.1060	GCCTTCCTAGAGTCCAACTGCA	CGACTCCTCCGCTGCTAGATTT	126
LmxM.07.1070	GAGGAGGGGTACGTCTTTGAGG	ATCAAACTGCGGCACCATACAC	204
LmxM.07.1080	CTGTGTACGTCCATCACCCACT	GCCACGACTTCACTCTTGCTTC	193
LmxM.07.1090	TTCAACAAGGTTATCGCACGCC	GTGGTTGAGGGCGAAGTTGATG	309
LmxM.07.1100	AGACCTCCTTTCACAGCTCCTC	TCCGCCAGAGAGACTTTTCAGG	113
LmxM.07_533696	CGGTAACAAGAGGCGTGTCAAT	TCTGCTTGAGGAAGTGCTTTGC	119
LmxM.07_534553	CCCAACCTGACCAAGATGCTCT	ACGAGAAGAGCATGAGGAAGGC	106
LmxM.07.1110	CGAAAGGACTTGGAACGGATGC	GCAACAAGTCGGTTCTTCTCGG	139
LmxM.07.1120	ACGCTATCATGACCTCGATCGG	GTTTGTCTGTCAGGTTCTCGCG	336
LmxM.07.1130	GTAGACAAGGTTGACAAGCGGC	AACCGCTCGATCACTGTAGCTT	105
LmxM.07.1140	TCTTTCGCATGCACAACTCCAC	CGCCTCCTTCTTTTGCTCTTCG	107
LmxM.07.1150	TGAACTTCTCTCCGCTCGACTG	TAGGCCCAAACGTCCTGTGTAG	146
LmxM.07.1160	ATTTCCATCGGTGACCTGCTCA	CGTCATTGCCCGTGTTGAAGAA	280
LmxM.07_561159	No_primer_found	No_primer_found	0
LmxM.07.1170	TGAGTTCAAGGTGGCAGAGGAG	ACCCAGTTGAGATCCAGTGACG	159
LmxM.08_29.2870	CCAGTACGAGCGCCTATCCTAC	GTTGGTCAGAGTCGCGAAACAG	275
LmxM.08_29.2860	TGACTGCACCGAGGAACAAGAT	ATCTTGCCCTCCTGCTTGAAGT	121
LmxM.08_29.2850	TTGTCTGACGAGGGTTCCAGTG	CCTTTGCCCTCGTTGAACTCAC	281
LmxM.08_29.2840	GCGGAAGAACTCGTACACCTCT	GAGTTTGCACGTTAATGGGCGA	287
LmxM.08_29.2830	CACAACAGGACGCAGATGGTTC	GCTGTCAGGGTAGCGGAAGTAA	213
LmxM.08_29.2820	ACTTCTCCACGGATCGCAAAGA	ATATCGGCGACAAAAGGCAAGC	177
LmxM.08_29.2810	GCTGAAGATGAAGCGGACCAAC	ATCCCATCCAAGTCACGCAGAA	162
LmxM.08_29.2800	AAGAACGTGGAGGAGTGCATCA	CCCAAAAGATGTTCCACTCCGC	106
LmxM.08_29.2790	GGCTTGTCGGTCATCAAAGTGG	CAACCTCCAATGACTGCGGAAC	252
LmxM.08_24839	GTGTGTGTGTGTGCGGATGG	CTCAGGAGGACGGGCTATGC	198
LmxM.08_29.2780	GCGGTTGTCTCATTCCCCTTTG	AGACTCTTGTGGGATGCTAGCG	218
LmxM.08_29.2770	GCGACTGTATGGTTGTCCCCTA	CGAAAAGAGAGACCAGCTTGCG	241
LmxM.08_29.2760	TATCACCTGCGTCATGAGTGCA	CCTGCGACTCCATGTTTTGACC	130
LmxM.08_29.2750	TGAACGTACTCAGCGTCTTGGA	AGTAGCGCCCAATGACTTCGTA	108
LmxM.08_29.2740	AAGTGAGTGCAACGCGTATGTG	CATGGACGTTTGCACAGTACCC	313
LmxM.08_29.2730	TACCGCTCTATCATGCAGGACG	GTCTGGCGGATACCTTCGATCA	125
LmxM.08_37973	GACCGTGTCTATGTCAGCTCAC	CATAGCCACACCAACACAGCAG	101
LmxM.08_29.2720	GGTACTTTGATGGGTGGGTCGA	TAAGCACACTCTCACTCACCGG	105
LmxM.08_29.2710	GTGACGGTGTGTACTTCATGGC	GGACGTGCTCAATGGTGTTCTG	198
LmxM.08_29.2700	GCCTTCTTGCACAACGAGTCTC	CGACATGAACTGGTGGACAACG	149
LmxM.08_29.2690	TCATCAGCGAACAACACAGCAC	GAGAGCGATGCATCAACAGCAG	221
LmxM.08_29.2680	AGATGAACTTGACCGTGCCGTA	CACCTCCTGTTGAAATGCCGTC	139
LmxM.08_52740	ATGTTCTGTGGTCGCATCGGAT	TGAGAAACTGATAAGCCCGGCC	159
LmxM.08_29.2670	TGATGGACAACGTAGACCACCC	TCGGTTAGTGTGGATGTGGGAC	221
LmxM.08_29.2660	AGGTCGCGGTAAGTACAGTCAC	ATCAAGTCCTCCATGTCGTGCA	309
LmxM.08_29.2650	GAAGCTGGACGACATCAACACG	TATCCTGAAGAACGGCGCTGAA	134
LmxM.08_29.2640	GTGGATGCTGAACTTGGCTCAC	GGGTCTAGGGAGGTGTCTGAGA	259
LmxM.08_29.2630	AAATGGCGAAAGGAACAGGCAG	GTTGCGTCTCTGCCTGTAACAC	326
LmxM.08_73062	CDS_too_short	CDS_too_short	0
LmxM.08_29.2620	GTGCTATGTGACGCCGAACTTG	GTGCAGCTTCCTATCCGGTACA	310
LmxM.08_29.2610	GCTCAGCTTTGTTCTTCGGCAT	TCTGCCTCCTCTTGCGATTTGA	332
LmxM.08_29.2600	TCAATGCATGGAAGGGGTACGT	CTCTCTGAATGCGGACTCCACA	227
LmxM.08_29.2590	GGGAGGAGATTCAACGTCAGCT	AAGGACTTCATCACCCGCATCA	316
LmxM.08_29.2580	TCTTACTTCCCCGTCCAGCTTG	GAGGCGTCATCATTGCTGGATG	258
LmxM.08_29.2570	CCGCATCTTAGAGAGCCCCTAC	TTTTGCCGGCTCCTGTGAAATC	181
LmxM.08_29.2560	ACCAAGAACGCCATCTCTGACA	GCGTAGTCCTTCTTCCAGTCGT	290
LmxM.08_29.2550	CGTTGATGGACTGAAAGGCACC	ACTCGTACTTGCCCTTGATGCT	122
LmxM.08_29.2540	CCTCCAACTTCCTTGTCTCGGT	TCGTGGACTTCTCTGCAGCTAC	186
LmxM.08_29.2530	CCGACGGTGTCCTACATGCTTA	TCTCGTACATGGTGTCATCGCT	157
LmxM.08_29.2520	AACTGCCATTCGAATTCCAGCG	TTCCACTCCAGAGCACAGTCAG	285
LmxM.08_29.2510	GGCTGTGTCTCTCAACTACGGT	CCAGCTCTCCACCTCCTTCTTC	307
LmxM.08_29.2500	GTCCGTCATCTTGCCAACGAAG	GAAACTCTGTCTTGACACGCCG	344
LmxM.08_29.2490	GCGGACGTGTTTAGTCTTGGTG	ACAAGCATCGCCACAACTAAGC	212
LmxM.08_29.2480	CAACCCGTACAACAACTGCCTC	GAGAAGACGGACGCAGAGGAAT	114
LmxM.08_29.2461	GTGCTGTTTCCGATGAACCACA	GCGGAGTGGTTCTTCTTCAGGA	203
LmxM.08_29.2460	GTGCTGTTTCCGATGAACCACA	GCGGAGTGGTTCTTCTTCAGGA	203
LmxM.08_29.2450	CGCGTCAAATGTTCAGCTCCTT	CTGTTGATCGTTGAAGGTGGCC	311
LmxM.08_29.2440	CAGCACACCACCTACGTAGACA	TCAGCTTCATGTCGGGGCTTAA	307
LmxM.08_29.2430	TTGTGCTGCGCCTTTAGACAAG	CTTTGCGTGATCTTGCGAAGGT	168
LmxM.08_29.2420	CAGCCCTCCATCAACCCTGTTA	AGGAAAGAGAATGGACAGCGCT	100
LmxM.08_29.2410	GCCGCGACAACAAGTATCTTCC	ACCCTAGACCAGAAGCCAAACC	101
LmxM.08_29.2400	TCCACGGTTCCGATTTCATCCA	GGAAGGAAGTGATGTTGCGGTG	318
LmxM.08_158460	ACTCTACCACTGTTGCCCCTTC	GTTAGCGGTGTCCCTCAAGTGA	113
LmxM.08_29.2390	GATGACGAGCAAAGGACGAAGC	CACACGTTGAACCCCTTGTACG	125
LmxM.08_29.2380	CCTGGAGTGTAGTGACCTCGTG	ACCTCCATCTGCGAATCGTTGA	165
LmxM.08_29.2370	CGCTGTGAAGAAGAAGTACGCG	CTTCTCGTTCCACTTGATGCGG	100
LmxM.08_29.2360	AGCAACAAAACCCTTCGTGCAA	ATCCTTCACTACGGCTGCTGTT	198
LmxM.08_29.2350	CACCAACTTGAGTGGATGTCGC	GCAGCACATCATCGCGTTCTTA	210
LmxM.08_29.2340	TAAGTGGAAGTCTGGCACCGAG	CAAGAGCCTCAGTGACCTCCAT	110
LmxM.08_29.2330	GTGCAACTCGGTCAGCTTTTCA	GTGAGACATCTGCACCTCCACT	211
LmxM.08_29.2320	CTTTGTGAAGCAGTGCCTCGAG	TCCTTCTCCTTCTGTGCGTTGT	171
LmxM.08_29.2310	ACGTTAACTATCAACCGCCCCA	CAATGATTGGCTTGCCGATGGT	250
LmxM.08_29.2300	TACTTCAGTGAGCGCTCCGAAA	GGTTCTGCGACTCACCTACCTT	179
LmxM.08_185075	ATTACAACTGACTCTACCCACCT	CCTGCTTGGTGTGGACGTTG	100
LmxM.08_29.2290	GCCCCTTCTACCCGTATCAGAC	AGGTGAGCTGCAGAGGTGAAAT	114
LmxM.08_29.2280	CTGTGTGTGATCGTGAGTTGGC	TTGTAGATGTAGCGGTGCGGAA	281
LmxM.08_29.2270	ACCCTTGTACTACTGCGTCACC	ACCAGCGTGCCCATAAGTGATA	292
LmxM.08_29.2260	AACCTTAACGACACGGTGGAGT	CCGTTCCTGTGTTCGCTGAATC	327
LmxM.08_29.2250	AACGACCTGTACGTGGAGATGG	CCATTTCGACCAGTTGCGTTGA	169
LmxM.08_208836	CAGGACCTAACTCTGTGCGGAA	ACCACAAGTCTCTTCGGCACAG	117
LmxM.08_29.2240	GGCTTCTACCAGGTGAGCTTCA	GTTGACTACGGTGCTGATGTGC	309
LmxM.08_29.2230	GTCTTCGACGTACAGCAGCAAC	GCAGGTACGAGACACAAGGAGT	227
LmxM.08_29.2220	GCAGCGTCTTTCCTTTTCTGCT	GTCCTTGGGTGAAATGGCGAAG	251
LmxM.08_29.2210	GAAGGGCTACGACACCTGAAGT	ACCTCAATCACCACATCCTCCG	326
LmxM.08_29.2200	ATGGACCAGTTGATCAGCGTGA	AACTCTGACTACCGACGACAGC	109
LmxM.08_29.2190	GCCGCTACTTCACACTCAACAC	TGATCTGCTCGTTGGTGATGGT	252
LmxM.08_237531	CDS_too_short	CDS_too_short	0
LmxM.08_29.2180	CGGTGAGTCAGTGGAGGAAGAG	TCTCTCTCGGGCTCATCATTGC	267
LmxM.08_29.2170	CAGCACAAACTCGGGTCACATC	CACAACCATCTTTGCCGACCTC	308
LmxM.08_29.2160	GGAGTTCATGTTGCTGGACTGC	GTCTTCGTTGTTCTGCAGAGCC	289
LmxM.08_29.2150	CAGACGCAACACCTCATCAACC	TGTTGTCCATGCGCTTCAGAAC	177
LmxM.08_29.2140	GTTGTCTTGATCAGCGTCGTGG	TCTCCTCTGTTACCTGCTTCGC	172
LmxM.08_29.2130	TCGCTCAACTCCCCAAGAACAT	TCGCCGGTGAAGTGATTGTACT	268
LmxM.08_29.2120	ATATCGGCGTGAGATGTGGGAG	GACGCCAATCACGAAACCCATT	256
LmxM.08_29.2110	AGCCGCCACTTCTCTCTTTCAT	ACCGTCGAAGTGTAGTGTACCG	101
LmxM.08_29.2100	AGTGCGCATCAGGGAGTAAGTT	GTCTTCGTGTGGCTTTACTGGC	284
LmxM.08_29.2090	GGTGAGAGCCTTCCCATAACGT	TTGTCGTTGATGTTAGCGCCAC	227
LmxM.08_29.2080	GGCTTTTACACAGCGCTCAACT	CACTCGCCCATTCCACTCCTTA	150
LmxM.08_29.2070	GTGTATGCCCCACCGTTGAAAG	TCCGCTACAGTCACTTCTTCCG	296
LmxM.08_29.2060	CCGCGCTTCTGTTTGCTAAGAA	AACAGCAGCGACTCCATCTCTT	100
LmxM.08_29.2050	TGCTAGTATTCTCGTCTCCGCG	AAGCAGATCCGTCACCAGTTGA	197
LmxM.08_29.2040	TCTTCAGTGATCCAGAGTGCCG	CGCTAGGGTCATAGGCGAGTAC	236
LmxM.08_29.2030	CAAGCCTCGTCTCCTTCCAAGA	AGAAGACAGAAGATGCGCAGGT	178
LmxM.08_29.2020	TTATGGAGTACGTGGAAGGCGG	ACGCCACAAGACCATACATCCA	331
LmxM.08_29.2010	CTAAAACGGGAGGAGTGGAGCA	CCTCCACCTGCTTCACGTATCA	332
LmxM.08_29.2000	TGCTCCTACTCGTACGTGCAAA	CACACTCTTCCCATCTGCCTCA	189
LmxM.08_29.1995	GCCTCAAACTTGGACCTCAACG	GCACAGCCCTTCAAGATTCCAC	216
LmxM.08_29.1990	GTACAACAGATAGTCGCAGCGC	GTTTTCTCACGTCCGCTGCTAC	329
LmxM.08_29.1980	TTACAGTAGTGAAGGGCCAGCC	CACGTGATGTTCTGTGTGAGCC	107
LmxM.08_29.1970	GGCATCGCACAAACTCTCCTGA	AACATAGGGGAGCATGGACTGG	133
LmxM.08_29.1960	GAGGCCCTCACTATCATCACCC	GCACTCCTTGAACATGTCCAGC	342
LmxM.08_29.1950	GCTGCAGTGGTTGTATGTGGAC	CGTCAGCGCACATTTCAGAGTT	212
LmxM.08_344258	GTTTCGCTCCGCCCCATCAC	GCACTGGACCCTGAGATGCC	100
LmxM.08_345792	GTCTGTGTGTGTGTGTGTGCG	GTGGTGGTGTTGGTGGTGTTG	127
LmxM.08_29.1940	CCCTCTGTGTGCATGTGGTAGA	TACACGGAAACCCACTTGACGT	115
LmxM.08_29.1930	GCGCATGAACTCACGACTTCAA	GCCCACTCATTGAAATCGTGCA	341
LmxM.08_29.1920	GGAGGTGTGAAGAGGCATCGAT	TCCACGATGCAAAGACTCCAGT	289
LmxM.08_29.1910	CCCCAGCGTATTCCCAAAGAGA	CCCTCCTTCACGAGCTTCTTGA	125
LmxM.08_29.1900	TAACAGGATCAGGGGTGAGGGA	GTAGAAGTGGCAGCGGTAGTGA	248
LmxM.08_29.1890	GCAGCCAGACGAATTTCTCCAC	TTCTTTCGACGTGCCTCCTCTT	301
LmxM.08_29.1880	CGCAAATGGATGACGCTCTACC	CACTGTACCTTCCCGTAACCGT	274
LmxM.08_29.1870	AAGTCCATGCGCATTCACTTCG	TTGTCCTTCTTCAGACTGCCGT	134
LmxM.08_29.1860	GCGCGGGTCTTCATTGAAAAGA	CTGGTTTGTGGAGGATGGCAAC	294
LmxM.08_29.1850	ACGTGGAGAATCTGGCATCGAT	GGATCATTAGCGGAGACCACCA	154
LmxM.08_29.1840	CTACGAATCAGTGGGCAAAGCG	GGCCTCCTTCGTCTTTTGTTGG	188
LmxM.08_29.1830	GTCAACGTCGCTGAACTGGAAG	ATTTAGACCGACAGCTGCCACT	141
LmxM.08_29.1820	GACCGACTCTACGCAACAAACG	CTCTCCATCTGCAGTGGGTTCA	262
LmxM.08_29.1810	TCCAGCTCCTCACTACTCACCT	CGGTGATTTTGCCAGTAACCCC	158
LmxM.08_379547	CDS_too_short	CDS_too_short	0
LmxM.08_29.1800	CAAGGTGGTGGTGAAGTTCCTG	AGAAGAAGCCGAGCACCTTACC	296
LmxM.08_29.1790	AGTGGAAGAGAGGGAGGAGGAG	GGAGAGGTGGAGTGAATTGCCT	198
LmxM.08_29.1780	GTCGATGATTTCTCGGCTGCAG	GGATGACGACGGGGTGGATAAA	274
LmxM.08_29.1760	CAGCTGGAGAAGACGAACGAGA	ACTTGTCCTTCAGCAGCTCGAT	127
LmxM.08_29.1750	CAGCTGGAGAAGACGAACGAGA	ACTTGTCCTTCAGCAGCTCGAT	127
LmxM.08_29.1740	GACGACGACATCAGCTCGCTTC	TCTTGCCACCCTTCTTCTTCGA	100
LmxM.08_29.1730	GACGACGACATCAGCTCGCTTC	TCTTGCCACCCTTCTTCTTCGA	100
LmxM.08_29.1720	GACGACGACATCAGCTCGCTTC	TCTTGCCACCCTTCTTCTTCGA	100
LmxM.08_29.1710	CTCGCTTCTTGTGTGCTGAGTG	TACACCTGCAGATAACGCACCA	256
LmxM.08_29.1700	AGGCTCTCTTCCATCTGCAGTG	AGGAGTAAAGACGTTGCCCCTC	269
LmxM.08_29.1690	CCATCCATGTGAGCTGGACTGA	TGTAAATGCCCATGGAGCTGGA	273
LmxM.08_413798	ATGGATCGGCTGCCTTGTCTC	CACAAGGCAGCGGGTGAGAG	118
LmxM.08_29.1660	CGCAGCGCATTGTATGGATCAT	ATACTGCTCCACTCTGCCCATC	156
LmxM.08_29.1650	CTGATATAGGGCGACGAGGTGG	GCATCTCGTCGGATTTAGCTGC	267
LmxM.08_422207	CDS_too_short	CDS_too_short	0
LmxM.08_29.1640	GACACCAAGGAGAGCGTTTTGG	AGAGGAGAGACGGATTGTTCGC	283
LmxM.08_29.1630	TGGCTGTTCTCTTCCTCGTTGT	GGCACAACGAACACAATAGCGA	208
LmxM.08_29.1620	AGCTACAAATCGACCGTGTCCA	TCGCCACTCTTCAGCAATACGA	184
LmxM.08_29.1610	GCAACCTACGTTATATGCCGGC	GCAGTCCTTCAGCCACATTGTC	117
LmxM.08_29.1605	No_primer_found	No_primer_found	0
LmxM.08_29.1600	GGCGCTGCTAAACAATCACCTT	TTAACGGTCGGGTTCTCCTTCC	282
LmxM.08_29.1590	CGAGGCATGACAGAGACCTTGA	AAGCAGCACGGTCAAATGTCTG	193
LmxM.08_29.1585	CTCTACCCCAGCCTTACGAACC	TGTGCGTTGAAGTCCATAGGCT	164
LmxM.08_29.1580	TCATTGCGAGCGAAGATGAGGA	CACCGTCAGATCTGGAACCACT	146
LmxM.08_29.1575	TACCAGTGACACTTGCCTAGCC	GAAAGAGGTCAACAGCTGCCAC	104
LmxM.08_29.1570	ACGCTTTCTCATTCGACGAGGA	AGTCAACCCCTTAGAACCGACG	146
LmxM.08_29.1560	GAACTTCTTGTAACCCTGCGCC	TCTCGTGCTTTCATCTGCTCCA	155
LmxM.08_29.1550	TGCCAGCAGAGTTGTATGAGCT	TACCCAAGACGTCTGTGCACAT	260
LmxM.08_29.1540	CAGAGTGCAAGTTACGCGAAGG	GGTAGTTGAAGCGGTCGTTGTG	309
LmxM.08_474959	TGTGGAAAACGTGCTGCAGATG	CAGCACACAGACATGGACACAC	187
LmxM.08_29.1530	GACGTGGTGAGTGCTGACATTG	AGCGTTGGTGAGATTGTCCGTA	222
LmxM.08_29.1520	TTTCCGCTTGGTATGCTGCTTG	AGCTGTAGTTGATGAGGGCCAG	298
LmxM.08_486417	GGAGACCCACATGTATGCCTGT	GTCTCCCACGTCTCTCTTGCTT	252
LmxM.08_29.1500	CGGCATCTTGTTCGACTTTGCT	ATGCAAAACTGAATGAGGGCCG	147
LmxM.08_29.1490	CGAACGCGCAGAAGTACCAAAT	TTCTTGTACCCGTAGCGCTTGA	151
LmxM.08_498113	CDS_too_short	CDS_too_short	0
LmxM.08_29.1470	AAAGTTCGTGATGAGCAAGCCG	ACTACTCCCGTCGTCTTTGTGG	306
LmxM.08_29.1460	GCTGCATGAAGTCGGCATATCC	GGTACAATGCCTCTGACTGGGT	180
LmxM.08_29.1450	GCGCACGAACAACTGGATTACA	TGCCGAAATAACGTCAGAGGGT	297
LmxM.08_29.1440	GCGCGGTGAAAGTTGAAGATCA	AGATTGAGGGCCGCAAGTATGT	178
LmxM.08_29.1430	AGCCTCACACTAACAGCGGAAT	CACGTAGAGCCCCTCCTTCAAA	282
LmxM.08_29.1410	TGCCTTGATGTCCATTTTGCCC	GAATGGAGCTGAAGTGTGGTGC	294
LmxM.08_29.1400	AGGATGTGGTGAAGAAGCCGAA	GCCGTTCCTGAGCTTTTCCTTC	176
LmxM.08_29.1390	CAGCGCCTACAGTAGCGTCTAT	GTGTGCAAATAACTCGCCGACA	189
LmxM.08_29.1380	CAATCAGCAGCTCCGCAAAGAA	CTCTTCCGACTCCACCTCCTTG	254
LmxM.08_560271	TCGGGTAGGATTATGAACTCTTGCT	CGAATCGTAGTGAGCTTGTCCA	106
LmxM.08_29.1370	AACACGCTATCCTGCAAACGTG	GATCGCTTATGTCGCCAGCATC	305
LmxM.08_29.1360	CCTCAACTCCTCTTGCGTCTCA	ACCTGCTACTGTTCGAGGCAAT	251
LmxM.08_590248	AAGACAGTAACGCCACTCTCCC	ATCCGTCCAATCTCAAAGCGGA	157
LmxM.08_29.1350	CGCAGCTTACCCGAAAACACAT	GTCATGCTTGTTGGAGAGGTGC	172
LmxM.08_29.1340	GATCATGTCCTTCGCGCTCATG	GATGTTGCGCACGAAAAGCTTG	226
LmxM.08_29.1335	TCTGTGTGCTCTGTACTCGTGG	GTGAGCAAGGAACGGGTGATTG	307
LmxM.08_29.1330	AGCCGTCATCTTGCCTAGGATC	TTGACATAGAGAGCAGTGGGGC	102
LmxM.08_29.1320	GACGGCGTACTGGAGATGCTTA	TCCCAACGCCAAGTCATTCTCT	195
LmxM.08_627089	CDS_too_short	CDS_too_short	0
LmxM.08_29.1310	AGACGACCTGTTCCTCAAGACG	GTTGTCGGGCTGTTCGTAAAGG	177
LmxM.08_632833	CDS_too_short	CDS_too_short	0
LmxM.08_29.1300	CTGGGCAGCGAGTTCAAGAATG	CATCTCCGCGTACTCTAGGTCG	321
LmxM.08_29.1290	TTTGAGGAGGAAGTGGCCAAGT	ACGTGAAGCTGTGAAATCTGGC	101
LmxM.08_29.1280	GTTCACACCCTACGCTTTGTCG	GACGGAGAGCATGTACGCAATG	216
LmxM.08_645231	ATGCGCATGGACAGCAGCTC	GTGACGGACGGGAGGGTAGC	101
LmxM.08_29.1270	TTCTTGCCAAGTACGAGCAGGA	AGCATCGTCGTCTTCTGCTTCT	211
LmxM.08_29.1260	GGTCGCAGCTTTCTTCTCACAC	CGCCGTCTCCAAGTTGAAGAAC	225
LmxM.08_29.1250	TTTACCTTGTCCTCCCTCAGCG	CTACCGTTGTGCACCGACTTTC	272
LmxM.08_29.1240	TTCAGTACAGAAGCCTACCCGC	CACTGTAAACGTGGCTGCAGAG	192
LmxM.08_29.1230	ATTCTCTCTTCGCCCCGTTGAA	GTCACCGGGAAAGTTTAGCAGC	296
LmxM.08_29.1220	CCGTTCGATGTAATCTGCGAGC	ATTCTGTCGAGGTAGCGCTTGT	101
LmxM.08_29.1210	CAGAACGGTTTGAGCGGGTTAC	GACAACAAGCTGGCGAGTAACC	149
LmxM.08_29.1200	GGAGAAGAGGAAAGGGACGGAG	GGTACATGGTAGAGTCGCTGCA	315
LmxM.08_29.1190	GCAACGGTACCACTTCAACGAG	GCAGAAGAGTGTAGAAGGGCCA	126
LmxM.08_29.1180	TCTGTTCACGACCCACAGATCC	CAATGAGCACACCTTGTCCGTC	274
LmxM.08_29.1170	TTGCTGAGCCACTACCAGGTAC	CACCTCACCATTCTTGTTCCGC	120
LmxM.08_29.1160	GAGCTCTCTATCCGGCAAGACC	CTTCGAAACGTGGTGCTTGTCA	115
LmxM.08_29.1150	TCACTCCACCAGCTTCCTCAAG	CGACTTCGCGTGTGTCTTGTAG	157
LmxM.08_708030	GTATCTCAGAGTCCAGTGCCCC	TAAATCTGTCCTCCCCACGTCG	130
LmxM.08_29.1140	AGCTGCGACATCACACATCTCT	TTCATCACCATCGTCTTGCCCT	323
LmxM.08_29.1130	GGACTTGACACCTGCGCTACTA	CTTTGCGTTCATCCTGTCCCAC	289
LmxM.08_29.1120	CACCTCGTCGTACACCTGGAAT	GTCCTCCTCCTTGACCACCTTC	327
LmxM.08_29.1110	CTGACAACGGAGGAAATGGTGC	GATGATGTACCACACCTTGCGC	228
LmxM.08_29.1100	TTGTGGAGCTGGGAATCGATGT	CCTGGATGAGAAAGACGTCGGT	132
LmxM.08_29.1090	CGATCCAGGGCTACGAGAAGAC	CCCTTGTTGTTCGGCATCACC	178
LmxM.08_29.1070	CGATCCAGGGCTACGAGAAGAC	CCCTTGTTGTTCGGCATCACC	178
LmxM.08_29.1060	TGGAAGGGATCAGTTTCGGGTC	TGAGCTGCAGACCACTATTGCT	135
LmxM.08_29.1050	GGCTCGTCCCCTTCTTTCTTCT	CCACTTTCTGCATGCATTCCGT	199
LmxM.08_29.1040	AGATCGAGGTGGACACTGTTGG	CAGCCCAAGGTCGAGTAGTTGA	178
LmxM.08_29.1030	GCCTGTACTACCGACAGATGCA	CATCTCTTCCTCCACCTTGCGA	200
LmxM.08_29.1020	TCTCCCCATGTTCGGACCTTTC	GCACAATGTCCACTTTCTCCGG	110
LmxM.08_29.1010	AACAGTCCTCATTCATGCCGGA	AGTTCTTGCACACCTCCACCTT	125
LmxM.08_766410	CCTCAGACACACGCCGGACC	GAGGCGCTTTGTATTCCGGTC	101
LmxM.08_767558	GTAGCCTACATTGTGCGATGCC	GGGTACTCCTCACTCTCAGGGA	158
LmxM.08_29.1000	TTTTAGAAGAGGCGGTGGAGGG	GCAAGTCACAGAAGTCGAACGG	296
LmxM.08_29.0990	AGGAGCTAGAGGTGACGATGGA	ACCGCTGATGTTCTTTGCCATG	101
LmxM.08_29.0980	ACACCCCTACCGCAACTACTTC	TTCGCGTGACCTCTTCTCATGT	330
LmxM.08_29.0970	GCTTGACTTTGAGAGCTGCCAG	CTGAAACAGGTCTTGAGCGCAG	208
LmxM.08_29.0960	GTCACCTCATCCCGTACCAACA	CGGTTGTTCGTGTTCTGAGAGC	107
LmxM.08_29.0950	ACGAGTTTGCTGCCGTAGAGAT	TGCATGATCGTAACAGGGTCGT	334
LmxM.08_29.0940	CACAAACCTGCACGACCATCTC	CCAATCACGAGAAGACCACCCT	135
LmxM.08_801135	CAGCACACGTTAACTGGTGGTG	AGCAGAGGTCCAAGGAAAACCA	110
LmxM.08_29.0935	GTCGCCAGGAAACGTCAAAGAG	TTTCTTGGATCGCGCAGTTGTC	253
LmxM.08_29.0930	GGGGATATCTGGGTCGGTGATG	CACTGACAGGAGAGGGACGAAG	102
LmxM.08_29.0920	GTTGTCTCCTATTATGCGGCGC	GTTCCACCACTCCAGCTGTACT	187
LmxM.08_29.0910	TGGCTGTCATGCTGATCTTCCA	ATCAAAGTTCCATGCCGCCTTG	125
LmxM.08_29.0900	CGCCTTCTTCCACTTTTGCACT	TCGACTTGAGATGCACCACCAT	271
LmxM.08_29.0890	TTCCTAAACTCCCTCACTGGCG	TGGCATACTTCCACCAACGACT	196
LmxM.08_29.0885	TCGAGGCGTTGCTCAAGACATA	AATGGCGTAGGGGAAGAGGTTC	332
LmxM.08_29.0880	ATGGGCCTTCTCACACTCCTTC	CGAATCGCCTTTTGACCACCAA	221
LmxM.08_29.0870	CTCTACCGCACACAGGTTCAGA	GTCCTTGTCGGCTTTGGTGATG	180
LmxM.08_822992	CDS_too_short	CDS_too_short	0
LmxM.08_825120	ACGAGCGAGTCTTTGTGGATCA	TCCAATCTTGTACCTCTGCGCA	183
LmxM.08_29.0868	CTACACGTTTCACAGCCGCTAC	TGTGACAGATCGGGTGTTCTCC	133
LmxM.08_29.0867	AGTCGTACAGCTCACTCGTGTC	TCGCTGCAACTCGGAATGAAAC	310
LmxM.08_29.0865	CAAGTCGTCCGCCAATGAAGTC	ATGCCTGGCCGTAGAACTCTTT	110
LmxM.08_29.0860	CAGAACGTCCTTGAGCTGCATG	GATGGTGCTTGTGTCAGAGTGC	283
LmxM.08_29.0850	GGAGGAGAAGAGCCGCTATCAG	GTACGGCTTCTTTTCCTCTGCG	289
LmxM.08_29.0840	CATCCGCCCAAAAGACTTCCAC	TCTTCGCCGAACATCTTGAGGT	198
LmxM.08_29.0830	CGGAAGAGGACAAGGGAGAAGG	ATCATGAGGGGCTTGGATGAGG	148
LmxM.08_29.0820	GTCGAGATGGAGCTGGTCAAGT	AGTAGCCTTTGTCACCCCAGTC	277
LmxM.08_850472	CDS_too_short	CDS_too_short	0
LmxM.08_851909	CDS_too_short	CDS_too_short	0
LmxM.08_29.0810	CCCAGCACTTCTACTCACGTGA	TCCCTCTCAAATTCCCGCTTGT	232
LmxM.08_29.0805	GGGTTTTGATGTCGACCACCAC	GTGTGGACGACGATGTACCAGA	131
LmxM.08_29.0800	ACAATTGCTCAGATCAACGCCG	TGAAGAATTCGCGGGCAATGTC	112
LmxM.08_29.0790	GCAGGTGATTTGTCCCATGGTG	CAATCGCTCCCCAAAACTCGTC	247
LmxM.08_29.0780	GTTTCAGTGGATCGACAGCTGC	TCCTTTTCGTATGTCTGCCCGT	306
LmxM.08_29.0770	GCACGTCAAAATCCGGAGAAGG	TACGGCTTGTAGACTCGCTCAC	109
LmxM.08_29.0760	CGTTGTAAAGGAGAAGCGCTGG	CACCTCTCCCTCCACCTTGAAG	166
LmxM.08_29.0750	ATTTTCTGGAGAGGCAGCGACT	GTTGCCCACATTCTCGATCACC	248
LmxM.08_884211	CTCGACGAAGGCTCTGAGAACA	GCGTTCTTCTGCCATGATCGTC	230
LmxM.08_29.0740	CAAGATGTACAGCGCGGTGAAG	CTGGCGAAGATGTTTGGGTCAC	246
LmxM.08_29.0730	GAGGGCATCGCATACCAAATCG	ACACCTCCTCCAGCAACAGTAC	344
LmxM.08_889917	CDS_too_short	CDS_too_short	0
LmxM.08_29.0720	TGCAGTGCTCGGTGAAAACATG	GCTCCTTTCCAAACTCCTGCAC	347
LmxM.08_29.0710	CAACTCTTCTACGTCCAGGGCA	AACCCGAGCTCCTTTCTCTCAC	179
LmxM.08_29.0700	GGTTTCACAGCAGAGCAGACAC	TTCTGCATCACTGTCTGCGAGA	347
LmxM.08_29.0690	GAGTCTCACCGGTAACCAGTCC	CCTTTCCAATGTGAGGCAGCAG	152
LmxM.08_29.0680	CTCGAGCAAGAAGAACGGCAAG	TCACCGCTTCTTCGCCTTCTTA	304
LmxM.08_29.0670	GCGCATCTTTGGTTTGGGTCTT	GCATCTCCGACTCGTAGCCTAG	101
LmxM.08_29.0660	GCTGTGTATGTGGCAAAGTCCC	CACGTCATCCTCCTCCTCATCC	291
LmxM.08_29.0650	AGTACGCCATCCTGCTTGTTCT	TCCTTCATGTTATCCAGCGCCA	175
LmxM.08_29.0640	CGACAGATGGAAGAGCAGGACA	TTTCTCCACGGCTTTGTTCTGC	114
LmxM.08_29.0630	CGCACCTCCTTCTTGAATACGC	CGCAGCATCAAGTACAGCAACA	143
LmxM.08_29.0620	AGGCAGAGTTCACCATCAGCAT	GCCAGTAACATTGTGGGTGCTC	206
LmxM.08_29.0610	ACTGGTAAAGCAGTCGTCTCCC	TCCTTTTCCGCCTTCTCACGAT	327
LmxM.08_29.0600	TTGGCTGTCTACCGCTGCTATT	CGCAGGTCTCGTTACACTCGTA	259
LmxM.08_29.0590	GATCTCGGACTTCTCAGGAGGC	CTCCTCCTCCACATTTTCCCGT	227
LmxM.08_29.0580	TCCAAGACCTTCTAGCCTCCCT	TCCCTCTCTCGTTGCAAGGAAG	118
LmxM.08_29.0570	TCCGATGGTACGTGAAGGTGAC	GTAGGCAAACGGTTCCGACAAG	335
LmxM.08_29.0560	CCGATCAAACTAGACGCCATGC	TAAACTCCTTGGGGTGCTCGAG	340
LmxM.08_29.0555	GTGAGAGAGGCATGCGGATCTA	GGCTTGGTTTCGGTGCAATACA	257
LmxM.08_29.0550	CGGAGCTACTGAGTGTTTTGCG	GTCGTGTGAAGGATGTGCAGTG	260
LmxM.08_29.0540	AACATCCTCTACTCACTCGGCG	AAGCACATGACTAAACGGCTGC	321
LmxM.08_29.0530	TGAGAACGAGGAGAGCAGTGTG	GTGGAAAGGGATGACGGAGGAA	342
LmxM.08_29.0520	GCGTGCTCAATATCCTTCGCTC	GAGACAGGTAGCGCTCCCTTAC	231
LmxM.08_29.0510	CGCATGAAGAAGAGCCGCTATG	ACTCAAAGTCGAAGGCCACGTA	154
LmxM.08_29.0500	ACACTCTCTCCGACGAAGAAGC	GTGTGGTAGCGGTGTGACAATG	329
LmxM.08_29.0490	TCTCGAGAGGGGTGAATGAGGA	AGCTACCTTCTGCACACCGTAG	230
LmxM.08_29.0480partial	CCTCGTACTTCAGCAGCCAGAT	ATCACTCATGTCCTCTCGTGGC	137
LmxM.08_29.0470	AGGTATTGGGACTGCGTTTGGA	CGAATGCGTCACCATTTTCCGA	344
LmxM.08_29.0460	GCGATGGACATGGATGCTAACG	TCTCTGTCTTCGCGTCACTGAG	328
LmxM.08_1000447	TTGCTGTACTGGCGTGTGTCTA	GTCCGCCCTCTCTGCCACAC	128
LmxM.08_29.0450	GGAAGTGTTTGACCGCGATGTT	AGCGTTGGTGGGAGAGGTAATC	337
LmxM.08_29.0440	GGCAAGCTCATGACCATCGATG	CAAGTGGGTAGTGCGTTTCGAC	154
LmxM.08_1008719	No_primer_found	No_primer_found	0
LmxM.08_29.0430	GTACGCGGCACATCATGAGAAG	GCAGCTTAAAGGTCAAGGCAGG	242
LmxM.08_29.0420	CAGGTGGCTGAAGATGACCTCA	AATGACGTGGGCAAAGGAACAC	156
LmxM.08_29.0410	GCTCGGTTTTCTGCTACACCAC	ATGGTCGTGTTTGTGTGATGGC	229
LmxM.08_29.0400	GAGGCGGTCGATATCCTACAGG	CCTAGTATGTCGTCCAGCTCCG	332
LmxM.08_29.0390	ATTTTCGCGGCGTTGTCATTCT	CATCTCCTTCGCCACCATCTCA	224
LmxM.08_29.0380	CTTAACTGCCAGCACGACCTTG	TCAGTAGTAGCACCACCAGCAC	287
LmxM.08_29.0370	CAAGGCAGTGCACTCTCCAAAG	ACCTACATTGCTGCTGTGCCTA	115
LmxM.08_29.0360	GGAGTGGTTTGAGCAGCATGTG	TCCTTCACCTCCTGCTTCACTG	156
LmxM.08_29.0350	CTACCACGGATGCCTTCACAGA	AGTTCACGGCCATCATCTCCAA	330
LmxM.08_1040671	CCCCTCTACGCGTCTCTTTCTC	CGAGGGAAGAGAGTGTTGAGGT	102
LmxM.08_29.0340	GCTTTACGCGTGATATCTGGGC	CATGAACATCCGGGGCAGATTG	152
LmxM.08_29.0330	CGAAAGAGAGGAGGCACAGGAA	GTACTGTGAACAAAGCCGCTCC	233
LmxM.08_29.0320	CAAGACCCCGAAATTATGGCCG	CATACCTCCTCCGCCCATCATC	162
LmxM.08_1048727	CAGGAAGTGAGGGCTCCGAAG	TTCGCCCAGATGATTAGCACCA	188
LmxM.08_29.0300	TTTCTCGGACCCCACACTGATC	TTGTAGGCGGGGATGAAGAAGG	273
LmxM.08_29.0290	GAGATGGTTCACGCTTGCACTC	TGAAGTTGATATCTGCCGGCGA	105
LmxM.08_29.0280	CGGCAACTTCCACACACTGATC	GCAGCCGGGGTTCATGATATTG	238
LmxM.08_1059897	No_primer_found	No_primer_found	0
LmxM.08_29.0270	GATGAGGGCAGGATGAGGGATG	GGAGTCCTTCAAGTCTGCCTCC	195
LmxM.08_29.0260	GGTGGACAAGAGCGTAGTGAGT	ATGATGAAGAACACAGGGCGGA	348
LmxM.08_29.0251	ATCACTTGAGGGCAGCTACGTT	GTTCGCCTCGTCGAAACAGTTC	187
LmxM.08_29.0250	TGGGGCTTCTTCTACATCACCG	CAGTCACTAGGCTTGCTGGAGT	191
LmxM.08_1074274	No_primer_found	No_primer_found	0
LmxM.08_29.0240	AGACCGCGACCAGTATGTTTCA	GGAAAGGTCACCGTGGATCAGA	325
LmxM.08_29.0230	AGCTTCATTCGTCCTTCCGTCA	CCCAGTTCGAGAAGGACCACAT	171
LmxM.08_29.0220	TTATGTGTCCCCGTACAGCCAG	ATAAAGTCGGGGTTCAGCTGCT	294
LmxM.08_29.0210	CTTTTACACACGGCCACAGGAC	CGTTGTCGTAGCTGAGCGATTG	218
LmxM.08_29.0200	CGGTCTCCCTGTTCAAGTCCAT	CCCATCCACAAACCACAGCTTC	128
LmxM.08_29.0190	TCTCCGAAACCATGAGCGAACT	CCCTGTGTCCTCATCTCTTGCA	211
LmxM.08_29.0180	AGCTTCTCCTTGAGTCCACACC	TCATCTTGTTCGCCGACTCTGT	313
LmxM.08_29.0170	CACATCACGGAGCCAAAGACAC	GAGCCTTCTTGAACATGGCACC	295
LmxM.08_1101248	CTCTTCACTGCCCACCTCTCTC	ACGGTTGTCTTCCTCTTTCGCC	180
LmxM.08_1102071	No_primer_found	No_primer_found	0
LmxM.08_29.0160	CTAGGCCTGTGTGTGCTTGTTG	TGTCATTTCGCGCGCTAAGTTT	294
LmxM.08_29.0150	ACACCGCTCTCATCAACATGGA	TGCGTGAGAATGTCGAACTTGC	286
LmxM.08_29.0140	CCAAGACGCACGCCAAGTTTAT	TACACAATCTGCAGCACCGGTA	349
LmxM.08_29.0130	GTTGACAAGCCTCATCGTTGGG	TTCATGAAACACCGCTGCACTC	190
LmxM.08_29.0120	TGCCACTACATGTTCTACGCCA	TCCTTGACGACGCAAATACCCT	269
LmxM.08_1121173	CCAAGCGCACATAGGCAAACA	CGGCAGATGAGTAGGGAAGAGG	104
LmxM.08_29.0110	GTGGTCATGCAAGAGTTGTCGG	GAGAGAGAGAGGCGGCTAATCG	314
LmxM.08_29.0100	ACCCCTGCGAGTTCAAGAATCA	TCTGCGATTCGTGGCTTTTGAC	129
LmxM.08_29.0090	GAGTCATGTCGGAAGTGGGTGG	TCCGCTTGATTATCCGTGACCT	119
LmxM.08_29.0080	CCCTTTCCTGACTGCCCTCTAC	AAAGCCGACAAAGCAGCTTACC	268
LmxM.08_29.0070	AGGACCTGCAACGACTTCTACC	TCGTACATGTCCCGCTCAAACT	179
LmxM.08_1139529	ACGTGGGGAAGTCAGATGCATC	TCAGACGTCACACAGCAGCAG	127
LmxM.08_29.0060	CTTAGTGGGTCGAAGGGCAAGA	GTTGCTCCTTCTTATCTGCGCC	133
LmxM.08_29.0050	CGCCAACATCTCCAGCCAATAC	GTTTGGGAATTGTGGAGGCAGG	279
LmxM.08_1144994	CATACGCCGGACCAGCTCTG	GCGACATATACGTTCGGATCGC	133
LmxM.08_29.0040	GTGCTGAATACGCGCTTCTACC	CTCTGCGTCAACTCCATCATGC	119
LmxM.08_29.0030	ACCCCTACTTGTTCGACCATGG	GTTGCCCAGGTCATCGTAGTCT	287
LmxM.08_29.0020	GCAAGTACACCATGGCAGTCAC	CGATTGCAGAGTCCGTGAACAC	135
LmxM.08_1153879	CDS_too_short	CDS_too_short	0
LmxM.08_29.0010	GCGACATCCTACAAAACCCACC	GACCGTGTCCTGAGTTCGAAGA	349
LmxM.08_1157406	TAATCGCGCCGCTTTTCACTTT	CGCCTGCTAACAAGATGAACCC	153
LmxM.08.0010	ATTGAGGTGGCGGATGGTTACA	GGTGTCGTTGCAATCTCCACAG	194
LmxM.08.0020	TCCGCACATTTCCATTGACAGC	AGAGGTGATGTTGCCCAATGGA	109
LmxM.08.0030	CTACCGTGCCACCCAAAGAGTA	ATGTCACTTGTTGTCACGCACG	121
LmxM.08.0040	CTCGTCCCGTTTTGCACTGATC	GCCAGTACGCCCAATTGAACAA	190
LmxM.08.0050	CCGTACGTCTCTGGCTACACG	GACGGGAATGGGTTGCATCTTG	147
LmxM.08_1172187	CDS_too_short	CDS_too_short	0
LmxM.08.0060	ATCTACTCCTCTCCGTTGCAGC	ACAGAACCTTGTCTCCCTGCAG	184
LmxM.08.0070	GGTGTTCCCGAAGCACTATCCT	AGCTTGTGATTGCCGTTCATGG	189
LmxM.08.0080	TTTCGACGAGGAGGTGTACGAC	TTGGGCAGGCGGTAGTTGATAA	345
LmxM.08.0090	CCGACTGAAGGAGAAGCTCGAA	AAGGGAGTAGAAAGGAACGGCC	145
LmxM.08.0100	AGAGGAGTACTGGTCGGTGGAT	GGATGCTGTTGATAAGGTCGCG	119
LmxM.08.0110	ACCGGTGATGTCGATAAGTGCA	GTCAAGGAGAGTGAGGGTGTCC	258
LmxM.08.0120	GCCCCAAACTACGAGCAACTTC	CCATCAAAGTGCATAGCGAGGC	302
LmxM.08.0130	AACTCTCTCGTCCTTGTCACCG	CGAGGTCCTTCATAAATGCGGC	264
LmxM.08.0135	AGTCGCGGGAGGTGTTATGTAC	GAAGTACCTCTGAGCACCCCAG	132
LmxM.08.0140	TTCTTACTTTCGGCACCAACGC	ACGTGAATCTCTGCGGTCATCA	287
LmxM.08.0150	ACCAGCCGATGTTCTTCCTCTC	AGAAGCATGCATCATCTGGGGT	270
LmxM.08.0160	AACTAGCAGTATACGCGGAGGC	TACACCGTCGGACCAACATTCA	336
LmxM.08.0170	AAGAACTGCGGTCTTTTGCGAG	CATGTGACAGTTGCCGGTGATC	318
LmxM.08.0180	CACCCTAGACTGCTGTGAGGTG	GCTGACATCTGCGATCTTCTGC	184
LmxM.08.0190	ACATTCATGGACCTCTTCGCGA	TCGCGAGGGTTAGAAGGACAAG	328
LmxM.08.0200	TTCTTCTCTCGTCCAGCCTTCG	CGCACTCTGTTCTTCCGTTGAC	267
LmxM.08.0210	TTGGAGTGGCGACGTAGAAGAG	GTTCAACTCTTCGGTGCTCTGC	101
LmxM.08.0220	CAACTTCCTGAGGCGTCGTCTA	GTTGGCCAGGACGTCTTCAAAG	167
LmxM.08.0230	ATGGGACTCAACGTGAAGGAGG	CAGTTGTAACGGTGCGCAATCT	269
LmxM.08.0240	TGCGCATGAAGGAAAACGAGAC	TTGATGTGATCGGGATAGGCGG	100
LmxM.08.0250	GTCCGACAAAGCCTTTCACGAG	GCTCTACGTTTTGCAGCTCGAG	119
LmxM.08.0260	CCCAACTGTGTCGACTAGCTCA	GGTGACCTAAAGACGCAACAGC	137
LmxM.08.0270	CGATGCTGCTGTCATGGAACTC	TGACCGCCTTTATCACAGTCGT	168
LmxM.08.0280	GACTGGAAGGGGTTCTCGAGTC	GATGCGTTTCTGTGGCTTGTGA	150
LmxM.08.0290	GGCTACCATACCCTTCCCCATC	TTCGTGTAGTGCAGCTCCAACT	119
LmxM.08.0300	ACCCTCTTCTTGTGCTGCGATA	TCACAGAAGAGGGCGATGTTGT	101
LmxM.08.0310	GGCCTTCATGCTATGCTATGCG	CACATTCTCGGCGATGATGGTG	214
LmxM.08.0320	TGCTGTCCCACAATATCCACGT	TTTCCCATCCTGCCATCTCCTG	102
LmxM.08.0330	GATGGACTTTGCCAACCTCGTG	TCTGCACCTTGACATCGGGTAG	110
LmxM.08.0340	CATGTGTGAAGGTCCGTCTTGC	TGCAAGTAATCCAACGACACGC	227
LmxM.08.0350	TTGTCTGGTTCAGCTCTCTCGG	CGCCTCATCAGCTGACAGAAAC	348
LmxM.08.0360	GCGCTACCTTCAACTTCTGCAG	TGAAGAGAATGTGCTACCGGGG	124
LmxM.08.0370	CTGGTCGCACTTCAAGAACGTC	TCTGAATCTGCCACGTCGTCTT	185
LmxM.08.0380	CGAACAAGACAAGCGACACTCC	GTGCTGACCAGTTTCGACCATG	139
LmxM.08.0390	ATGCTCCAAAGTTGTGTAGCGC	TCGTCGTCATTGTGGCCATACT	291
LmxM.08.0400	GTCCTCGGCCTTCTCTCCTTTT	GGTCGGTGAGGTAGAAGTCGAC	155
LmxM.08.0410	TCGAACGACACGCACACTATCT	CACAATGCAGCTCTCAAGGGTG	333
LmxM.08.0420	GCAGCAGAAACAGTACGACGAC	TACTCGGATGGCGTTGTGTTCT	276
LmxM.08.0430	CACGTCTCTGTCCTACTCCACG	CAGCTGCTCCATAATACTGCGC	346
LmxM.08.0440	ATCCACATCTTCACCGCCTTCA	GTAAGCGAGGTCAGCAAACGTC	174
LmxM.08.0450	GCGGAAGTATGGAGCCTGGTTA	CGGTCGTCGTTCATGTTGTTGT	211
LmxM.08.0460	TGACAACGCTATCCTGTCCCTG	CAGTAGAACCCGCTCGTCTTGA	255
LmxM.08.0470	GAGCATCCGGAGCACAACAATC	GCCATCGAATAGGAAGCGAACG	243
LmxM.08.0480	GTACGCGTCTACAAGGAGGAGG	GGAGCCATACACGGAATTGCTG	135
LmxM.08.0490	CGTCCGAAGCTTTTCTCCAACC	CAAAGACGACGGTGATTCTGGC	283
LmxM.08.0500	CTGTGGTGCAAGAATCTCGCAG	CGCATTTCGTCCCGGATTCAAT	107
LmxM.08.0510	CGCTAAAGGAGACGGACAAGGA	CCGCTCCTGGAACTTCTTGAGA	299
LmxM.08.0520	CGGCAGTCCTTCTCCATCTTGA	GCAGGTTCATCACAAGAAGCCC	241
LmxM.08.0530	GCGATGGTGTTCACAGTGGAAG	GATATCAGCATGGCCGTCCTCT	140
LmxM.08.0540	TCCACTTCGACGAGCAGAACAT	AGCAGTTTCTCCGTTGCCATTG	223
LmxM.08.0545	ATGCCCTGGACGAGTTCTTCAA	GACTCTTCGACTTGGTTTGCGG	129
LmxM.08.0550	TGGAGCGCATGGGTAAGAAGAA	AAACTTGAGGATGAGCGCGTTG	155
LmxM.08.0560	GCAAGGTCTACTCCATGAACGC	TTCATCAGCTCCTCCTCGAAGC	103
LmxM.08.0570	ACTGGTACGTTGGCATCATCCT	CTGATGCTGCGCGTAAAAGTCA	104
LmxM.08.0580	CGACCCACTCCCTTTCTAGCTC	AGTACTCGAAGTGGTGGCAGAC	240
LmxM.08.0590	TGCATAGAGAGCGACCAGGATG	GTCGGTTTTCATTTTGCGCGTC	318
LmxM.08.0600	GTCTCCTCTCTCGCGTGTTTCT	GAGGAGACGAAGCAAGAGGGAG	175
LmxM.08.0620	GTGGTTTCATCGACGCCAACAT	TTCTCCGTGCCCTTGATCATGT	256
LmxM.08.0630	AGAATGACACCGACCATGCTCA	GCTATTGCCCTGGGTATGGGAT	223
LmxM.08.0640	CATATACACCCCTGCCGGAGAG	CGTGAAGGTCGACAACATGTGG	184
LmxM.08_1424150	CCCTCCCTTCCTCCCTAAGTCA	ACGAGGAGATATCCAAGAGCACC	134
LmxM.08.0650	TCGTTCGGTGTAGCAGGAGAAG	CCGACACAGAAGGAATCGCAAC	283
LmxM.08.0660	AAGGCATACTACAAGGGCAGCA	GAAACCGGACTTGACTTCGCTG	219
LmxM.08_1437036	GACATCTCATGAGCACCGGAGA	CCCTCCCCTTAGCAGCATAGTG	101
LmxM.08.0780	TGACAACACCCACCCTCGTATC	TTGGCACTTTCATCGCCTTCAC	167
LmxM.08.0790	TGCTACAAGGCCAAGTCCATCA	GTGCTCAGAAACACCTCCATGC	284
LmxM.08_29.0795	GGTGACTGGTCCCATAGAAATG	CTCCGTGTGAAGCGACTCCA	100
LmxM.08_1446422	CDS_too_short	CDS_too_short	0
LmxM.08.0800	GCTTCAACACGGTGTACACGAG	AGGCCGACACGAGAAGAATGAA	324
LmxM.08_1449783	No_primer_found	No_primer_found	0
LmxM.08.0720	ACGTGGAGCTGAGCAGATTCTT	TTCCTCCTCCATCACCTCCGTA	167
LmxM.08_1455604	CTCCTAGTAACGTCGCATCGCT	CACCACAGCACACAAACACACA	306
LmxM.08.0730	GTACGGCTTTGCGTTCCTCTTC	CCCAGACAAAACCAGCAGTGAC	113
LmxM.08_1463383	CTCCTAGTAACGTCGCATCGCT	CACCACAGCACACAAACACACA	306
LmxM.08.0740	GTGGGGTGGAAAGATCGATTGC	GCGAACACGTAGAGACCAAAGC	339
LmxM.08_1469531	No_primer_found	No_primer_found	0
LmxM.08.0750	AAAGCCCAAGATTACCCTCCCC	GCCAGTGCCAAAATTGTAGGCT	295
LmxM.08_1476073	GGTGTGCTGCTTTCCGGATTG	GTCAACGCACGCAGGCAGAG	103
LmxM.08_1479331	CTCCTAGTAACGTCGCATCGCT	CACCACAGCACACAAACACACA	306
LmxM.08.0760	TCAGGCGTTCGCTATCATCTCC	GAACACGTAGAGACCGAAGCCT	238
LmxM.08_1484979	CTCCTAGTAACGTCGCATCGCT	CACCACAGCACACAAACACACA	306
LmxM.08.0770	GTACGGCTTTGCGTTCCTCTTC	CTTCGACTCCTCACTCTCACCG	292
LmxM.08_1491863	GCACAGCCGATAAACACACACA	GGCATCCCTTTCCACAACACAG	150
LmxM.08.0801	AGACTTCGATGAAAGCCCACCA	GCCCTCCGACACAGCTATCTTT	250
LmxM.08.0810	CTTGGCGTTCCTCTTCGGTTTC	CGTCCGTCTTTGTACTCCCACT	290
LmxM.08_1505806	No_primer_found	No_primer_found	0
LmxM.08.0840	TTCCTCGCGTTTCTCTTTGTGC	GGATGAAAGCCAAGCCGTACAC	244
LmxM.08_1509453	No_primer_found	No_primer_found	0
LmxM.08.0850	TTCCTCGCGTTTCTCTTTGTGC	GGATGAAAGCCAAGCCGTACAC	244
LmxM.08_1514466	No_primer_found	No_primer_found	0
LmxM.08.0860	ACAGGACCCCATCGTTGAAGAG	GGTGCCAAAGAAATCTCCCGTG	334
LmxM.08.0870	CACTGGAGCGCTACAACAAGTG	AGGTAGCGGTGGATGATCTGTG	226
LmxM.08.0880	GGAGAGGGTAAAAGAGGCAGCA	GATTTCGGCTCCTTCCCAAACG	311
LmxM.08.0890	GAGATGGCGGACTTGAACAACG	CCATGATCTCCTCCGCCTTCTT	172
LmxM.08.0900	GCCGTCGAATCTAGTGGTCTGT	CGCAGTTTCATGAAAGCCTCGT	144
LmxM.08.0910	GTTCCCAGCAAGTACCGAAACG	CGAGGTATGGGCGCTATCATCA	126
LmxM.08.0920	AATGAACGCTGAGTCGTTGCTG	TTCTTCTCCACATTCGCCGAGT	162
LmxM.08_1545655	CDS_too_short	CDS_too_short	0
LmxM.08.0930	ACGTCATCTACACCTGCCTCAC	GGACAGAACTTCGAGGCTTTGC	116
LmxM.08.0940	GCAGTACACGACGTTGTCCATG	TTTAACAGCGACGACACATGCG	228
LmxM.08.0950	CTCAGCTTCACCTTTGCCCTTC	CGGTCTTTGGTAGTGCGGTAGA	314
LmxM.08.0960	GGAGTACCTCGCCCTTTTCCTT	AGCGCTGAATCATGTCAACAGC	155
LmxM.08.0970	GCTTCATCTGCCACACTATCGC	CTTGCCACAACAGATCCAGCAG	185
LmxM.08.0980	TCACCGGACACTAAGAAGAGCG	GTGCTTGAAGGTGACAGCATCC	134
LmxM.08.0990	TACACAAATCGCTCAGCCAGGA	AAGTAGTCAGTCGCCTTGCACT	289
LmxM.08.1000	AAGTTGCTCGAGACGACCATCA	TACGAGTCGCCCTTCTCCTTTG	263
LmxM.08.1060	GTGTTGATCGGAAGCAGCGAAA	CACCGTGGTTCAGCTGTTTACC	145
LmxM.08.1070	GTGTTGATCGGAAGCAGCGAAA	CACCGTGGTTCAGCTGTTTACC	145
LmxM.08.1080	GATGACGTCCCTCCCTCTCTTG	GTGGCGGGTATATAGAGGGCTG	127
LmxM.08.1090	ACATCATCGCAAAGCCCCAAAG	TTATCGGTGGCAGAACTCGGTT	289
LmxM.08_1603858	GAAAGGTCGTGGATTTGCACGT	CAAGTCTTGTCTTCACTGCCGC	122
LmxM.08.1091	ACACCTGTCCAAAGTGTCGTGA	GGAGGCATGTGTAGTTCTCCGT	108
LmxM.08.1100	TTGATGAGATTGCGAGGTGGGT	CAACAAGATCGTCAAGGCGCTT	324
LmxM.08.1110	GGAGGCGCTGACTAAGTACCAA	TTCTTGAGGGTGTCGGGGTTAC	288
LmxM.08.1120	CAACTTCTTCAACGTGGGGAGC	CTCCTGATATCGCCCGTACTCG	169
LmxM.08_1616063	GAGTGGGGATCTGGGAGCTTTT	AAACCAAAACCCCGTATCCCCT	202
LmxM.08.1130	ATCATTCAGAGCACGACCGGAA	ATCTGGTTCGAATGCAGGTCCA	251
LmxM.08.1140	CAGCACAACCTCCTCTACTCCC	ACAGAGGCGGCAATAGGAAAGT	247
LmxM.08.1150	AAGACCACTACACATCGGCGAA	CAACCACCTTCTTGACCGCATC	195
LmxM.08.1160	CGCTGAAGGGGAAGAAGTACGA	TCACATAGAGCTCCTTGGGCAC	327
LmxM.08.1170	ACGACAAGTTCATCTCGCTGGA	AAAGGCGCTGATGATGTTGGTG	164
LmxM.08.1180	GCACAACTTGGATCAGCAGGAC	CGTTTCTGTCAGCACCTTCGTC	298
LmxM.08.1190	CCACTTTCTGCTCATGTGCCAG	AATGCCTTGCTACAGAGACCGT	174
LmxM.08.1200	GCCTATCGAGTTTCACCGGGAT	CCCGCCTTCTTCGTCTCCTTTA	124
LmxM.08_1640715	GCGACATCACACGGTCCAGTAT	TGTCACCATCAGAAGCGGCTC	100
LmxM.08.1210	CGGGGTCCAGTACAGTACAGTG	CATACGGTGTGTGGGCAGAGTA	107
LmxM.08.1215	GGAGGTGGAGCGATTCTTGCTA	TCACGGTCAACATGTGCAGGTA	194
LmxM.08.1218	CTCCTCTTGCAGTCCCTCAACA	TAAAGCAGCTCCTCTCGAACCG	272
LmxM.08.1222	GAGGTGGTGATGCGCTACAATC	GGCGCTTCTTGGTCCAGTACTT	100
LmxM.08.1223	CCCTCTTACGTCTTTGGCAGGA	GCCTCGACCCATACAATGACGT	129
LmxM.08.1225	ACTCGATGTTTGTGGAGGACGT	GTAGTCCCTCAGCTGCTCGTAC	257
LmxM.08.1228	TGTGGAGCAGATTGGTGTCGAT	TTCACCCAGTACCGCATCGATT	298
LmxM.08.1230	CGCCTGCACTTCTTCATGATGG	GCATCATGTTCTTGGCGTCGAA	118
LmxM.08.1171	CCAAGGGTCTCAAGATGTCCGT	GCCTCAGTGAACTCCATCTCGT	160
LmxM.09.0003	GGAAGTGGCAAAGCGATGTGAA	CATTTTGCCGCTTCACACACTG	251
LmxM.09.0005	GTAGAGAAATTGAACGGCGCCC	CCACTGAACGCCGCAACTTTAT	334
LmxM.09.0010	TTCAACTCGACGAACATGCACG	GTTGTTACCCCAGCCGAACATG	201
LmxM.09_6143	ACAAGTTTCTGGAGGCGATGGA	GACGACTGTTCCGGTTCCACAA	106
LmxM.09.0020	ACCGAATGCTGGTGTGTATCCA	CCAGACCCGTCAGCATACAAGA	139
LmxM.09.0030	GGACGTTGCCTTTCTCGTTCAG	TTCAGCTTCTCCTCATCGGTCG	273
LmxM.09.0040	TTTTCACGCCACTCCTGCATTC	TGCGAATAAGTAACGGGCTCCA	219
LmxM.09.0050	ATGCACCAAAGGAAGTTCAGCG	GCAGCGACTTCCTTGATGTTCC	217
LmxM.09.0060	TGTCTTACCCGTCTCCGTTCAC	TCACTGTACAGGAGATGACGCG	120
LmxM.09.0070	CAGGATCTCAAGGTGGTGCTGA	CCTTTACTGGAAACGTGCGTCC	112
LmxM.09.0080	CCTCTTTTCCCCTTACGGACGT	CGTGCAGACCTTCGATTGCTTT	134
LmxM.09.0090	GCAACAAGATCCAGGTTCGTCG	AGTTGATAGGCGTCACGTTCGA	138
LmxM.09.0100	GCACACGTTCCACATCTCGAAG	CTTCTGCGTTTCCTTGTGCCAT	145
LmxM.09.0105	GCTGACGTCCTTGTGTACTTGC	CTCGAGTGCTTCCAAGGTCTGA	147
LmxM.09.0110	CCTTCGACTCAGAGGACAGCAA	GATGCGGTCAAAGAGGTGGTTG	146
LmxM.09.0120	CACGAACACGACCTTCACCATG	ATCTCTTCTTCAGTGCGCACCT	327
LmxM.09.0140	TACTGCAGAATGGTGACCGTGT	CCGGTGGAAAATCGAGTTGCAA	203
LmxM.09.0150	CGAAGAAGCCGGTGACACTGA	GTGTAGGCGACGTACAGCATG	118
LmxM.09.0180	CGAAGAAGCCGGTGACACTGA	GTGTAGGCGACGTACAGCATG	118
LmxM.09.0190	CAGAGCCGATATTCCCGCAGTA	CGTACCTTCTCTTCAGTGCCGA	139
LmxM.09.0200	AGCTGCACTCGAATAACCCACT	GACACCTCTCGCTGACAGAAGT	298
LmxM.09.0210	GTGGCTGCTTCGATGAAACCAA	TCGTAGTTGATGGGCTTCGTGT	307
LmxM.09_73559	No_primer_found	No_primer_found	0
LmxM.09.0220	CGCCAAGATTTACCAGCGTGTT	GGGATCTTGCCGTAGAACACCT	339
LmxM.09.0230	GGGCGTTGTCTTTGTGGATGAG	CCGTCTTTCATGGTGACGTTGG	135
LmxM.09.0240	CATCCCAACCACCTACACGCTA	AGAGAGAGGTAGTAGCACGCCT	267
LmxM.09.0250	CATCTTCCTCCTCCTCGACTGC	GGTGTCATCCTCGTTGCAACTG	178
LmxM.09.0260	CTTCGATGCTGTGCTGGTCAAG	GGTATCGGTGCCTCTTCCGTAG	288
LmxM.09.0270	ATGGCAATTCTTTCAGGGCTGC	GCTCTGAGTGTAACGGGGTTCT	241
LmxM.09_94875	GTCTAGGAGAGGAAGGCAAGCA	CAGTACCTCACACCCTGTCACC	100
LmxM.09.0280	GATCACTCGCTACGTCTCCCTC	TGCTGGAGTAGTAGTAGCCCCA	143
LmxM.09.0290	CACGTGCAAGAGTCTGCTGATG	GCCTCGTTGTACACCTCAAAGC	345
LmxM.09.0300	CCTTCAAACAGCCGACGAAGAC	CTTCGATGCTTGTCTCGCCATC	126
LmxM.09.0310	AGTAGAGCAGCAGTGGAAGAGC	GTTTGGTGCGTTGACAGACACA	243
LmxM.09.0320	GAGACTTTCTGGGGCTTCGTCT	ATGATGTTGGTGGGAGTGAGGG	296
LmxM.09.0330	GCTGCTCATCTTCATCGGCATC	CTTTGTTGGCGACGGTGTACTC	107
LmxM.09.0340	GGCGTTTTACTGCAGGTGTACC	GAGGTCGCGTTATAGATCGGCT	263
LmxM.09.0345	CAAGTACCATTACCACGGCAGC	AGGTCTGCTGCATCATATCCCC	306
LmxM.09.0350	TGATTTCGACACCTCTGACCCC	CTCTTGTCGTAGTTGGGCCTCA	148
LmxM.09.0360	TGTACATACACCGCCCACATGT	ACCCAGGACCTTTCACTATGCC	171
LmxM.09.0365	CAAGAAACTGACGCGCTGCTTA	GCTTGAACTGAACGCCGTTGTA	289
LmxM.09.0367	GAGCTCAGATCCAAGTACGGCA	AAGATACTTCGCGACGCATGC	159
LmxM.09.0370	GCTTTCCCGAAAACGCTCAAGA	GTACGGCAGCTCAACATCTTCG	327
LmxM.09.0380	CGCCAACTACTCCAGCAAAAGG	GTTTGTTCCTCCACCTTAGCGC	119
LmxM.09_138074	No_primer_found	No_primer_found	0
LmxM.09.0390	GTTGTTTCTCGCCTGCTGAGAC	GGTTCCAGACGTCAATGCACTG	141
LmxM.09.0400	TGCTGGACTGGATCATGAAGCA	TTGAGGTCTGTGTGCATGAGGT	124
LmxM.09.0420	TGCGCCTCAATGACAACCTCTA	AAGCTTTCTTGGATGCACTGCC	237
LmxM.09.0430	CTTAGAGCTTCCACCGCCTCTT	GTTGCGGATCATGTGAAGCCAA	118
LmxM.09.0440	TGTGTAAGGAGGACAGTCAGCG	GCCCGGTCTTCTCCTTTCTCTT	186
LmxM.09.0450	GACGGCAAGGACACGAGAAAAG	TTGTTGTAGGCGTACTCCAGGG	191
LmxM.09.0460	GCCAACAACATCATGCAGGTGA	TGGATGGATTTGCTGCACACAC	247
LmxM.09.0470	ATACTCCTAGATGAACCGCGGC	CCACAACTTCGACGCTGAACTC	196
LmxM.09.0480	TGCTCGTACGTGAACATCCTGT	GTTGGCTACTCGAAACACCAGC	168
LmxM.09.0490	CTTCTCCTGCTCGTGACAGACA	CTGGCTGCTGTGGAAAGATGTG	148
LmxM.09.0500	GGATGGACGACGAACTGGAGAA	CCACTTCGTCCACCTCTTCCAT	198
LmxM.09.0510	ACGCAGCAGAAGTACACAGACT	TGGAGGCGTCTTATCACCTTCG	183
LmxM.09.0520	AGTACTCGCTGCCCAAGATTGT	TTCTTGTAGTCCTCCAGCGTCG	250
LmxM.09.0530	AGTCTCTACTCACGGCGACAAC	AATGTTGCTTCATGGTGCGGAG	286
LmxM.09.0540	CTTGTTGCTGCTGACAAGTCGT	ACCATCATCTGTTGCGACTCCA	105
LmxM.09_206921	ACTTCTTGGTTGGTGGAGGAGG	CCAGGGTTTGAGGTGTAGGGAC	146
LmxM.09.0550	CGGCTTCAGGGAAAGGTGAGTA	TCATCATTAATCGATGCGGCGC	283
LmxM.09.0560	TACTGGATGTTCGCGGACATGT	CGTGTTCTTCATCGCATGCAGT	327
LmxM.09.0570	AACACGACCATCTACTCCACCG	CTTCTCACCTCTTCCTCCTGGC	227
LmxM.09.0580	CTGCAACTCCGACACGAACATC	CAGGTTGGTCGACACGTCAATG	340
LmxM.09.0590	CTTTGGGGACTTGCAGCAGATG	TGAAGTCCTGGAACTCGTCGAC	191
LmxM.09.0600	TTGATGTGGTGGACGGTGCTAT	GAAACGCTCAAAGGGATCCAGC	113
LmxM.09.0610	CTGGGCAAATAACGGCAAGTGT	TTCCCAACTTCCTTCATCCGCT	108
LmxM.09.0620	GACAACGTCGAGAAGTGCTGTG	CAACGTCGCTGGTGGTAGAGTA	171
LmxM.09.0630	CCCTTCGTAACCCTTCCCTCAG	CTGCTGCGTGTACTTGACTGTG	149
LmxM.09.0640	CGCCGGTCCTTTCTTTTCTCAC	CTCTGCCACGTCGTTGTTGATC	285
LmxM.09.0650	TGCCTGTAGTCATCTTCGTCGG	GACGTGACCATTGTTTCCCGTC	215
LmxM.09.0660	CATTCTGGCCAATCTGCAGACG	GTAGTCCTTGTGCGTGTTGAGC	106
LmxM.09.0670	TGCCGGACATTGAGGAGAACTT	TGCTTGGTCATGAACTCGTCCA	106
LmxM.09.0680	ACGTTGCAGCATCCTCCTTTTG	CGACTCTTCCTCATGACGGGTT	297
LmxM.09.0690	TCATCCCACCCTACCCCTCTAC	ATCAACGCCAGCTCCATCAGAT	249
LmxM.09.0700	GCTCCTATATCCGCAGAGCACA	ACCAACAGTTTGTCCTTCCCGA	216
LmxM.09.0710	CAAGTCCACCTTCATGACGCAC	CATCCCCAAACTTTGCGAGCTT	341
LmxM.09.0720	GATCCAACCTTCAACCGCAGTG	CTGATCACACAAGAAGCAGCGG	213
LmxM.09.0730	TCTCGCCTCTGTCAAACTCGAG	GCTCTATCATGTTCGCGAAGGC	290
LmxM.09.0740	GGAGAAGCTGAAGACCCCTGTT	GCTGTGTTAAAGGTGGCCAGTC	198
LmxM.09.0750	AGTACTGTCTGCGCAACATCCT	GTCATGCACAAAGTCGATGGCA	194
LmxM.09.0760	CCCTGCTGATGGAGTTTCTGGA	CTTCGAGAAAGCCAACCACGTC	165
LmxM.09.0770	CATCGATGTCAACAAGGTCGCC	CTCATGTCCACAGAGAAGGCCA	105
LmxM.09.0780	CACGCTCTTCTACAACAGCAGC	AGTCTTTACACGGCACCACAGT	161
LmxM.09.0790	AGGAATTGAAGACCGACGCAGA	ATTCACGTACACTGGCGACTCA	185
LmxM.09.0800	CGAGGAGCCCATGGAGAAAGAA	ACCGTTCTTCCTGTAGTGCTCC	325
LmxM.09.0810	TGGATGACATGCAGGCCCTATC	GTTCATGATCATCCGACGCACC	350
LmxM.09.0820	GCCTACACCCGTACCTTTGTCT	CTCGCCTCGTCCAAGTCAAAAC	311
LmxM.09.0830	CTCGTACGTCTCCCTCATCACG	ATGCCGGTCTTCTGTGGATGAA	111
LmxM.09.0840	ACCCAACTACAAGCAAAGCACG	TTGAACACCATGATCTTGCCGC	252
LmxM.09.0850	AGCGTCCGTCTCCAACATTGTA	ATGAACTTGACGACTACCCGCA	282
LmxM.09.0860	ACTTGGCGGTGTACTTGTACGA	TTGCCTTCCAACCCTTGCTGAT	193
LmxM.09.0870	TTAGCATCGTCCACTTCACCGT	TCAGTCGATGTGTGGGTGAACA	161
LmxM.09.0880	CACAATGAAGCAGCGAGTGAGG	TTTTCATGATCCTGCGCTGCTG	170
LmxM.09.0890	TGGCATCTTCAAGGACCTCTGG	TCGCTATCACTCGTGGGGTTTT	204
LmxM.09.0891	CGCTGGCCAAGAAGTACAACTG	CGCAGCTTCTTCTTCATGCACA	133
LmxM.09.0900	GCATCTTGACGAGTGGCCAAAA	GAGACGAAGAGCTCCGTGAACT	286
LmxM.09.0910	TGCAGGACATGATCAACGAGGT	GATCATCTCGTCCACCTCCTCG	233
LmxM.09.0920	TGCAGGACATGATCAACGAGGT	GATCATCTCGTCCACCTCCTCG	233
LmxM.09.0930	TGCAGGACATGATCAACGAGGT	GATCATCTCGTCCACCTCCTCG	233
LmxM.09.0940	CTCCATCAGCGTCCTACTCGAG	GCTCCTTGACGATCACCTTCCT	260
LmxM.09.0950	GACCGTGACCAAGACAGCATTG	CGCCAGACTGAACCACAAAGTC	319
LmxM.09.0960	CTACCGCCTCTCACCTTACCAC	GACACCCAGTTACGCCAAAGTG	287
LmxM.09.0970	TCTTCGAGTCCAACGCCATCAT	CGAAGTCAAGCCACATGTCGAC	114
LmxM.09.0980	TGATGGAGCTTTGCGAGAAGGA	ACGTTGATGCTTCTACCGCTCT	333
LmxM.09.0990	ACACGCTGATACTCCACTTGCT	AGAGAGACGTGCAGGCATTCTT	135
LmxM.09.1000	TGTCAAGCTACCGGAAGAGTGG	CAAGTTGGCCAGGAGACGTCTA	100
LmxM.09_382995	ATGGAAACCGTCTACCTCGTCC	CAATATTGTTGCTGCCCACGG	137
LmxM.09.1010	GTATTCCGTCAGACCCGTCCAA	CCTCCTGCATCTCCTTGGACAA	225
LmxM.09.1020	TCGTTGAGCAGGAATACAGCCA	GGAAGTCGCGGTAGTTTTGGTG	219
LmxM.09.1030	GAAGCAGGAGACGGAGAGGATG	ATACATGCATGCAAAGCCACGT	349
LmxM.09.1040	ACACCTTCATCAGTCAGGAGGC	GGCATTCACCGCGGATTAGTTC	168
LmxM.09.1050	CGTCGGTGGTCCAGAAGTACAT	TCATGCTCTTTCTGCCAGACGA	165
LmxM.09.1060	CGATGAACTTGTTCGTGGCCAT	TTCACAATCACCTCAGCACCCA	301
LmxM.09.1070	CAAGGCGGAGAATAACGTGCTG	CATCCTTCGACTTGGCACCAAC	203
LmxM.09.1090	ATCGTGCTGCAGAACAAGGTTG	GCTGATGTTCATGTGCTGCTGT	147
LmxM.09_413310	ATGAGCTCAACGTCGACACCTT	GAACTTCTGCGTCTTGACACCG	131
LmxM.09.1100	GAAGTTAAACGACCCGGCACTG	GGTTACAGACAAGAAGGCGTGC	190
LmxM.09_417796	GGCAAAACGTGTCAGGGCGA	CCTCAAGCTCTACTGCCCCG	169
LmxM.09.1110	CCATGGAAGAGGAAGAGGTGCA	CCTCCAGTTTCCTCGAACGACT	166
LmxM.09.1120	TTCGACATTGTGCACTGGAACG	TCATGGACGTGCAGTGAAGAGT	328
LmxM.09.1130	GCTGAACGTCTTTGGTGGCTAC	CCGAACAAGAAGCCGAAGAAGG	171
LmxM.09.1140	ACTCTGAATGACGCGAAGGACA	CTTCGGGGTCTAAGTCGAACGT	142
LmxM.09.1150	GAAGGAGCGCAACAAGATCGAC	CACCGATGCGCTCAAACTTCTT	257
LmxM.09.1160	GTACAAGGCGAAGGTGGTGTTG	ATCTTCTCCAGCAGCTTCACGT	327
LmxM.09.1170	GGACTACCTCGTTGATCTGCTCA	AAGGAATTTTCGGATGCGCTCG	154
LmxM.09.1180	AGGCGACGAAAGGGATGAAGAA	GAGGACGAGGAGACATCTACGC	132
LmxM.09.1190	ACTCTTTCGCTCTGGGTTCTCC	TACTGAAGAGCGGACCATTGCA	200
LmxM.09.1200	GGAAAGTCGTTTGCCTGAGACG	AAGCCGTTTCGAGTCTCTCCTC	300
LmxM.09.1210	TAACTGCACGGAGGACATCGTT	CGTCCATGTCCTTCTCTTCCGT	245
LmxM.09.1220	GGTCCTCTTCAACGAATCCCCA	CGTGAGTTGATGTTCGTGGTGG	159
LmxM.09.1230	ATTACATGGGACTGCTGCTGGT	ACAGCTGCTCGTCGTACATCAT	153
LmxM.09.1240	GTGCACCTTTGACCAGATGAGC	AGTTGATGCTCGCCCTTCTTCT	255
LmxM.09.1250	ACTCGGCAATGTGTCATCAGGA	ATCTTGTCTACAGCGCGAGTGT	264
LmxM.09.1260	CAAAGCCTCCTCCGACTCTTCA	GAGGTATAGCTGCTCCTCTCGC	211
LmxM.09.1270	AAACATGAGCGCCTTCCTCTCT	CGAAACATCGGTCGCTTGTTCA	249
LmxM.09.1280	GTCTCTGTCATCTCCGCCATGT	CACGACGTATGGCTTCACAACC	198
LmxM.09.1290	CTTCACACCTCCACCGTCATCT	ACTTGTCGTCCACTCACAACCA	339
LmxM.09.1300	AACACAACTGCATCCACTTCGC	GACCTCCTCCATGTACGCACTT	122
LmxM.09.1310	AGCAGTTCTTCCTCGGTCAGAC	ACGAGATGGTAGTTGTTGCCCA	106
LmxM.09.1315	TCCTCTACCTCCTCACTGCCTT	CCCAGGAGCAGTCGATGTACAT	318
LmxM.09.1320	CAAGCATGCCATCAAGTCTGCA	AGGTGCTGGTCCCCTATAGTGA	312
LmxM.09.1330	CACGGGAATCAGAAGGCCTACA	GGAGAGGTTGAGAGTCAGCGAG	344
LmxM.09.1340	CTGAAGGCGATCAACTCCCAGA	GAACAATCGACGCAGCCTCG	112
LmxM.09.1350	CTCGTGTTTGGGGCTGTTCATC	TACTCCACCTTCATGCCCTTGG	219
LmxM.09.1360	TGCAGAGTCTTGCAGAGGTGAA	TACTCTTGTATGGTGGTCGCCG	100
LmxM.09.1370	AAAAGTACGCGTCTCCACATGC	CTTCACTGACCCGCGAACATTC	116
LmxM.09.1380	GTTTTGCGTCGCCTCATCTTCA	AGCGCAAAATCCTGACCCTTTG	234
LmxM.09.1390	CGACCTTTGTGCTGCTCATTGT	GGTACTGTGCTTGTTCGTGCTC	101
LmxM.09.1400	TTTTACGCGTCTCTTGCTGCAG	AGGTCCTGCACAATCGACATCA	108
LmxM.09_507449	GCGCGAATCCATACAAAGTGCT	ACGTCGAACTATCTTCACCGCA	263
LmxM.09.1410	GACTCCGATGTTTGGCTTGGTG	CTGTCCTCGCACTGGTAGACAA	185
LmxM.09.1420	TGAGAAGGAGATCAGCACCACG	CCTTGAACTCCTCCACCGTCAT	128
LmxM.09.1430	GCTGATCCGACTTTGGCGTATG	TCTTCCCACGGCACATTAAGGT	293
LmxM.09_515422	GTCCTCGTCAAACCCAGCCC	GATCCGACGGTGGCGTAGTT	101
LmxM.09.1440	TTGTTAATCGTGCGTGCCAGTC	GCGCTTCTTCACATCGGTCAAA	152
LmxM.09.1450	GCTGCCAGAATTTACACACCCC	TTCCTCACGTACATCCAGCAGG	109
LmxM.09.1460	AAACGTGGTGTCTATGCCGGTA	CCGGTAGCGGAACATTAATGGC	171
LmxM.09.1470	AGAAGAAGTACAGCGCACCCAA	ACTTCTCTTGCTCCGACCACTC	165
LmxM.09.1480	ATACCCCATCTCTCATTCGCCG	TTCAGCTTCTCGTCCTCTCTGC	189
LmxM.09.1490	AGTGGAGAAGCACATCACGGAA	CGTGATGGAGGCTTGCTTAACC	247
LmxM.09.1500	TGAAGAAGCACTGTATCGGCGA	AAAGATGACGAGGATCCCAGCG	104
LmxM.09.1505	GCATGAATCCTGGTCTGTACGC	CACGACTCCTCAGCAGATCCTC	108
LmxM.09.1510	GTTTCGTGGGGTCATTGCAGAG	TCACACCCAAGAGCGTCATCAT	320
LmxM.09.1520	CCTAAGGAGCAACGCAACTGTG	GAGACGTTGGACTCCTTCACGA	192
LmxM.09.1530	TGAACGCCATGTACTCTGCTGA	CCCCGCATTTTCCTCCTTTTCC	257
LmxM.09.1540	TCCACTATTGCGGCACTGAAGA	CTGAAGGTGACAAAGCGCTCTG	226
LmxM.09.1550	TGGTCGATACAAAGTGGCGTCT	CACCATTCCGACAAAGAACCCG	334
LmxM.10.0030	CCTTCAGGTCCAGCAGTACGAA	GGCGTGATGACAGTCAGATCCT	285
LmxM.10_2591	TGTACAGCATGCGTTCTCTGAGA	TTGTTCTTGGAGCAGTGCATCA	100
LmxM.10.0040	ATCCACCGACGATTTTCAGGGT	GCCGTAGCGATCTGTGGAGTAT	332
LmxM.10.0050	TGGAGGTTGCTATTCTGTGGGG	ATTTCAGACCCCAAGAGCAGCT	238
LmxM.10.0060	TCGATGTCTCTCAAAGCGCTGA	TCAGCGTCACAGATGGAGTCAG	222
LmxM.10.0070	CTTTACATGAAGGGCACGCTCG	CACACACCGCTTGACCTTCTTG	168
LmxM.10.0080	TGTACAGAGCGAGGATGTGCAA	CTCCATCAGCCACAGTGAGGAA	103
LmxM.10.0090	TCGCGGGTACATTTTGTGAAGC	CTTGTACGAAAACGGGCTGACC	138
LmxM.10.0100	AAGGTAGCTCTGAAGAAGGCGG	TCATCTCCTGGTTCTGACGCAG	301
LmxM.10.0110	GCTCTTTGTTCGACGTGGACTG	ACGCCCGTTTCATCCTTGTAGA	109
LmxM.10.0120	TACAGTCTCATGGCGTTGGAGG	GACACGCAACACCTTCAGTAGC	219
LmxM.10.0130	GACGCAGACATGTTTTCAGCGA	GCTCCCAAAGTCAAACGTAGGC	141
LmxM.10.0140	CGTGCCGAGAATTGCCAGATTT	CTTGTCCGACTCGCACACTAGA	232
LmxM.10.0150	TATGCGAACTGTTACTCCGGCA	CTTGGAGATCGGTTGCAGCAAA	249
LmxM.10.0160	GCGCTAACTACGCTGACCTAGA	TATCTCCTGCGATGCCTTCTCG	143
LmxM.10.0170	GAGAAACAATGTCGGGAAGCCG	CGGCAGCTTCACCTCAAACTTT	265
LmxM.10_62641	CGTGTATGTGTGTGTCCTGTGC	ACAGCGGCATGACAGATCGATA	104
LmxM.10.0180	CTCCTCTTCCTTCCTCGCCTTC	AAGACCTTGTAGTTGCGGGACA	158
LmxM.10.0185	CCCTTGTAAACCATCGCCCAAC	GACACCACTGCACACCAAAGAG	189
LmxM.10.0190	CGAGTCTTGTCTGAGGCCTTGA	AGATGACGAAGATGCAGCCAGT	294
LmxM.10.0195	TGCTTTTCTGGACAGGGTACGT	GTTGTAGTACCGCCCCTTCCAT	135
LmxM.10.0200	GGTCATGCAGTTCAAGGGCTTC	ACGTCCTCTATCTTGGGTGTGC	162
LmxM.10_74864	CDS_too_short	CDS_too_short	0
LmxM.10.0210	TCGTGGACAAGATGATGCTGGT	AAGACGAGTGGAAGATGAGGCC	216
LmxM.10.0218	GTCTACTTGTGCGCGTCTTCAC	TTATCACGGACTTGGCCTCTGG	349
LmxM.10.0219	TGGACATGTGCCACCATCTCTT	ATCGCCATGTACGTCGTCTTCA	203
LmxM.10.0220	ACATCAAGGCCTCCATCAGCTT	TGAGGGCCATAGTGCTGATGAC	255
LmxM.10_90343	CTGCCTTCTCCCGTCAACTTTT	TGCACACACGAAAACACCCATC	234
LmxM.10.0230	AGCGACGTGTTCCTCTTCTTCA	ACGCCGAGATGATCATACCCAG	277
LmxM.10.0240	GAGACCCTGCAGTACTACGTGG	TCACTGGAATGGGAAGAGCTGG	221
LmxM.10.0250	GCCGCAGTTTTCTTCCTCGAAT	TCAGCCACATCCTCGTACACAG	250
LmxM.10.0260	ACTACAGTATCCGCTCCTTCGC	GGAGACAAGGAAACGGGCAAAG	125
LmxM.10.0270	GAAACGAGCTGGAGAAGGACCT	GAAGGCGTCTGATGCGATGATG	326
LmxM.10.0280	GCCTTTGACGAAACGGACTCTG	GGGGTTCAAGTCCTTCTCGTCA	151
LmxM.10.0290	ATGTGTACGACTTCAAGGGCGA	GTACTGCTCGTCATACATGCGC	200
LmxM.10.0300	CTATGGTGACGACAGGGTTGGT	GAGCTCCTTCTCCAGTTCTGCA	277
LmxM.10.0310	GTGCTACCCAACGACGTCAAAG	ACACCCAGTACTTGCCCATCTC	224
LmxM.10.0320	GCTCTGTCCTTCTCTCCTGCAA	GTTGCATTCCTCGTCATTGCCA	183
LmxM.10.0330	TGCAAACTTCACGAATGGCCTC	TGGGCTTTACTCAGAGAACGCA	313
LmxM.10.0350	TCACCACCCTTAGCAAGTCGAG	CTCCCGGTTTGTCTTTTCACCG	266
LmxM.10_140396	No_primer_found	No_primer_found	0
LmxM.10_142346	AGTTGGACCTCGTGCTCTATGG	GTGATGCTTGCCACGTGAAAGA	100
LmxM.10.0360	TCTGGGCGGAATGACGGATATC	ATCCTCCCGCATCTTGAACACA	286
LmxM.10.0370	CCCCTAAACGCGTTCTACCTGA	CACCCACAACAGTATAGCCCCA	292
LmxM.10.0400	CGGCCTCACTCTTCGTCAAGTA	CATACCGAGGGAGATGACCACC	101
LmxM.10.0420	GAAGCCGCTCATGAACTTCCAC	GGCCGTTGAAGTAGGTCTCCAT	197
LmxM.10.0425	GGCGACGGTGAAAACCCTATTG	GAGCACAACAAACACGTCGGAA	282
LmxM.10.0430	CGGAGGAGGTTGAAACAGGCTA	CATCTTCACCGGGCCATCAAAC	311
LmxM.10.0440	AGGGAAACAGCGGCAAAGAATG	ACAGGGCATGGCATTTGAACTG	254
LmxM.10_170718	TATTCTGTGGTGGTGGAGGAGG	TTATGCCCCGAGTGAGGTGTAC	213
LmxM.10.0450	CGTGAGCGCGAGATGAAGAAG	CACCTTGCACTGAATGGCGTT	102
LmxM.10_173304	CDS_too_short	CDS_too_short	0
LmxM.10.0460	CCGGGCCTCAGAGTTAAGTTGA	AAAGTCCTTGGCAGCTTTGACG	117
LmxM.10.0390	CTTCCAGGACCTCGGCTTCTAC	TTCTCCATGCACTTCTCGCTGA	105
LmxM.10.0405	GCAGTACTTCACCAATGCGTCC	TCAACTTAACTCTGAGGCCCGG	320
LmxM.10.0465	CGACGTGTGCAGCTACTTCAAG	ACACATTAAAGTCCTTGCCGCG	326
LmxM.10.0470	ACATCCTCGTCAAACACCTCGT	CACCTTGAAGTAGCTGCACACG	128
LmxM.10.0483	TATTGGTGGGACTTCGACGACC	CAAGACCCCTTTCAAGCTGCTG	331
LmxM.10.0485	GCACGGTATTACAGAGGCGGAA	GCGTAGTGAGAGAGACAAAGGC	143
LmxM.10_199248	CDS_too_short	CDS_too_short	0
LmxM.10_201839	ACATCGGCAAGCAAACACAGTC	GCCAGCCATGTTGATCGTTTCA	171
LmxM.10.0490	TCGAGGTTCCGTCCAAGTACAC	CGCGACACTTCTTGATGGACAC	117
LmxM.10.0500	GATGACCTACACCACCAGCAGT	GAAGGAGCTCGAGTCCAAAGGT	214
LmxM.10.0510	GCCGAGATCATCCTCTTCGTCA	AAGAACTCGCCAACAATCTGCG	173
LmxM.10.0520	CCGCACCTTTTGAATGAGCTGT	AGCTGATAACACCAACATGCGC	319
LmxM.10.0530	AGAAGTTGCTAGCAGACCAGGG	ACGGCGGCGTTCATAAAAGAAG	100
LmxM.10.0540	TCCCTGTCGTGATCACTGCATT	TCCACCTGCAGCCGTTGTAATA	204
LmxM.10.0550	GTGCTGTGCGATCAAGACTTCC	TCTTGGAGATGTCGCGACTGTT	226
LmxM.10.0560	TACGCAGCCAGTATCAACCCAA	TATGGGTAGTTCGGCGGTTTGT	131
LmxM.10.0570	CCTCCGAGAAGTGACATGGTGT	GCTCATGTGGAAGTTGGTCAGC	252
LmxM.10.0580	GCGGAAAATGGAGGACAAAGCA	TGTCCTTCAAGATGCGACGACT	265
LmxM.10.0590	GTTGCTCCACACCCACGTATTG	GCTTCCCAGTCACTTCCCAGAT	152
LmxM.10.0600	AGGACGGCGAGCTTTACTTCTT	CAACGTACGTCCCAGCCTTTTC	114
LmxM.10.0610	TACCTCGCCAGCCTCAACTATG	GTCGTTGCACCCCTCTTCTTTG	165
LmxM.10.0620	AGTCCCGCATTCCATCAACTCA	CACCGGCCGACTTTGAAATGAA	142
LmxM.10.0630	TACCTCCCACGAACATCACCAC	TTGTAGAAGCAGAAGGGGCCAA	244
LmxM.10.0640	TACTCCTGCGATGCTGTGTCTC	CTCCCTGTCCACGCCATAGTAG	187
LmxM.10.0650	GCAGAACAAAGAGCTGAGCGTT	GGAACAGCTGTACTTCTCCCGT	296
LmxM.10.0660	CTGTAGGGCCTGTTCATCACCA	GCGTTCCACCGTGTAAATCAGG	198
LmxM.10.0670	ACTAGTCCTGTTAGCTGCGGTG	GATACTGGATGGCGTTCTGGGA	100
LmxM.10.0680	GAACAGGTGCGTCAACTCGAAG	GCAGAGCTAGAGGTGGGTTTGA	277
LmxM.10.0690	TGACATGACACTGGAGAGCTGG	CCATCGTCGGTGTCTCTCTTGT	177
LmxM.10.0700	GTGTGCGCATTCTCAACCTACC	TTCTGATGCCTGTGGTGGTGAT	166
LmxM.10_305390	GCCTTCCACGTCTTCAAAGCAA	TCACCTTCACATCCACCAGCAT	154
LmxM.10.0720	ATGCTGGTGGATGTGAAGGTGA	GAGAGGTTGTCGGAAAAGCACG	263
LmxM.10_310478	CTGCCTTGTTCTGTGCAAAGGT	AGGCATCTCTTGAGTTCCTCCG	163
LmxM.10.0730	ACGTCACCTTTTCAACAGCAGC	CACTCACCACTACAGACGACCC	140
LmxM.10_313308	TGTGTGTGGTGGGGAGGAAAG	AAGAAGGAAAGGATGCGGGGAG	106
LmxM.10.0740	CGCGATGAAGGAAATACTCGGC	TCGTCCGTGTTGTGGTCATACA	102
LmxM.10.0750	CAGCAGCGGTCCATAAAAGCAA	GTCGGACTCTTTCTTTGCCGTG	242
LmxM.10.0760	TGATAAGTACCCCGCCGCTATG	TGATAAAGGTCGGGTGTGGGAC	234
LmxM.10.0770	ATACATCGAATGCTCCGCGAGA	GGATGACGGAGATGGGTGAGAG	295
LmxM.10.0780	TGTGTGCATGTCTTTCAACCCG	GTTGGAGGCGTAGTTGAACTGC	283
LmxM.10.0790	ACCTTCGGCCTCAAGAACAAGA	CGCTCCGCCTCTAACTTCTCTT	347
LmxM.10.0800	GACGAAGAGGTGGAAGTGGTGA	CTCGTCGTTGTCCACTTTCTGC	171
LmxM.10.0810	CCACCGCGTTTCACTTATGGAC	GAGCACCAAACCATCCTTGACG	265
LmxM.10.0820	AGGAAATGTTCAGCCCGGAGAA	GTCGAACATCACCTTGCTGTCG	191
LmxM.10.0830	CACCAGACCACATCGAAACAGC	GCACAACCTCTCTGTACGTCCT	131
LmxM.10.0840	GAGGTGTCTTCGGCACTACACT	GGACAGACGCTCAAACAACCAG	182
LmxM.10.0850	GTTGTTGACGTGGCAGAAGGAG	ATCCCTCAACTTCACCTCACCG	169
LmxM.10.0860	AGAAGATGGTGAAGGCGACGAA	AGGTAGTTCACAATCTGGCGCT	175
LmxM.10.0870	AGAAGAGCACGAACCTGCTGAT	TCCTTCGGCTGGATCGTCAC	205
LmxM.10.0880	TGAAAAGCGCTCATGGTTCGAC	TGAGAGAAGCATGCCGTTGGTA	217
LmxM.10.0890	AAGATCGTGAGGAAGGTGGTCG	AAGTAAACCTCCCACTCCTCGC	218
LmxM.10.0900	ACTGGAAGGCTCTTTTGGTGGT	GAACACAGCACAGATATCGCGG	323
LmxM.10.0910	ATCACGAACCAGACCTCCTTCG	GCTCCAGATCACACTTGTTGCC	112
LmxM.10.0920	TGCTTACGACGATGTTCCTGGT	ATGGATCCGATGCTACCGATGC	127
LmxM.10.0930	TGCAACGCTACATGGACTACGA	CATCGCGTCATTGGATCTCTGC	173
LmxM.10.0935	CTCTCTCCGTTTCGTTGTGTGC	GCATGTGTGTGTGTGTGTAGGG	311
LmxM.10.0940	CAACTACAACACGATCCGCCAC	TGCCGCTCTTGTACTTCATCCA	116
LmxM.10.0945	GTTAGGGACGGTGGGGAGAG	AGACCGAAGCGTTCACTATCGT	161
LmxM.10.0950	GCAGAGGCCTTCATCACAAACC	TATATCTGCCATCTCCACCGCG	102
LmxM.10.0960	GTGGCGAAGGTCAACACTCTTG	GTACTTTGTCTGCTTCACCCGC	162
LmxM.10.0970	AGAAGAGCACGAACCTGCTGAT	TCCTTCGGCTGGATCGTCAC	205
LmxM.10.0980	CTGGAGGAGGAGTCACTGAAGC	GACTCTGTCCACGTTCACCTGA	207
LmxM.10.0990	AGAAGAGCACGAACCTGCTGAT	TCCTTCGGCTGGATCGTCAC	205
LmxM.10.1000	CTTCTATAGCGGCACCCTCTCC	GTTCCTGGTGCACGTGAAAGAG	320
LmxM.10.1010	GCCTCGCACCGTGAAATAAACA	TCAGGATGTGCACCTCGTTCAT	121
LmxM.10.1020	TGGGCAATGTATGGTCAGCTGA	GCAAATTTGTTCGCAGCACCAG	244
LmxM.10.1030	ACTAAACTGCTTCTGTGTGCGC	GTCTGCCCTTTGTCTTGTACGC	233
LmxM.10.1040	GCACAGCTTCGAGAACAAGACC	CGTACACCGGCACTTTTCTGAC	254
LmxM.10.1050	GGAGCCGAATGTGTCTTTCAGC	TCAGTGGCCGAGAAAGACGTAG	310
LmxM.10.1060	TGACATGGCCACGTTCGACTAT	AACCACTGCGCTTCAACATCAG	185
LmxM.10.1070	GGAGGAAGAAGCCCAGGAACAT	TGGTGATCACTGATGGCCATGT	252
LmxM.10.1080	CAAAGAAAGAGGCGGAGGAGGA	CACGCGCGTATTCCATTACCTC	156
LmxM.10.1085	CTGTAATCGCCATCACGCATCC	ATCGGGTGTCAGTACGAATCGG	252
LmxM.10.1090	GCTCACTCACATTCACAAGGCC	AGATAGCCCACGTGACGATCAG	116
LmxM.10.1100	TCTCCTTCTACGATGCGCACAA	GAGAGTGTCGCAGCAAGTTGTC	315
LmxM.10_437565	CTTCCCCATCACCCCTCACTG	GTCGCAGTCATCAGAGTAGGCA	108
LmxM.10.1110	TGTTCATCTCCTTCCCACGCAA	TACAACTCTTCGCGGTAGGTCG	319
LmxM.10.1120	TTTAGCTACCGTCACCAGCACA	TCGAATGGCATCTCGACCACAT	236
LmxM.10.1130	GATCCCGATGAAGGCTCCTCTC	GTTCTGCTGCATGTCCTTCCAC	184
LmxM.10.1140	CATCGGCGTCATCAAAAGCTGT	TGCTGGCAGTTTCCTCGTACTT	279
LmxM.10.1150	TGAGGTGAAGGCCATGAATCGT	CTGCACCTTGATCATAGCAGCG	226
LmxM.10.1160	CTCAGCAACACAACATGGCCTT	GCTGGCGATCAAAGTTAACGCT	180
LmxM.10.1170	GAAAGAGCAACATCACGTCCCG	TTCTTTTCGAGGGTGTTGCAGC	109
LmxM.10.1180	ATTGACAAGTTCGTGCCGGTTC	GGCGGCGAATTCACAAGTGTAA	104
LmxM.10.1190	CTGCAGAAGTTTGAAGGCGAGG	AAATCGGCCCCATTCTTCTCCA	236
LmxM.10.1195	TCACAATGGACTAGGAACGCGT	GCACCACACTTGTAGCACTCAC	285
LmxM.10.1200	GATCAAGGTGGTGAACGTGCTG	CGATTCCACAAAGCCAACGACA	100
LmxM.10.1210	CAGACTTCCAGCGAACGAACAC	CTGACTGCTGCACTTCGTATGC	312
LmxM.10.1220	TCTGCTTGCTCACCACTACCTC	AGCGGACAGGATGTTGAACAGA	235
LmxM.10.1225	AATACTACATCGACGGCCCTGG	CCTCCGGGCTTCTTCAAGGAAT	127
LmxM.10_477682	GTCATTTCGCCCGGAGAACAAG	AAGAGAAAGGCAAGCAGGTCCT	120
LmxM.10_478397	GGAACTCGAGCCACTATCTGCT	AAACTTGACCGCAGCCATGATG	154
LmxM.10.1227	ACAGCTGCACACACTTCCTGTA	GAGAGGAAAACGCACACACAGG	182
LmxM.10.1228	CACGGTACCATCGAGCGCTTTC	CGTCACATCAGCGCCAACAAAG	153
LmxM.10.1230	TACTGAACCCCAAGTGCGAGAG	AAGGGTGTACTCGTCATGTCCG	250
LmxM.10.1240	ACCCAGCATCCATCACGTACAA	CAAATGGGCGGTGGTTGATCAA	342
LmxM.10.1250	GCACATCTTTGGTCGTGTGGAG	AATCTTGTTGTTGGCCAGCTCG	310
LmxM.10.1260	CACTTTCAGAGGTGTTGACGGC	TTTCGCAACGTACGGATCCTCT	205
LmxM.10.1270	ATAAGGGCAAGCGTCACCTCTT	CGCCGCTTTTGATGACTTGAGT	201
LmxM.10.1280	ATCAACGACCTGAGCGAGTTGA	ATACCAGAGGAAAAGGCGCAGT	317
LmxM.10.1290	ATCGAGCGGTAAAATTGGCTGC	CGTCTCCTAACCCGCTGTACAA	263
LmxM.10.1300	CCTTCAGGTCCAGCAGTACGAA	GGCGTGATGACAGTCAGATCCT	285
LmxM.10.1310	ACGGTGCTCAACATCATGGGTA	CCGACGGTGTTGTAGAAGGTCT	245
LmxM.10.1320	CCTTCTACCATGCGATCGAGGT	AACGTAGCGACACTCTCTCCAC	125
LmxM.11.0010	CTCCTGAACAAAGCGGACGAAG	ATCGTTCCCTTTCTGTCGACGT	182
LmxM.11.0020	TATGCCGGTACACTTCGACGTT	TCCTCCGTCTCCATTGCATTGT	192
LmxM.11.0030	ATTCCGCGTCTCTTGAAGGTGA	TGTTTCCCGTGACTATCGCCTT	208
LmxM.11.0040	AGCGCATTGGGTTTGTGTTTCA	GCATGGATGGAAAGTGGTGCAA	180
LmxM.11.0050	CTTCCGCAACTTTCATGACGCT	CCGTCTTCACACCCTCTACCTG	311
LmxM.11.0060	GGTGGTTACTCGTGGATGGGAA	TTATCAGCTGTGCGGGTCTCAA	202
LmxM.11.0070	AGCATCACTTCGCGGCATTATG	AGATAAACCGCCTTGACTGCCT	150
LmxM.11.0080	CAAGGAAGGAAACGCGGAAGAC	CAAATTGCCCTTCTGCGCTGTA	155
LmxM.11.0090	CGGCAACCCTCTCCTTAGTGAA	GTGCTGTAGAGAGTTGGGCAGA	218
LmxM.11.0100	GCGTCATCAACATCTGCTCTGG	GCCTTCCTCGGTCTGGTAGTTT	278
LmxM.11_29705	ATCCGCGTGCCTATCTTTCCTT	ACATTGTCAGGGGCTTACTTCCA	101
LmxM.11.0110	GGGGAACTGGATGACGAGAACA	ATGGTGATGTATGTGTGGGCCA	251
LmxM.11.0120	AAGACGTTATTGTGGTGCAGCG	GTTTTGGGGTCGAAAACGTGGT	193
LmxM.11.0130	TTACACTGCCAGTCCCATCCAG	TGTGAGACGGTTCCCATGAGTC	197
LmxM.11.0140	CGGATGACAACAATAGCGGCTC	CCCAATGTCCTCTCCTCTGTCG	323
LmxM.11.0150	GCCCTCACTAAATCTGCCCTCA	TGCTGCTCGATAAACTGGACGA	263
LmxM.11.0160	ACCGGCGCTACGTCTTTCTATT	TTCGGGATTTCTTTGATGGCGC	169
LmxM.11.0170	ACGTCTCTCTGCACGAATTCCA	CGCTCCTGTCGCTTGATTGTTT	310
LmxM.11.0180	TGCACTGTATCACCCTCGTCAG	GTTTGCGCCGGAGATGACATAG	164
LmxM.11.0190	ACCAAGGAATCTCACGACCCAG	CAACCAGCTTGCCCTCATTCAG	211
LmxM.11.0200	GCCTCCTCTTCGCCTTCAAATG	TACTGTTCCTGAAGCGCATCCA	155
LmxM.11.0210	AGCACGGAGACATGATGTGGAA	TGACGGACATGCAGATCACCTT	225
LmxM.11_59226	GGATCGCAACAACACCGGTATC	AGCTGTCCTTGACCACCTCTTG	199
LmxM.11_60253	GCATCCAAGAGCTCGAGGAAGA	TACGTCTCGCTCATCTTGGCTT	100
LmxM.11.0220	GTCTTTGCCGACTTCATGGAGG	GTGCAGGCGGTTATAGACGTTT	108
LmxM.11.0230	CTTTCTTAGTGGCGCCAGATGC	GTCGTGTCTTTAGGCTCAGGGT	169
LmxM.11.0240	GGACGGACATCTCTTCCAGGTC	TCGAGCTGAGCCTTGTTGATGA	234
LmxM.11.0250	GAGAAGTACCGTTTGCAGCACC	GAACAATGTTGGGGTGGCTGAG	283
LmxM.11.0260	GAACGAGATATGCTGCAACCCG	CCAGGGTCTTCGTTCGTCTTCT	174
LmxM.11.0270	CATGTTTGTGTACCGCTTCGCT	TCACAGTCCTTGATCGCGAACT	180
LmxM.11_76418	CATAATGCTGCGGAAGGGTGTG	TTGGACAAGGTTCGAGTGCTCA	112
LmxM.11.0280	CCGATAATCTGACGCGCTCAAC	GAGAAACGCGAGATATGTGCCG	221
LmxM.11.0290	AAAGACGCACGAAGACTCTCGA	ACACCGCATATGATAGCCGGAA	261
LmxM.11.0300	AGAAGATTGACACGGCGGTACA	CTGTCAATAACGTGCGCACCAT	129
LmxM.11.0310	CTGTAGAGCGCATATCCCAGCT	CGTAAAGAAGCGCAACGAGTGT	309
LmxM.11.0320	TCCTCTTCCTTCATCCTCCCCA	GTTGTCTTCGTTCGCAGTGGAG	212
LmxM.11.0330	CGACACCATCTACCACCTTCGT	TGTTCTAGGTTGAAAGCCGGGT	330
LmxM.11.0340	CAGCACACGGGGAAAAGATGTC	CATTGAGGACTGCAGGAGGTGA	241
LmxM.11.0350	GATGGTGCACAAAGAGGACAGC	CCAGGGCAAGATTCTTTTGCGT	245
LmxM.11.0360	TCGAATCCAAGGTGAACGAGCT	CCATCGGTATGTTTGCTCACGG	178
LmxM.11.0370	GAGGAGCTCAAGGTAGTGCACA	TGCTGTCCTCCGAGAACATGAG	301
LmxM.11.0380	ATCACTGAGCTCATCCGGATCG	GTGTCGAGGAACCAGAAGCTCT	329
LmxM.11.0390	CTTCGTGGAATGCAAAGGGACC	ATCCCATCTTCTTCACCGACGG	102
LmxM.11.0400	CCTCACAAACTACGCCGTGAAC	TCCATGAGCCACGGTTTCATCT	312
LmxM.11.0410	CGTAGTGAAGATCGCGATGCAC	GTACTTCACGTGGTCCTTGGGA	100
LmxM.11.0420	CAAAGATGGCGAGGAACAGCAG	GTATTCCCACACACAAGCCACG	176
LmxM.11.0430	GTTGGCTTGCACGAAATACCGA	GAACAAAGAAGGGCGGGATGTG	145
LmxM.11.0440	GCAGTTGGATCTCTCGCACAAC	GACTGCAGTGCTCGATCCCTAT	329
LmxM.11.0450	CAACTACAGTGCGGCAGACAAG	ACTTGTTGGAGGGACGTACGAG	124
LmxM.11.0460	ACTACAACGCCGCTGAAGAGAT	GTTGCTCTCCTGAACTTCGTGC	287
LmxM.11.0470	GCCAGTTTCTCTCCTTAGCCCA	TGAGGTTGGGCATGATCGTCTT	120
LmxM.11.0475	CGTCTCATGGTTCCACAGTCCT	CCACGATATTTCATCCGCCACG	263
LmxM.11.0480	ATGGGCATGCTGAACAGTGTTG	AGCCAGACGAACGTGGGAAATA	215
LmxM.11.0490	TGCGCTCCGTTCATTTTGAGTC	GTCCCTGTCAGAACTCCCTTCC	266
LmxM.11.0500	GTGAAGGAGCTTTACCCGCATG	AAACGGGATTTGAAACGGCCAG	141
LmxM.11_173321	TTATCACCGCTTCGCTAGTCCC	GTAACGACACAGCACACTCAGC	197
LmxM.11.0510	GAGTGGTCTGGGGTACTTGTCC	GACAACCATCCACCCCTCGTAA	241
LmxM.11.0520	TCTCCACCTTGCTTCTAACGGG	TAGAGAGCATTGTCAACGGCGA	286
LmxM.11.0530	CAACATGTCACAGTCACCGTGG	CCGGAAAGAAGAAAGGCAGCAG	101
LmxM.11.0540	GGTGATTGCTTCCATGCCAACA	CGCAATCACACGCTTTACCCTT	232
LmxM.11.0550	AGTGCTGATGGATGGTTCACGA	GCGTGTAATCGAGGCAATCAGG	132
LmxM.11_193234	CGCCATGCTTTGCTGTATTCCT	ATAGAGAGGCTGTGTGTGCTGG	121
LmxM.11_194280	GAGGAGAACAGGCTGGCACTTC	TTGCCCTCTACTCTCCATTCGC	112
LmxM.11.0560	TCCCAACCTCGACGTCATGTAC	CAGGCACCTTCTCCATGACGTA	233
LmxM.11.0570	TCGTTGTGTGCTTGTGTTTGCT	ATGGGCGAACAACTACGGAAGA	310
LmxM.11.0580	ATGGCTGGCATGGATATCACGA	AGGATGGGCAGCGGGATAATAC	227
LmxM.11.0590	CAATGAAGCTCGGAACCCAACC	GATGCCCTGGTTCGCGATAATG	247
LmxM.11.0600	GACTACTTTGAGCGACGCAACC	CTGTTGCTGTACTGGTTGCCAC	296
LmxM.11.0610	GCAGTTGAACTCGCACCAGTAC	GCTGGTGAAGTTGTGTAGACGC	102
LmxM.11.0620	GAGGAGGTGTACAAAAGCCCCT	GTTGCTGCTCGACAAAGTACCC	100
LmxM.11.0630	GGGTACTTTGTCGAGCAGCAAC	GTAGTGGCGCAGAAACTCGAAC	138
LmxM.11.0640	CCACTTCTTCTGGGGTGAGGAG	CCTGTGCGTGTATGTGCTGAAG	114
LmxM.11_244822	CTCCAGCGGTCGTTGAGGGTG	CGGAGTAGGCACATACCAGCTA	101
LmxM.11.0650	GATTGGAACGACTGTGCTGACG	CCACGGTACTCTTCTCTGCGAA	206
LmxM.11.0660	CTTCGTGTTGGGCCTGTTCATC	CTTCACTTTCTTGTCGCCCACC	331
LmxM.11.0670	GTACGCCTTCAACCTGTTCAGC	GAAAGTAGGCGAACACCATGCC	104
LmxM.11.0675	GTACGCCTTCAACCTGTTCAGC	GAAAGTAGGCGAACACCATGCC	104
LmxM.11.0690	GTACTTCACTGCCATCGCCAAC	CGAAGTTGTCCCACACGCATAC	140
LmxM.11.0700	CTGTGTCTGCATTGCCGAGTTT	GGAGGCCAATCTGCTCAAGGTA	194
LmxM.11.0710	CGTCGATGAGCATACACAAGGC	TGTTTGCTTCTTCGTTGAGGGC	234
LmxM.11.0720	CTCTTTGACGCCTGCTTCATGG	GAATAACGCGGAGGATGTGCAG	190
LmxM.11.0730	CCTTTCTCCACATTGCCGTTCC	GGCCTGAAGTGGAGTAAGACGT	174
LmxM.11.0740	ACTTCATTGATCAGGGGCTGCT	ATCGCTGATAAAACGCCTGTGC	226
LmxM.11.0750	CCATCCAGCTATGACAACCCCA	GTGCGCCGAGATTCTTCATGAG	133
LmxM.11.0760	TATGTTCAACGAGGAGGGCGAG	CGGTCGATCGTGATGTGGTTGA	225
LmxM.11.0770	TATGTTCAACGAGGAGGGCGAG	CGGTCGATCGTGATGTGGTTGA	225
LmxM.11.0790	ATGTTTGAGGAGTGGAAGGCGA	GTCGTGTAGCTGTCCAGTTCCT	152
LmxM.11.0800	GTGGCCGATGACTTTGTTACGG	CCAGACCGTTGCGCATCATTAT	160
LmxM.11.0810	ATCAGTCGAGCCAGTGGAAGAC	AGAAACGCACGATACTCCACCA	343
LmxM.11.0820	TTCGACATGTACCAAGGTGCCT	GTTCATGTCCATCTGCTGCTGG	210
LmxM.11_305205	CDS_too_short	CDS_too_short	0
LmxM.11_307776	No_primer_found	No_primer_found	0
LmxM.11.0830	AACTGTTTCGCGCAATGATGGT	CGTTGGCTGTCATGTCCACTTC	324
LmxM.11.0840	TCGCCTACTACAAGCGACACAA	GAACTCGTCAAACTCCTGCACG	125
LmxM.11.0850	TCATACCATCCTAGCGGCCATG	CAATGAGCATGAGACCCTTGGC	224
LmxM.11.0860	CGACTCACTGATCGACACCCTT	TGAGAGGGCCATTTCACTACGG	133
LmxM.11.0870	CGACTGGAAGAAGAAGAGGGCA	GTCTCGGGGAAGACGTGTGTTA	299
LmxM.11.0880	GAGCGCTAACACGGATATTGGC	GTGGCGATGTAGTTTGTCAGGC	345
LmxM.11_343183	CTGAAGACGGCAGCTTTTCGAC	TCTGGGTGTAGTGTTACTTGCGA	116
LmxM.11.0890	ATCACTCCCGAGCCCAAAGAAA	CATCCGCTAAAGTTCCTTGCCG	241
LmxM.11.0900	AACCCGATGAAGCTGAAGTGGA	TTGTGCTTGATCTCGACGTCCT	293
LmxM.11.0910	CAGTGAGTCGAGAGGAACCTGG	AATGGCTGTCGTCTCTTGCTCT	211
LmxM.11.0920	CTTTTCTCGTCCATGCACCACC	GAGGGGATGAGCTGAACTGTGT	308
LmxM.11.0930	ATGAGCAGCAGTTTGTTGAGGC	TGAAATCGTACCACTTGCACGC	134
LmxM.11.0940	AGCAGCAGAGTTCTACCACCAG	GTGATGTTTCCTTCGCACCGTT	246
LmxM.11.0950	GAGCCCCTCAATCCTTTCCACT	GACAGTCGCCGTCAGTAAAAGC	142
LmxM.11.0960	AAATCATCCACCTGCTGACGGA	CTGGTAGATCGCCTCGTTCACA	167
LmxM.11.0970	AAATCATCCACCTGCTGACGGA	CTGGTAGATCGCCTCGTTCACA	167
LmxM.11.0980	AAAGTCTGGTAGCGTCGTCTCC	AGTAAACTTCAAGCAGCGCGTC	344
LmxM.11.0990	TTTGCAGCGCTACACTACCTCT	TGAGATGTGCAGTCAGGTACGG	143
LmxM.11_387060	CDS_too_short	CDS_too_short	0
LmxM.11.1000	CGGAAGATGTGATCACCCAGGT	TCAGGTCCGTGTCAAACTTGGT	345
LmxM.11.1010	TTCACAGCGGAAAATTTGCCGA	GAACAACTTGCCATCCATGCGA	275
LmxM.11.1020	GAGTTGGTGTGGCTTCTGATGC	CTTGCATCAGACTGGCCAACTG	331
LmxM.11.1030	TAATGAAGCCGGCGACCAAGTA	ACGCTCATCTTCTCCGGAAACA	151
LmxM.11.1040	TAAGCTCCACGATTGCACTGGA	AACCGTCGATGAAGAGTGTCGT	207
LmxM.11.1050	TGTCTTCCTCATCTGCTGCCAA	CCGGCTAACAGTTCCAGGATGA	168
LmxM.11_426903	CTATCCGCATCACCTCTCACGT	TGGTTCCCCTTTCCCATGAACA	146
LmxM.11.1070	GGCGACCTAGAGACACTTGTGT	CATCGCTGCCTTTTCTTCTGCA	306
LmxM.11.1080	TGACGGTTGTGAGAGTGAGGAC	CTCAAAGACGAACGCCATCACC	184
LmxM.11.1090	CAACAAGTGCGTGGAGGGATTC	CTGCCAAGAGTTGTGAAGCTGG	129
LmxM.11.1100	GTACGGCGGCATATTCACCATG	GCCTTCATAAACTTGCGCACCT	279
LmxM.11.1130	CGATCTCCAGTGGATCCTGGTC	CAACAGCAGCCTTCTCGTTCAG	143
LmxM.11.1160	CAGCCCATCCTTGACTTCCTCA	TCGAAGCAATGTTCGTCCATGC	212
LmxM.11.1170	AGAACCTGATCAAGCACGTCGA	GACTCCACCTTGCCGTAGATGT	181
LmxM.11.1180	TTTCGTCGCTCTTCTCGTCCAT	CCCAGTCCCAGAAGTCTTCCAG	267
LmxM.11_461343	GTGTGGGTTTGCTCGTCAGAAG	TCAGCTCCTTTATTCCCCAGCC	262
LmxM.11.1190	CAAGGTGGTGGTGAAGTTCCTG	AGAAGAAGCCGAGCACCTTACC	296
LmxM.11.1200	CCTCTCGTCTCCTTCATTGCCA	TAGATGACGCCGGCTAATGAGG	275
LmxM.11.1210	ATCATCCCCATTCCGAACGTGT	TCAATCGTCGTCTTCAGTGGCT	116
LmxM.11.1220	ATCTGGGGCATCGTTGAAGTGA	GAAGAAGTTGTACACCGCCTGC	195
LmxM.11.1230	GTTGAGATTTGCGGGTGAGTGG	TGCCGAGGAAGGACTTGATGAA	128
LmxM.11.1240	GGTGGAAGAGCAGCTGGAACTA	CCATGATCGCTACAATGTCCGC	344
LmxM.11.1250	ATCTGGGGCATCGTTGAAGTGA	GAAGAAGTTGTACACCGCCTGC	195
LmxM.11.1260	GTTGAGATTTGCGGGTGAGTGG	TGCCGAGGAAGGACTTGATGAA	128
LmxM.11.1270	TCTTCGACACGGTTGCCTACAT	GACGAGAAGAAACCCGGAGACA	236
LmxM.11_518063	TTTGGTTCCCGTATCTGCTGGT	GTGCACAGACAGAGGACCAGAA	117
LmxM.11.1280	GTGGCGTCGTTCATAGCTTCAC	TCGGTTTCCAGCATCAGTCGAT	157
LmxM.11.1290	GCGCTTTGTGGAGGAGAACTTC	CCATCACCGTCTTTTCAACCGG	332
LmxM.11.1300	AACTTGCACCTTCCACGTTGAC	ACATCTATGCGCTGGTCCTTGT	133
LmxM.11.1310	CGAGAGTGATGAGGTGGTGGTT	AGCCCGATCAACACAGGAATCA	123
LmxM.11.1320	CTGATTGCGGGCCTTTTGTCTT	TGGACGTGAGAAGGAACAGCAT	342
LmxM.11.1330	TCGCGATTTCACTTTCCACTGC	CACATGTTCACCTCCACTGCAC	305
LmxM.11.1340	TGTCGTCTAACAGCACCCACAT	GCACAAACAGGACACGATCTGG	246
LmxM.11.1350	AAACAGAATAAACGGCCGCGTT	TGTCCACCGAAGCGAATACTGT	301
LmxM.11.1360	AGCAAGTGGGACTACGAGAACC	CAGACGCTCCACAATTTGCAGT	249
LmxM.11.1370	TCTTTGATGACCGCAGCTACCA	CCCTGCAACAGTACTCTCCTCC	341
LmxM.11.1380	ACACGCTCCCCTATGTCTTTCC	CTCATCCATGTTCGTGCGCAAA	197
LmxM.12.0010	TTTTCCTCTCAGCACCGACGAT	CGAAACATCTCATCAGCGACCG	153
LmxM.12.0020	GTCAACCTCGTCAATGTGGCAG	GAGAACTTGGCTGCATTCACCC	125
LmxM.12.0030	GCAGTTGTTTAAGCCGGATCCC	CGGCAAGAACAACACCACCTTT	110
LmxM.12.0040	CCGCACCCTGACTTCTTACGTA	CGTCGAAGGGTTTGAAGTCACG	199
LmxM.12.0045	CTCTCCCGCCTGTATACTGTGG	AATCCATCACCTCCTTCGTGCA	144
LmxM.12.0050	CTGCCACGAAATTGCTGAAGGT	TGCTTGCCGATGAGAGGTACAA	262
LmxM.12.0060	TGCCCGAGAACACCAAGTACAT	ATCGCGGCCTTAAAGTCTGTCT	295
LmxM.12.0070	CCGAGAAGGCCAAGATAGCTGA	CTACCGTTCCTTTGCGCTTCTG	249
LmxM.12.0075	GACTACCCCAACCGAGGACTTC	CGCAGAGGAGCAACATCAGAGA	200
LmxM.12.0080	TGGGCCGTATGTGAGTGTAAGG	ATCCACTTTGCCGGCAGTAGAT	213
LmxM.12.0090	GTGTGGAAATCAAGAGAGCCGC	TTGATGAAGCTCCGAAAACGCC	123
LmxM.12_20327	GCATTACGGAGACAGCATGTG	CCGCCACATCCTCGAGAAAGAT	111
LmxM.12.0100	TAGAGTGGCGAAACTTCAGCGA	TCTCGTCTCGTTCGTCATGTCC	317
LmxM.12.0110	AACATCTTGTGCTACCGGGTCA	GTTTGTTCTCTTCCCGCTGCTC	201
LmxM.12.0120	TCCTTCGCTTACAAGGCCATCA	TGCGCCGTCATTTTCTCCTCTA	305
LmxM.12.0130	TCGAGAAAGCAGCGAGATGGAA	AGCCAAAGTCGCACAGCTTAAC	167
LmxM.12.0140	AAGTATCTCTGCAGTGCGTCGT	GAGCCTGGCGATGATGAGAGAA	112
LmxM.12.0150	CAGCTGTGGAGTCATGTGGAGA	CTGCAGGCAAGTATCATACGCG	159
LmxM.12.0160	TTTCTGTGGATTTACGCGTGGC	GCCTTGCCAGAGAAAGTGAACC	161
LmxM.12.0170	CTCGACAATGTCCGCAGCAAAT	ATGCGCACCCTCATCTACTTGT	214
LmxM.12.0180	GGGTTGAGCTTTTCCTGCAGTC	TTGTTCTCCACCCGTCACCTTT	117
LmxM.12.0190	TCTGTGCCGCTTTACATGGGTA	TCGACCATGCAGATCACCTCAG	260
LmxM.12_65775	GTCCGTACCAACCCACTACACA	CATGCATCTCTTCCCGCCTTTT	250
LmxM.12.0200	CGATACTGACGCCATCTCCCAT	CAAAGGTCAGGGCAGAGGATGA	140
LmxM.12.0210	AAGCGCCTTGTCTTCCAGGTAT	CCCCAGTCTTCTTGATCACCGT	214
LmxM.12.0220	TGAATGCCGACTACAAGCCCAT	CGACAGAGAGATCCCCAACCTG	270
LmxM.12.0230	TCTCTGAGAATGGCGTTGCTGA	GATGACCCCGTACGTCTGGAAA	160
LmxM.12.0240	CATCACCCTCAACATGCTGCTG	TAGTTCGTCGATGCAGCCAAGA	252
LmxM.12_84344	AGTGGGTCTTTAGGGTTAGGTTGC	CAACACACACACACACACACCA	100
LmxM.12.0250	AGAACTTCATCACCATCCGCCA	CCAGTTATCAGCACGGAGGACA	197
LmxM.12.0260	CCTTCTGAACCCTTCCAGCGTA	GATGGTGGCGACTTTGGTTCAG	198
LmxM.12.0270	GCAGTGGACTCTCTCACACCTT	TTGTTGCGTCACTGCGAATACC	177
LmxM.12.0280	CCAAAAGGATAAGGATGGCGCC	GACGAGGTCTTGACTAGCTGCA	344
LmxM.12_105940	TAGAGGAAGAGCAGGTGAGGGG	TCAGAGGACTTCACTGCAGCTC	106
LmxM.12.0290	CGAAAGCCTGCAAAGTCTCGAG	CTCGAGCGCCAGATATTACGGA	272
LmxM.12.0300	GGACAGGACTAGAAACGACGCT	AACTTTGTTGCCGCCTCTGATG	101
LmxM.12.0310	GCAAGTACTACTACGCCCTGCT	TCACCTGGATGTCGAAGCCAAT	330
LmxM.12.0320	CGAGGTGCTTTGCTTTGGACAT	TCCTAGGCTCACTCTCCACAGT	344
LmxM.12.0330	CAACTCAAGCATGCGTACCGTT	CTCTTCAGCTTTCACCTCCGGA	177
LmxM.12.0340	CAAAGTGGATGCAGGGGTTTCC	TAGGATGAGTGTCGGTGTGCTG	205
LmxM.12.0350	CAGTCCTTCTTCTACCACCCCG	AGCTCCCGTTCTTGATTCTGCT	338
LmxM.12.0360	TGGTCTGGAACGAGGAGGACTA	CCTCGTCGGTGGTCTTCTTGAT	162
LmxM.12.0370	GGAGGGAGAAGGTGGAGTAGGA	GAGAGTAGCTTCTTGACGGCCA	183
LmxM.12.0380	GCATCTCACACATTGCAGCTGT	TTACACGAAAGAACTGCGCGAC	294
LmxM.12.0390	TGCCATTCAACAGCCGTCAATC	CTTGCTGCCCTTTTCCCTCTTG	166
LmxM.12.0400	TGGCACTTCATCGACACCATCT	GAAGTGGATGAGGTTTGCGACG	168
LmxM.12.0405	GTACACGGTGCAATGAAGACGG	CATCCATTGACGTCACGGTCAC	190
LmxM.12.0410	GAGAAGTCGGCTGGGATGATGT	GTTGTCGATCTCCAGCTCCACT	231
LmxM.12.0420	GACAGTGTTCGACGACATGCAG	CGAGTGGTTGTTTTGCCTGCAA	165
LmxM.12.0430	AAGATGTGGCGGTGAAGAAGGA	AAAGGGAAATGGCTGGGATGGA	132
LmxM.12.0440	AGCTCGACGACCACATATAGGC	TGAGAGGACTTTACGGGCAGTG	270
LmxM.12.0450	CTTTAAACCCCACGAACCAGCC	TTGCCGTCCTTGAAAAGCCATC	170
LmxM.12.0460	TTCGTCGCCAAGTCCTACCATT	GATCGCATTAGTGGCGTGTCAG	294
LmxM.12.0470	CACACTCCGCGACTTCTACAGA	GTGTCGTCATGATGCGCGATAG	151
LmxM.12.0480	CAGCTTCAGTGCCTCTTTCAGC	AGTGGTACTGATGTTGCTGGCT	343
LmxM.12.0490	CCTACACAAATGGCTGAGCGAC	GCATTGTGAACTCAGAGGCGAC	181
LmxM.12.0500	TCTCACTACTCTCACTTGCCGC	CGTCATGAGCGTCAAAGTCCAC	232
LmxM.12_255117	GTGGTGTTACAGGGTCCCGTAA	CTTCCCCAGGTCGCAGGTAC	123
LmxM.12_260513	CCCTTCTCGTTCCTTTCGTCCT	AAAGAGTCTGCGCGAATGTGTG	104
LmxM.12.0510	GCAGACGTAGCAGAAGACCTCA	ACGCCTGAGATTGAGCCTCTTT	331
LmxM.12_273981	TGGGGCGCACAATAATCAAGTT	TCGAGATCTGGAAACGCGCTAG	253
LmxM.12.0520	CAGTCACCGGGTTTCTTCTTGC	GCACAAAATCCTTTTCGGCGTC	312
LmxM.12.0530	GTGCTTGCCCAAATGAAGAGCT	TGCAGACATGGCATTCGTCAAC	303
LmxM.12.0540	TCTTTAGCAGCTTCACCAGGGG	GCCACCAAACCCACCAAAGATG	167
LmxM.12_279523	CACCGCTTCCTGGAGCACTAC	ACACGTGCACCAGTAGTAGACC	101
LmxM.12.0550	TCTGTTCGTCTAGTCGGTGCTG	TATCTCGCCTTCCACAAGCACA	141
LmxM.12_285464	GTGAACGACCTAGACCCCACC	TTACATCTTGCCCGCGAGCTTC	123
LmxM.12.0560	GACGCATTGCCGGAATCCTATG	GAGTGCGATGAAACCCACCTTG	288
LmxM.12.0570	GGGAAAGAAGAGCGACAACTGC	TGGTGCCTTTAATGCCGAGAGA	302
LmxM.12.0590	TTATTCCCACGAACGCCTCACT	AACCAAGATGCGGCTGTAGAGT	264
LmxM.12.0600	CGCGCCATCTGAACAACATCTT	GAGGAGGCGTTGTACTGGAAGT	178
LmxM.12.0610	GCCGCCTTTGATGGATTAGAGC	TCAGGGAACAGCAGAGAGAAGC	305
LmxM.12.0620	TGCGAGAAAAGGAGAGAGAGGC	GTTTCCTCTCCCTCCTTCACCC	166
LmxM.12.0630	CGGTTCCGCAGTATCCGCTATA	CGGGATTGATGCACACGAACAA	180
LmxM.12.0640	CAGCTTTTGACGAACCCCTTCC	GATTTCTTTTCCTGGCGTGCGA	122
LmxM.12.0650	CGGTGAAACGGTACATGTTGGG	GCCGTTACCATTTCTTGTGCGA	205
LmxM.12.0660	ACAACGTGCTGCAAGATCTGTG	GTCAAACGACTCGAACAGCTGG	212
LmxM.12_340742	CDS_too_short	CDS_too_short	0
LmxM.12.0670	GGCTGCCGGAGAAGTACCATAT	GGTGTACTCCTTTTGCACGCTC	119
LmxM.12.0680	GTAACCTCATCCTCCTCGACGG	GACACGTTGAAGAACTCTGCCG	148
LmxM.12.0690	TCTTACTTGGACTTGCGCGAGA	CCCCTCGGCCTCTAGATTCTTG	246
LmxM.12.0700	GTGCGTCTCCACTACCAGAAGT	CAAAGTTCTCGATGGTGCGCTT	103
LmxM.12.0710	CGCCAAGTTTCAAATCTCGGCT	GTTCTTAAAGGTGGTCGGCTGC	244
LmxM.12.0850	AGCAGCCTCCTCTACTCCTTCT	CGTCAGGGAGTAGTCATCACGG	115
LmxM.12.0870partial	CTGGAGGGCACTAAGGTCTTCG	TCTATGGTCACAACGAGGCCAG	290
LmxM.12.0890	CACTGAGCGGCAACCACTTTAG	GAGAAGGAGTAGAGGAGGCTGC	189
LmxM.12.0891	CTGGAGGGCACTAAGGTCTTCG	TCTATGGTCACAACGAGGCCAG	290
LmxM.12.0910	CGCTCAACACACTTCACCTGTC	CGCTCAGTGACACTTTCTGCAG	240
LmxM.12.1090	TCATGATCACGGCACTGGACTT	GCCCGCAATCATCAATCCACAA	186
LmxM.12.0867	CAGGGAGTGGGAGATGGTGAAG	CCCTCGTTCTCCTCAAAGCAGA	318
LmxM.12.0980	GACGTCGCTGGGCAATCTTAAC	TCTATGGTCACAACGAGGCCAG	240
LmxM.12.0990	CACTGAGCGGCAACCACTTTAG	GAGAAGGAGTAGAGGAGGCTGC	276
LmxM.12.0905	GTAGCGACGATGATGCTTGGC	AGGGCAAGCAGAGAGAGAAGTC	157
LmxM.12_389271	GTTGTCAGAGGATGGTGCGC	CACAGGGCAAGAACCACAGC	161
LmxM.12_390601	CTCCTGCTCCCGGTCAAACATC	GGCGTGTTCTCAACGATCGAC	208
LmxM.12.1100	AACTCTTCCGCGTCTACACCTC	GCGCTTCCTCAGGTGAAGAAAC	253
LmxM.12.1110	ACGGCTTTCTCTCACGTGATCA	GTCAACCGGTACCTCCTCAGTC	317
LmxM.12.1120	CTTCCTGTTCGATAATGCCGCC	TAGGTCAACAGCACCTCGACAG	189
LmxM.12_407974	TCCATGTTCTTCTCGCTGTGGT	GCAGAGATGGTGAGAGGCAAGA	152
LmxM.12.1130	TCATTACTTTGCGCGAGATGGC	TGTTGAGAGGTGAGATGCGGAG	317
LmxM.12.1140	ATTGTGAAGCTGTACGTTGCGG	ACTGCGTCCACAATCTCATCCA	188
LmxM.12.1150	CAAGGTCGACGTCATGAACTGC	AACACACGCTCCATCATACCCA	216
LmxM.12.1160	CCTCTCCCAAGTGTCGTGAAGT	CCTCTCAGCTGTCTTGCCTTCT	168
LmxM.12.1170	AAGCTTTGCACGCTTCCAGATC	GTGGCGGTGGTACTTCGAAATG	117
LmxM.12.1180	ACGGCAAGTACATCGCTACACT	CGGGTAGTCATCCTCGGCATAG	287
LmxM.12.1190	GACACATACTATCGCACGCACG	AGACAATCTGCTCCACCTCGTC	298
LmxM.12.1200	GCGTCATCCTATCCGCTTCTCT	GCGGAATACAGTCTCATTGCCG	125
LmxM.12.1210	CTCAGACCCTCAGCCTTTGACA	GTTGGACGAGACAGAGGAAGCT	346
LmxM.12.1220	CTCTTTCTTCCCCTGACTCGCA	GTCGTGCACTTCGTCGTACTTG	147
LmxM.12.1230	CGTCGCTCTACCTCACACTTCA	TGTGACACTTGGCTGCGAATTC	238
LmxM.12.1240	TCACTACAGTTCTTGCCCTCCG	GTCGCCTCTTCTCCAACAAACG	344
LmxM.12.1250	TTCGCCCAAGAGAAGACGATGT	TCTCCTCTGCCTCTTTCAGCAC	124
LmxM.12.1260	TTTCACGTGATGGAGATGGCCT	TTTGACTGCTTGGCCGATGAAC	291
LmxM.12_477510	CAACACACAGTCTCCCCTTTGC	CAGCTGAACGTTTCCTGGCAAC	119
LmxM.12.1270	TCGGTTCACTTTGACACCCCAT	CTGCAGCTCACCATCAAAGTCG	228
LmxM.12.1280	CCTTGGGTCAGCAGAATGAGGA	TAAGTCCATGGCGTTACTGGCA	269
LmxM.12.1290	TTCTCCCCAATTCGGCAGCTTA	CATGTACGGCGCTGATATGCAC	173
LmxM.12.1300	TGATTCAGTCACTGCACCCGAT	GTAGGCGATACTCAGCTCCTCG	281
LmxM.12.1310	ACGACCCTACATTCAAGCGACA	CCGCTCCATCTCTTTCCAGTCA	119
LmxM.12.1320	AGAGTTGTTTCACCGACACCCA	GCTGGGATTCTCGGTGTAGGTT	340
LmxM.12.1330	GTGTTTCTTCATCGGTGCCTGG	TCTCCTCCTCTTGCAGCATGTC	262
LmxM.12_502033	ATGTCAACGTCGGGAGCAAGTA	GAACGAGCACATGAGGCATACG	111
LmxM.12.1340	CGAAAAGGGGATGGAGCAACAC	TGTGCCGTCAGTTTTGCAAAGT	174
LmxM.13.0010	CTTCACCGGCACTGAGAACAAC	TGCACAAGACAATCATGCCGTC	326
LmxM.13_5093	TCGGGTACAGTGTCGTTGTGTT	GTTGCGGCTGATGAACTCACTC	113
LmxM.13.0020	TTTCTTCTTTGACCGCATCCGC	GCTCTTCCTTCGTCACCTCTGT	290
LmxM.13.0030	AGAGAGTCAGCATGGCATCGTT	CGTCGGAGTTCAGCAGAGAGAG	230
LmxM.13.0040	TGTGCGAATGGTAGACTCGTGT	ACTCATGTCCTGCCTGTCATCC	145
LmxM.13.0050	TTCTGTCATCAACGAGCGCAAC	TATGGACAGAAGCGTGGCATCA	307
LmxM.13.0060	TACCAGGAGAGGCTTAGGGAGG	AGGGAAGGTGTGGGAACGAAAA	125
LmxM.13.0070	GTGGAGAGCAGCAACAACCATG	GTATCCTTGGGGCTGAGTGAGG	107
LmxM.13.0080	CTGAACCTGCCTCCCATCAAGA	CACGCTGATCTTCACTCCAGGA	264
LmxM.13_22199	CAGTTCCATCTCGACCAACCCT	TAACTGCTGCCTGTCCTTGTGA	116
LmxM.13.0090	TCGCATGTACACCTCTCAAGCA	CCGCTCTCGTACTGGTTGAAGA	231
LmxM.13_27011	GGGGTGTGGGGAGGGAAACA	CATTGGCAAGGACCAGGGGC	116
LmxM.13.0100	GAGATGTGTTCCCCTCTCACCC	ACAGCGCCACCCTTATCTTCTT	146
LmxM.13.0110	CATGGGTGTGATGTTCCTGTGC	AGCGGGCTCTTCTCAATGTTCT	123
LmxM.13.0120	AGCAACACGGCCTCATCAAAAG	CGGCTTGCAACTTGTAGTGGTT	247
LmxM.13_35696	TACTCAGAGAACAAGGACGGCG	GGCAAAACGTGTTACCCTCCAC	160
LmxM.13.0130	GCAGCAGATCATTCCGAAGAGC	GTCCACAAACGATACACCGCTG	211
LmxM.13.0140	ATGGCACCCCGTCGAGTATTAG	TCGAGGAACAGCGGAATCTCTG	184
LmxM.13.0150	TTGTTGCGCTCCCTCCTCTAAA	GGTCCGGTATGAGAGAGAAGGC	168
LmxM.13.0160	AAACCTTCGACAGCATCCTCGA	GTTCGAGATGGGGTTGTTGCTG	254
LmxM.13.0170	CCACACAGACGACATGGAAACG	CTGCGAGTCTTTCAGCGAAGTG	193
LmxM.13.0180	AAAGCTGCTAGACACAGTGGCA	AACACTGACCATCTACCCCAGC	338
LmxM.13.0190	AGCGTATCCTCAACAACGAGCT	ACGTTCGAGTAGGAGCCATACG	214
LmxM.13.0200	ACGGTGAGGATGTGGTACTGTG	TGCCAGAGTACAGCAGTGAGTC	261
LmxM.13.0210	TGTACATACTTCGGACAGCGGG	AGGCTAGCATCTCTTCGTAGCG	294
LmxM.13.0220	AGTTCAAGCTAGTCCTGCTCGG	CTCGCGAATCCAGTACTTTGCC	296
LmxM.13.0230	TGCAACCACTACCTCTGCTCTC	TGTACATTGGGGTGGTCAAGCT	110
LmxM.13.0240	CAAACGTTTCTGGAGGAGGTGC	TTGATCATGCGGTCCAGTCTGT	293
LmxM.13.0250	TCTCGCCCAGTGTCTCATCAAG	CTTCTCTCGCCCACATCGTACA	240
LmxM.13.0260	GAGGAGGACGCGTATCACATGA	AGATCTCCTTGGCGGCCTTATC	208
LmxM.13.0270	GTCGAGGAGGGAGAGGAAACAC	GCCTCATCCCTACTGTTGGTGT	107
LmxM.13.0280	GTTCTTCTCGGAGACTGGTGCT	AGCTTGGACTTCTTGCCGTAGT	348
LmxM.13.0390	GTTCTTCTCGGAGACTGGTGCT	AGCTTGGACTTCTTGCCGTAGT	348
LmxM.13.0400	AGCGCTTAGTGGAGGTGTTCTT	TCGCCTCCTTTGCTTGAGATGA	160
LmxM.13.0410	GGCTATGGATGAGGAGCAGGAG	CAGCTGTGTCGTCCTCTCCTAC	323
LmxM.13.0420	CCAGCTCACCAAGGATCAGTCA	TTCCGTACTCCACCAGCGAATT	287
LmxM.13.0430	GACTACTTTGTTCTCCGCACGC	ATGCGGTTACCCAGAACGTGTA	163
LmxM.13.0440	ACGGCCATCCTCAAATCTGTCA	CCAGCTTGACGTGTGGAATGAC	115
LmxM.13_117731	No_primer_found	No_primer_found	0
LmxM.13.0450	ACGCTGTATCTGTTGTGGAGCT	ATCTTGTCGGTAGTGGTGGTGC	112
LmxM.13.0460	CGCTCAGCCGGAAGAAGAGATA	TGGCGATCTCTGCTTCGGTTAA	143
LmxM.13.0470	TCTGAATGCCCAATCCAGCTGA	GAAGCAGCTCGACAACAAGACC	226
LmxM.13.0480	TCGGAAAGGAGAGGGAGAGACA	GTTCTCTTGTTCCCGCTTCTGC	146
LmxM.13.0490	TTCAAATTTGGGGAGAGCGCAC	CTTTCCGCGATTTTGAGCAGGT	287
LmxM.13.0500	GTACCGCTATGAACATCGCTGC	CTTGAGCAACGTCGTCACCTTC	182
LmxM.13.0510	GTTTTCACGACGTCTCTGAGCG	GCATCAGGTCCATTACAGCAGC	210
LmxM.13.0520	AGAGAGAGCAACTGGAGGAGGA	TCCCAGAGGCTTTGATGGTGTT	270
LmxM.13.0530	GAGATGCTTACTCCCGTGACGT	ATGTACACTGTGAAGGGCCTCC	236
LmxM.13.0540	CTTGTCCTACCCGTTGTTCCCA	CATCAATTCTGTGGCGGGTGAC	207
LmxM.13.0550	GAGTGACATCCTCCCTGCTCAG	GGCCACCAATCATCAGTGTGTG	272
LmxM.13.0560	CTCTGGCTTCAACAAGGTCGTG	CGCACATCATCCAGAACGTCAC	171
LmxM.13.0570	TGTTGAAGTCCCTGCGGTAGAG	GAGAGTCTTCGTCACCTCACCG	328
LmxM.13_158814	No_primer_found	No_primer_found	0
LmxM.13.0580	AGGTGGAGCTGCGTAACTTGAT	CGTCAACTCATGCAGAACGGTC	335
LmxM.13.0590	AATCATCGGCGGCGTTCTTTAC	CAATGCTCTCCTCTCCGAGTCC	257
LmxM.13.0600	ATTGCAGATCACACAGTTCGCG	AAATGCGAAGGTGCCGTACTTG	147
LmxM.13.0610	CCTTTGCCGCATCAGAAGAGTG	TGTACACTGGCGCCTGGATAAA	246
LmxM.13_172912	GTGTCTCTCTTCCCGACTTCCC	TGTGTGTGTGTGTGTGCATGTG	116
LmxM.13.0620	AGGAGGAGCACAAAGACCTGTC	TCCACAATGCCCTCAATCGTCT	235
LmxM.13.0630	TTCTTCTCCCTCGGCGATTACC	TGTTGTTGTTGCTGCTTCCGTT	151
LmxM.13.0640	TCACTTCTCCGACTTCCAGCAG	AAGAGAAGCACCGTCATGAGCT	330
LmxM.13.0650	ACATGGATCGCAAACAGGAGGA	GCTCGCACTGTACACAAAGACC	332
LmxM.13.0660	TTGCCCTATACAAGCCAGCTGT	CGTCCCTGGAGCAGTTCGATAA	267
LmxM.13_191476	CGTCGTATCACAGAGCCCAGTG	TCACCCCTTCCTTGTATCGTGG	109
LmxM.13.0670	TCAGAGTCACCAAACTGCCGAT	GGTTGTTCATCGCCTCGTTGTT	210
LmxM.13.0680	GAGGAGGCGCAGAGAAAGAGAA	CAGCCTGCACACCGTAATGATG	187
LmxM.13.0690	GCAACACCTCCATGACTCCTCT	CTTCTGCGTCTCTCCCTCCTTC	200
LmxM.13.0700	CTGCTCTTCACTGACTTTGCCG	GTCACCGCTGAGTTTCGTGAAG	336
LmxM.13.0710	GCAACAATCCCACGAACGTCTC	AGAAGTTCTTCACCGCCTCTCC	303
LmxM.13.0720	TCAACTTCACGGCTGGCATCTA	GTCGCGCTACTACCTGGTACTC	174
LmxM.13_214298	CDS_too_short	CDS_too_short	0
LmxM.13.0730	CTCCGCACGTGACCTTCTCTTA	CAGCGAGTTGGAAAGAACGGAC	182
LmxM.13.0740	CACCAACGCGACTCAGAGAAAC	TCTGTGGATGGCTCGTCATGTT	256
LmxM.13.0750	GCTACAATCATTTCCGGCAGCA	GTAAACCGACCATGCATGCCTT	319
LmxM.13.0760	ATCCGCATCAAGTTTCACGCAG	CGTTTATGCGGGAGTTGCTGTT	172
LmxM.13.0770	GTGCCTTGGAAGTATTCGACGC	CTCGATGCAAACAACCACACCA	257
LmxM.13.0780	AGGACGAGGATGAGGTGAGTCT	CTTCACCTCCAGCTCCTCTTCC	293
LmxM.13.0790	GGTGATGGTGGTAGTGGTTCGA	CAGATAGGGCCCCGAAAGAACA	162
LmxM.13.0800	TGACGTTCTGTGTGAGCTGGAG	GCCCTTCATCTTGCTGACATCG	331
LmxM.13.0810	TTCTCTTCCAGTGCTTCCCGAG	ATGTGATCTTGCCCTTCCACGA	178
LmxM.13.0820	ATACGCCCCTCCACACTTCTTC	CTGAAGGGACCGTAGCCTATCG	164
LmxM.13.0830	GCATTGGGAGTGTTTACGGTGG	CAAGCAGCACCAGGTCAAGAAG	252
LmxM.13.0840	CGTGAGTTAGAGTGGGAAGGCA	GTGTCGCTTGCTCTAGTGCTTG	137
LmxM.13.0850	GCTGCATTTCGGTGACACATCA	CTTGGTTCCGTGAAAGGTGCTC	268
LmxM.13.0860	TACCCCACACCGTGTCATGATC	GTTCAGGTGGTTGTGCAGGATG	111
LmxM.13.0870	AAGAAGGTGCAAGCGAACAAGG	ATGTGGCTATGGTCGAGTTGCT	166
LmxM.13.0880	CTCTATATCTCGAACGGGCGCA	AGAGTTCCATTGGCGTCACGTA	106
LmxM.13.0890	CCCGTTCTGATGTACCCTCCAG	AAACAGGGCAAACACATCGTCG	159
LmxM.13.0900	ATGCCAGCTTCTCGTACCTGTT	AAGGGGTCTTTCTTGGCCATGA	127
LmxM.13.0910	TCGACACGATCATGCAGTCACT	GTTGATGCCACCGTTGAGACAG	332
LmxM.13.0920	AGGTGCTGAAGGAGTCCATGAC	AGAGTTGCTCCATCCTCTGCTG	255
LmxM.13.0930	GTTCCATCACCAATTCTCCCGC	GGCGATGTACTTATCTTGCGCC	298
LmxM.13.0940	TCTCTTCTACTTGCTGCCCGAC	TCATACGTGAAGTCCGCCTCAG	324
LmxM.13.0950	AGAAACTCCTCGACGTGGACAG	CAAAAGATGGGCGGAACAGGTC	240
LmxM.13.0960	CTCTTGGGTTGTCTCTCCAGGG	CATCATTGCAGTCCTCGCCATC	108
LmxM.13.0970	TTAACTCCAACAATGTCGGCGC	CCGGTGTCAAAGTCATCCTCCT	106
LmxM.13.0980	GTACCCGCGCATCCTTATCTCT	GCTGTTTTGGCCGTCTCTCTTC	254
LmxM.13.0990	ATCGACGCCAAAGAAGCCAAAG	GGTCTTGGCGTACTTTTCGAGC	280
LmxM.13.1000	GACGACGAGGAGGGCATAGAAA	AGGTGCCGCTCATAGAGAATCC	281
LmxM.13.1010	TCGCTGCAGAAAATCACCAACG	AAACGGTACCTGAGCTTCGACA	146
LmxM.13.1020	CACACGGCTGGGATCACTTCTA	GGTGGCGAGATCAAAGAAAGGC	128
LmxM.13.1030	GGCCTCTTTTCTACCCACCCAT	TGACATGACAGAGGTGGTGCTC	249
LmxM.13.1040	CTGAGTTGCCGTTTGAGCTGAG	GCACCCTTTTACAAGCTCCGAC	270
LmxM.13_332574	No_primer_found	No_primer_found	0
LmxM.13.1050	TGCAGTCCTTCATCGAGACACA	CAGATTTGCCTGCACGTACTCC	215
LmxM.13.1060	GCAGATCATCCACGCCATCAAG	GCTCCTTGCGCAGTAGAATGTC	101
LmxM.13.1070	CTCAGTGCTGCGGTTCTTCTTG	TCGAAATCCACGTACCACTGCT	161
LmxM.13.1080	CACTGAGCACCTTCGGAGTACA	CTTGACTTGTCACCGTCGCATC	115
LmxM.13.1090	ATCGGCAAGCGAAAGAAGAAGC	GGTAATCCTTGCAGCGCTCAAG	115
LmxM.13.1100	AGATGGCCAAATCGAAGGGGAA	GCGTCGTCATCTTCAGCACAAA	162
LmxM.13.1110	GACGAGGCAAAGCAAGAGAACC	GATGCTTCTCCTTCTGCTTCGC	118
LmxM.13.1120	TGAACGCCTTCCACCTAGAACG	TTCGTGTCTGCCGGGTTGAA	100
LmxM.13.1130	GAACGACTACATGCTGCCACAC	TGAAGTTGTCGTCCACCTCCAG	143
LmxM.13.1140	CACGCTTCCTGTCATGTTCGTC	TCCTTCGGCTTCTCGTAATGCA	147
[truncated: 7,169 more rows]
