# Supplementary material for: Genetic dissection of a Leishmania flagellar proteome demonstrates requirement for directional motility in sand fly infections
Source: PLoS Pathog. 2019 Jun 26;15(6):e1007828. doi: 10.1371/journal.ppat.1007828 (PMC6615630; doi:10.1371/journal.ppat.1007828)
Supplement: S10 Table — (XLSX) [file ppat.1007828.s010.xlsx]

## Sheet: Raw reads
	Pro_0h_1	Pro_0h_2	Pro_0h_3	Pro_24h_1	Pro_24h_2	Pro_24h_3	Pro_48h_1	Pro_48h_2	Pro_72h_1	Pro_72h_2	Pro_72h_3	Pro_96h_1	Pro_96h_2	Pro_96h_3
B126	974	1070	1531	4682	2771	3495	4788	4931	4104	3476	3100	4693	4518	1325
B46	1074	1142	1673	1540	1181	1724	1467	1331	956	867	883	410	751	181
B63	2192	2299	3070	6265	4416	5668	7656	7105	5252	5063	4554	5305	5793	1600
B29	1238	1253	1855	4430	2816	3867	4282	3436	4787	4441	4039	5510	5021	1457
B34	1417	1582	1789	4394	3056	3683	4761	4529	6260	5815	5800	3386	3101	981
B124	2709	2818	3702	8504	7101	10441	9165	7833	6222	7106	5841	7115	8288	2229
B65	1068	1213	1177	3086	2371	2306	3768	4279	4466	3853	3353	5543	4108	1391
B27	991	1176	1348	2932	2739	3690	4503	5046	6422	6594	6242	9179	7530	2474
B68	2120	2115	2844	5901	4680	6688	6877	6953	4525	4356	3582	5703	5994	1597
B111	1578	1838	1979	4989	4391	6158	6677	6349	7303	6241	6886	6685	6921	2072
B17	1726	1849	2390	4792	4420	5599	6460	6608	6277	5470	5260	4518	5021	1239
B14	541	552	944	1483	1329	1657	1547	1426	437	445	368	288	669	106
B6	22597	22166	28439	10302	9591	13465	9665	8810	7390	7295	7179	4590	6173	1654
B5446	79314	77293	100440	25870	23694	29586	16972	16120	16155	15460	15143	14008	17324	3698
B8570	1660	1743	2295	2254	1859	2333	2634	2547	1862	2137	1944	1338	1778	467
B87	681	745	1178	2152	1712	2322	5811	6125	4639	4789	4014	6686	6876	1876
B88	436	420	672	1624	1157	1597	4410	4503	3454	3349	3103	5058	5030	1501
B89	334	325	442	1015	762	1104	2884	2932	2316	2023	1860	3036	3323	1023
B90	382	340	538	978	943	1125	3475	3488	2819	2983	2399	3777	4292	1142
B91	533	549	862	1496	1108	1604	4115	4027	2997	3242	2890	4947	4870	1464
B67	3125	3325	4714	8636	6783	10298	10304	10467	7587	8063	7200	8519	8597	2331
B60	1903	1941	2866	6436	4118	4629	5013	4833	4059	4259	3485	5349	5195	1514
B8366	3780	3564	4875	11113	9285	12971	11366	9431	9486	9570	8424	10745	12746	2951
B57	1648	2151	2292	5353	4043	5298	6627	6895	4517	4206	3811	4749	5371	1505
B7	2270	2348	3418	5727	4447	5896	7950	7425	5268	5441	4599	6053	6974	1815
Total reads	136291	135817	177333	135954	110773	147204	153177	147429	129560	126544	115959	137190	146264	39593

## Sheet: Normalized reads
	Pro_0h_1	Pro_0h_2	Pro_0h_3	Pro_24h_1	Pro_24h_2	Pro_24h_3	Pro_48h_1	Pro_48h_2	Pro_72h_1	Pro_72h_2	Pro_72h_3	Pro_96h_1	Pro_96h_2	Pro_96h_3
B126	0.714647	0.787825	0.863347	3.44381	2.50151	2.37426	3.1258	3.34466	3.16764	2.74687	2.67336	3.4208	3.08894	3.34655
B46	0.78802	0.840837	0.943423	1.13274	1.06614	1.17116	0.957716	0.902807	0.737882	0.685137	0.761476	0.298856	0.513455	0.457152
B63	1.60832	1.69272	1.73121	4.60818	3.98653	3.85044	4.99814	4.81927	4.05372	4.00098	3.92725	3.8669	3.96065	4.04112
B29	0.908351	0.922565	1.04605	3.25846	2.54214	2.62697	2.79546	2.33061	3.69481	3.50945	3.48313	4.01633	3.43283	3.67994
B34	1.03969	1.1648	1.00884	3.23198	2.7588	2.50197	3.10817	3.07199	4.83174	4.59524	5.00177	2.46811	2.12014	2.47771
B124	1.98766	2.07485	2.0876	6.25506	6.41041	7.09288	5.98327	5.31307	4.80241	5.61544	5.03713	5.18624	5.66647	5.62978
B65	0.783617	0.893114	0.663723	2.26989	2.14041	1.56653	2.4599	2.90241	3.44705	3.04479	2.89154	4.04038	2.80862	3.51325
B27	0.727121	0.865871	0.760152	2.15661	2.47262	2.50673	2.93974	3.42266	4.95678	5.21084	5.38294	6.69072	5.14823	6.24858
B68	1.5555	1.55724	1.60376	4.34044	4.22486	4.54335	4.48958	4.71617	3.49259	3.44228	3.08902	4.15701	4.09807	4.03354
B111	1.15782	1.35329	1.11598	3.66962	3.96396	4.18331	4.35901	4.30648	5.63677	4.93188	5.93831	4.8728	4.73185	5.23325
B17	1.26641	1.36139	1.34775	3.52472	3.99014	3.80357	4.21734	4.48216	4.84486	4.32261	4.53609	3.29324	3.43283	3.12934
B14	0.396945	0.406429	0.532332	1.09081	1.19975	1.12565	1.00994	0.967245	0.337295	0.351656	0.317354	0.209928	0.457392	0.267724
B6	16.58	16.3205	16.0371	7.57756	8.65825	9.14717	6.30969	5.97576	5.70392	5.76479	6.19098	3.34572	4.22045	4.17751
B5446	58.1946	56.9097	56.6392	19.0285	21.3897	20.0986	11.08	10.9341	12.4691	12.2171	13.0589	10.2107	11.8443	9.34003
B8570	1.21798	1.28334	1.29418	1.65791	1.67821	1.58488	1.71958	1.72761	1.43717	1.68874	1.67645	0.97529	1.21561	1.1795
B87	0.499666	0.548532	0.664287	1.58289	1.5455	1.5774	3.79365	4.15454	3.58058	3.78445	3.46157	4.87353	4.70109	4.73821
B88	0.319904	0.30924	0.378948	1.19452	1.04448	1.08489	2.87902	3.05435	2.66595	2.64651	2.67595	3.68686	3.43899	3.79107
B89	0.245064	0.239293	0.249249	0.746576	0.687893	0.74998	1.88279	1.98875	1.78759	1.59865	1.60402	2.21299	2.27192	2.58379
B90	0.280283	0.250337	0.303384	0.719361	0.85129	0.764246	2.26862	2.36588	2.17583	2.35728	2.06883	2.75312	2.93442	2.88435
B91	0.391075	0.40422	0.486091	1.10037	1.00024	1.08964	2.68643	2.73148	2.31321	2.56195	2.49226	3.60595	3.3296	3.69762
B67	2.29289	2.44815	2.65828	6.35215	6.12333	6.99573	6.72686	7.09969	5.85597	6.3717	6.20909	6.20964	5.87773	5.8874
B60	1.39628	1.42913	1.61617	4.73395	3.71751	3.14462	3.27268	3.27819	3.13291	3.36563	3.00537	3.89897	3.5518	3.82391
B8366	2.77348	2.62412	2.74907	8.17409	8.38201	8.81158	7.42017	6.39698	7.3217	7.56259	7.26464	7.8322	8.71438	7.45334
B57	1.20918	1.58375	1.29248	3.93736	3.64981	3.59909	4.32637	4.67683	3.48642	3.32375	3.28651	3.46162	3.67213	3.80118
B7	1.66555	1.7288	1.92745	4.21245	4.01452	4.00533	5.19007	5.03632	4.06607	4.29969	3.96606	4.41213	4.76809	4.58414
Total normalized	100	100	100	100	100	100	100	100	100	100	100	100	100	100

## Sheet: Fitness calculation
		0h 1/ 24h 1	0h 2 / 24h 2	0h 3 / 24h 3	Average 0h / Average 24h	0h 1 / 48h 1	0h 2 / 48h 2	Average 0h / Average 48h	0h 1 / 72h 1	0h 2 / 72h 2	0h 3 / 72h 3	Average 0h / Average 72h	0h 1 / 96h 1	0h 2 / 96h 2	0h 3 / 96h 3	Average 0h / Average 96h	two-sided t test 0h / 24h	p-value: *=0.05, **=0.005, ***=0.0005	Errorbar 24h	Errorbar 48h	Errorbar 72h	Errorbar 96h
B126	IC140	0.207516	0.314939	0.363629	0.284368	0.228629	0.235547	0.25594	0.225608	0.286808	0.322945	0.275484	0.208912	0.255047	0.258371	0.240155	0.115229		0.0652188	0.00345903	0.0401741	0.0225726
B34	PF16	0.321688	0.422214	0.403217	0.378362	0.334501	0.379169	0.356598	0.215179	0.25348	0.201696	0.222703	0.421248	0.549399	0.407165	0.454761	0.379458		0.0436061	0.0223338	0.0219353	0.0639893
B29	CFAP44	0.278767	0.362909	0.398199	0.341376	0.324938	0.395846	0.362555	0.245845	0.26288	0.30032	0.269193	0.226164	0.268747	0.284258	0.258509	0.841357		0.0500989	0.0354543	0.0227537	0.0245601
B8366	CFAP43	0.339301	0.313066	0.311983	0.321143	0.373775	0.410212	0.365763	0.378802	0.346987	0.378417	0.367813	0.354112	0.301125	0.368837	0.339445	0.304851		0.0126304	0.0182186	0.014908	0.0290771
B111	RSP4/6	0.315514	0.341399	0.266769	0.306941	0.265615	0.314245	0.287762	0.205404	0.274397	0.187929	0.219731	0.237608	0.285996	0.213248	0.244447	0.162714		0.03094	0.0243154	0.0373303	0.0302344
B124	dDC2	0.317768	0.323669	0.294323	0.311266	0.332203	0.390519	0.343919	0.413888	0.36949	0.414442	0.397937	0.383256	0.366163	0.370813	0.37313	0.187441		0.0126741	0.029158	0.0210611	0.007216
B27	LmxM.21.1110	0.337159	0.350183	0.303245	0.329758	0.247342	0.252982	0.269206	0.146692	0.166167	0.141215	0.151322	0.108676	0.168188	0.121652	0.130098	0.457275		0.0197848	0.00281972	0.0107077	0.0255511
B65	LC4-like	0.345223	0.417262	0.423689	0.391588	0.318557	0.307714	0.31823	0.22733	0.293325	0.22954	0.249425	0.193946	0.31799	0.18892	0.225864	0.198945		0.0355712	0.00542133	0.0306029	0.0596948
B46	IFT88	0.695678	0.788671	0.805543	0.763278	0.822812	0.931358	0.862061	1.06795	1.22725	1.23894	1.17752	2.63679	1.63761	2.0637	2.02628	1.0651e-09	***	0.0483076	0.0542733	0.0779979	0.409384
B17	ARL-3A	0.359293	0.341189	0.354338	0.351245	0.300286	0.303736	0.31875	0.261392	0.314947	0.297117	0.290111	0.384547	0.396579	0.430681	0.403387	0.955332		0.0076393	0.00172494	0.0222667	0.019539
B57	BBS2	0.307104	0.433927	0.359114	0.365217	0.27949	0.338637	0.320879	0.346825	0.476495	0.39327	0.40463	0.349309	0.431289	0.340022	0.373611	0.690686		0.0520536	0.0295736	0.0536427	0.0410104
B63	LmxM.23.1020	0.349015	0.424609	0.449613	0.404354	0.321784	0.35124	0.360327	0.396752	0.423076	0.440819	0.419986	0.415921	0.427384	0.428398	0.423994	0.108967		0.0427649	0.0147277	0.0181034	0.00565811
B68	LmxM.17.0870	0.358373	0.368591	0.352991	0.359801	0.346468	0.330192	0.347433	0.44537	0.452387	0.519181	0.470526	0.374186	0.379994	0.397607	0.38381	0.826194		0.0064698	0.00813789	0.0332646	0.00995791
B60	FM458	0.294949	0.384432	0.513948	0.383024	0.426646	0.435951	0.426409	0.44568	0.424625	0.53776	0.467342	0.358114	0.402368	0.422648	0.393942	0.267397		0.0899023	0.00465253	0.0491274	0.0269451
B67	LmxM.18.1090	0.360963	0.399806	0.379985	0.380013	0.340856	0.344825	0.364194	0.391547	0.384222	0.428126	0.401335	0.369247	0.416512	0.451519	0.41165	0.385058		0.015859	0.00198444	0.0192044	0.0337116
B14	LPG1	0.363899	0.338761	0.472911	0.390991	0.393037	0.420193	0.428671	1.17685	1.15576	1.67741	1.32734	1.89086	0.888579	1.98836	1.4285	0.271495		0.0582253	0.0135778	0.241092	0.497057
B7	KHARON1	0.395388	0.430636	0.481221	0.435061	0.320911	0.343266	0.372054	0.409623	0.402075	0.485986	0.43155	0.377494	0.362576	0.42046	0.386636	0.018284	*	0.0352272	0.0111772	0.0379025	0.024538
B6	PMM	2.18803	1.88496	1.75323	1.92797	2.6277	2.73112	2.35884	2.90677	2.83106	2.59039	2.77114	4.95557	3.867	3.83891	4.16714	7.37275e-15	***	0.182045	0.0517096	0.134886	0.519903
B5446	GDP	3.05829	2.66061	2.81806	2.83795	5.25222	5.2048	4.07107	4.6671	4.6582	4.3372	4.55008	5.6994	4.8048	6.06413	5.4704	1.78268e-18	***	0.163518	0.0237126	0.153459	0.529072
B8570	PMI	0.734647	0.764712	0.816579	0.771287	0.708302	0.742843	0.746041	0.847485	0.759942	0.771972	0.79034	1.24884	1.05572	1.09722	1.12613	4.12444e-10	***	0.0338407	0.0172705	0.0387455	0.0830036
B87	SBL1	0.315667	0.354921	0.421127	0.36391	0.131711	0.132032	0.179944	0.139549	0.144944	0.191903	0.158174	0.102526	0.116682	0.140198	0.119647	0.745953		0.0435199	0.000160378	0.023512	0.0155367
B88	SBL2	0.267809	0.296071	0.349297	0.303287	0.111115	0.101246	0.143168	0.119996	0.116848	0.141613	0.126194	0.0867687	0.0899217	0.099958	0.0923421	0.137119		0.0337835	0.00493491	0.0110074	0.00562362
B89	SBL3	0.32825	0.347863	0.33234	0.335831	0.13016	0.120323	0.15949	0.137092	0.149684	0.15539	0.147007	0.110739	0.105326	0.0964663	0.103782	0.574602		0.00844807	0.00491857	0.00764461	0.00588313
B90	SBL4	0.389627	0.294067	0.396972	0.357191	0.123548	0.105811	0.15408	0.128817	0.106197	0.146645	0.126327	0.101806	0.0853105	0.105183	0.0972952	0.834225		0.0468745	0.00886834	0.0165513	0.00868207
B91	SBL5	0.355402	0.404122	0.446101	0.401656	0.145574	0.147986	0.197704	0.169061	0.157778	0.19504	0.173926	0.108453	0.121402	0.13146	0.120508	0.143053		0.0370615	0.00120582	0.0156016	0.00941753
